# Supplementary material for: Microbial Biofilms Dynamics and Functionality in an Urban Mycobacterium-Dominated Drinking Water Distribution System
Source: Environ Sci Technol. 2026 Feb 9;60(7):5242–58. doi: 10.1021/acs.est.5c09194 (PMC12947685; doi:10.1021/acs.est.5c09194)
Supplement: Supplementary file 1 [file es5c09194_si_001.zip]

Archive with 1 entries (1 files):
- Gangloff et al 2025_suppl_figures_corrected.pptx
