# Supplementary material for: Microbial Biofilms Dynamics and Functionality in an Urban Mycobacterium-Dominated Drinking Water Distribution System
Source: Environ Sci Technol. 2026 Feb 9;60(7):5242–58. doi: 10.1021/acs.est.5c09194 (PMC12947685; doi:10.1021/acs.est.5c09194)
Supplement: Supplementary file 3 [file es5c09194_si_003.zip]

Archive with 7 entries (7 files):
- Suppl_Table_S12.xlsx
- Suppl_Table_S5.xlsx
- Suppl_Table_S6.xlsx
- Suppl_Table_S8.xlsx
- Suppl_Table_S9.xlsx
- Suppl_Table_S10.xlsx
- Suppl_Table_S11.xlsx
