# Supplementary material for: Microbial Biofilms Dynamics and Functionality in an Urban Mycobacterium-Dominated Drinking Water Distribution System
Source: Environ Sci Technol. 2026 Feb 9;60(7):5242–58. doi: 10.1021/acs.est.5c09194 (PMC12947685; doi:10.1021/acs.est.5c09194)
Supplement: Supplementary file 3 [file es5c09194_si_003.zip › Suppl_Table_S12.xlsx]

## Sheet: OK
Supplementary Table S12. vOTUs characteristics, taxomy, putative host and relative abundances.
vOTU id	Nº sequences in the vOTU	MG recov. from	LENGTH	Provirus (CheckV)	Nº ORFs	Viral Genes (CheckV)	ICTV Classification	Abundance (% Reads Recruited if horizontal cov >75%)										Putative host genus (IPhoP)
								BM_A	BM_B	BM_C	BM_D	BM_E	BM_F	BM_G	WM_B	WM_C	WM_F
vOTU01	12	WM_C	29095	Yes	38	9	Viruses;Duplodnaviria;Heunggongvirae;Uroviricota;Caudoviricetes	0.179336	0.000252711	0.138757	0.893213	0.584437	0.0221581	0	1.79939	0.000713384	0.798927	-
vOTU02	5	WM_C	12943	Yes	15	4	Unclassified	0.227813	0.0282784	0.0198376	0.226777	0.461126	0.00307493	0	2.004	0.0621358	0.0845948	-
vOTU03	1	WM_G	33262	Yes	36	15	Viruses;Duplodnaviria;Heunggongvirae;Uroviricota;Caudoviricetes	0	0	0.00138278	0.000747615	0.0175649	0.0014192	0	2.15635	0.047226	0.97848	-
vOTU04	7	WM_G	11739	Yes	19	4	Viruses;Duplodnaviria;Heunggongvirae;Uroviricota;Caudoviricetes	5.14709	5.55543	3.42702	1.54501	1.69264	0.0344071	0	0.574513	6.88658	0.387656	Genus Mycobacterium (Actinobacteriota)
vOTU05	3	BM_A	6628	Yes	6	3	Viruses;Duplodnaviria;Heunggongvirae;Uroviricota;Caudoviricetes	0.00280997	0	0.00175507	0.000373808	0.00155556	0.000287219	16.4537	0.00104528	0	0.0261539	Genus Erythrobacter (Proteobacteria)
vOTU06	1	BM_C	2614	Yes	3	3	Viruses;Duplodnaviria;Heunggongvirae;Uroviricota;Caudoviricetes	0	0.000176898	0.000691392	0.0170394	0.00210649	0	0	0.000587971	0.000784723	0	-
vOTU07	1	BM_C	3535	Yes	9	4	Viruses;Duplodnaviria;Heunggongvirae;Uroviricota;Caudoviricetes	0	0	0	0.00626128	0	0	0	0.0947287	0	0	-
vOTU08	1	BM_C	2923	Yes	3	2	Viruses;Duplodnaviria;Heunggongvirae;Uroviricota;Caudoviricetes	0	0.00126356	0.027762	0.00526446	0	0	0	0.000653301	0.000142677	0	-
vOTU09	1	BM_D	2610	Yes	4	4	Viruses;Duplodnaviria;Heunggongvirae;Uroviricota;Caudoviricetes	0	0.00207223	0	0	0	0	0	0	0.000570707	0	Genus Reyranella (Proteobacteria)
vOTU10	1	BM_E	2511	Yes	4	2	Viruses;Duplodnaviria;Heunggongvirae;Uroviricota;Caudoviricetes	0	0	0.00627571	0	0	0	0	0	0	0	-
vOTU100	2	WM_C	5754	No	9	2	Viruses;Duplodnaviria;Heunggongvirae;Uroviricota;Caudoviricetes	0	0	0	0	0	0	0	0.1564	0.00292488	0.0250965	-
vOTU101	2	WM_C	3168	No	5	2	Viruses;Duplodnaviria;Heunggongvirae;Uroviricota;Caudoviricetes	0	0	0	0	0	0	0	0.0480177	0.00156945	0.00704957	-
vOTU102	3	WM_C	5185	No	7	1	Viruses;Duplodnaviria;Heunggongvirae;Uroviricota;Caudoviricetes	0.0279627	0.000252711	0.0200504	0.163385	0.0800789	0.00300735	0	0.234078	0.000285354	0.0731745	Genus JABWBB01 (Planctomycetota)
vOTU103	1	WM_C	6997	No	11	2	Viruses;Duplodnaviria;Heunggongvirae;Uroviricota;Caudoviricetes	6.85359e-05	0.000101085	0	0	0.00382409	0	0	0.66284	0.0168359	0.0129712	Genus Mycobacterium (Actinobacteriota)
vOTU104	1	WM_C	12807	No	19	4	Viruses;Duplodnaviria;Heunggongvirae;Uroviricota;Caudoviricetes	0	2.52711e-05	0	0	0.00537965	1.68952e-05	0	1.36122	0.0061351	0.0267884	-
vOTU105	2	WM_C	3445	No	6	3	Viruses;Duplodnaviria;Heunggongvirae;Uroviricota;Caudoviricetes	0	0	0.00670118	0.00127718	0.00265742	3.37905e-05	0	0.00940754	0	0.0191748	-
vOTU106	1	WM_C	19289	No	23	4	Viruses;Duplodnaviria;Heunggongvirae;Uroviricota;Caudoviricetes	0.000114227	0	0.00026592	3.11506e-05	0.00204167	5.06857e-05	0	0.128635	0.0124842	0.0288327	Genus Paracoccus (Proteobacteria)
vOTU107	2	WM_C	10293	No	13	1	Viruses;Duplodnaviria;Heunggongvirae;Uroviricota;Caudoviricetes	0	0	0	0	3.24075e-05	0	0	0.393549	0	0.0131122	Genus Mycobacterium (Actinobacteriota)
vOTU108	2	WM_C	9261	No	10	5	Viruses;Duplodnaviria;Heunggongvirae;Uroviricota;Caudoviricetes	0.0107601	0	0.193483	0.142545	0.0307871	0.00255963	0	0.130203	0.000784723	0.221709	-
vOTU109	2	WM_C	5797	No	13	5	Viruses;Duplodnaviria;Heunggongvirae;Uroviricota;Caudoviricetes	0	0	0	0	6.4815e-05	0	0	0.194031	0.00406629	0.00775452	-
vOTU11	1	BM_C	43698	Yes	59	13	Viruses;Duplodnaviria;Heunggongvirae;Uroviricota;Caudoviricetes	0	0.00452353	0.0673309	0.330726	0.0377547	0.000219638	0	0.0303132	0.0248258	0.00296082	Genus Limnoglobus (Planctomycetota)
vOTU110	2	WM_C	22546	No	41	2	Viruses;Duplodnaviria;Heunggongvirae;Uroviricota;Caudoviricetes	0	0.0150363	0	3.38981	0	3.37905e-05	0	1.09872	0.000142677	0.000916444	Genus Mycobacterium (Actinobacteriota)
vOTU111	4	WM_C	14251	No	17	7	Viruses;Duplodnaviria;Heunggongvirae;Uroviricota;Caudoviricetes	0.00370094	0	0.336921	0.100212	0.0496807	0.00207811	0	0.149671	0.000428031	0.101584	-
vOTU112	2	WM_G	5692	No	7	1	Viruses;Duplodnaviria;Heunggongvirae;Uroviricota;Caudoviricetes;Crassvirales	0	0	0.0218586	0.0666935	3.24075e-05	0.0273027	0	0.00463844	0	0.0315821	Genus ELB16-189 (Bacteroidota)
vOTU113	2	WM_G	3275	No	4	1	Viruses;Duplodnaviria;Heunggongvirae;Uroviricota;Caudoviricetes	0	0	0	0	0	0.000549095	0	0	0	0.00965791	-
vOTU114	2	WM_G	41367	No	56	11	Viruses;Duplodnaviria;Heunggongvirae;Uroviricota;Caudoviricetes	0	0	0	0	0	1.14438	0	0.00111061	0	1.30424	Genus Bradyrhizobium (Proteobacteria)
vOTU115	2	WM_G	27103	No	25	5	Viruses;Duplodnaviria;Heunggongvirae;Uroviricota;Caudoviricetes	0.00788163	0.00806149	0.0108495	0.00594977	0.00230093	0.0279701	0	0.00777429	0.014339	0.365872	Genus Mycobacterium (Actinobacteriota)
vOTU116	2	WM_G	4475	No	7	2	Viruses;Duplodnaviria;Heunggongvirae;Uroviricota;Caudoviricetes	0	0	0	0.215843	0	0.103221	0	0.0252174	0	0.110114	-
vOTU117	2	WM_G	4043	No	6	3	Viruses;Duplodnaviria;Heunggongvirae;Uroviricota;Caudoviricetes	0.00189616	0	0.0647249	0.0784996	0.0244029	0.00190916	0	0.0553346	7.13384e-05	0.15072	-
vOTU118	2	WM_G	4805	No	6	4	Viruses;Duplodnaviria;Heunggongvirae;Uroviricota;Caudoviricetes	0	0	0	0	0	0	0	0.112172	0.000998738	0.0235456	-
vOTU119	2	WM_G	4746	No	5	1	Viruses;Duplodnaviria;Heunggongvirae;Uroviricota;Caudoviricetes	0	0.0534232	0	0.000404958	0	0.0368063	0	0.000391981	0.00898864	0.112934	-
vOTU12	1	BM_C	41075	Yes	56	21	Viruses;Duplodnaviria;Heunggongvirae;Uroviricota;Caudoviricetes	0	0	0.000106368	0.46592	3.24075e-05	0	0	0.0693806	0	0	-
vOTU120	3	WM_G	17353	No	31	5	Viruses;Duplodnaviria;Heunggongvirae;Uroviricota;Caudoviricetes	0	0	0	0.0741074	0	0.0242278	0	0.00405047	0	0.172714	-
vOTU121	1	WM_G	10107	No	14	2	Viruses;Duplodnaviria;Heunggongvirae;Uroviricota;Caudoviricetes	4.30575	4.60296	2.84853	1.34322	1.36831	0.0278095	0	0.517937	6.46954	0.345006	Genus Mycobacterium (Actinobacteriota)
vOTU122	2	WM_G	5337	No	7	2	Viruses;Duplodnaviria;Heunggongvirae;Uroviricota;Caudoviricetes	0	0	0	0.0551366	0	0.00379298	0	0.00424646	0	0.0370102	-
vOTU123	2	WM_G	5695	No	8	1	Viruses;Duplodnaviria;Heunggongvirae;Uroviricota;Caudoviricetes;Straboviridae	0.125763	0.0101843	0.00819033	0.0865988	0.184042	0.00149523	0.0774293	0.67571	0.0251111	0.0267179	-
vOTU124	3	WM_G	10291	No	19	6	Viruses;Duplodnaviria;Heunggongvirae;Uroviricota;Caudoviricetes	0	0	0	0	0.00165278	0.00387746	0	1.00942	0	0.390193	-
vOTU125	2	WM_G	3974	No	5	1	Viruses;Duplodnaviria;Heunggongvirae;Uroviricota;Caudoviricetes	0	0	0	0	0	0.000498409	0	0	0	0.0274228	-
vOTU126	1	WM_G	71555	No	106	11	Viruses;Duplodnaviria;Heunggongvirae;Uroviricota;Caudoviricetes	0	0	0.02255	0	0	0.00589644	0	0.00013066	0	0.607884	-
vOTU127	1	WM_G	6260	No	9	7	Viruses;Duplodnaviria;Heunggongvirae;Uroviricota;Caudoviricetes	0.00038837	0	0.00228691	0	0.00567131	0.000447724	0	0.406092	0.00442298	0.149169	Genus UBA4763 (Proteobacteria)
vOTU128	5	WM_G	17811	No	30	3	Viruses;Duplodnaviria;Heunggongvirae;Uroviricota;Caudoviricetes	0	0.347958	0	0.000155753	3.24075e-05	0.450824	0	0	0.115354	0.617331	-
vOTU129	2	WM_G	4255	No	6	1	Viruses;Duplodnaviria;Heunggongvirae;Uroviricota;Caudoviricetes	0.000982348	0	0.0155297	0.0555727	0.0284862	0.00150368	0	0.0192724	7.13384e-05	0.10525	Genus CAADGN01 (Planctomycetota)
vOTU13	1	BM_C	3465	Yes	4	2	Viruses;Duplodnaviria;Heunggongvirae;Uroviricota;Caudoviricetes	0	0	0.00053184	0.00872218	0.0123149	0	0.0387147	0.000391981	0	0.000422974	Genus Wagnerdoeblera (Proteobacteria)
vOTU130	2	WM_G	7206	No	9	2	Viruses;Duplodnaviria;Heunggongvirae;Uroviricota;Caudoviricetes	0	0	0	0	0	0.218329	0	0	0	0.273241	-
vOTU131	2	WM_G	5416	No	7	1	Viruses;Duplodnaviria;Heunggongvirae;Uroviricota;Caudoviricetes	0	0	0	0	0	0.000363247	0	0	0	0.0186109	-
vOTU132	2	WM_G	4273	No	4	2	Viruses;Duplodnaviria;Heunggongvirae;Uroviricota;Caudoviricetes	0	0	0.00388243	0.0395925	0.0110834	0.000903895	0	0.00966886	0	0.0867097	-
vOTU133	3	WM_G	36892	No	60	8	Viruses;Duplodnaviria;Heunggongvirae;Uroviricota;Caudoviricetes	0	0	0	3.11506e-05	0	0.405612	0	0.000391981	0	0.376588	-
vOTU134	2	WM_G	8108	No	14	2	Viruses;Duplodnaviria;Heunggongvirae;Uroviricota;Caudoviricetes	0	0	0	0	0	0	0	0.212976	0.00442298	0.0437073	-
vOTU135	2	WM_G	7133	No	11	4	Viruses;Duplodnaviria;Heunggongvirae;Uroviricota;Caudoviricetes	0	0	0	0	0	0.00587109	0	0	0	0.032992	-
vOTU136	3	WM_G	8027	No	13	2	Viruses;Duplodnaviria;Heunggongvirae;Uroviricota;Caudoviricetes	0	0	0	0	0	0.0104159	0	0	0	0.0924198	-
vOTU137	2	WM_G	5759	No	5	4	Viruses;Duplodnaviria;Heunggongvirae;Uroviricota;Caudoviricetes	0	0	0.0128705	0.00196249	0.00563891	0.000135162	0	0.0161365	0	0.0378562	-
vOTU138	3	WM_G	11844	No	12	7	Viruses;Duplodnaviria;Heunggongvirae;Uroviricota;Caudoviricetes	0	0	0.0273366	0.00579402	0.0143241	0.000287219	0	0.0359969	0	0.0873441	-
vOTU139	2	WM_G	5050	No	9	6	Viruses;Duplodnaviria;Heunggongvirae;Uroviricota;Caudoviricetes	0	0	0.0102113	0.00199364	0.00418057	8.44761e-05	0	0.0120207	0	0.0296787	-
vOTU14	1	BM_C	6394	Yes	9	2	Viruses;Duplodnaviria;Heunggongvirae;Uroviricota;Caudoviricetes	4.56906e-05	0.000429609	0.00053184	0.016541	0.00106945	8.44761e-05	0	0.00176391	7.13384e-05	0	-
vOTU140	3	WM_G	10729	No	17	2	Viruses;Duplodnaviria;Heunggongvirae;Uroviricota;Caudoviricetes	0	5.05423e-05	0.0113282	1.02859	1.37317	0.000996819	0.116144	0.0454044	0.000285354	0.0458222	Genus Erythrobacter (Proteobacteria)
vOTU141	2	WM_G	11140	No	25	3	Viruses;Duplodnaviria;Heunggongvirae;Uroviricota;Caudoviricetes	0	0	0	0	0	0.0257568	0	0	0	0.0446238	-
vOTU142	2	WM_G	3417	No	8	4	Viruses;Duplodnaviria;Heunggongvirae;Uroviricota;Caudoviricetes	0	0	0.006648	0.00436109	0	0.000244981	0	0.00156792	0	0.0102924	-
vOTU143	5	WM_G	17705	No	24	6	Viruses;Duplodnaviria;Heunggongvirae;Uroviricota;Caudoviricetes	11.6138	8.97487	12.9433	1.13413	6.2657	0.124822	0	0.142812	3.33835	0.553602	Genus Mycobacterium (Actinobacteriota)
vOTU144	2	WM_G	10405	No	19	4	Viruses;Duplodnaviria;Heunggongvirae;Uroviricota;Caudoviricetes	0	0	0	0	0	0.0261876	0	0	0	0.048501	-
vOTU145	3	WM_G	11433	No	13	8	Viruses;Duplodnaviria;Heunggongvirae;Uroviricota;Caudoviricetes	0	0	0	0	0	1.68952e-05	0	0.340435	0.00570707	0.0659839	-
vOTU146	2	WM_G	6956	No	13	2	Viruses;Duplodnaviria;Heunggongvirae;Uroviricota;Caudoviricetes	0	0	0	0.000311506	0	0.0168023	0	0	0	0.0279868	-
vOTU147	2	WM_G	11615	No	14	2	Viruses;Duplodnaviria;Heunggongvirae;Uroviricota;Caudoviricetes	0	0	0	0.000124603	0	0.0308845	0	0	0	0.0501929	-
vOTU148	1	WM_G	9852	No	13	2	Viruses;Duplodnaviria;Heunggongvirae;Uroviricota;Caudoviricetes	0	0	0	0.000373808	0	0.031121	0	0	0	0.0446238	-
vOTU149	2	WM_G	3299	No	4	1	Viruses;Duplodnaviria;Heunggongvirae;Uroviricota;Caudoviricetes;Herelleviridae	0	0	0	0	0	0.0079661	0	0	0	0.0117023	-
vOTU15	1	BM_C	18596	Yes	41	3	Viruses;Duplodnaviria;Heunggongvirae;Uroviricota;Caudoviricetes	0.0622991	0.0800337	0.0539286	3.07052	0.0223612	0.000861657	0	1.01987	0.0571421	0.00669709	Genus Mycobacterium (Actinobacteriota)
vOTU150	2	WM_G	8206	No	8	3	Viruses;Duplodnaviria;Heunggongvirae;Uroviricota;Caudoviricetes	0	0	0	0	0	0.00897981	0	0	0	0.0692267	-
vOTU151	5	WM_G	52155	No	60	13	Viruses;Duplodnaviria;Heunggongvirae;Uroviricota;Caudoviricetes	0	0	0.000585024	0.0195938	0	0.0752007	0	0.000587971	0	0.706719	-
vOTU152	2	WM_G	3612	No	5	1	Viruses;Duplodnaviria;Heunggongvirae;Uroviricota;Caudoviricetes	0	0	0	0.0945733	0	0.0828627	0	0.0100608	0	0.073668	-
vOTU153	1	WM_G	9277	No	7	2	Unclassified	0	0	0.000106368	0.000404958	0	0.00983302	0	0.000522641	0.00206881	0.134294	Genus Mycobacterium (Actinobacteriota)
vOTU154	4	WM_G	17440	No	18	6	Viruses;Duplodnaviria;Heunggongvirae;Uroviricota;Caudoviricetes	0.00466044	0	0.0739257	0.27073	0.139547	0.00718047	0	0.0967539	0.000285354	0.589414	-
vOTU155	2	WM_G	16952	No	50	4	Viruses;Duplodnaviria;Heunggongvirae;Uroviricota;Caudoviricetes	0	0	0	0.0022117	0	0.0259511	0	6.53301e-05	0	0.254842	-
vOTU156	1	WM_G	9874	No	15	2	Viruses;Duplodnaviria;Heunggongvirae;Uroviricota;Caudoviricetes	0	0	0.0218054	0.00523331	0.00936577	0.000422381	0	0.0198604	0	0.0614017	-
vOTU157	1	WM_G	7754	No	12	2	Viruses;Duplodnaviria;Heunggongvirae;Uroviricota;Caudoviricetes	0	0	0	0.000249205	0	0.021212	0	0	0	0.0296082	-
vOTU158	1	WM_G	7121	No	13	1	Viruses;Duplodnaviria;Heunggongvirae;Uroviricota;Caudoviricetes	0	0	0	6.23013e-05	0	0.0192944	0	0	0	0.0286917	-
vOTU16	1	BM_C	54994	Yes	76	12	Viruses;Duplodnaviria;Heunggongvirae;Uroviricota;Caudoviricetes	0	0.000555965	0.000212736	0.504858	3.24075e-05	0.0014023	0	0.0330571	0.000499369	0.00140991	-
vOTU160	1	WM_G	6470	No	13	1	Viruses;Duplodnaviria;Heunggongvirae;Uroviricota;Caudoviricetes;Straboviridae	0	0	0	0.000124603	0	0.0178076	0	0	0	0.0253784	-
vOTU161	1	WM_G	6393	No	10	2	Viruses;Duplodnaviria;Heunggongvirae;Uroviricota;Caudoviricetes;Straboviridae	0	0	0	0	0	0.0164813	0	0	0	0.0218537	-
vOTU162	1	WM_G	5652	No	10	1	Viruses;Duplodnaviria;Heunggongvirae;Uroviricota;Caudoviricetes	0.0853729	0.011372	0.0666395	0.0516789	0.118417	0.000844761	0	0.0263934	0.0157658	0.0461042	Genus Hyphomonas (Proteobacteria)
vOTU163	1	WM_G	5965	No	7	2	Viruses;Duplodnaviria;Heunggongvirae;Uroviricota;Caudoviricetes;Herelleviridae	0	0	0	0.000124603	0	0.0166925	0	0.00013066	0	0.0219242	-
vOTU164	1	WM_G	5499	No	5	1	Viruses;Duplodnaviria;Heunggongvirae;Uroviricota;Caudoviricetes	0	0	0.00643526	0	0	0.00685946	0	0	0	0.0301016	-
vOTU165	1	WM_G	4932	No	2	1	Viruses;Duplodnaviria;Heunggongvirae;Uroviricota;Caudoviricetes	0	0.00725282	0.000106368	0	0	0.0338834	0	0	0.00256818	0.0339789	-
vOTU166	2	WM_G	4972	No	9	1	Viruses;Duplodnaviria;Heunggongvirae;Uroviricota;Caudoviricetes	0	0	0.0122323	0.00190019	0.00544446	0.000143609	0	0.0155486	0	0.0391956	-
vOTU167	1	WM_G	4807	No	7	1	Viruses;Duplodnaviria;Heunggongvirae;Uroviricota;Caudoviricetes	2.37637	2.44162	1.65982	0.819168	0.830831	0.0176471	0	0.195272	2.04641	0.147124	-
vOTU169	1	WM_G	4483	No	5	1	Viruses;Duplodnaviria;Heunggongvirae;Uroviricota;Caudoviricetes	0	0	0	0.000124603	0	0.0110748	0	0	0	0.0195978	-
vOTU17	1	BM_C	15232	Yes	20	7	Viruses;Duplodnaviria;Heunggongvirae;Uroviricota;Caudoviricetes	0	0	0	0.192044	0.00184723	0	0	0.0288759	0	0	-
vOTU170	1	WM_G	3268	No	3	2	Viruses;Duplodnaviria;Heunggongvirae;Uroviricota;Caudoviricetes	0	0	0	0.0264469	0	0.00217104	0	0.00124127	0	0.0151566	-
vOTU171	4	WM_G	50154	No	57	14	Viruses;Duplodnaviria;Heunggongvirae;Uroviricota;Caudoviricetes	0.00258152	2.52711e-05	0.0154765	0.00165098	0.136176	0.00296511	0	5.22164	0.0555013	2.30655	-
vOTU172	2	WM_G	27018	No	31	6	Viruses;Duplodnaviria;Heunggongvirae;Uroviricota;Caudoviricetes	0	0	0	0	0	0.00179089	0	0	0	0.229463	-
vOTU173	1	WM_G	11259	No	13	2	Viruses;Duplodnaviria;Heunggongvirae;Uroviricota;Caudoviricetes	0	0	0	0	0	0.011852	0	0	0	0.130981	-
vOTU174	2	WM_D	18934	No	20	6	Viruses;Duplodnaviria;Heunggongvirae;Uroviricota;Caudoviricetes	0	2.51984	0	0	0	0	0	0	5.93807	0	-
vOTU175	1	WM_D	14904	No	33	1	Viruses;Duplodnaviria;Heunggongvirae;Uroviricota;Caudoviricetes	0	1.71161	0	0	0	0	0	0	3.71445	0	-
vOTU176	2	WM_D	3084	No	5	2	Viruses;Duplodnaviria;Heunggongvirae;Uroviricota;Caudoviricetes	0	0	0	0	0.000972225	0	0	0.298232	0.00549306	0.00458222	-
vOTU177	1	WM_D	8488	No	12	2	Viruses;Duplodnaviria;Heunggongvirae;Uroviricota;Caudoviricetes	0.171911	0.104749	0.00026592	0.0125537	0.213144	1.68952e-05	0	0	0.0535752	0	-
vOTU178	3	WM_D	4055	No	8	3	Viruses;Duplodnaviria;Heunggongvirae;Uroviricota;Caudoviricetes	1.8303	1.90795	1.21876	0.57339	0.589849	0.0121392	0	0.164436	1.76919	0.10948	Genus Mycobacterium (Actinobacteriota)
vOTU179	3	WM_D	6794	No	7	1	Viruses;Duplodnaviria;Heunggongvirae;Uroviricota;Caudoviricetes;Straboviridae	0.162362	0.0135959	0.0121791	0.12046	0.240496	0.00174866	0	0.883851	0.0354552	0.0367987	-
vOTU18	6	BM_C	45496	Yes	65	11	Viruses;Duplodnaviria;Heunggongvirae;Uroviricota;Caudoviricetes	0	0	0	2.2639	0	0	0	0.119489	0	0	-
vOTU180	2	BM_A	6917	No	6	2	Viruses;Duplodnaviria;Heunggongvirae;Uroviricota;Caudoviricetes	0	0	0	0	0	0	18.2346	0	0	0	Genus Erythrobacter (Proteobacteria)
vOTU181	2	BM_A	10124	No	9	2	Viruses;Duplodnaviria;Heunggongvirae;Uroviricota;Caudoviricetes	0.000593978	0	0	0	0.000615743	0	23.8095	0	0	0	-
vOTU182	2	BM_A	4992	No	9	1	Viruses;Duplodnaviria;Heunggongvirae;Uroviricota;Caudoviricetes	0.00230738	0	0	0	0.000583335	0	11.8467	0	0	0	-
vOTU183	1	BM_A	3940	No	8	3	Viruses;Duplodnaviria;Heunggongvirae;Uroviricota;Caudoviricetes	0.00150779	0	0	0	0.000324075	0	7.3945	0	0	0	-
vOTU184	1	BM_A	3218	No	4	1	Viruses;Duplodnaviria;Heunggongvirae;Uroviricota;Caudoviricetes	0	0	0	0	0	0	7.43322	0	0	0	Genus Erythrobacter (Proteobacteria)
vOTU185	1	BM_B	3509	No	6	1	Viruses;Duplodnaviria;Heunggongvirae;Uroviricota;Caudoviricetes	0.00367809	0	0	0	0	0	0	0	0	0	-
vOTU186	1	BM_G	3119	No	4	1	Unclassified	0	0	0	0	3.24075e-05	0.0160758	0	0	0	0.127386	Genus Glutamicibacter (Actinobacteriota); Genus Nocardia (Actinobacteriota)
vOTU187	1	BM_G	3731	No	7	5	Viruses;Duplodnaviria;Heunggongvirae;Uroviricota;Caudoviricetes	0	0	0	0	0	0.00143609	0	0	0	0.00232636	Genus Collinsella (Actinobacteriota)
vOTU188	1	BM_B	3039	No	4	1	Viruses;Duplodnaviria;Heunggongvirae;Uroviricota;Caudoviricetes	0.00310696	0	0	0.00174444	0	0	0	0	0	0	-
vOTU189	1	BM_G	3400	no	5	1	Viruses;Duplodnaviria;Heunggongvirae;Uroviricota;Caudoviricetes	0	0	0	0	0	0.00146988	0	0	0	0.146983	-
vOTU19	1	BM_G	18282	Yes	28	3	Viruses;Duplodnaviria;Heunggongvirae;Uroviricota;Caudoviricetes	0	0	0	0	0	0.0097401	0	0	0	0.0295377	-
vOTU190	1	BM_G	4590	No	11	1	Viruses;Duplodnaviria;Heunggongvirae;Uroviricota;Caudoviricetes	0	0	0	0	0	0.00196829	0	0	0	0.000281983	-
vOTU191	1	BM_C	3207	No	4	1	Viruses;Duplodnaviria;Heunggongvirae;Uroviricota;Caudoviricetes	0.000137072	0	0.0324954	0.00604322	0	0	0	0.00450778	0	0	-
vOTU192	1	BM_G	3750	No	6	2	Unclassified	0	0	0	0.000342657	0	0.00116577	0	0	0	0.00281983	-
vOTU193	1	BM_G	3903	No	4	1	Viruses;Duplodnaviria;Heunggongvirae;Uroviricota;Caudoviricetes	0	0	0	0	0	0.00172331	0	0	0	0.00507569	-
vOTU195	1	BM_B	3029	No	4	1	Viruses;Duplodnaviria;Heunggongvirae;Uroviricota;Caudoviricetes	0.00212461	0	0.00079776	6.23013e-05	0.000453705	1.68952e-05	0	0.000587971	0	0.00239685	Genus Rhizobium (Proteobacteria)
vOTU196	1	BM_C	4676	No	7	1	Viruses;Duplodnaviria;Heunggongvirae;Uroviricota;Caudoviricetes	0	0.000303254	0	0.0389071	0.00528242	3.37905e-05	0	0.00444245	0.00256818	0	-
vOTU197	1	BM_B	3411	No	4	2	Viruses;Duplodnaviria;Heunggongvirae;Uroviricota;Caudoviricetes	0.00381517	0	0	0	0	0	0	0	0	0	-
vOTU198	1	BM_C	4873	No	12	2	Viruses;Duplodnaviria;Heunggongvirae;Uroviricota;Caudoviricetes	0	5.05423e-05	0	0.0114946	0	0.0005322	0	0.00137193	0	0.00148041	-
vOTU199	1	BM_G	3861	No	5	1	Viruses;Duplodnaviria;Heunggongvirae;Uroviricota;Caudoviricetes	0	0	0	0.000218054	0	0.00350576	0	0	0	0.00246735	-
vOTU20	3	BM_G	36470	Yes	43	15	Viruses;Duplodnaviria;Heunggongvirae;Uroviricota;Caudoviricetes	0	0	0.00872217	0	0	0.0508884	0	0	0	0.111454	-
vOTU200	1	BM_C	4376	No	5	1	Viruses;Duplodnaviria;Heunggongvirae;Uroviricota;Caudoviricetes	0	0	0	0.169335	0	0.11308	0	0.0204483	0	0.118926	-
vOTU201	1	BM_C	4971	No	8	1	Viruses;Duplodnaviria;Heunggongvirae;Uroviricota;Caudoviricetes	0	0	0	0.00520216	0	1.68952e-05	0	0.000979952	0	0.000281983	-
vOTU202	1	BM_C	4679	No	10	1	Unclassified	0	0	0	0.0232072	0	0	0	0.00267854	0	0	-
vOTU203	1	BM_C	4412	No	6	2	Viruses;Duplodnaviria;Heunggongvirae;Uroviricota;Caudoviricetes	0	0	0	0.00735155	0	0	0	0.121971	0	0	-
vOTU205	1	BM_B	4930	No	9	1	Viruses;Duplodnaviria;Heunggongvirae;Uroviricota;Caudoviricetes	0.116214	0.00111193	0.000585024	0.00168213	0.0414492	0.00236533	0	0.00182924	0.000713384	0.024039	Familly Obscuribacteraceae (Cyanobacteria)
vOTU206	1	BM_G	3831	No	7	2	Viruses;Duplodnaviria;Heunggongvirae;Uroviricota;Caudoviricetes	0	0	0	0	0	0.00143609	0	0	0	0	-
vOTU207	1	BM_G	3683	No	4	2	Viruses;Duplodnaviria;Heunggongvirae;Uroviricota;Caudoviricetes	0	0	0.0452064	0.241324	0.0073241	0.00223862	0	0.0384795	0	0.0287622	-
vOTU208	1	BM_C	4423	No	10	2	Viruses;Duplodnaviria;Heunggongvirae;Uroviricota;Caudoviricetes	0	0	0	0.00946979	0	0.000405486	0	0.000522641	0	0.00211487	-
vOTU209	1	BM_G	3711	No	8	2	Viruses;Duplodnaviria;Heunggongvirae;Uroviricota;Caudoviricetes;Autographiviridae	0	0	0	9.34519e-05	0	0.0010644	0	0	0	0.000140991	-
vOTU21	2	BM_G	15597	Yes	19	6	Viruses;Duplodnaviria;Heunggongvirae;Uroviricota;Caudoviricetes	0	0	0.0176571	0	0	0.0203334	0	0	0	0.040112	Genus Reyranella (Proteobacteria)
vOTU210	1	BM_C	4842	No	5	2	Viruses;Duplodnaviria;Heunggongvirae;Uroviricota;Caudoviricetes	0	0	0	0.00548251	0	0	0	0	0	0	-
vOTU212	1	BM_C	3902	No	5	4	Viruses;Duplodnaviria;Heunggongvirae;Uroviricota;Caudoviricetes	0	0.000353796	0	0.0394367	0.00486113	8.44761e-06	0	0.00287453	0.00271086	0.000281983	-
vOTU213	1	BM_G	4308	No	10	1	Viruses;Duplodnaviria;Heunggongvirae;Uroviricota;Caudoviricetes	0	0	0	0.00442339	0	0.00223862	0	0.000522641	0	0.00641511	-
vOTU214	1	BM_C	3548	No	6	1	Viruses;Duplodnaviria;Heunggongvirae;Uroviricota;Caudoviricetes	0	0	0	0.00376923	0	6.75809e-05	0	0.000261321	0	0.000140991	-
vOTU215	1	BM_C	4646	No	8	1	Viruses;Duplodnaviria;Heunggongvirae;Uroviricota;Caudoviricetes	0.335346	0.0303506	0.00893491	0.0180985	0.0814401	0.000202743	0.116144	0.00248255	0.00435164	0.00366577	-
vOTU216	1	BM_G	3723	No	5	4	Viruses;Duplodnaviria;Heunggongvirae;Uroviricota;Caudoviricetes	0	0	0	0	0	0.000937685	0	0	0	0.000563965	Genus Reyranella (Proteobacteria)
vOTU217	1	BM_C	4236	No	8	2	Viruses;Duplodnaviria;Heunggongvirae;Uroviricota;Caudoviricetes	0	0	0	0.00538906	0	0.000101371	0	0	0	7.04957e-05	Genus Ensifer (Proteobacteria); Genus Mycoplana (Proteobacteria); Genus Rhizobium (Proteobacteria)
vOTU218	2	BM_C	4233	No	6	1	Viruses;Duplodnaviria;Heunggongvirae;Uroviricota;Caudoviricetes	0.00153064	0	0.00276557	0.0551678	0.0362964	0.00259342	0	0.0192071	0	0.144516	Genus GCA-2706885 (Planctomycetota)
vOTU219	1	BM_G	4831	No	7	2	Viruses;Duplodnaviria;Heunggongvirae;Uroviricota;Caudoviricetes	0	0	0	0	0	0.00206122	0	0	0	0.000704957	-
vOTU22	3	BM_G	39802	Yes	60	12	Viruses;Duplodnaviria;Heunggongvirae;Uroviricota;Caudoviricetes	0	5.05423e-05	0.000212736	0.000124603	0	0.0350407	0	6.53301e-05	0	0.247087	-
vOTU220	1	BM_B	4274	No	6	2	Viruses;Duplodnaviria;Heunggongvirae;Uroviricota;Caudoviricetes	0.00397508	0.000909761	0.000106368	0	0.0012963	0	3.32946	0	0	0	Genus Sphingomonas (Proteobacteria)
vOTU221	1	BM_C	4446	No	6	1	Viruses;Duplodnaviria;Heunggongvirae;Uroviricota;Caudoviricetes	0	0	0	0.00613668	0	0	0	0.000391981	0	0	-
vOTU222	1	BM_G	3392	No	6	3	Viruses;Duplodnaviria;Heunggongvirae;Uroviricota;Caudoviricetes	0	0	0	0	0	0.00224707	0	0	0	0.00993989	-
vOTU223	1	BM_G	4386	No	5	3	Viruses;Duplodnaviria;Heunggongvirae;Uroviricota;Caudoviricetes	0	0	0	0	0	0.00144454	0	0	0	0.000986939	-
vOTU224	1	BM_B	3007	No	4	3	Unclassified	0.00406646	0	0	6.23013e-05	6.4815e-05	0	0	0.000391981	0	0	-
vOTU225	1	BM_B	3131	No	4	2	Viruses;Duplodnaviria;Heunggongvirae;Uroviricota;Caudoviricetes	0.00182762	0	0	0	0	0	0	0	0	0	Genus Hyphomicrobium (Proteobacteria)
vOTU226	1	BM_G	4339	No	9	1	Viruses;Duplodnaviria;Heunggongvirae;Uroviricota;Caudoviricetes	0	0	0	0	0	0.00156281	0	0	0	0.000422974	-
vOTU228	1	BM_G	3283	No	6	2	Viruses;Duplodnaviria;Heunggongvirae;Uroviricota;Caudoviricetes	0	0	0	0	0	0.000827866	0	0	0	0.00190338	-
vOTU229	1	BM_C	3227	No	4	3	Viruses;Duplodnaviria;Heunggongvirae;Uroviricota;Caudoviricetes	9.13812e-05	0	0.00053184	0.00482835	0	0	0	0.000391981	0	0	-
vOTU23	3	BM_G	41377	Yes	55	15	Viruses;Duplodnaviria;Heunggongvirae;Uroviricota;Caudoviricetes	0	0	0	0	0	0.295633	0	0	0	0.30433	-
vOTU230	1	BM_G	3587	No	6	2	Viruses;Duplodnaviria;Heunggongvirae;Uroviricota;Caudoviricetes	0	0	0.00191462	0.000155753	0	0.0026441	0	0	0	0.00225586	Genus Bradyrhizobium (Proteobacteria)
vOTU231	1	BM_C	3158	No	6	2	Viruses;Duplodnaviria;Heunggongvirae;Uroviricota;Caudoviricetes	0	0	0.00760531	0.00470375	0	0.000228086	0	0.000979952	0	0.00944642	-
vOTU232	1	BM_C	3054	No	4	1	Viruses;Duplodnaviria;Heunggongvirae;Uroviricota;Caudoviricetes	0	0	0	0.00358232	0	0	0	0	0	0	-
vOTU233	1	BM_C	3350	No	4	2	Viruses;Duplodnaviria;Heunggongvirae;Uroviricota;Caudoviricetes	0	0	0	0.00429879	0	4.22381e-05	0	0	0	0.000140991	-
vOTU234	1	BM_G	3927	No	5	1	Viruses;Duplodnaviria;Heunggongvirae;Uroviricota;Caudoviricetes	0	0	0	6.23013e-05	0	0.0024667	0	0	0	0.000916444	-
vOTU235	1	BM_C	3795	No	7	1	Viruses;Duplodnaviria;Heunggongvirae;Uroviricota;Caudoviricetes	0.000274144	0.00022744	0.00111686	0.00937634	0.000291668	0.000895447	0	0.000653301	0.000214015	0.000634461	-
vOTU236	1	BM_B	4437	No	6	1	Viruses;Duplodnaviria;Heunggongvirae;Uroviricota;Caudoviricetes	0.00454622	0	0	0	0	0	0	0	0	0	-
vOTU237	1	BM_G	3623	No	5	3	Viruses;Duplodnaviria;Heunggongvirae;Uroviricota;Caudoviricetes	0	0	0	0	0	0.00184158	0	0	0	0.000140991	-
vOTU238	1	BM_C	3940	No	4	1	Unclassified	0	0	0	0.00554481	0	0	0	0.000326651	0	0	-
vOTU239	1	BM_B	3128	No	4	1	Viruses;Duplodnaviria;Heunggongvirae;Uroviricota;Caudoviricetes	0.00178193	0	0	0.000872218	0	0	0	0.000261321	0	0	-
vOTU24	1	BM_G	17547	yes	20	8	Viruses;Duplodnaviria;Heunggongvirae;Uroviricota;Caudoviricetes;Autographiviridae	0	0	0	0	0	0.0418157	0	0	0	0.00690857	-
vOTU240	1	BM_G	3921	No	4	3	Viruses;Duplodnaviria;Heunggongvirae;Uroviricota;Caudoviricetes	0	0	0	0	0	0.00197674	0	0	0	0.000563965	-
vOTU241	1	BM_F	4094	No	5	4	Viruses;Duplodnaviria;Heunggongvirae;Uroviricota;Caudoviricetes	0	0	0	0	0.00411575	0	0	0	0	0	-
vOTU242	1	BM_D	3646	No	4	1	Viruses;Duplodnaviria;Heunggongvirae;Uroviricota;Caudoviricetes	0	0.00181952	0	0	0	0	0	0	0.00135543	0	-
vOTU243	1	BM_E	3384	No	7	1	Unclassified	0	0	0.00728621	0	0	0	0	0	0	0	-
vOTU244	1	BM_E	4482	No	5	2	Viruses;Duplodnaviria;Heunggongvirae;Uroviricota;Caudoviricetes	0	0	0.0120196	0	0	0	0	0	0	0	-
vOTU245	1	BM_F	4951	No	4	1	Viruses;Duplodnaviria;Heunggongvirae;Uroviricota;Caudoviricetes	0	0	0	0	0.00904169	0	0.232288	0	0	0	-
vOTU246	1	BM_F	3327	No	6	3	Viruses;Duplodnaviria;Heunggongvirae;Uroviricota;Caudoviricetes	0	0	0	0	0.00320834	0	0	0	0	0	-
vOTU247	1	BM_E	4328	No	9	3	Viruses;Duplodnaviria;Heunggongvirae;Uroviricota;Caudoviricetes	0	0	0.0112218	0	0	0	0	0	0	0	-
vOTU248	1	BM_E	4782	No	7	1	Viruses;Duplodnaviria;Heunggongvirae;Uroviricota;Caudoviricetes	0	0	0.0250497	0	0	0	0	0	0	0	-
vOTU249	1	BM_F	3979	No	7	1	Viruses;Duplodnaviria;Heunggongvirae;Uroviricota;Caudoviricetes	0	0	0	0	0.00644909	0	0	0	0	0	-
vOTU25	1	BM_G	79728	yes	116	15	Viruses;Duplodnaviria;Heunggongvirae;Uroviricota;Caudoviricetes	0	0	0	3.11506e-05	0	0.0840369	0	0	0	0.0315821	-
vOTU250	1	BM_D	4809	No	7	2	Viruses;Duplodnaviria;Heunggongvirae;Uroviricota;Caudoviricetes	0	0.00470043	0	0	0	0	0	0	0.000214015	0	-
vOTU251	1	BM_E	3442	No	8	5	Viruses;Duplodnaviria;Heunggongvirae;Uroviricota;Caudoviricetes	0	0	0.0069671	9.34519e-05	0	0	0	0	0	0	-
vOTU252	1	BM_F	3448	No	7	2	Viruses;Duplodnaviria;Heunggongvirae;Uroviricota;Caudoviricetes	0	0	0	0	0.00369446	0	0	0	0	0	-
vOTU253	1	BM_F	3311	No	7	1	Viruses;Duplodnaviria;Heunggongvirae;Uroviricota;Caudoviricetes	0.186852	0.147305	0.0137747	0.0174132	0.378682	0.000489962	0.813008	0.000979952	0.0238984	0.00458222	-
vOTU254	1	BM_F	4160	No	4	2	Viruses;Duplodnaviria;Heunggongvirae;Uroviricota;Caudoviricetes	0	0	0	0	0.00683798	0	0	0	0	0	-
vOTU255	1	BM_F	4522	No	7	4	Viruses;Duplodnaviria;Heunggongvirae;Uroviricota;Caudoviricetes	0	5.05423e-05	0	6.23013e-05	0.0282918	0	0	6.53301e-05	0	0.000916444	Genus Bosea (Proteobacteria)
vOTU256	1	BM_E	4301	No	9	1	Viruses;Duplodnaviria;Heunggongvirae;Uroviricota;Caudoviricetes	0	0	0.030049	0.000218054	6.4815e-05	0	0	0	0	0	Genus PALSA-1347 (Planctomycetota)
vOTU257	1	BM_D	3409	No	5	1	Viruses;Duplodnaviria;Heunggongvirae;Uroviricota;Caudoviricetes	0	0.00323471	0	0	0	0	0	0	0.00321023	0	-
vOTU258	1	BM_F	4236	No	11	2	Viruses;Duplodnaviria;Heunggongvirae;Uroviricota;Caudoviricetes	0	0	0	0	0.00758336	0	0	0	0	0	-
vOTU259	1	BM_D	4834	No	11	3	Viruses;Duplodnaviria;Heunggongvirae;Uroviricota;Caudoviricetes	0	0.0035885	0	0	0	3.37905e-05	0	0	0	0.000634461	-
vOTU26	1	BM_G	45053	yes	64	14	Viruses;Duplodnaviria;Heunggongvirae;Uroviricota;Caudoviricetes	0	0	0.000212736	0.0534233	0	0.153966	0	0.00117594	0	0.0465271	Genus SCRL01 (Proteobacteria)
vOTU260	1	BM_F	3222	No	4	1	Unclassified	0	0.000277982	0.00223373	0	0.00593057	0	0	0	0	0	-
vOTU261	1	BM_E	4726	No	6	2	Viruses;Duplodnaviria;Heunggongvirae;Uroviricota;Caudoviricetes	0	0	0.0174443	0	0	4.22381e-05	0	0	0	0	Genus WHSO01 (Proteobacteria)
vOTU262	1	BM_E	3499	No	6	1	Viruses;Duplodnaviria;Heunggongvirae;Uroviricota;Caudoviricetes	0	0.000581236	0.00670118	3.11506e-05	0	2.53428e-05	0	0	0	0	Genus Bradyrhizobium (Proteobacteria)
vOTU263	1	BM_E	3338	No	4	2	Viruses;Duplodnaviria;Heunggongvirae;Uroviricota;Caudoviricetes	0.000913812	0	0.0261133	0.000155753	3.24075e-05	0	0	0.00019599	0	0.000422974	Genus BJHL01 (Planctomycetota)
vOTU264	1	BM_E	3366	No	4	2	Viruses;Duplodnaviria;Heunggongvirae;Uroviricota;Caudoviricetes	0	0	0.00824352	0	0	0	0	0	0	0	-
vOTU265	1	BM_F	4938	No	5	2	Viruses;Duplodnaviria;Heunggongvirae;Uroviricota;Caudoviricetes	0.000137072	0	0	0	0.00751854	0	0	0	0	0	-
vOTU266	1	BM_F	3783	No	9	3	Viruses;Duplodnaviria;Heunggongvirae;Uroviricota;Caudoviricetes	0	0	0.000106368	6.23013e-05	0.00418057	0	0	0	0	0	-
vOTU267	1	BM_E	3926	No	6	1	Viruses;Duplodnaviria;Heunggongvirae;Uroviricota;Caudoviricetes	2.28453e-05	0	0.0108495	0.00155753	0.00674076	0.000109819	0	0.0127394	0	0.0319345	-
vOTU268	1	BM_E	3059	No	4	1	Viruses;Duplodnaviria;Heunggongvirae;Uroviricota;Caudoviricetes	0.00233022	0	0.044515	0.00775651	0.0208056	0.000760285	0	0.00169858	0	0.0015509	-
vOTU27	1	BM_G	4495	yes	6	3	Viruses;Duplodnaviria;Heunggongvirae;Uroviricota;Caudoviricetes	0	0	0	0	0	0.00184158	0	0	0	0.000140991	-
vOTU270	1	BM_F	4103	No	6	5	Viruses;Duplodnaviria;Heunggongvirae;Uroviricota;Caudoviricetes	0	0	0	0	0.00580094	0	0	0	0	0	Genus Bosea (Proteobacteria)
vOTU271	1	BM_E	3476	No	5	2	Viruses;Duplodnaviria;Heunggongvirae;Uroviricota;Caudoviricetes	0	5.05423e-05	0.00760531	0	0	0	0	0	0	0	-
vOTU273	1	BM_E	4196	No	8	4	Viruses;Duplodnaviria;Heunggongvirae;Uroviricota;Caudoviricetes	0	0	0.0102645	0.00143293	0.00359723	6.75809e-05	0	0.00921155	0	0.0212897	-
vOTU274	1	BM_E	4420	No	7	2	Viruses;Duplodnaviria;Heunggongvirae;Uroviricota;Caudoviricetes	0	0	0.0328677	0	0	0	0	0	0	0	-
vOTU275	1	BM_F	3876	No	4	3	Viruses;Duplodnaviria;Heunggongvirae;Uroviricota;Caudoviricetes	0	0	0.000212736	0.00158868	0.0060278	0	0	0.00013066	0	0	Genus Blastomonas (Proteobacteria)
vOTU277	1	BM_E	3107	No	4	2	Viruses;Duplodnaviria;Heunggongvirae;Uroviricota;Caudoviricetes	0	0.000151627	0.00755213	9.34519e-05	0	1.68952e-05	0	0	0	0	Genus Bradyrhizobium (Proteobacteria)
vOTU278	1	BM_E	4139	No	8	2	Viruses;Duplodnaviria;Heunggongvirae;Uroviricota;Caudoviricetes	0.00105088	0.000960303	0.0161679	6.23013e-05	0.00434261	0	0	0	0	0	Genus Roseovarius (Proteobacteria)
vOTU279	1	BM_E	3017	No	9	1	Viruses;Duplodnaviria;Heunggongvirae;Uroviricota;Caudoviricetes	0	0	0.00845625	0	0	0	0	0	0	0	-
vOTU28	1	BM_B	35228	yes	49	10	Viruses;Duplodnaviria;Heunggongvirae;Uroviricota;Caudoviricetes	0.777494	0	0	0	6.4815e-05	0	0	0	0	0	-
vOTU280	1	BM_D	4633	No	8	2	Viruses;Duplodnaviria;Heunggongvirae;Uroviricota;Caudoviricetes	0	0.00914815	0	0	0	0	0	0	0.000142677	0	Genus FEN-1143 (Myxococcota)
vOTU281	1	BM_E	4252	No	7	1	Viruses;Duplodnaviria;Heunggongvirae;Uroviricota;Caudoviricetes	0.000182762	0	0.0128705	0.00174444	0.000324075	0	0	6.53301e-05	0	0	Genus Paracoccus (Proteobacteria)
vOTU282	1	BM_F	3669	No	5	2	Viruses;Duplodnaviria;Heunggongvirae;Uroviricota;Caudoviricetes	0	0	0	0	0.0038889	0	0	0	0	0	Genus Rubidus (Chlamydiota)
vOTU283	1	BM_F	4017	No	5	2	Viruses;Duplodnaviria;Heunggongvirae;Uroviricota;Caudoviricetes	0	0	0	6.23013e-05	0.00593057	0	0	0.00013066	0	0	Genus Amycolatopsis (Actinobacteriota)
vOTU284	1	BM_E	4884	No	9	1	Viruses;Duplodnaviria;Heunggongvirae;Uroviricota;Caudoviricetes	0.000137072	0.000126356	0.0129769	0.000155753	0.000162038	3.37905e-05	0	6.53301e-05	0	0	Genus Sphingopyxis (Proteobacteria)
vOTU285	1	BM_F	3883	No	4	1	Unclassified	0	0	0.015902	0.000529561	0.0255371	0	0	0.000457311	0	0	-
vOTU286	1	BM_F	4077	No	9	3	Viruses;Duplodnaviria;Heunggongvirae;Uroviricota;Caudoviricetes	0	0	0.000106368	0	0.00618983	0	0	0	0	0	Genus Bosea (Proteobacteria)
vOTU287	1	BM_F	3926	No	5	3	Viruses;Duplodnaviria;Heunggongvirae;Uroviricota;Caudoviricetes	0	0	0	0	0.00644909	0	0	0.000326651	0	0	-
vOTU288	1	BM_F	3526	No	8	3	Viruses;Duplodnaviria;Heunggongvirae;Uroviricota;Caudoviricetes	0	0	0	0	0.00366205	0	0	0	0	0	-
vOTU289	1	BM_D	3330	No	6	1	Viruses;Duplodnaviria;Heunggongvirae;Uroviricota;Caudoviricetes	0.00993771	0.00773297	0.0123387	0	0	0	0	0	0.000856061	0	Genus Sphingopyxis (Proteobacteria)
vOTU29	1	BM_B	58662	yes	60	18	Viruses;Duplodnaviria;Heunggongvirae;Uroviricota;Caudoviricetes	0.178673	0	0.00212736	0.00152638	0.00090741	8.44761e-05	0	0.00019599	0	0	-
vOTU290	1	BM_F	4929	No	8	1	Viruses;Duplodnaviria;Heunggongvirae;Uroviricota;Caudoviricetes	0	0	0	6.23013e-05	0.0554492	0	0	0	0	0	Genus Tabrizicola (Proteobacteria); Genus UBA1943 (Proteobacteria)
vOTU291	1	BM_F	3240	No	4	1	Viruses;Duplodnaviria;Heunggongvirae;Uroviricota;Caudoviricetes	0	0	0.000106368	0.000654163	0.00508798	0	0.232288	0	0	0	Genus Sphingobium (Proteobacteria)
vOTU292	1	BM_F	4286	No	4	2	Viruses;Duplodnaviria;Heunggongvirae;Uroviricota;Caudoviricetes	0	5.05423e-05	0.000319104	6.23013e-05	0.0353566	0	0	0.00013066	0	0.000140991	Genus Bosea (Proteobacteria)
vOTU293	1	BM_F	4973	No	11	1	Viruses;Duplodnaviria;Heunggongvirae;Uroviricota;Caudoviricetes;Herelleviridae	2.28453e-05	0	0.000106368	0.00112142	0.00884725	0	0	0.00150259	0	0.000845948	-
vOTU294	1	BM_E	3152	No	5	1	Viruses;Duplodnaviria;Heunggongvirae;Uroviricota;Caudoviricetes	0	0	0.00760531	0	0	0	0	0	0	0	-
vOTU295	1	BM_E	3775	No	4	1	Viruses;Duplodnaviria;Heunggongvirae;Uroviricota;Caudoviricetes	0	0	0.00914765	0.00137063	0	8.44761e-05	0	0.00111061	0	0.00119843	-
vOTU296	1	BM_F	4733	No	9	1	Viruses;Duplodnaviria;Heunggongvirae;Uroviricota;Caudoviricetes	0.00191901	0	0.0134024	0.00308391	0.00868521	0.000202743	0	0.0139153	0	0.0348954	-
vOTU297	1	BM_E	3479	No	6	5	Viruses;Duplodnaviria;Heunggongvirae;Uroviricota;Caudoviricetes	0	0	0.00877536	0	0	0	0	0	0	0	-
vOTU298	3	BM_C	8948	No	13	2	Viruses;Duplodnaviria;Heunggongvirae;Uroviricota;Caudoviricetes	0.068673	0.0692934	0.096263	0.0746992	0.0235927	0.00074339	0	0.0659181	0.100873	0.00408875	Genus Mycobacterium (Actinobacteriota)
vOTU299	1	BM_C	5643	No	7	4	Viruses;Duplodnaviria;Heunggongvirae;Uroviricota;Caudoviricetes	0	5.05423e-05	0	0.00950094	0	0	0	0.00320118	0	0	-
vOTU30	1	BM_D	34294	yes	38	15	Viruses;Duplodnaviria;Heunggongvirae;Uroviricota;Caudoviricetes	0	0.444267	0	0.00352002	0	0	0	0.000522641	0.0513637	0	-
vOTU300	1	BM_C	13662	No	21	1	Viruses;Duplodnaviria;Heunggongvirae;Uroviricota;Caudoviricetes	0	0	0	0.444021	0	0.00380143	0	0.0640889	0	0.00218537	-
vOTU301	1	BM_C	32475	No	18	2	Viruses;Duplodnaviria;Heunggongvirae;Uroviricota;Caudoviricetes	0	0	0	0.541678	0	2.53428e-05	0	0.0254134	0	0	-
vOTU302	1	BM_C	18008	No	22	7	Viruses;Duplodnaviria;Heunggongvirae;Uroviricota;Caudoviricetes	0.108195	0.000101085	0.0569601	0.537909	0.3337	0.0131023	0	1.2105	0.000285354	0.450044	Genus CAADGN01 (Planctomycetota)
vOTU303	2	BM_C	43146	No	60	6	Viruses;Duplodnaviria;Heunggongvirae;Uroviricota;Caudoviricetes	0.000159917	0.000126356	0.00111686	0.117189	0.00781021	6.75809e-05	0	1.14903	0.000570707	0.000352478	Genus Mycobacterium (Actinobacteriota)
vOTU304	1	BM_C	9508	No	12	1	Viruses;Duplodnaviria;Heunggongvirae;Uroviricota;Caudoviricetes	0	0	0	0.0195003	0.00155556	0	0	0.0881304	0	0	Genus Mycobacterium (Actinobacteriota)
vOTU305	2	BM_C	21301	No	42	4	Viruses;Duplodnaviria;Heunggongvirae;Uroviricota;Caudoviricetes	0	0.0117511	0	3.19627	0	0	0	0.794153	0	0.00112793	Genus Mycobacterium (Actinobacteriota)
vOTU306	2	BM_C	8618	No	10	3	Viruses;Duplodnaviria;Heunggongvirae;Uroviricota;Caudoviricetes	0	0	0	0.024391	0.000162038	0	0	0.27713	7.13384e-05	0	Genus Mycobacterium (Actinobacteriota)
vOTU307	1	BM_C	9380	No	7	2	Viruses;Duplodnaviria;Heunggongvirae;Uroviricota;Caudoviricetes	0	0	0	0.0202479	0.00256019	0	0	0.187955	0	0.000140991	Genus Mycobacterium (Actinobacteriota)
vOTU308	1	BM_C	24567	No	28	5	Viruses;Duplodnaviria;Heunggongvirae;Uroviricota;Caudoviricetes	0	0	0	0.209488	0	0.000219638	0	0.0214283	0	0.00112793	-
vOTU309	1	BM_C	13315	No	18	9	Viruses;Duplodnaviria;Heunggongvirae;Uroviricota;Caudoviricetes	0	0.00121301	0.00611616	0.0334869	9.72225e-05	0.196027	0	0.00489976	7.13384e-05	0.0658429	Genus UBA11222 (Proteobacteria)
vOTU31	1	BM_D	5671	yes	6	3	Viruses;Duplodnaviria;Heunggongvirae;Uroviricota;Caudoviricetes	0	0.0295925	0	0.000373808	0	2.53428e-05	0	0.00013066	7.13384e-05	0.00140991	-
vOTU310	1	BM_C	7102	No	12	5	Viruses;Duplodnaviria;Heunggongvirae;Uroviricota;Caudoviricetes	0	0	0.00079776	0.0169459	0.0145834	0	0	0.00209056	0	0.000422974	Genus Cereibacter_A (Proteobacteria)
vOTU311	1	BM_C	17217	No	35	5	Viruses;Duplodnaviria;Heunggongvirae;Uroviricota;Caudoviricetes	2.28453e-05	5.05423e-05	0.00079776	0.0320852	0.0146806	5.91333e-05	0	0.00293986	0	0.000140991	Genus Tabrizicola (Proteobacteria)
vOTU312	1	BM_C	7214	No	8	1	Viruses;Duplodnaviria;Heunggongvirae;Uroviricota;Caudoviricetes	0	0	0	0.0367889	0.201024	0	0	0.00516108	0	0.00112793	-
vOTU313	1	BM_C	7046	No	9	2	Viruses;Duplodnaviria;Heunggongvirae;Uroviricota;Caudoviricetes	0	0.000935032	0.00303149	0.0497164	0.00573613	1.68952e-05	0	0.00509575	0.00356692	0.000281983	-
vOTU314	1	BM_C	15511	No	27	4	Viruses;Duplodnaviria;Heunggongvirae;Uroviricota;Caudoviricetes	0.000434061	2.52711e-05	0.0120196	0.0390318	0.00525002	5.06857e-05	0.154859	0.00483443	0	0.000563965	-
vOTU315	1	BM_C	21732	No	29	6	Viruses;Duplodnaviria;Heunggongvirae;Uroviricota;Caudoviricetes	0	0	0	0.0683134	0	0	0	0.00013066	0	0	-
vOTU316	1	BM_C	9215	No	12	1	Viruses;Duplodnaviria;Heunggongvirae;Uroviricota;Caudoviricetes;Schitoviridae	0	0.00384121	0	0.0115569	0	0.000870104	0	0	0.000356692	0.00049347	-
vOTU317	1	BM_C	20470	No	32	6	Viruses;Duplodnaviria;Heunggongvirae;Uroviricota;Caudoviricetes	0	5.05423e-05	0.000159552	0.153604	0	0.000185848	0	0.00836226	0	0	-
vOTU318	1	BM_C	7147	No	9	2	Viruses;Duplodnaviria;Heunggongvirae;Uroviricota;Caudoviricetes	0	0	0	0.0421468	0	0	0	0.00124127	0	0	-
vOTU319	1	BM_C	32589	No	44	18	Viruses;Duplodnaviria;Heunggongvirae;Uroviricota;Caudoviricetes	0	0	0	0.708677	0	0	0	0.0373688	0	0	-
vOTU32	1	BM_D	41926	yes	55	11	Viruses;Duplodnaviria;Heunggongvirae;Uroviricota;Caudoviricetes	0	0.129439	0	0	0	0	0	0	0.0111288	0	Genus Sphingopyxis (Proteobacteria)
vOTU320	1	BM_C	19806	No	23	15	Viruses;Duplodnaviria;Heunggongvirae;Uroviricota;Caudoviricetes	0	0.000202169	0	0.0466948	0	0.00279616	0	0.00372382	0	0.00845948	-
vOTU321	1	BM_C	17902	No	18	8	Viruses;Duplodnaviria;Heunggongvirae;Uroviricota;Caudoviricetes	0.000205608	5.05423e-05	0.00329741	0.0390629	0.0194121	0.0003548	0	0.00398514	0	0.000281983	-
vOTU322	1	BM_C	25334	No	35	13	Viruses;Duplodnaviria;Heunggongvirae;Uroviricota;Caudoviricetes	0	0	0.00106368	0.0473178	0	0	0	0.00398514	0	0.000845948	-
vOTU323	1	BM_C	16615	No	16	2	Viruses;Duplodnaviria;Heunggongvirae;Uroviricota;Caudoviricetes	0	0.00189534	0.0438768	0.130583	0.0153287	7.60285e-05	0	0.0125434	0.00756187	0.0015509	-
vOTU324	1	BM_C	9524	No	12	9	Viruses;Duplodnaviria;Heunggongvirae;Uroviricota;Caudoviricetes	0	0	0	0.0344838	0	0	0	0.00013066	0	0	-
vOTU325	1	BM_C	6324	No	7	4	Viruses;Duplodnaviria;Heunggongvirae;Uroviricota;Caudoviricetes	0	0	0	0.0095321	0	0	0	0.00013066	0	0	-
vOTU326	1	BM_C	7407	No	12	4	Viruses;Duplodnaviria;Heunggongvirae;Uroviricota;Caudoviricetes	0	0	0	0.0551989	0	0	0	0.0028092	0	0	-
vOTU327	1	BM_C	8598	No	13	2	Viruses;Duplodnaviria;Heunggongvirae;Uroviricota;Caudoviricetes	0	0	0	0.0421468	0	0	0	0.00013066	0	0	-
vOTU328	1	BM_C	13859	No	16	12	Viruses;Duplodnaviria;Heunggongvirae;Uroviricota;Caudoviricetes	0	0	0	0.181639	0	0.0177146	0	0.00176391	0	0.0246735	Genus Ga0077555 (Proteobacteria)
vOTU329	1	BM_C	7020	No	9	1	Viruses;Duplodnaviria;Heunggongvirae;Uroviricota;Caudoviricetes	0	0	0.000319104	0.012616	0.00405094	0	0	0.00143726	0	0	-
vOTU33	1	BM_D	18994	yes	17	9	Viruses;Duplodnaviria;Heunggongvirae;Uroviricota;Caudoviricetes	0	0.043618	0	0	0	6.75809e-05	0	0	0.00570707	0.000281983	Genus Sphingopyxis (Proteobacteria)
vOTU330	1	BM_C	46679	No	60	14	Viruses;Duplodnaviria;Heunggongvirae;Uroviricota;Caudoviricetes	0.000365525	0.153194	2.35424	0.556537	0.000615743	0.120623	0	0.040374	0.0918126	0.0786732	Genus Bradyrhizobium (Proteobacteria); Genus Pseudorhodoplanes (Proteobacteria)
vOTU331	1	BM_C	8237	No	8	1	Viruses;Duplodnaviria;Heunggongvirae;Uroviricota;Caudoviricetes	0	0	0.000106368	0.0431748	0	0	0	0.00875424	0	0	-
vOTU332	2	BM_C	22993	No	34	7	Viruses;Duplodnaviria;Heunggongvirae;Uroviricota;Caudoviricetes	0.0377861	0.0268885	0.0215395	0.0654163	0.0780697	0.000126714	0.116144	0.00522641	0.00178346	0.00183289	-
vOTU333	1	BM_C	8549	No	12	1	Viruses;Duplodnaviria;Heunggongvirae;Uroviricota;Caudoviricetes	0	0	5.3184e-05	0.054171	3.24075e-05	0	0	0.00241722	0	0.000775452	-
vOTU334	3	BM_C	17607	No	29	5	Viruses;Duplodnaviria;Heunggongvirae;Uroviricota;Caudoviricetes	0	2.52711e-05	0.0502589	0.0282848	3.24075e-05	0.0015797	0	0.00927688	0	0.0640806	Genus Pararhizobium (Proteobacteria)
vOTU335	1	BM_C	5562	No	5	5	Viruses;Duplodnaviria;Heunggongvirae;Uroviricota;Caudoviricetes	0	0	0	0.00778766	0	0	0	0	0	0	-
vOTU336	1	BM_C	11550	No	13	4	Viruses;Duplodnaviria;Heunggongvirae;Uroviricota;Caudoviricetes	0	0	0	0.0464768	0.23288	0	0	0.0095382	0	0.000422974	-
vOTU337	1	BM_C	38927	No	52	5	Viruses;Duplodnaviria;Heunggongvirae;Uroviricota;Caudoviricetes	0	0	0	1.70964	0	0	0	0.0687926	0	0	-
vOTU338	1	BM_C	90476	No	105	8	Viruses;Duplodnaviria;Heunggongvirae;Uroviricota;Caudoviricetes	0.0012108	0.0546867	0.00569069	13.5597	0.000324075	0.000118267	0	3.47158	0.0009274	0.00218537	Genus Mycobacterium (Actinobacteriota)
vOTU339	1	BM_C	12420	No	17	7	Viruses;Duplodnaviria;Heunggongvirae;Uroviricota;Caudoviricetes	0	0	0.00148915	0.030808	0	0	0	0.0034625	0	0	-
vOTU34	1	BM_E	3091	yes	3	2	Unclassified	0	0	0.00691392	6.23013e-05	0	0	0	0	0	0	-
vOTU340	1	BM_C	8204	No	10	2	Viruses;Duplodnaviria;Heunggongvirae;Uroviricota;Caudoviricetes	0	0	0	0.163541	0	0.00270324	0	0.0102568	0	0.016355	-
vOTU341	1	BM_G	57817	No	86	16	Viruses;Duplodnaviria;Heunggongvirae;Uroviricota;Caudoviricetes	0	0.00088449	0	0	0	0.0567257	0	0	0	0.072399	-
vOTU342	1	BM_G	26568	No	26	2	Viruses;Duplodnaviria;Heunggongvirae;Uroviricota;Caudoviricetes;Straboviridae	0	0	0	0	0	0.034593	0	0	0	0.0167075	-
vOTU343	1	BM_G	6818	No	11	1	Viruses;Duplodnaviria;Heunggongvirae;Uroviricota;Caudoviricetes;Demerecviridae	0	0	0	0	0	0.00359868	0	0.00013066	0	0.00719056	-
vOTU344	1	BM_G	7034	No	8	1	Viruses;Duplodnaviria;Heunggongvirae;Uroviricota;Caudoviricetes	0	0.00022744	0.276823	0.0319294	0.0322455	0.00321854	0	0	0	0.0048642	Genus Methylibium (Proteobacteria)
vOTU345	2	BM_G	39157	No	49	8	Viruses;Duplodnaviria;Heunggongvirae;Uroviricota;Caudoviricetes	0	0	0	0	0	0.146744	0	0	0	2.3738	-
vOTU346	1	BM_G	9174	No	13	7	Viruses;Duplodnaviria;Heunggongvirae;Uroviricota;Caudoviricetes	0	0	0	0	0	0.00756906	0	0	0	0.0379972	-
vOTU347	1	BM_G	12347	No	14	1	Viruses;Duplodnaviria;Heunggongvirae;Uroviricota;Caudoviricetes	0	0	0	0	0	0.0103737	0	0	0	0.0195978	-
vOTU349	1	BM_G	17588	No	25	1	Unclassified	0	0	0.000319104	0	0	0.0254527	0	0	0	0.0232636	-
vOTU35	1	BM_E	44320	yes	75	10	Viruses;Duplodnaviria;Heunggongvirae;Uroviricota;Caudoviricetes	9.13812e-05	0	0.222788	0	0	9.29238e-05	0	0	0	0.0196683	-
vOTU350	5	BM_G	26440	No	32	14	Viruses;Duplodnaviria;Heunggongvirae;Uroviricota;Caudoviricetes	0	0.0178161	0.0970608	0.037225	0.00012963	1.41427	0	0.0169858	0.00299621	0.532524	Genus UBA11222 (Proteobacteria)
vOTU351	1	BM_G	13090	No	18	4	Viruses;Duplodnaviria;Heunggongvirae;Uroviricota;Caudoviricetes	0	0	0	0	0	0.0142765	0	0	0	0.00359528	-
vOTU352	1	BM_G	30630	No	42	7	Viruses;Duplodnaviria;Heunggongvirae;Uroviricota;Caudoviricetes	0	0	0	0	0	0.0356827	0	0	0	0.0149451	-
vOTU353	1	BM_G	7108	No	10	2	Viruses;Duplodnaviria;Heunggongvirae;Uroviricota;Caudoviricetes	0	0.00422028	0.00143597	0.000778766	0	0.00723116	0	0	0.00171212	0.00542817	-
vOTU354	1	BM_G	7959	No	6	1	Viruses;Varidnaviria;Bamfordvirae;Nucleocytoviricota;Megaviricetes;Imitervirales;Mimiviridae	0	0	0	0	0	0.00285529	0	0	0	0.000845948	-
vOTU355	1	BM_G	11306	No	18	2	Viruses;Duplodnaviria;Heunggongvirae;Uroviricota;Caudoviricetes	0	0	0	0	0	0.0153662	0	0	0	0.0189633	-
vOTU356	1	BM_G	8286	No	11	4	Viruses;Duplodnaviria;Heunggongvirae;Uroviricota;Caudoviricetes	0	0	0	0	0	0.0109059	0	0	0	0.0740204	-
vOTU357	1	BM_G	10389	No	14	1	Viruses;Duplodnaviria;Heunggongvirae;Uroviricota;Caudoviricetes	0	0	0	0	0	0.00415623	0	0	0	0.00563965	-
vOTU358	1	BM_G	21367	No	20	4	Viruses;Duplodnaviria;Heunggongvirae;Uroviricota;Caudoviricetes	1.60258	1.63752	1.0757	0.586567	0.553326	0.030403	0	0.530873	1.47435	0.343666	Genus Mycobacterium (Actinobacteriota)
vOTU359	1	BM_G	31796	No	45	9	Viruses;Duplodnaviria;Heunggongvirae;Uroviricota;Caudoviricetes	0	0.000101085	0	0.000280356	3.24075e-05	0.0195224	0	0	0	0.0122662	-
vOTU36	1	BM_E	6331	yes	9	3	Viruses;Duplodnaviria;Heunggongvirae;Uroviricota;Caudoviricetes	0	0	0.125301	0	0	0	0	0	0	0	Genus Pseudorhizobium (Proteobacteria); Genus Rhizobium (Proteobacteria)
vOTU360	3	BM_G	5330	No	7	1	Viruses;Duplodnaviria;Heunggongvirae;Uroviricota;Caudoviricetes	0	0	0	0.0233318	0	0.00551629	0	0.00124127	0	0.0475141	-
vOTU361	2	BM_G	18408	No	20	3	Viruses;Duplodnaviria;Heunggongvirae;Uroviricota;Caudoviricetes	0	0.00192061	0	9.34519e-05	0	0.218219	0	0.00013066	0.000713384	0.188223	-
vOTU363	1	BM_G	17683	No	12	2	Viruses;Varidnaviria;Bamfordvirae;Nucleocytoviricota;Megaviricetes;Imitervirales;Mimiviridae	0	0	0	0	0	0.00907274	0	0	0	0.00578064	-
vOTU365	1	BM_G	5406	No	6	1	Viruses;Duplodnaviria;Heunggongvirae;Uroviricota;Caudoviricetes	0	0	0	0	0	0.00469687	0	0	0	0.0186109	-
vOTU366	1	BM_G	14033	No	16	2	Viruses;Duplodnaviria;Heunggongvirae;Uroviricota;Caudoviricetes	0	0.00720227	0.00329741	0.00837952	0	0.0141244	0	0.000914622	0.0055644	0.0124777	-
vOTU367	1	BM_G	8667	No	12	1	Viruses;Duplodnaviria;Heunggongvirae;Uroviricota;Caudoviricetes	0	0.0058629	0.0023401	0	0	0.00960494	0	0	0.00199748	0.00387726	-
vOTU368	1	BM_G	17594	No	22	4	Viruses;Duplodnaviria;Heunggongvirae;Uroviricota;Caudoviricetes	0	0	0.0135087	0	0	0.0201645	0	0.00013066	0	0.0281278	-
vOTU369	1	BM_G	6539	No	14	4	Viruses;Duplodnaviria;Heunggongvirae;Uroviricota;Caudoviricetes	0	0	0	0	0	0.002661	0	0	0	0.000422974	Genus Acidovorax_A (Proteobacteria); Genus Xenophilus (Proteobacteria)
vOTU37	1	BM_E	15861	yes	22	7	Viruses;Duplodnaviria;Heunggongvirae;Uroviricota;Caudoviricetes	0	0	0.0554177	0	0	0	0	0	0	0	-
vOTU370	1	BM_G	9025	No	15	3	Viruses;Duplodnaviria;Heunggongvirae;Uroviricota;Caudoviricetes	0	0.00449826	0.00218054	0.00118372	0	0.0104666	0	0	0.00164078	0.00704957	-
vOTU371	4	BM_G	62316	No	101	8	Viruses;Duplodnaviria;Heunggongvirae;Uroviricota;Caudoviricetes	0	0	0.379415	0	0	0.0867401	0	0	0	0.224529	-
vOTU372	1	BM_G	16822	No	23	8	Viruses;Duplodnaviria;Heunggongvirae;Uroviricota;Caudoviricetes	0	0	0	0.00753845	0	0.0456931	0	0	0	0.00909394	Familly Bryobacteraceae (Acidobacteriota)
vOTU373	1	BM_G	12011	No	16	6	Viruses;Duplodnaviria;Heunggongvirae;Uroviricota;Caudoviricetes	0	0	0	0.00408073	0	0.0269394	0	0	0	0.00528717	-
vOTU374	1	BM_G	5675	No	11	3	Viruses;Duplodnaviria;Heunggongvirae;Uroviricota;Caudoviricetes;Herelleviridae	0	0	0	0	0	0.00244136	0	0	0	0.000422974	-
vOTU375	1	BM_G	11805	No	15	1	Viruses;Duplodnaviria;Heunggongvirae;Uroviricota;Caudoviricetes	0	0	0	0	0	0.00642019	0	0	0	0.0179764	-
vOTU376	3	BM_G	8271	No	6	2	Viruses;Duplodnaviria;Heunggongvirae;Uroviricota;Caudoviricetes	0	0	0	0	0	0.00848141	0	0	0	0.0535767	-
vOTU377	7	BM_G	51670	No	71	10	Viruses;Duplodnaviria;Heunggongvirae;Uroviricota;Caudoviricetes	0	0	0	0.00183789	0	0.139985	0	0.00013066	0	0.184769	-
vOTU378	5	BM_G	70942	No	116	23	Viruses;Duplodnaviria;Heunggongvirae;Uroviricota;Caudoviricetes	0	0	0	0.0176313	0	0.11362	0	0.000979952	0	0.194921	-
vOTU379	1	BM_G	24254	No	23	3	Viruses;Duplodnaviria;Heunggongvirae;Uroviricota;Caudoviricetes	0	0.491903	0.000159552	0.000809917	9.72225e-05	0.628148	0	0.000326651	0.13804	0.705662	-
vOTU38	1	BM_F	15251	yes	16	7	Viruses;Duplodnaviria;Heunggongvirae;Uroviricota;Caudoviricetes	0	0	0	0	0.0523057	0	0	0	0	0	-
vOTU380	1	BM_G	53732	No	51	12	Viruses;Duplodnaviria;Heunggongvirae;Uroviricota;Caudoviricetes	0	0	0	0.0227711	0.00012963	0.119593	0	0.000653301	0	0.0338379	-
vOTU381	1	BM_G	41839	No	63	16	Viruses;Duplodnaviria;Heunggongvirae;Uroviricota;Caudoviricetes	0	0	0	0	0	0.0313491	0	0	0	0.00986939	-
vOTU382	1	BM_G	5039	No	6	2	Viruses;Duplodnaviria;Heunggongvirae;Uroviricota;Caudoviricetes	0.00107373	0	0.0550986	0.0438289	0.0838058	0.00484893	0	0.0410273	0	0.191889	-
vOTU383	1	BM_G	5311	No	7	1	Viruses;Duplodnaviria;Heunggongvirae;Uroviricota;Caudoviricetes	0	0	0	0	0	0.00379298	0	0	0	0.0129712	-
vOTU384	1	BM_G	9905	No	16	5	Viruses;Duplodnaviria;Heunggongvirae;Uroviricota;Caudoviricetes	0	0	0	0	0	0.00386901	0	0	0	0	-
vOTU385	1	BM_B	3998	No	8	2	Viruses;Duplodnaviria;Heunggongvirae;Uroviricota;Caudoviricetes	0.00975495	0	0.00377606	0	0	0	0	0	0	0	Genus Tabrizicola (Proteobacteria)
vOTU386	1	BM_B	5178	No	7	1	Viruses;Duplodnaviria;Heunggongvirae;Uroviricota;Caudoviricetes	0.00525442	0	0	0	0	0	0	0	0	0	-
vOTU387	1	BM_B	5819	No	9	5	Viruses;Duplodnaviria;Heunggongvirae;Uroviricota;Caudoviricetes	0.00847561	0	0.00659482	0.00180674	6.4815e-05	8.44761e-06	0	0.00254788	0.000356692	0.000281983	-
vOTU388	2	BM_B	31092	No	30	2	Viruses;Duplodnaviria;Heunggongvirae;Uroviricota;Caudoviricetes	13.7935	13.7971	7.86187	4.99466	5.27896	0.087644	0	1.50704	15.1239	0.855535	Genus Mycobacterium (Actinobacteriota); Genus Streptomyces (Actinobacteriota)
vOTU389	1	BM_B	14780	No	30	4	Viruses;Duplodnaviria;Heunggongvirae;Uroviricota;Caudoviricetes	0.229984	7.58134e-05	5.3184e-05	0.00121487	0.00252779	1.68952e-05	0	0.0082316	0.000285354	0.000986939	-
vOTU39	1	BM_F	8327	yes	8	6	Viruses;Duplodnaviria;Heunggongvirae;Uroviricota;Caudoviricetes	0.00744757	0	0.110942	0.147592	0.0371066	0.00287219	0	0.0902863	0.000642046	0.240672	-
vOTU390	1	BM_B	39541	No	55	8	Viruses;Duplodnaviria;Heunggongvirae;Uroviricota;Caudoviricetes	0.622146	0	0	0.16189	0	0	0	0.0105835	0	0	-
vOTU391	1	BM_B	31629	No	35	13	Viruses;Duplodnaviria;Heunggongvirae;Uroviricota;Caudoviricetes	2.52733	0.00657049	0.0392498	0.138371	0.0623844	0.00152057	1.8583	0.0104528	0.000642046	0.0137467	Genus Sphingobium (Proteobacteria)
vOTU392	1	BM_B	5166	No	8	1	Viruses;Duplodnaviria;Heunggongvirae;Uroviricota;Caudoviricetes	0.00482036	0	0	0	0	0	0	0	0	0	-
vOTU393	1	BM_B	10162	No	11	1	Viruses;Duplodnaviria;Heunggongvirae;Uroviricota;Caudoviricetes	0.012999	0.000202169	0.000212736	0	3.24075e-05	0	0	0.00019599	0.00156945	0	Familly Obscuribacteraceae (Cyanobacteria)
vOTU394	1	BM_B	25793	No	27	14	Viruses;Duplodnaviria;Heunggongvirae;Uroviricota;Caudoviricetes	0.62306	0.00940086	0.00654163	0.164475	0.453737	0	0	1.50279	0.0221149	0.00211487	-
vOTU395	1	BM_B	43487	No	60	12	Viruses;Duplodnaviria;Heunggongvirae;Uroviricota;Caudoviricetes	0.756956	0.0212025	0.0148383	0.182792	0.376575	0.00293977	0	1.49501	0.0484388	0.0656315	Genus QKMZ01 (Cyanobacteria)
vOTU396	1	BM_B	7675	No	11	2	Viruses;Duplodnaviria;Heunggongvirae;Uroviricota;Caudoviricetes	0.422615	0.322156	0.0296235	0.0409319	0.843114	0.00120801	0.813008	0.00372382	0.0584975	0.00585114	-
vOTU397	1	BM_B	12252	No	9	3	Viruses;Duplodnaviria;Heunggongvirae;Uroviricota;Caudoviricetes	9.64718	7.24122	9.51419	0.885332	5.14083	0.094022	0	0.189457	3.76845	0.623534	Genus Mycobacterium (Actinobacteriota)
vOTU398	3	BM_B	9647	No	11	5	Viruses;Duplodnaviria;Heunggongvirae;Uroviricota;Caudoviricetes	0.0142098	0	0.00680755	0.010747	0.137473	0.00134317	0	0.00463844	0.00142677	0.0396186	-
vOTU399	1	BM_B	5935	No	11	1	Viruses;Duplodnaviria;Heunggongvirae;Uroviricota;Caudoviricetes	0.0520416	0.000151627	0.000744576	0.000155753	0.000550928	0.00429984	0	0.00019599	0.000784723	0.0355298	-
vOTU40	1	BM_F	39873	yes	42	4	Viruses;Duplodnaviria;Heunggongvirae;Uroviricota;Caudoviricetes	0	0	0	0	0.127524	0	0	0	0	0	-
vOTU400	1	BM_B	7858	No	10	1	Viruses;Duplodnaviria;Heunggongvirae;Uroviricota;Caudoviricetes	0.0100976	0	0	0	0	0	0	0	0	0	-
vOTU401	1	BM_B	22259	No	33	6	Viruses;Duplodnaviria;Heunggongvirae;Uroviricota;Caudoviricetes	1.50169	0	0.0010105	6.23013e-05	0.0476714	1.68952e-05	0	0	0	0.00303131	-
vOTU402	1	BM_B	10700	No	13	3	Viruses;Duplodnaviria;Heunggongvirae;Uroviricota;Caudoviricetes	0.236677	0.00348742	0.00244646	0.0289389	0.148459	0	0	0.288563	0.00863195	0.00190338	-
vOTU403	1	BM_B	10976	No	21	3	Viruses;Duplodnaviria;Heunggongvirae;Uroviricota;Caudoviricetes	0.760246	0.00121301	0.012126	0.046321	0.0372362	0.000447724	0.309717	0.00503042	0.000142677	0.00627411	-
vOTU404	2	BM_B	18958	No	24	11	Viruses;Duplodnaviria;Heunggongvirae;Uroviricota;Caudoviricetes	0.467346	0.252484	0.00771168	0.00323967	0.00362964	8.44761e-06	0	0.00013066	0.0639192	0	Genus Sphingopyxis (Proteobacteria)
vOTU405	1	BM_B	37951	No	51	11	Viruses;Duplodnaviria;Heunggongvirae;Uroviricota;Caudoviricetes	0.0725567	0.00336106	0.160616	0	0	0	0	0	0.0009274	0	-
vOTU406	1	BM_D	20425	No	33	6	Viruses;Duplodnaviria;Heunggongvirae;Uroviricota;Caudoviricetes	0.0063053	0.0587048	0.00329741	0.00177559	0.0034676	0.0003548	0.0387147	0.00013066	0.00763321	0.000916444	Genus Sphingopyxis (Proteobacteria)
vOTU407	1	BM_D	33184	No	40	11	Viruses;Duplodnaviria;Heunggongvirae;Uroviricota;Caudoviricetes	0	0.0585532	0	0	0	8.44761e-06	0	0	0.00634912	0	-
vOTU408	1	BM_D	8294	No	11	2	Viruses;Duplodnaviria;Heunggongvirae;Uroviricota;Caudoviricetes	0	0.015188	0	0	0	0	0	0	0.000142677	0	-
vOTU409	2	BM_D	49263	No	58	11	Viruses;Duplodnaviria;Heunggongvirae;Uroviricota;Caudoviricetes	0	1.3304	0	0	0	0	0	0	0.612726	0	-
vOTU41	1	BM_F	39561	yes	63	27	Viruses;Duplodnaviria;Heunggongvirae;Uroviricota;Caudoviricetes	0	0	0.000106368	0	0.247788	0	0.0387147	0	0	7.04957e-05	Genus Bosea (Proteobacteria)
vOTU410	1	BM_D	11580	No	15	3	Viruses;Duplodnaviria;Heunggongvirae;Uroviricota;Caudoviricetes	2.28453e-05	0.0635064	5.3184e-05	0.000218054	0.000194445	0	0	0	0.0131976	0	-
vOTU411	1	BM_D	37896	No	39	12	Viruses;Duplodnaviria;Heunggongvirae;Uroviricota;Caudoviricetes	0	0.16871	0	0	0	0	0	0	0.0190474	0	-
vOTU412	1	BM_D	11259	No	12	4	Viruses;Duplodnaviria;Heunggongvirae;Uroviricota;Caudoviricetes	0	0.021809	0	0	0	0	0	0	0.000856061	0	-
vOTU413	2	BM_D	14688	No	19	1	Viruses;Duplodnaviria;Heunggongvirae;Uroviricota;Caudoviricetes	0.000593978	0.0599179	0.851423	0.197059	0	0.0410892	0	0.0148953	0.0416616	0.0424384	-
vOTU414	1	BM_D	38365	No	61	24	Viruses;Duplodnaviria;Heunggongvirae;Uroviricota;Caudoviricetes	0	0.243993	0	0	0	0	0	0	0.0384514	0	Genus Tabrizicola (Proteobacteria)
vOTU415	1	BM_D	4363	No	7	1	Viruses;Duplodnaviria;Heunggongvirae;Uroviricota;Caudoviricetes	0	0.0525387	0	0.00426764	0	0.0688312	0	0.000522641	0.0079899	0.0229816	Genus UBA11222 (Proteobacteria)
vOTU416	1	BM_D	5042	No	6	1	Viruses;Duplodnaviria;Heunggongvirae;Uroviricota;Caudoviricetes	0.000182762	0.00505423	0	0	0	0	0	0	0.00313889	0	Genus Sphingopyxis (Proteobacteria)
vOTU417	1	BM_D	48749	No	61	22	Viruses;Duplodnaviria;Heunggongvirae;Uroviricota;Caudoviricetes	2.28453e-05	0.466404	0.0662673	0.0147654	6.4815e-05	0.00327767	0	0.000587971	0.088745	0.00338379	Familly Xanthobacteraceae (Proteobacteria); Genus Bradyrhizobium (Proteobacteria)
vOTU418	1	BM_D	7770	No	9	3	Viruses;Duplodnaviria;Heunggongvirae;Uroviricota;Caudoviricetes	0	0.0113215	0	0	0	0	0	0	0.000142677	0	-
vOTU419	1	BM_D	48536	No	65	17	Viruses;Duplodnaviria;Heunggongvirae;Uroviricota;Caudoviricetes	0.000365525	0.166512	2.47736	0.587314	0.000615743	0.123546	0	0.0367809	0.0890304	0.0719056	Genus Bradyrhizobium (Proteobacteria); Genus Pseudorhodoplanes (Proteobacteria)
vOTU42	1	BM_F	37976	yes	58	23	Viruses;Duplodnaviria;Heunggongvirae;Uroviricota;Caudoviricetes	0.0019647	0	0.000212736	0	0.540849	0	0	0	0	0	Genus Erythrobacter (Proteobacteria)
vOTU420	1	BM_D	23992	No	30	15	Viruses;Duplodnaviria;Heunggongvirae;Uroviricota;Caudoviricetes	0	0.30899	0.157106	0.0510559	0.000226853	0.103627	0	0.021363	0.0378094	0.144023	Genus UBA11222 (Proteobacteria)
vOTU421	1	BM_D	5170	No	6	3	Viruses;Duplodnaviria;Heunggongvirae;Uroviricota;Caudoviricetes	0	0.00859219	0	0	0	0	0	0	0	0	Genus Archangium_A (Myxococcota)
vOTU422	1	BM_D	21352	No	25	7	Viruses;Duplodnaviria;Heunggongvirae;Uroviricota;Caudoviricetes	0	0.0412678	0	0	0	0	0	0	0.00171212	0	-
vOTU423	1	BM_D	10448	No	12	4	Viruses;Duplodnaviria;Heunggongvirae;Uroviricota;Caudoviricetes	0	0.0234769	0	0	0	0	0	0	0.00164078	0	-
vOTU424	2	BM_D	51849	No	75	22	Viruses;Duplodnaviria;Heunggongvirae;Uroviricota;Caudoviricetes	0	0.132016	0	0	0	0	0	0	0.00870329	0	-
vOTU425	3	BM_D	28529	No	30	8	Viruses;Duplodnaviria;Heunggongvirae;Uroviricota;Caudoviricetes	0	4.07745	0	0	0	0	0	0	9.3178	0	-
vOTU426	1	BM_E	5070	No	8	6	Viruses;Duplodnaviria;Heunggongvirae;Uroviricota;Caudoviricetes	0	0	0.0128173	0	0	0	0	0	0	0	-
vOTU427	1	BM_E	5918	No	7	2	Viruses;Duplodnaviria;Heunggongvirae;Uroviricota;Caudoviricetes	0	0	0.0204227	0	0	0	0	0	0	0	-
vOTU428	1	BM_E	20757	No	19	4	Viruses;Duplodnaviria;Heunggongvirae;Uroviricota;Caudoviricetes	0	0	0.185772	0	0	0	0	0	0	0	-
vOTU429	1	BM_E	72579	No	109	8	Viruses;Duplodnaviria;Heunggongvirae;Uroviricota;Caudoviricetes	0	0	2.69515	0	0	0.0172923	0	0	0	0.0366577	-
vOTU43	6	BM_F	55841	yes	60	15	Viruses;Duplodnaviria;Heunggongvirae;Uroviricota;Caudoviricetes	0.0531153	0.00366431	0.0261665	0.0275372	2.42207	0.00165573	1.50987	1.34436	0.0287494	0.336405	Genus Rhabdaerophilum (Proteobacteria)
vOTU430	1	BM_E	5805	No	9	2	Viruses;Duplodnaviria;Heunggongvirae;Uroviricota;Caudoviricetes	0	0	0.0165402	0	0	0	0	0	0	0	-
vOTU431	1	BM_E	5703	No	6	4	Viruses;Duplodnaviria;Heunggongvirae;Uroviricota;Caudoviricetes	0	0	0.0172316	0	0	0	0	0	0	0	-
vOTU433	1	BM_E	7824	No	12	2	Viruses;Duplodnaviria;Heunggongvirae;Uroviricota;Caudoviricetes	0.0143012	0	0.0568005	0.000218054	0	0	0	0.000261321	7.13384e-05	0.00211487	-
vOTU434	1	BM_E	17130	No	23	4	Viruses;Duplodnaviria;Heunggongvirae;Uroviricota;Caudoviricetes	0	0	0.0728089	0	0	0	0	0	0	0	-
vOTU435	1	BM_E	9944	No	11	5	Viruses;Duplodnaviria;Heunggongvirae;Uroviricota;Caudoviricetes	0	0	0.0283471	0	0	0	0	0	0	0	-
vOTU436	1	BM_E	6059	No	16	2	Viruses;Duplodnaviria;Heunggongvirae;Uroviricota;Caudoviricetes	0	0	0.0778614	6.23013e-05	0	0	0	0	0	0	-
vOTU437	1	BM_E	18498	No	31	9	Viruses;Duplodnaviria;Heunggongvirae;Uroviricota;Caudoviricetes	0	0	1.18505	0	0	0	0	0	0	0	-
vOTU438	1	BM_E	14168	No	19	4	Viruses;Duplodnaviria;Heunggongvirae;Uroviricota;Caudoviricetes	0.0111485	0	0.121419	0.000591862	6.4815e-05	1.68952e-05	0	0.000914622	0	0.00232636	Genus J022 (Planctomycetota)
vOTU439	1	BM_E	5259	No	5	2	Viruses;Duplodnaviria;Heunggongvirae;Uroviricota;Caudoviricetes	0	0	0.0154765	0.00675969	0	0.000413933	0	0.00274387	0	0.0131122	-
vOTU44	1	BM_F	40766	yes	52	19	Viruses;Duplodnaviria;Heunggongvirae;Uroviricota;Caudoviricetes	0.000845276	0.00924924	0	0.000716465	1.08452	0	0	6.53301e-05	0.0114855	0.000422974	Genus Gemmata (Planctomycetota)
vOTU440	1	BM_E	10589	No	11	5	Viruses;Duplodnaviria;Heunggongvirae;Uroviricota;Caudoviricetes	0.0274601	0	0.14833	0.0799325	0.0369121	0.00135162	0	0.169858	0	0.0523783	-
vOTU441	1	BM_E	5999	No	11	6	Viruses;Duplodnaviria;Heunggongvirae;Uroviricota;Caudoviricetes	0	0	0.0108495	0.000280356	0.00012963	0	0	6.53301e-05	0	0	-
vOTU442	1	BM_E	15948	No	26	3	Viruses;Duplodnaviria;Heunggongvirae;Uroviricota;Caudoviricetes	0	0	0.160775	0	0	0	0	0	0	0	-
vOTU443	1	BM_E	9856	No	12	4	Viruses;Duplodnaviria;Heunggongvirae;Uroviricota;Caudoviricetes	0	0.000328525	0.0845094	6.23013e-05	0	0	0	0	0.000285354	0	-
vOTU444	1	BM_E	9159	No	5	2	Viruses;Duplodnaviria;Heunggongvirae;Uroviricota;Caudoviricetes	0	0	0.0268047	0	0	0	0	0	0	0	-
vOTU445	1	BM_E	31597	No	35	4	Viruses;Duplodnaviria;Heunggongvirae;Uroviricota;Caudoviricetes	6.85359e-05	0	1.0022	0.0047972	0.000486113	8.44761e-06	0	0.0114328	0	0.00049347	-
vOTU446	1	BM_E	39928	No	50	12	Viruses;Duplodnaviria;Heunggongvirae;Uroviricota;Caudoviricetes	0	0.00022744	0.416377	0.0453242	0.0051852	3.37905e-05	0	0.00339717	0.00399495	7.04957e-05	-
vOTU447	1	BM_E	18241	No	23	7	Viruses;Duplodnaviria;Heunggongvirae;Uroviricota;Caudoviricetes	0	0	0.179177	0.0046726	0.000875003	0	0	0.000522641	0	0	Genus PALSA-1347 (Planctomycetota)
vOTU448	1	BM_E	5120	No	8	1	Viruses;Duplodnaviria;Heunggongvirae;Uroviricota;Caudoviricetes	0	0	0.0170189	0	0	0	0	0	0	0	-
vOTU449	1	BM_E	14291	No	23	5	Viruses;Duplodnaviria;Heunggongvirae;Uroviricota;Caudoviricetes	0	0	0.15317	0.00140178	0	0	0	0	7.13384e-05	0	Genus PALSA-1347 (Planctomycetota)
vOTU45	1	BM_F	37284	yes	45	12	Viruses;Duplodnaviria;Heunggongvirae;Uroviricota;Caudoviricetes	0	0	0	0	0.173445	0	0	0	0	0	-
vOTU450	3	BM_E	12945	No	17	5	Viruses;Duplodnaviria;Heunggongvirae;Uroviricota;Caudoviricetes	0	0	0.0383457	0.0214939	0	0.000870104	0	0.00535707	0	0.0453992	Genus Sinorhizobium (Proteobacteria)
vOTU451	7	BM_E	15189	No	20	12	Viruses;Duplodnaviria;Heunggongvirae;Uroviricota;Caudoviricetes	0.555369	0.0832178	1.17606	1.51187	3.11294	0.0175035	0	0.29588	0.0497942	0.34698	-
vOTU452	1	BM_E	6850	No	10	4	Viruses;Duplodnaviria;Heunggongvirae;Uroviricota;Caudoviricetes	0	0	0.0191462	0	0	0	0	0	0	0	-
vOTU453	1	BM_E	8633	No	9	1	Viruses;Duplodnaviria;Heunggongvirae;Uroviricota;Caudoviricetes	0	0	0.0289321	6.23013e-05	0.00142593	0	0.193573	0.000261321	0	0	-
vOTU454	1	BM_E	9277	No	11	6	Viruses;Duplodnaviria;Heunggongvirae;Uroviricota;Caudoviricetes	0.00226169	0	0.119185	0.00573172	0.0105324	1.68952e-05	0	0.00868891	0.000499369	0.000211487	-
vOTU455	1	BM_E	21520	No	22	9	Viruses;Duplodnaviria;Heunggongvirae;Uroviricota;Caudoviricetes	0	0	1.42411	0	0	0	0	0	0	0	-
vOTU456	1	BM_E	24818	No	31	1	Viruses;Duplodnaviria;Heunggongvirae;Uroviricota;Caudoviricetes	0	0	0.121206	0	0	7.60285e-05	0	0	0	0.0143811	-
vOTU457	1	BM_E	7491	No	9	3	Viruses;Duplodnaviria;Heunggongvirae;Uroviricota;Caudoviricetes	0	0	0.0617998	0	0	0	0	0	0	0	Familly UBA2774 (Desulfobacterota)
vOTU458	1	BM_E	5457	No	7	3	Viruses;Duplodnaviria;Heunggongvirae;Uroviricota;Caudoviricetes	0	0	0.0177103	0	0	0	0	0	0	0	-
vOTU459	1	BM_E	55650	No	98	10	Viruses;Duplodnaviria;Heunggongvirae;Uroviricota;Caudoviricetes	0	0	0.556677	0.000280356	6.4815e-05	0	0	0	0	0	-
vOTU46	1	BM_F	18730	yes	19	5	Viruses;Duplodnaviria;Heunggongvirae;Uroviricota;Caudoviricetes	0.00235307	0	0.0390902	0.0192199	0.299705	0.00191761	0	0.0127394	0.000285354	0.0498404	Genus GCA-2706885 (Planctomycetota)
vOTU460	1	BM_E	8020	No	9	1	Viruses;Duplodnaviria;Heunggongvirae;Uroviricota;Caudoviricetes;Autographiviridae	0	5.05423e-05	0.238371	0	0	0	0	0	0	0	-
vOTU461	1	BM_E	13138	No	21	1	Viruses;Duplodnaviria;Heunggongvirae;Uroviricota;Caudoviricetes	0	0	0.112271	0.00049841	6.4815e-05	0	0	0	0	0	-
vOTU462	2	BM_E	53887	No	81	21	Viruses;Duplodnaviria;Heunggongvirae;Uroviricota;Caudoviricetes	0	2.52711e-05	0.581514	0	0.000421298	0	0	0	0	0	-
vOTU463	1	BM_E	13725	No	16	5	Viruses;Duplodnaviria;Heunggongvirae;Uroviricota;Caudoviricetes	0	0	0.0986563	0	0	0	0	0	0	0.000916444	Familly UBA2774 (Desulfobacterota)
vOTU464	1	BM_F	8936	No	14	1	Viruses;Duplodnaviria;Heunggongvirae;Uroviricota;Caudoviricetes	0	0	0.000106368	0.000155753	0.0237223	0	0	0	0	0.000140991	-
vOTU465	1	BM_F	10641	No	13	3	Viruses;Duplodnaviria;Heunggongvirae;Uroviricota;Caudoviricetes	0	0.000202169	0.000212736	0	0.0230741	0	0	0	0	0	Genus Bosea (Proteobacteria)
vOTU466	1	BM_F	9765	No	11	7	Viruses;Duplodnaviria;Heunggongvirae;Uroviricota;Caudoviricetes	0	0	0.000478656	0.000124603	0.0211945	0	0	0	0	0	Genus Cereibacter_A (Proteobacteria)
vOTU467	1	BM_F	43053	No	56	25	Viruses;Duplodnaviria;Heunggongvirae;Uroviricota;Caudoviricetes	0	0	0.0026592	0.0281913	0.637132	0.00038859	0	0.00352783	0	0.00190338	-
vOTU468	1	BM_F	30631	No	33	14	Viruses;Duplodnaviria;Heunggongvirae;Uroviricota;Caudoviricetes	0	0	0.00191462	0.0828919	0.472404	0	0	0.0156792	0	0.000563965	-
vOTU469	1	BM_F	14099	No	14	5	Viruses;Duplodnaviria;Heunggongvirae;Uroviricota;Caudoviricetes	0	0	5.3184e-05	0.0424272	0.215121	0	0	0.00836226	0	0.000845948	-
vOTU47	2	BM_F	14731	yes	18	12	Viruses;Duplodnaviria;Heunggongvirae;Uroviricota;Caudoviricetes	0	5.05423e-05	0.0203163	0.0025855	1.45221	0.0326923	0	0.00019599	0	0.0629526	Genus CV81 (Proteobacteria)
vOTU470	1	BM_F	9896	No	11	1	Viruses;Duplodnaviria;Heunggongvirae;Uroviricota;Caudoviricetes	0.000137072	0	0	0.00844182	0.806396	4.22381e-05	0.851723	0.00202523	0.000285354	0.000140991	-
vOTU471	1	BM_F	12690	No	19	1	Viruses;Duplodnaviria;Heunggongvirae;Uroviricota;Caudoviricetes	4.56906e-05	0	0	0	0.0365233	0	0	0	0	0	-
vOTU472	1	BM_F	16507	No	25	5	Viruses;Duplodnaviria;Heunggongvirae;Uroviricota;Caudoviricetes	0.014918	0	0.000638208	0.00513986	0.176913	0	0.851723	0.0137847	0	0.0031723	Genus Bosea (Proteobacteria)
vOTU473	1	BM_F	5536	No	9	3	Viruses;Duplodnaviria;Heunggongvirae;Uroviricota;Caudoviricetes	0	0	0	0.0365397	0.170366	0	0	0.00816627	0	0.000563965	-
vOTU474	1	BM_F	5586	No	7	1	Viruses;Duplodnaviria;Heunggongvirae;Uroviricota;Caudoviricetes	0	0	0	0	0.00962503	0	0	0	0	0	Genus PALSA-1347 (Planctomycetota)
vOTU475	1	BM_F	8425	No	14	4	Viruses;Duplodnaviria;Heunggongvirae;Uroviricota;Caudoviricetes	0	0	0.000212736	0.00501525	0.0152315	0	0	0.00013066	0	0	-
vOTU476	1	BM_F	16488	No	18	4	Viruses;Duplodnaviria;Heunggongvirae;Uroviricota;Caudoviricetes	0	0.000202169	0.000159552	0.000342657	0.196649	1.68952e-05	0	0	0	0.00126892	Genus HLUCCA08 (Proteobacteria)
vOTU477	1	BM_F	6815	No	9	2	Viruses;Duplodnaviria;Heunggongvirae;Uroviricota;Caudoviricetes	0	5.05423e-05	0.000106368	6.23013e-05	0.0661437	0	0	6.53301e-05	0	0.000140991	-
vOTU478	1	BM_F	5009	No	5	3	Viruses;Duplodnaviria;Heunggongvirae;Uroviricota;Caudoviricetes	0	0	0.000106368	0	0.00968984	0	0	0	0	0	Genus Bradyrhizobium (Proteobacteria)
vOTU479	1	BM_F	14754	No	22	2	Viruses;Duplodnaviria;Heunggongvirae;Uroviricota;Caudoviricetes	0	0	0	0.000186904	0.0344492	0	0	6.53301e-05	0	0	-
vOTU48	1	BM_F	2424	yes	4	2	Viruses;Duplodnaviria;Heunggongvirae;Uroviricota;Caudoviricetes	0	0	0	0	0.00340279	0	0	0	0	0	Genus Paracaedimonas (Proteobacteria)
vOTU480	1	BM_F	8015	No	12	6	Viruses;Duplodnaviria;Heunggongvirae;Uroviricota;Caudoviricetes	0	0.000126356	0.000850944	0	0.0158149	0	0	0	0	0	-
vOTU481	1	BM_F	7749	No	11	5	Viruses;Duplodnaviria;Heunggongvirae;Uroviricota;Caudoviricetes	0.000159917	0	0.00792441	0.00523331	0.113459	0.00598091	0	0.00359316	7.13384e-05	0.151284	Familly SM1A02 (Planctomycetota)
vOTU482	1	BM_F	5113	No	14	2	Viruses;Duplodnaviria;Heunggongvirae;Uroviricota;Caudoviricetes	0	5.05423e-05	0	0	0.0102732	0	0	0	0	0	-
vOTU483	1	BM_F	10239	No	14	1	Viruses;Duplodnaviria;Heunggongvirae;Uroviricota;Caudoviricetes	0	0	0.000106368	0.000747615	0.176588	0	0	0	0	0	-
vOTU484	1	BM_F	16019	No	20	12	Viruses;Duplodnaviria;Heunggongvirae;Uroviricota;Caudoviricetes	0	0	0	0	0.035389	0	0	0	0	0	-
vOTU485	1	BM_F	51477	No	69	7	Viruses;Duplodnaviria;Heunggongvirae;Uroviricota;Caudoviricetes	0	0	0	0	2.45335	0	0	0	0	0	-
vOTU486	1	BM_F	10505	No	14	4	Viruses;Duplodnaviria;Heunggongvirae;Uroviricota;Caudoviricetes	0	0	0	0	0.0239167	0	0	0	0	0	-
vOTU487	1	BM_F	17239	No	23	9	Viruses;Duplodnaviria;Heunggongvirae;Uroviricota;Caudoviricetes	9.13812e-05	0.00045488	0.000159552	0.000186904	0.11738	0	0	0	0	0.000281983	-
vOTU488	1	BM_F	7287	No	16	3	Viruses;Duplodnaviria;Heunggongvirae;Uroviricota;Caudoviricetes	0	0	0	0	0.160903	0	0	0	0	0	-
vOTU489	1	BM_F	59298	No	76	22	Viruses;Duplodnaviria;Heunggongvirae;Uroviricota;Caudoviricetes	0	0	0	0	0.647794	0	0	0	0	0	Genus Aquabacterium (Proteobacteria)
vOTU49	1	BM_F	13704	yes	16	10	Viruses;Duplodnaviria;Heunggongvirae;Uroviricota;Caudoviricetes	0	0	0.00202099	0.0313998	0.17863	1.68952e-05	0	0.00156792	0	0.00352478	Genus Tabrizicola (Proteobacteria)
vOTU490	1	BM_F	11701	No	13	2	Viruses;Duplodnaviria;Heunggongvirae;Uroviricota;Caudoviricetes	0	0	0	0.00566942	0.0200602	0	0	0.000653301	0	0	-
vOTU491	1	BM_F	11271	No	20	6	Viruses;Duplodnaviria;Heunggongvirae;Uroviricota;Caudoviricetes	0	0	0	0	0.0260232	0	0	0	0	0.000140991	-
vOTU492	1	BM_F	16013	No	21	3	Viruses;Duplodnaviria;Heunggongvirae;Uroviricota;Caudoviricetes	4.56906e-05	7.58134e-05	0.000106368	0.000778766	0.0408659	0.0001774	0	0.00019599	0	7.04957e-05	-
vOTU493	1	BM_F	13497	No	20	4	Viruses;Duplodnaviria;Heunggongvirae;Uroviricota;Caudoviricetes	0	0	0	0	0.026801	0	0	0	0	0	Genus Rhizobium (Proteobacteria)
vOTU494	1	BM_F	9992	No	11	3	Viruses;Duplodnaviria;Heunggongvirae;Uroviricota;Caudoviricetes	0	0	0.000159552	0.033082	0.165764	0	0	0.0054224	0	0.000845948	Genus Roseomonas_A (Proteobacteria)
vOTU495	1	BM_F	7739	No	7	3	Viruses;Duplodnaviria;Heunggongvirae;Uroviricota;Caudoviricetes	0.0119938	0	0.000106368	0	0.0443983	0	0	0	0	0.00281983	-
vOTU496	1	BM_F	18894	No	25	14	Viruses;Duplodnaviria;Heunggongvirae;Uroviricota;Caudoviricetes	0	0	0.000106368	0.000280356	0.048352	1.68952e-05	0	0	0	7.04957e-05	Familly Rhodobacteraceae (Proteobacteria); Genus Cereibacter_A (Proteobacteria)
vOTU497	1	BM_F	31791	No	42	18	Viruses;Duplodnaviria;Heunggongvirae;Uroviricota;Caudoviricetes	0.496725	0.00101085	0.00526522	0.146439	0.149431	0.000329457	0.619435	0.0131967	0.000142677	0.00289032	Genus Streptomyces (Actinobacteriota)
vOTU498	1	BM_F	69934	No	87	8	Viruses;Duplodnaviria;Heunggongvirae;Uroviricota;Caudoviricetes	0.000593978	0.00272928	0.000212736	0.000373808	1.90358	0	0	0	0.00242551	0.000916444	-
vOTU499	2	BM_F	27388	No	37	3	Viruses;Duplodnaviria;Heunggongvirae;Uroviricota;Caudoviricetes	0.769521	0	0.00053184	9.34519e-05	0.16032	5.06857e-05	0	0.00013066	0	0.00514618	Genus Methylocystis (Proteobacteria)
vOTU50	1	BM_D	4875	yes	5	3	Viruses;Duplodnaviria;Heunggongvirae;Uroviricota;Caudoviricetes	4.56906e-05	0.0174371	0.000106368	0	0	0	0	0	0.00114141	0	Genus Sphingopyxis (Proteobacteria)
vOTU500	1	BM_F	21608	No	38	5	Viruses;Duplodnaviria;Heunggongvirae;Uroviricota;Caudoviricetes	0	0.000101085	0	3.11506e-05	0.202514	0	0	0.00013066	0	7.04957e-05	Genus Bosea (Proteobacteria)
vOTU501	1	BM_F	7580	No	9	3	Viruses;Duplodnaviria;Heunggongvirae;Uroviricota;Caudoviricetes	0	0	0.000159552	0.0200299	0.11294	0	0	0.0041158	0	0	-
vOTU502	1	BM_F	6516	No	5	5	Viruses;Duplodnaviria;Heunggongvirae;Uroviricota;Caudoviricetes	0	0	0	0	0.012963	0	0	0	0	0	Genus Rhizobium (Proteobacteria)
vOTU503	4	BM_F	16242	No	20	10	Viruses;Duplodnaviria;Heunggongvirae;Uroviricota;Caudoviricetes	0.0101205	0	0.0482911	0.00940749	0.0324723	0.000591333	0	0.0584705	0	0.167991	Genus Hyphomicrobium (Proteobacteria)
vOTU504	1	BM_F	6679	No	5	3	Viruses;Duplodnaviria;Heunggongvirae;Uroviricota;Caudoviricetes	0	0	0	3.11506e-05	0.0129954	0	0	0	0	0	-
vOTU505	1	BM_F	6211	No	11	1	Viruses;Duplodnaviria;Heunggongvirae;Uroviricota;Caudoviricetes	0	0	0	0	0.0111158	0	0	0	0	0	-
vOTU506	1	BM_F	9626	No	11	5	Viruses;Duplodnaviria;Heunggongvirae;Uroviricota;Caudoviricetes	0	0	0.000159552	0	0.0196065	8.44761e-06	0	6.53301e-05	0	0.000422974	-
vOTU507	1	BM_F	24384	No	31	7	Viruses;Duplodnaviria;Heunggongvirae;Uroviricota;Caudoviricetes	0	0	0.000425472	0.000249205	0.0645557	0	0	6.53301e-05	0	0.000422974	Genus LPB0142 (Proteobacteria)
vOTU508	1	BM_F	5612	No	7	3	Viruses;Duplodnaviria;Heunggongvirae;Uroviricota;Caudoviricetes	0	0	0.000212736	0	0.0130926	0	0	0	0	0	-
vOTU509	1	BM_F	10984	No	12	11	Viruses;Duplodnaviria;Heunggongvirae;Uroviricota;Caudoviricetes	0	0	0	0	0.0233334	0	0	0	0	0	-
vOTU51	1	BM_D	4104	yes	2	2	Viruses;Duplodnaviria;Heunggongvirae;Uroviricota;Caudoviricetes;Kyanoviridae	0	0.00540802	0	0	0	0.0174274	0	0	0.00263952	0.0316526	-
vOTU510	1	BM_F	23931	No	25	5	Viruses;Duplodnaviria;Heunggongvirae;Uroviricota;Caudoviricetes	6.85359e-05	0.000277982	0.000957312	0.00102797	0.0577502	0.000152057	0	0.00156792	0	0.00239685	Genus Jannaschia (Proteobacteria)
vOTU511	1	BM_F	110721	No	155	14	Viruses;Duplodnaviria;Heunggongvirae;Uroviricota;Caudoviricetes	0	0	0	0	0.943188	0	0	0	0	0	-
vOTU512	1	BM_F	51494	No	76	13	Viruses;Duplodnaviria;Heunggongvirae;Uroviricota;Caudoviricetes	0	0	0	0	1.6803	0	0	0	0	0	-
vOTU513	1	BM_F	8258	No	8	3	Viruses;Duplodnaviria;Heunggongvirae;Uroviricota;Caudoviricetes	0	0	0.000159552	0.0250451	0.132838	0	0	0.00679433	0	0	-
vOTU514	1	BM_F	5903	No	12	3	Viruses;Duplodnaviria;Heunggongvirae;Uroviricota;Caudoviricetes	0.00504881	0	0.000212736	0	0.025764	0	0	0	0	7.04957e-05	-
vOTU515	1	BM_F	17790	No	18	7	Viruses;Duplodnaviria;Heunggongvirae;Uroviricota;Caudoviricetes	0	0	5.3184e-05	0.0524577	0.292543	0	0	0.00908089	0	0	Genus Caldovatus (Proteobacteria)
vOTU516	1	BM_F	19467	No	29	6	Viruses;Duplodnaviria;Heunggongvirae;Uroviricota;Caudoviricetes	0	0.000202169	0.000638208	0.000404958	0.21807	1.68952e-05	0	0.000391981	0	0.00183289	-
vOTU517	1	BM_F	8600	No	12	1	Viruses;Duplodnaviria;Heunggongvirae;Uroviricota;Caudoviricetes	0	7.58134e-05	0	0	0.250737	0	0	0	7.13384e-05	0	-
vOTU518	1	BM_F	6226	No	7	1	Viruses;Duplodnaviria;Heunggongvirae;Uroviricota;Caudoviricetes	0	0	0.000106368	0.00124603	0.113297	0	0.0774293	0	0	0.000775452	-
vOTU519	1	BM_F	7816	No	10	5	Viruses;Duplodnaviria;Heunggongvirae;Uroviricota;Caudoviricetes	0	0	0	0.000280356	0.0206112	0	0	0	0.000856061	0.000352478	Genus Cypionkella (Proteobacteria); Genus Pseudorhodobacter_B (Proteobacteria)
vOTU52	1	BM_C	9541	yes	13	4	Viruses;Duplodnaviria;Heunggongvirae;Uroviricota;Caudoviricetes	0	0	0	1.41262	0	0	0	0.0159406	0	0	-
vOTU520	1	BM_F	5696	No	5	4	Viruses;Duplodnaviria;Heunggongvirae;Uroviricota;Caudoviricetes	0	0	0.000319104	0.000155753	0.0073565	0	0	6.53301e-05	0	0	Genus Bosea (Proteobacteria)
vOTU521	1	BM_F	6073	No	14	4	Viruses;Duplodnaviria;Heunggongvirae;Uroviricota;Caudoviricetes	0	0	0.000319104	0	0.0131899	8.44761e-06	0	0	0	7.04957e-05	-
vOTU522	1	BM_F	14414	No	21	8	Viruses;Duplodnaviria;Heunggongvirae;Uroviricota;Caudoviricetes	0	0	0.00218054	0	0.0331205	0	0	6.53301e-05	0	7.04957e-05	Genus Paracoccus (Proteobacteria)
vOTU523	1	BM_F	14118	No	9	3	Viruses;Duplodnaviria;Heunggongvirae;Uroviricota;Caudoviricetes	0.0129761	0	0.00079776	0.00451684	0.145866	0	0.232288	0.0160712	0	0.00712006	Genus Bosea (Proteobacteria)
vOTU524	1	BM_F	23761	No	42	4	Viruses;Duplodnaviria;Heunggongvirae;Uroviricota;Caudoviricetes	0	0	0	0	0.0748613	0	0	0	0	0	-
vOTU525	1	BM_F	7765	No	7	1	Viruses;Duplodnaviria;Heunggongvirae;Uroviricota;Caudoviricetes	0	0	0	0	0.0153287	0	0	0	0	0	-
vOTU526	1	BM_F	8425	No	12	1	Viruses;Duplodnaviria;Heunggongvirae;Uroviricota;Caudoviricetes	0	0	0	0	0.0143565	0	0	0	0	0	-
vOTU527	1	BM_F	6179	No	8	4	Viruses;Duplodnaviria;Heunggongvirae;Uroviricota;Caudoviricetes	0	0	0	0	0.0107593	0	0	0.00013066	0	0	-
vOTU528	1	BM_F	16280	No	13	6	Viruses;Duplodnaviria;Heunggongvirae;Uroviricota;Caudoviricetes	0	0.000176898	0.000319104	0.000249205	0.157825	1.68952e-05	0	0.00019599	0	0.00133942	-
vOTU529	1	BM_F	6870	No	12	2	Viruses;Duplodnaviria;Heunggongvirae;Uroviricota;Caudoviricetes	0.188314	0.00434664	0.0039888	0.0331443	0.0391483	0.000101371	0.154859	0.00261321	0.000428031	0.000916444	Genus Sphingobium (Proteobacteria)
vOTU53	1	BM_C	7459	yes	12	3	Viruses;Duplodnaviria;Heunggongvirae;Uroviricota;Caudoviricetes	6.85359e-05	0	0.134821	0.735716	0.0146806	0.00192606	0	0.102438	0	0.0274228	-
vOTU530	1	BM_F	12391	No	19	1	Viruses;Duplodnaviria;Heunggongvirae;Uroviricota;Caudoviricetes	0	0	0.000957312	0	0.0281297	0	0	0	0	0	-
vOTU531	1	BM_F	45005	No	72	20	Viruses;Duplodnaviria;Heunggongvirae;Uroviricota;Caudoviricetes	0	5.05423e-05	0.00127642	9.34519e-05	0.140454	0	0	0.000718632	0	0	Genus Bosea (Proteobacteria)
vOTU532	1	BM_F	67039	No	74	14	Viruses;Duplodnaviria;Heunggongvirae;Uroviricota;Caudoviricetes	0	0	0	3.11506e-05	0.272936	0	0	0	0	0.000352478	-
vOTU533	1	BM_F	12698	No	15	1	Viruses;Duplodnaviria;Heunggongvirae;Uroviricota;Caudoviricetes	0.262767	0.158854	0	0.000685314	0.0359723	0	0	0	0.0838227	0	-
vOTU534	1	BM_F	6501	No	8	2	Viruses;Duplodnaviria;Heunggongvirae;Uroviricota;Caudoviricetes	0.00399793	0	0.0162211	0.00336427	0.0116019	0.000236533	0	0.0247601	0	0.0659839	-
vOTU535	1	BM_C	19451	No	13	1	Viruses;Duplodnaviria;Heunggongvirae;Uroviricota;Caudoviricetes	0	0	0	0.856611	0	8.44761e-06	0	0.0309012	0	0	-
vOTU536	1	BM_C	19186	No	13	1	Viruses;Duplodnaviria;Heunggongvirae;Uroviricota;Caudoviricetes	0	0	0	0.095944	0	0	0	0.00725165	0	0	-
vOTU537	1	BM_C	15271	No	17	3	Viruses;Duplodnaviria;Heunggongvirae;Uroviricota;Caudoviricetes	0	0	0.00196781	0.0426141	0.0241112	0	0	0.00274387	0	0.000563965	-
vOTU538	1	BM_C	15219	No	15	3	Viruses;Duplodnaviria;Heunggongvirae;Uroviricota;Caudoviricetes	0	0	0.000106368	0.0323032	0	1.68952e-05	0	0.00359316	0	0	-
vOTU539	1	BM_C	11792	No	18	5	Viruses;Duplodnaviria;Heunggongvirae;Uroviricota;Caudoviricetes	0	0	0	0.0368201	0.195352	0	0	0.0075783	0	0.000140991	Genus Caldovatus (Proteobacteria); Genus Roseomonas_A (Proteobacteria)
vOTU54	1	BM_G	8564	yes	9	3	Viruses;Duplodnaviria;Heunggongvirae;Uroviricota;Caudoviricetes	0	0	0.168008	0.000591862	9.72225e-05	0.106279	0	6.53301e-05	0	0.126328	-
vOTU540	1	BM_C	7570	No	8	2	Viruses;Duplodnaviria;Heunggongvirae;Uroviricota;Caudoviricetes	0	0	0.000159552	0.0829853	0.0329584	0	0	0.00215589	0	0	-
vOTU541	1	BM_C	6594	No	5	1	Viruses;Duplodnaviria;Heunggongvirae;Uroviricota;Caudoviricetes	0	0	0	0.123201	0	0.000616676	0	0.00803561	0	0.0016214	-
vOTU544	1	BM_C	3984	No	4	1	Viruses;Duplodnaviria;Heunggongvirae;Uroviricota;Caudoviricetes	0.165903	0.0248163	0.201833	0.221045	0.594192	0.00265255	0	0.0408967	0.0268232	0.0804356	-
vOTU545	1	BM_C	3070	No	3	1	Viruses;Varidnaviria;Bamfordvirae;Nucleocytoviricota;Megaviricetes;Imitervirales;Mimiviridae	0	7.58134e-05	0.00239328	0.00576287	0.000486113	0.000101371	0	0	0	0.00105743	-
vOTU546	1	BM_G	232784	No	195	37	Viruses	0	0	0	6.23013e-05	6.4815e-05	0.303117	0	0.00013066	0	0.115824	-
vOTU547	1	BM_G	69392	No	67	13	Viruses;Duplodnaviria;Heunggongvirae;Uroviricota;Caudoviricetes	0	0	0	0	0	0.0848141	0	0	0	0.0327805	-
vOTU548	1	BM_G	60126	No	54	10	Viruses;Varidnaviria;Bamfordvirae;Nucleocytoviricota;Megaviricetes	0	0	0	0	0	0.0776843	0	0	0	0.0265064	-
vOTU549	1	BM_G	51018	No	42	8	Viruses;Varidnaviria;Bamfordvirae;Nucleocytoviricota;Megaviricetes;Pimascovirales;Iridoviridae	0	0	0	0	0	0.0657816	0	0	0	0.0313001	-
vOTU55	1	BM_G	6227	yes	10	3	Viruses;Duplodnaviria;Heunggongvirae;Uroviricota;Caudoviricetes	0	0	0	0	0	0.00803368	0	0	0	0.00704957	-
vOTU550	1	BM_G	42330	No	40	6	Viruses;Duplodnaviria;Heunggongvirae;Uroviricota;Caudoviricetes	0	0	0	0	0	0.053541	0	0	0	0.0192453	-
vOTU551	1	BM_G	33446	No	39	11	Viruses;Duplodnaviria;Heunggongvirae;Uroviricota;Caudoviricetes	0	0	0	0	0	0.0417397	0	0	0	0.0158615	-
vOTU552	1	BM_G	31086	No	30	7	Viruses;Duplodnaviria;Heunggongvirae;Uroviricota;Caudoviricetes	0	0	0	0	0	0.0406415	0	0	0	0.0152271	-
vOTU553	1	BM_G	27761	No	34	2	Viruses;Duplodnaviria;Heunggongvirae;Uroviricota;Caudoviricetes	0	0	0	0	0	0.0171149	0	0	0	0.0442713	-
vOTU554	1	BM_G	26251	No	22	3	Viruses	0	0	0	0	0	0.0338158	0	0	0	0.0145926	-
vOTU555	1	BM_G	21394	No	20	6	Viruses;Varidnaviria;Bamfordvirae;Nucleocytoviricota;Megaviricetes	0	0	0	0	0	0.0270915	0	0	0	0.0145221	-
vOTU556	3	BM_G	21332	No	24	3	Viruses;Duplodnaviria;Heunggongvirae;Uroviricota;Caudoviricetes	0	0	0	0	0	0.164728	0	0.00013066	0	0.215153	-
vOTU557	1	BM_G	22198	No	18	5	Viruses;Duplodnaviria;Heunggongvirae;Uroviricota;Caudoviricetes	0	0	0	3.11506e-05	0	0.028705	0	0	0	0.0119843	-
vOTU558	2	BM_G	22201	No	31	3	Viruses;Duplodnaviria;Heunggongvirae;Uroviricota;Caudoviricetes	0	0	0.00590342	0.141019	0	0.0627235	0	0.0301825	0	0.0843128	-
vOTU559	1	BM_G	21464	No	22	2	Viruses;Duplodnaviria;Heunggongvirae;Uroviricota;Caudoviricetes	0	0	0	0	0	0.0276406	0	0	0	0.0152271	-
vOTU56	5	BM_B	17523	yes	23	6	Viruses;Duplodnaviria;Heunggongvirae;Uroviricota;Caudoviricetes	7.59433	7.93991	5.04732	2.34951	2.47347	0.0496551	0	0.964469	11.2718	0.670273	Genus Mycobacterium (Actinobacteriota)
vOTU560	1	BM_G	16925	No	17	4	Viruses;Varidnaviria;Bamfordvirae;Nucleocytoviricota;Megaviricetes;Imitervirales;Mimiviridae	0	0	0	0	0	0.020646	0	0	0	0.00874146	-
vOTU561	1	BM_G	15819	No	23	5	Viruses;Duplodnaviria;Heunggongvirae;Uroviricota;Caudoviricetes	0	0	0	0	0	0.0232478	0	0	0	0.032287	-
vOTU562	1	BM_G	15458	No	17	1	Viruses;Duplodnaviria;Heunggongvirae;Uroviricota;Caudoviricetes	0	0	0	0	0	0.0149607	0	0	0	0.00789551	-
vOTU563	1	BM_G	12568	No	13	2	Viruses;Duplodnaviria;Heunggongvirae;Uroviricota;Caudoviricetes	0	0	0	0	0	0.00711289	0	0	0	0.0242505	-
vOTU567	1	BM_G	5381	No	5	3	Viruses;Duplodnaviria;Heunggongvirae;Uroviricota;Caudoviricetes	0	0	0	6.23013e-05	0	0.00244136	0	0	0	0.0031723	-
vOTU568	1	BM_G	5316	No	5	3	Viruses;Duplodnaviria;Heunggongvirae;Uroviricota;Caudoviricetes	0.00114227	0	0.00228691	0.0131144	0.0184399	0.00447724	0	0.00352783	0.000285354	0.123367	Genus CAADGA01 (Planctomycetota)
vOTU569	1	BM_G	4603	No	7	1	Viruses;Duplodnaviria;Heunggongvirae;Uroviricota;Caudoviricetes	0	0	0	0	0	0.00694394	0	0	0	0.0252374	-
vOTU57	1	WM_C	10965	No	16	1	Viruses;Duplodnaviria;Heunggongvirae;Uroviricota;Caudoviricetes	0	0	0	0.378075	0	0.0209839	0	0.0512188	0	0.0174829	-
vOTU571	1	BM_G	4276	No	3	1	Viruses;Duplodnaviria;Heunggongvirae;Uroviricota;Caudoviricetes;Straboviridae	0	0	0	0	0	0.0232816	0	6.53301e-05	0	0.279233	-
vOTU572	1	BM_G	4254	No	6	1	Viruses;Duplodnaviria;Heunggongvirae;Uroviricota;Caudoviricetes	0.00637384	0	0.083818	0.0842313	0.0128334	0.00172331	0	0.0661794	0.000285354	0.1565	-
vOTU573	1	BM_G	4068	No	8	1	Viruses;Duplodnaviria;Heunggongvirae;Uroviricota;Caudoviricetes	0	0	0	0	0	0.00161349	0	0	0	0.00232636	-
vOTU575	1	BM_G	3089	No	9	1	Viruses;Duplodnaviria;Heunggongvirae;Uroviricota;Caudoviricetes	0	0	0	0	0	0.00231465	0	0	0	0.00831849	-
vOTU576	1	BM_G	3069	No	4	1	Viruses;Duplodnaviria;Heunggongvirae;Uroviricota;Caudoviricetes	0	0	0	0	0	0.000861657	0	0	0	0.00204437	-
vOTU577	1	BM_B	48200	No	67	5	Viruses;Duplodnaviria;Heunggongvirae;Uroviricota;Caudoviricetes	0.419417	0.000176898	0.00026592	0.000903369	0.00204167	0	0	0.00855825	0.00313889	0.00049347	-
vOTU578	1	BM_B	18034	No	22	2	Viruses;Duplodnaviria;Heunggongvirae;Uroviricota;Caudoviricetes	0.0230281	0	0	0	0	0	0	0	0	0	-
vOTU579	1	BM_B	5770	No	7	3	Viruses;Duplodnaviria;Heunggongvirae;Uroviricota;Caudoviricetes	0.00550572	0	0	0	0	0	0	0	0	0	-
vOTU58	1	WM_C	8261	No	11	2	Viruses;Duplodnaviria;Heunggongvirae;Uroviricota;Caudoviricetes	0	0	0	0	0.00298149	0	0	0.466	0.000142677	0.0113498	Genus Mycobacterium (Actinobacteriota)
vOTU580	1	BM_B	5100	No	3	1	Viruses;Duplodnaviria;Heunggongvirae;Uroviricota;Caudoviricetes	0.00644238	0	0	0	0	0	0	0	0	0	Genus Sediminibacterium (Bacteroidota)
vOTU581	1	BM_B	4276	No	5	1	Viruses;Duplodnaviria;Heunggongvirae;Uroviricota;Caudoviricetes	0.00614539	0	0	0	0	0	0	0	0	0	-
vOTU582	1	BM_B	3958	No	4	1	Viruses;Duplodnaviria;Heunggongvirae;Uroviricota;Caudoviricetes	0.00422638	0	0	0	0	0	0	0	0	0	-
vOTU583	1	BM_B	3360	No	7	2	Viruses;Duplodnaviria;Heunggongvirae;Uroviricota;Caudoviricetes	0.00322119	0.00022744	0	0	0	0	0	0	7.13384e-05	0	Genus Phenylobacterium (Proteobacteria)
vOTU584	1	BM_D	16924	No	24	2	Viruses;Duplodnaviria;Heunggongvirae;Uroviricota;Caudoviricetes	0.000137072	0.171111	0.122589	0.0283159	0.00077778	0.00706221	0	0.00143726	0.0373813	0.00571015	Genus Bradyrhizobium (Proteobacteria)
vOTU585	1	BM_D	16682	No	24	3	Viruses;Duplodnaviria;Heunggongvirae;Uroviricota;Caudoviricetes	0	0.0287586	0	0	0	0.0181201	0	0	0.0070625	0.0222061	-
vOTU587	1	BM_D	4518	No	7	3	Viruses;Duplodnaviria;Heunggongvirae;Uroviricota;Caudoviricetes	0	0.00399284	0	0	0	0	0	0	0	0	Genus Sphingopyxis (Proteobacteria)
vOTU588	1	BM_D	4329	No	4	1	Viruses;Duplodnaviria;Heunggongvirae;Uroviricota;Caudoviricetes	0	0.00528167	0	0	0.000162038	0	0	0	0.00171212	7.04957e-05	-
vOTU589	1	BM_D	3352	No	5	1	Viruses;Duplodnaviria;Heunggongvirae;Uroviricota;Caudoviricetes	0	0.0052564	0	0	0	2.53428e-05	0	0	0.00121275	0	-
vOTU59	1	WM_C	8970	No	10	4	Viruses;Duplodnaviria;Heunggongvirae;Uroviricota;Caudoviricetes	0.0014621	0	0.0216991	0.131705	0.0422594	0.00494185	0	0.0521988	0.000285354	0.340635	-
vOTU591	1	BM_E	35908	No	49	5	Viruses;Duplodnaviria;Heunggongvirae;Uroviricota;Caudoviricetes	0.000205608	0.000202169	0.298894	1.43196	1.88424	0.00149523	0.271003	0.0593198	0.00156945	0.0452582	Genus Erythrobacter (Proteobacteria)
vOTU592	1	BM_E	25330	No	25	5	Viruses;Duplodnaviria;Heunggongvirae;Uroviricota;Caudoviricetes	0	0	0.208481	3.11506e-05	0	0	0	0	0	0	-
vOTU593	1	BM_E	19695	No	20	4	Viruses;Duplodnaviria;Heunggongvirae;Uroviricota;Caudoviricetes	0.410713	0.0670949	0.443395	0.273378	2.875	0.00793231	0	0.055008	0.0680569	0.128584	-
vOTU596	1	BM_E	6759	No	12	4	Viruses;Duplodnaviria;Heunggongvirae;Uroviricota;Caudoviricetes	0.0151693	0.000935032	0.0255815	6.23013e-05	0.000226853	0	0	0	0	0	Genus Sphingopyxis (Proteobacteria)
vOTU599	1	BM_E	3270	No	8	1	Unclassified	0	0	0.00755213	0	0	0	0	0	0	0	-
vOTU60	2	WM_C	5681	No	9	1	Viruses;Duplodnaviria;Heunggongvirae;Uroviricota;Caudoviricetes	0.00310696	0	0.288736	0.0629554	0.00502316	0.000321009	0	0.124519	0.000214015	0.00944642	Familly SM1A02 (Planctomycetota)
vOTU600	1	BM_E	3712	No	6	3	Viruses;Duplodnaviria;Heunggongvirae;Uroviricota;Caudoviricetes	0	0	0.00866899	0	0	0	0	0	0	0	Genus Afipia (Proteobacteria); Genus Bradyrhizobium (Proteobacteria)
vOTU601	1	BM_E	3701	No	6	1	Unclassified	0	0	0.00616934	0	0	0	0	0	0	0	-
vOTU602	1	BM_E	3426	No	6	1	Viruses;Duplodnaviria;Heunggongvirae;Uroviricota;Caudoviricetes	0	0	0.0266452	0.00171329	0.000421298	0	0	6.53301e-05	7.13384e-05	0	Genus PALSA-1347 (Planctomycetota)
vOTU603	1	BM_E	3567	No	5	2	Viruses;Duplodnaviria;Heunggongvirae;Uroviricota;Caudoviricetes	0	0.000252711	0.00973267	0.000124603	0	8.44761e-06	0	0	0	0	-
vOTU604	1	BM_E	3299	No	6	1	Unclassified	0	0	0.00702029	0	0	0	0	0	0	0	-
vOTU605	1	BM_E	3095	No	6	4	Viruses;Duplodnaviria;Heunggongvirae;Uroviricota;Caudoviricetes	0	0	0.00733939	0	0	0	0	0	0	0	-
vOTU606	1	BM_F	21575	No	23	2	Viruses;Duplodnaviria;Heunggongvirae;Uroviricota;Caudoviricetes	0	0	0	0	0.0403473	0	0	0	0	0	-
vOTU607	1	BM_F	11616	No	13	3	Viruses;Duplodnaviria;Heunggongvirae;Uroviricota;Caudoviricetes	0	0	0	0.038253	0.185339	0	0	0.00555306	0	0.000211487	Genus Siccirubricoccus (Proteobacteria)
vOTU608	1	BM_F	10076	No	19	1	Viruses;Duplodnaviria;Heunggongvirae;Uroviricota;Caudoviricetes	0.00230738	0.0285817	0.00053184	0.00850412	0.144926	5.91333e-05	0	0.000457311	0.00599243	0.0016919	Genus Sphingobium (Proteobacteria)
vOTU609	1	BM_F	9360	No	11	2	Viruses;Duplodnaviria;Heunggongvirae;Uroviricota;Caudoviricetes	0	0	0.000106368	0.025014	0.0478659	0	0	0.000653301	0	0.000140991	-
vOTU61	2	WM_C	4491	No	7	1	Viruses;Duplodnaviria;Heunggongvirae;Uroviricota;Caudoviricetes	0	0	0.00207418	0.0272257	0.00165278	0.00946133	0	0.346642	0.000356692	0.0669004	Genus Mycobacterium (Actinobacteriota)
vOTU611	1	BM_F	7665	No	12	3	Viruses;Duplodnaviria;Heunggongvirae;Uroviricota;Caudoviricetes	0	0	0	0.019033	0.11213	0	0	0.00333184	0	0	Genus Roseomonas_B (Proteobacteria)
vOTU612	1	BM_F	4496	No	6	1	Viruses;Duplodnaviria;Heunggongvirae;Uroviricota;Caudoviricetes	0	0	0.00053184	0.0025232	0.00768058	0	0	0.000522641	0	0	Genus Blastomonas (Proteobacteria)
vOTU613	1	BM_F	4381	No	6	4	Viruses;Duplodnaviria;Heunggongvirae;Uroviricota;Caudoviricetes	0	0.000101085	0.000425472	0.000124603	0.0325371	0	0	0	0	0	Genus Bosea (Proteobacteria)
vOTU614	1	BM_F	3519	No	4	1	Viruses;Duplodnaviria;Heunggongvirae;Uroviricota;Caudoviricetes	0	0	0	0	0.00573613	0	0	0	0	0	Genus Isosphaera (Planctomycetota)
vOTU615	1	BM_F	3410	No	5	1	Viruses;Duplodnaviria;Heunggongvirae;Uroviricota;Caudoviricetes	0	0	0	9.34519e-05	0.0064815	0	0	0	0	0	-
vOTU616	1	BM_F	3245	No	5	2	Viruses;Duplodnaviria;Heunggongvirae;Uroviricota;Caudoviricetes	0	2.52711e-05	0.000106368	0	0.00615743	0	0	0	0	0	-
vOTU617	1	BM_F	3138	No	7	1	Viruses;Duplodnaviria;Heunggongvirae;Uroviricota;Caudoviricetes	0	0	0	0	0.0051852	0	0	0	0	0	-
vOTU618	1	BM_C	74626	No	93	15	Viruses;Duplodnaviria;Heunggongvirae;Uroviricota;Caudoviricetes	0	0	0	1.8591	0	0	0	0.0957087	0	0	-
vOTU619	5	BM_G	164087	No	234	22	Viruses;Duplodnaviria;Heunggongvirae;Uroviricota;Caudoviricetes	0.000137072	2.52711e-05	0	0.354307	0	85.8313	0	0.0949247	0	58.8205	-
vOTU62	1	WM_C	4541	No	7	1	Viruses;Duplodnaviria;Heunggongvirae;Uroviricota;Caudoviricetes	0	0	0	0	0.000324075	0	0	0.309077	0	0.0143811	Genus Mycobacterium (Actinobacteriota)
vOTU620	1	BM_C	37934	No	45	5	Viruses;Duplodnaviria;Heunggongvirae;Uroviricota;Caudoviricetes	0	0	0	1.64588	0	0	0	0.0700992	0	0	-
vOTU621	1	BM_C	15487	No	19	2	Viruses;Duplodnaviria;Heunggongvirae;Uroviricota;Caudoviricetes	0	0.0098052	0.0036697	0.131861	0	0.016853	0	0.00783962	0.00656314	0.0223471	-
vOTU622	1	BM_C	27419	No	29	2	Viruses;Duplodnaviria;Heunggongvirae;Uroviricota;Caudoviricetes	0	0.00343687	0	0.202884	0.0224584	0.000168952	0	0.0180311	0.0083466	0.000563965	-
vOTU623	1	BM_G	17291	No	15	2	Viruses;Duplodnaviria;Heunggongvirae;Uroviricota;Caudoviricetes	0	0	0	0.625661	0	0.386487	0	0.0812054	0	0.376306	-
vOTU624	1	BM_G	6105	No	12	2	Viruses;Duplodnaviria;Heunggongvirae;Uroviricota;Caudoviricetes	0	0	0	0	0	0.00302425	0	0	0	0.0117023	-
vOTU625	1	BM_B	20560	No	34	3	Viruses;Duplodnaviria;Heunggongvirae;Uroviricota;Caudoviricetes	0.42113	0.00482679	0.000106368	6.23013e-05	0	0	0	0	0.000642046	0	Genus Phenylobacterium (Proteobacteria)
vOTU626	1	BM_D	13904	No	19	4	Viruses;Duplodnaviria;Heunggongvirae;Uroviricota;Caudoviricetes	0.000708204	0.0668421	0.000425472	0	0	2.53428e-05	0	0	0.00784723	0	Genus Reyranella (Proteobacteria)
vOTU627	1	BM_D	20735	No	18	9	Viruses;Duplodnaviria;Heunggongvirae;Uroviricota;Caudoviricetes	0.00102804	0.100882	0	0	3.24075e-05	0	0	0	0.0161938	0	Genus Reyranella (Proteobacteria)
vOTU628	1	BM_D	13705	No	21	4	Viruses;Duplodnaviria;Heunggongvirae;Uroviricota;Caudoviricetes	0.00900105	0.125724	0.000106368	0.000186904	6.4815e-05	0	0	0	0.0083466	0.000422974	Genus Phenylobacterium (Proteobacteria)
vOTU629	1	BM_E	21295	No	25	4	Viruses;Duplodnaviria;Heunggongvirae;Uroviricota;Caudoviricetes	0	0	0.409783	0.000716465	0	0.00229775	0	0.00019599	0	0.00190338	-
vOTU63	2	WM_C	3877	No	10	7	Viruses;Duplodnaviria;Heunggongvirae;Uroviricota;Caudoviricetes	0	0	0	0	0.000712965	0	0	0.317047	0.00135543	0.00627411	Genus Mycobacterium (Actinobacteriota)
vOTU630	1	BM_F	24876	No	37	6	Viruses;Duplodnaviria;Heunggongvirae;Uroviricota;Caudoviricetes	0.108447	0.0848857	0.0500993	0.400846	2.67942	0.000397038	0.232288	3.48687	0.223147	0.0171304	-
vOTU631	2	BM_F	15681	No	21	12	Viruses;Duplodnaviria;Heunggongvirae;Uroviricota;Caudoviricetes	0.0139356	0	0.0184548	0.0128652	0.16463	6.75809e-05	0.309717	0.01287	0	0.0144516	Genus Bosea (Proteobacteria)
vOTU632	1	BM_F	11174	No	18	1	Viruses;Duplodnaviria;Heunggongvirae;Uroviricota;Caudoviricetes	0	0	0	0	0.0495187	0	0	0	0	0	-
vOTU633	1	BM_F	10000	No	16	1	Viruses;Duplodnaviria;Heunggongvirae;Uroviricota;Caudoviricetes	0	0	0	0	0.0409307	0	0	0	0	0	-
vOTU634	1	BM_C	3699	No	2	1	Unclassified	0	0	0	0.00395613	0	0	0	0.00169858	0	0	-
vOTU635	1	BM_D	5872	No	2	1	Viruses;Duplodnaviria;Heunggongvirae;Uroviricota;Caudoviricetes	0	0.00977993	0	0	0	0.0337736	0	0	0.00285354	0.0369397	-
vOTU636	1	BM_F	3351	No	2	1	Viruses;Duplodnaviria;Heunggongvirae;Uroviricota;Caudoviricetes	0	0	0.00845625	0.00133948	0.00447224	7.60285e-05	0	0.0124781	0	0.0260129	-
vOTU637	2	BM_C	52829	No	59	6	Viruses;Duplodnaviria;Heunggongvirae;Uroviricota;Caudoviricetes	0	0	0	0.859851	0	0	0	0.0465804	0	0	-
vOTU638	1	BM_C	43982	No	64	17	Viruses;Duplodnaviria;Heunggongvirae;Uroviricota;Caudoviricetes	0	0	0	0.318515	0	0	0	0.0288759	0	0	-
vOTU639	1	BM_C	27110	No	45	4	Viruses;Duplodnaviria;Heunggongvirae;Uroviricota;Caudoviricetes	0	0	0	0.0986852	0	0	0	0.000391981	0	0	-
vOTU64	1	WM_C	3404	No	2	1	Viruses;Duplodnaviria;Heunggongvirae;Uroviricota;Caudoviricetes	2.28453e-05	0	0.00191462	0.0412123	0.0108889	0.00109819	0	0.00999551	7.13384e-05	0.0969315	-
vOTU640	10	BM_C	45581	No	57	20	Viruses;Duplodnaviria;Heunggongvirae;Uroviricota;Caudoviricetes	0	0	0	1.26497	0	0.251418	0	0.13164	0	0.201477	-
vOTU641	1	BM_C	21065	No	26	9	Viruses;Duplodnaviria;Heunggongvirae;Uroviricota;Caudoviricetes	0	0.000960303	0	0.0497787	0	0	0	0.00548773	7.13384e-05	0	-
vOTU642	3	BM_C	39470	No	47	22	Viruses;Duplodnaviria;Heunggongvirae;Uroviricota;Caudoviricetes;Autographiviridae	0	0	0	1.0404	0	0	0	0.0733004	0	0	-
vOTU643	1	BM_C	6095	No	3	2	Viruses;Duplodnaviria;Heunggongvirae;Uroviricota;Caudoviricetes	0	0.000151627	0	0.0112454	0	5.06857e-05	0	0.000391981	0.000713384	0	-
vOTU644	1	BM_C	4498	No	2	1	Viruses;Duplodnaviria;Heunggongvirae;Uroviricota;Caudoviricetes;Ackermannviridae	0	0.000657049	0.0299958	0.0336115	0.00353242	1.68952e-05	0	0.0028092	0.00271086	0.000211487	-
vOTU645	1	BM_G	21640	No	19	2	Viruses;Duplodnaviria;Heunggongvirae;Uroviricota;Caudoviricetes	0	0	0	0.000280356	0	0.492741	0	0.00104528	0	0.468162	-
vOTU646	7	BM_G	29830	No	32	13	Viruses;Duplodnaviria;Heunggongvirae;Uroviricota;Caudoviricetes	0	0	0.00276557	0	0	0.0422803	0	0	0	0.137467	Genus Reyranella (Proteobacteria)
vOTU647	2	BM_G	28642	No	1	1	Viruses;Duplodnaviria;Heunggongvirae;Peploviricota;Herviviricetes;Herpesvirales;Herpesviridae	0	0	0	0	0	0.0258413	0	0.00013066	0	0.247651	-
vOTU648	1	BM_G	16229	No	20	3	Viruses;Duplodnaviria;Heunggongvirae;Uroviricota;Caudoviricetes	0	0	0	0	0	0.0208403	0	0	0	0.064433	-
vOTU649	1	BM_G	14679	No	18	2	Viruses;Duplodnaviria;Heunggongvirae;Uroviricota;Caudoviricetes	0	0	0.0278684	0	0	0.018306	0	0	0	0.0298197	-
vOTU65	1	WM_C	3305	No	2	1	Viruses;Duplodnaviria;Heunggongvirae;Uroviricota;Caudoviricetes	0	0	0.0753617	0.0250763	0.0168195	0.000827866	0	0.0305092	0	0.0304541	-
vOTU650	1	BM_G	10412	No	17	3	Viruses;Duplodnaviria;Heunggongvirae;Uroviricota;Caudoviricetes	0	5.05423e-05	0.0010105	0.000218054	3.24075e-05	0.0134908	0	0	0	0.0356708	-
vOTU651	1	BM_G	5732	No	8	3	Viruses;Duplodnaviria;Heunggongvirae;Uroviricota;Caudoviricetes	0	0	0	0	0	0.00770422	0	0	0	0.0127597	-
vOTU652	1	BM_G	5198	No	6	2	Viruses;Duplodnaviria;Heunggongvirae;Uroviricota;Caudoviricetes	0	0	0	0	0	0.00216259	0	0	0	0.00761353	-
vOTU653	1	BM_G	3158	No	3	3	Viruses;Duplodnaviria;Heunggongvirae;Uroviricota;Caudoviricetes	0	0	0	0	0	0.0040802	0	0	0	0.00704957	-
vOTU654	1	BM_G	6954	No	8	1	Viruses;Duplodnaviria;Heunggongvirae;Uroviricota;Caudoviricetes	6.85359e-05	0	0	0	0	0.0104835	0	0	0	0.0221356	-
vOTU655	1	BM_G	3587	No	5	1	Viruses;Duplodnaviria;Heunggongvirae;Uroviricota;Caudoviricetes	0	0	0	0	0	0.00181624	0	0	0	0.000352478	-
vOTU656	2	BM_G	5023	No	9	1	Viruses;Duplodnaviria;Heunggongvirae;Uroviricota;Caudoviricetes	0	0	0.0237732	0.12697	0.00298149	0.00355645	0	0.0173778	0	0.0327805	-
vOTU657	1	BM_G	3832	No	4	1	Viruses;Duplodnaviria;Heunggongvirae;Uroviricota;Caudoviricetes	0	0	0	0	0	0.00149523	0	0	0	0.065702	-
vOTU658	1	BM_B	18784	No	23	4	Viruses;Duplodnaviria;Heunggongvirae;Uroviricota;Caudoviricetes	0.0278256	0	0.0328677	0.00295931	0.0131899	0.000439276	0	0.00163325	0.0027822	0.0100809	-
vOTU659	1	BM_B	5800	No	8	2	Viruses;Duplodnaviria;Heunggongvirae;Uroviricota;Caudoviricetes	0.00870406	0.0163504	0.000106368	6.23013e-05	0	0	0	0	0.00121275	0	-
vOTU66	1	WM_C	3301	No	3	2	Viruses;Duplodnaviria;Heunggongvirae;Uroviricota;Caudoviricetes	0	0	0	0	0.000712965	0	0	0.294378	0.00128409	0.00627411	-
vOTU660	1	BM_D	39234	No	57	15	Viruses;Duplodnaviria;Heunggongvirae;Uroviricota;Caudoviricetes	0	0.39375	0	0	0	0	0	0	0.0737639	0	Genus Bradyrhizobium (Proteobacteria)
vOTU661	1	BM_D	17256	No	12	2	Viruses;Duplodnaviria;Heunggongvirae;Uroviricota;Caudoviricetes	0	0.0289354	0	0.00118372	0	0.00038859	0	0	0.00313889	7.04957e-05	-
vOTU662	1	BM_D	12413	No	19	3	Viruses;Duplodnaviria;Heunggongvirae;Uroviricota;Caudoviricetes	4.56906e-05	0.131941	0.137587	0.0357921	0.00119908	0.00665672	0	0.00274387	0.0286067	0.00599213	Genus Bradyrhizobium (Proteobacteria)
vOTU663	1	BM_D	4318	No	5	2	Viruses;Duplodnaviria;Heunggongvirae;Uroviricota;Caudoviricetes	0.00422638	0.0343435	0	0	0.00012963	0	0	0	0.00128409	0	Genus Phenylobacterium (Proteobacteria)
vOTU664	2	BM_D	8128	No	16	3	Viruses;Duplodnaviria;Heunggongvirae;Uroviricota;Caudoviricetes	4.56906e-05	0.0953733	0.21247	0.0466325	0.000421298	0.0111677	0	0.00424646	0.0318169	0.00958741	Familly Xanthobacteraceae (Proteobacteria); Genus Bradyrhizobium (Proteobacteria)
vOTU665	1	BM_D	12853	No	14	2	Viruses;Duplodnaviria;Heunggongvirae;Uroviricota;Caudoviricetes	0	0.0154912	0	0	0	0.000126714	0	0	0.000142677	0	-
vOTU666	1	BM_D	5366	No	2	1	Unclassified	0	0.00912288	0.00026592	0	0	0	0	0	0	0	-
vOTU667	1	BM_D	4471	No	2	1	Viruses;Duplodnaviria;Heunggongvirae;Uroviricota;Caudoviricetes	0	0.0075308	0	0	0	0.0218371	0	0	0.000998738	0.0256604	-
vOTU668	1	BM_D	4683	No	5	3	Viruses;Duplodnaviria;Heunggongvirae;Uroviricota;Caudoviricetes	0	0.00869327	0	0	0	0	0	0	0.000713384	0	-
vOTU669	1	BM_D	4980	No	3	3	Viruses;Duplodnaviria;Heunggongvirae;Uroviricota;Caudoviricetes	0	0.00457408	0	0	0	0	0	0	0.00114141	0	Genus Reyranella (Proteobacteria)
vOTU67	1	WM_C	25493	No	28	2	Viruses;Duplodnaviria;Heunggongvirae;Uroviricota;Caudoviricetes	0	0	0	0	0.0145834	0	0	2.29439	0.0347418	0.0467386	Genus Mycobacterium (Actinobacteriota)
vOTU670	1	BM_E	39543	No	62	19	Viruses;Duplodnaviria;Heunggongvirae;Uroviricota;Caudoviricetes	0	0.000379067	0.267728	1.91779	2.49528	0.00155436	0	0.0700992	0.00107008	0.0501224	Genus Altererythrobacter (Proteobacteria); Genus Erythrobacter (Proteobacteria)
vOTU671	1	BM_E	52412	No	116	9	Viruses;Duplodnaviria;Heunggongvirae;Uroviricota;Caudoviricetes	0	2.52711e-05	0.541573	0.00099682	0.000194445	0	0	0	0	0	-
vOTU672	1	BM_E	17540	No	24	6	Viruses;Duplodnaviria;Heunggongvirae;Uroviricota;Caudoviricetes	0.00660229	0	0.239966	0.0073204	0.0021713	0.0001774	0	0.00986485	0.000428031	0.00789551	-
vOTU673	1	BM_E	21463	No	19	5	Viruses;Duplodnaviria;Heunggongvirae;Uroviricota;Caudoviricetes	0	0	0.157691	0	0	0	0	0	0	0	-
vOTU674	1	BM_E	19867	No	25	6	Viruses;Duplodnaviria;Heunggongvirae;Uroviricota;Caudoviricetes	0	2.52711e-05	1.55813	0	0	0.00112353	0	0	0	0.0031723	-
vOTU675	1	BM_E	13267	No	18	3	Viruses;Duplodnaviria;Heunggongvirae;Uroviricota;Caudoviricetes	0.00116511	0	0.158701	0.00657278	0.00651391	0.000287219	0	0.00365849	0.000214015	0.0212897	-
vOTU676	1	BM_E	6914	No	8	5	Viruses;Duplodnaviria;Heunggongvirae;Uroviricota;Caudoviricetes	0.0123822	0	0.028613	0	3.24075e-05	0	0	0	0	0	Genus Sphingopyxis (Proteobacteria)
vOTU677	1	BM_E	8169	No	2	1	Unclassified	0.00102804	0	0.0981245	0	0.00162038	0	0	0	0	0	-
vOTU678	1	BM_E	3464	No	9	2	Viruses;Duplodnaviria;Heunggongvirae;Uroviricota;Caudoviricetes	0	0	0.0123387	0	0	0	0	0	0	0	Genus Bradyrhizobium (Proteobacteria)
vOTU679	1	BM_E	6895	No	6	2	Viruses;Duplodnaviria;Heunggongvirae;Uroviricota;Caudoviricetes	0	0.000505423	0.0212204	3.11506e-05	0	0	0	0	0	0	-
vOTU68	1	WM_C	10590	No	11	1	Viruses;Duplodnaviria;Heunggongvirae;Uroviricota;Caudoviricetes	0	0	0.00723302	0.073204	0.00398612	0.0230282	0	0.830477	0.000499369	0.184135	-
vOTU680	1	BM_E	6005	No	3	1	Viruses;Duplodnaviria;Heunggongvirae;Uroviricota;Caudoviricetes	0	0	0.372394	0	0	0.00169797	0	0	0	0.0016919	Genus Reyranella (Proteobacteria)
vOTU681	1	BM_E	4340	No	4	1	Viruses;Duplodnaviria;Heunggongvirae;Uroviricota;Caudoviricetes	0	0.00118774	0.00973267	6.23013e-05	0	3.37905e-05	0	0	7.13384e-05	0.000281983	-
vOTU683	1	BM_F	101319	No	129	31	Viruses;Duplodnaviria;Heunggongvirae;Uroviricota;Caudoviricetes	6.85359e-05	5.05423e-05	0.000744576	0.427013	2.40872	0.000152057	0	0.0788535	0	0.00232636	Genus Roseococcus (Proteobacteria)
vOTU684	1	BM_F	56653	No	68	23	Viruses;Duplodnaviria;Heunggongvirae;Uroviricota;Caudoviricetes	0	0	0	3.11506e-05	0.780502	0.000506857	0	0	0	0.00176239	-
vOTU685	1	BM_F	40105	No	80	19	Viruses;Duplodnaviria;Heunggongvirae;Uroviricota;Caudoviricetes	2.28453e-05	0	0	0	0.435784	0	0	0	0	0	-
vOTU686	2	BM_F	27498	No	42	13	Viruses;Duplodnaviria;Heunggongvirae;Uroviricota;Caudoviricetes	0	0	0.000106368	0	0.107139	1.68952e-05	0	0	0	0	Genus Blastomonas (Proteobacteria)
vOTU687	1	BM_F	27794	No	37	13	Viruses;Duplodnaviria;Heunggongvirae;Uroviricota;Caudoviricetes	0	0	0	0	0.504909	0	0	0	0	0.000140991	-
vOTU688	1	BM_F	26940	No	37	13	Viruses;Duplodnaviria;Heunggongvirae;Uroviricota;Caudoviricetes	0	0.000505423	0	0.000124603	0.11307	0	0	0	0	0	-
vOTU689	1	BM_F	11870	No	12	6	Viruses;Duplodnaviria;Heunggongvirae;Uroviricota;Caudoviricetes	0.000548287	0.00207223	0	0.000716465	0.311728	0	0	0.000718632	0.00263952	0.000211487	Genus Gemmata (Planctomycetota)
vOTU69	1	WM_C	27299	No	32	5	Viruses;Duplodnaviria;Heunggongvirae;Uroviricota;Caudoviricetes	2.28453e-05	0	0.0043079	0.000591862	0.0160093	0.00169797	0	2.43564	0.0364539	1.14534	Genus Tropicimonas (Proteobacteria)
vOTU690	1	BM_F	9475	No	9	4	Viruses;Duplodnaviria;Heunggongvirae;Uroviricota;Caudoviricetes	0	0	0.00148915	0.024204	0.139871	0	0	0.00215589	0	0	Genus Crenalkalicoccus (Proteobacteria)
vOTU691	1	BM_F	5659	No	7	4	Viruses;Duplodnaviria;Heunggongvirae;Uroviricota;Caudoviricetes	0	0	0.000106368	0.00342657	0.00933336	0	0	0.000653301	0	0	Genus Blastomonas (Proteobacteria)
vOTU692	1	BM_F	3944	No	4	1	Viruses;Duplodnaviria;Heunggongvirae;Uroviricota;Caudoviricetes	0	0	0	0	0.00755095	0	0	0	0	0	-
vOTU693	1	BM_F	7097	No	9	5	Viruses;Duplodnaviria;Heunggongvirae;Uroviricota;Caudoviricetes	0.000296989	7.58134e-05	0	0	0.0121528	0	0	0	7.13384e-05	0	Genus Sphingomonas (Proteobacteria)
vOTU695	1	BM_E	16143	No	16	8	Viruses;Duplodnaviria;Heunggongvirae;Uroviricota;Caudoviricetes	0	0	1.04826	0	0	0.000244981	0	0	0	0.000845948	-
vOTU696	6	BM_C	47912	No	68	18	Viruses;Duplodnaviria;Heunggongvirae;Uroviricota;Caudoviricetes	0.223701	0.12067	0.0698838	1.57255	4.17247	3.37905e-05	0.309717	14.3366	0.286995	0.0186109	-
vOTU697	1	BM_C	11083	No	15	5	Viruses;Duplodnaviria;Heunggongvirae;Uroviricota;Caudoviricetes	0	0	0	0.134135	0	0.00125869	0	0.00169858	0	0.00274933	-
vOTU698	1	BM_C	14926	No	18	12	Viruses;Duplodnaviria;Heunggongvirae;Uroviricota;Caudoviricetes	0	0.0020975	0	1.75381	0.00382409	0.00361558	0	0.0170512	0.000285354	0.00105743	Genus Amphiplicatus (Proteobacteria)
vOTU699	6	BM_C	38519	No	43	11	Viruses;Duplodnaviria;Heunggongvirae;Uroviricota;Caudoviricetes	0.251344	0.000657049	0.134343	1.22902	0.621252	0.0244474	0	2.75759	0.000998738	0.884932	-
vOTU70	2	WM_C	5631	No	10	2	Viruses;Duplodnaviria;Heunggongvirae;Uroviricota;Caudoviricetes	0	0	0	0	0	0	0	0.141636	0.00328157	0.0217127	-
vOTU700	1	BM_C	13358	No	13	3	Viruses;Duplodnaviria;Heunggongvirae;Uroviricota;Caudoviricetes;Drexlerviridae	0	0.000404338	0	0.806552	6.4815e-05	0.000726495	0	0.0524601	0	0.000986939	-
vOTU701	1	BM_C	22480	No	34	3	Viruses;Duplodnaviria;Heunggongvirae;Uroviricota;Caudoviricetes	0	0	0	0.36278	0	0	0	0.020579	0	0	-
vOTU702	1	BM_C	17582	No	24	2	Viruses;Duplodnaviria;Heunggongvirae;Uroviricota;Caudoviricetes	0	0	0	0.0724252	0	0	0	0.00117594	0	0	-
vOTU703	1	BM_C	12564	No	18	3	Viruses;Duplodnaviria;Heunggongvirae;Uroviricota;Caudoviricetes	0.00077674	0	0.162158	0.0632358	0.00139352	0.000135162	0	0.114066	7.13384e-05	0.00662659	-
vOTU704	1	BM_G	7518	No	5	4	Viruses;Duplodnaviria;Heunggongvirae;Uroviricota;Caudoviricetes	0	0	0	0	0	0.0158731	0	0	0	0.00289032	-
vOTU705	1	BM_G	8715	No	7	4	Viruses;Duplodnaviria;Heunggongvirae;Uroviricota;Caudoviricetes	0	0	0	0	0	0.0239997	0	0	0	0.00895295	-
vOTU706	1	BM_G	9934	No	9	5	Viruses;Duplodnaviria;Heunggongvirae;Uroviricota;Caudoviricetes;Autographiviridae	0	0	0	0	0	0.0435306	0	0	0	0.00690857	-
vOTU707	1	BM_G	19046	No	22	3	Viruses;Duplodnaviria;Heunggongvirae;Uroviricota;Caudoviricetes	0	0	0	0.00267895	0	0.0223355	0	0.00013066	0	0.023757	Genus KOR34 (Planctomycetota)
vOTU708	1	BM_G	27519	No	39	5	Viruses;Duplodnaviria;Heunggongvirae;Uroviricota;Caudoviricetes	0	0	0	0.0099059	0	0.0597415	0	0.00013066	0	0.0147336	-
vOTU709	1	BM_G	16650	No	25	8	Viruses;Duplodnaviria;Heunggongvirae;Uroviricota;Caudoviricetes;Autographiviridae	0	0	0	0	0	0.0452708	0	0	0	0.0109973	-
vOTU71	2	WM_C	4026	No	9	4	Viruses;Duplodnaviria;Heunggongvirae;Uroviricota;Caudoviricetes	0	0	0	0	0.000453705	0	0	0.346184	0.00263952	0.0100809	Genus Mycobacterium (Actinobacteriota)
vOTU710	1	BM_G	11807	No	7	2	Viruses;Duplodnaviria;Heunggongvirae;Uroviricota;Caudoviricetes	0	0	0.0959971	0	0	0.0149438	0	0	0	0.0368692	-
vOTU711	1	BM_G	16558	No	28	2	Viruses;Duplodnaviria;Heunggongvirae;Uroviricota;Caudoviricetes	0	0.00389175	0	0	0	0.121595	0	0	0.0009274	0.146067	-
vOTU712	1	BM_G	38787	No	50	5	Viruses;Duplodnaviria;Heunggongvirae;Uroviricota;Caudoviricetes	0	0	0.0471742	0	0	0.0544449	0	0.000261321	0	0.18921	-
vOTU713	1	BM_G	14808	No	21	5	Viruses;Duplodnaviria;Heunggongvirae;Uroviricota;Caudoviricetes	0.00034268	0.0707844	0.837542	0.193196	0.00064815	0.0425675	0	0.0112368	0.0358119	0.0348249	Genus Bradyrhizobium (Proteobacteria)
vOTU714	1	BM_G	18173	No	15	4	Viruses;Duplodnaviria;Heunggongvirae;Uroviricota;Caudoviricetes	0	0	0	0.0046726	0	0.0386309	0	0	0	0.0115613	-
vOTU715	1	BM_B	14955	No	21	10	Viruses;Duplodnaviria;Heunggongvirae;Uroviricota;Caudoviricetes	0.245313	0	0.000106368	0.0604945	0	0	0	0.00313585	0	0	-
vOTU716	1	BM_B	15237	No	30	3	Viruses;Varidnaviria;Bamfordvirae;Preplasmiviricota;Tectiliviricetes;Vinavirales;Corticoviridae	0.0432233	0.00881963	0.000106368	0	0	0.00158815	0	0	0.000285354	0.00197388	Genus Ga0077527 (Proteobacteria)
vOTU717	4	BM_B	13617	No	16	10	Viruses;Duplodnaviria;Heunggongvirae;Uroviricota;Caudoviricetes	0.0694269	0.00103612	0.367501	0.00205594	0.533298	0.00348886	0	0.448034	0.00727652	0.304048	Genus UBA4763 (Proteobacteria)
vOTU718	1	BM_B	14064	No	16	11	Viruses;Duplodnaviria;Heunggongvirae;Uroviricota;Caudoviricetes	0.0443884	5.05423e-05	0.000425472	6.23013e-05	0	0	0	0	0	0	Genus Gemmobacter_B (Proteobacteria); Genus KMS-5 (Proteobacteria); Genus Tabrizicola (Proteobacteria)
vOTU719	2	BM_D	15214	No	24	10	Viruses;Duplodnaviria;Heunggongvirae;Uroviricota;Caudoviricetes	0	0.0330546	0.0152638	0	0	0	0	0	0.0593536	0	Genus Sphingorhabdus_B (Proteobacteria)
vOTU72	1	WM_C	10086	No	8	2	Unclassified	0	0.000379067	0.0425472	0.039904	0	8.44761e-06	0	0.0612143	0.00520771	0	Genus Mycobacterium (Actinobacteriota)
vOTU720	1	BM_D	12935	No	13	4	Viruses;Duplodnaviria;Heunggongvirae;Uroviricota;Caudoviricetes	0	0.0204191	0	0	0	0	0	0	0.00156945	0	-
vOTU721	8	BM_D	15502	No	17	12	Viruses;Duplodnaviria;Heunggongvirae;Uroviricota;Caudoviricetes	0	0.307878	0	0.00137063	0.000680558	0.571135	0	0.000261321	0.0883883	0.592305	-
vOTU722	1	BM_D	32076	No	44	18	Viruses;Duplodnaviria;Heunggongvirae;Uroviricota;Caudoviricetes	0	0.098608	0	0	0	0	0	0	0	0	-
vOTU723	3	BM_D	21447	No	26	11	Viruses;Duplodnaviria;Heunggongvirae;Uroviricota;Caudoviricetes	1.1106	0.720025	0.0696178	0.0980934	2.0476	0.0024667	0.774293	0.00398514	0.0687702	0.0110678	-
vOTU724	1	BM_D	15464	No	20	11	Viruses;Duplodnaviria;Heunggongvirae;Uroviricota;Caudoviricetes	0	0.0727303	0.000212736	0	9.72225e-05	0	0	0	0.0109148	0.000352478	Genus Tabrizicola (Proteobacteria)
vOTU725	5	BM_D	25973	No	24	6	Viruses;Duplodnaviria;Heunggongvirae;Uroviricota;Caudoviricetes	0	0.540499	0	0.000124603	3.24075e-05	0.721536	0	0.00013066	0.165505	0.801465	-
vOTU726	1	BM_D	15695	No	25	3	Viruses;Duplodnaviria;Heunggongvirae;Uroviricota;Caudoviricetes	0	0.713202	0	0	0	0	0	0	0.145459	0	Genus Sphingopyxis (Proteobacteria)
vOTU727	1	BM_D	10024	No	16	5	Viruses;Duplodnaviria;Heunggongvirae;Uroviricota;Caudoviricetes	0	0.0173613	0	0	0	0	0	0	0.000285354	0	-
vOTU728	1	BM_D	12643	No	16	4	Viruses;Duplodnaviria;Heunggongvirae;Uroviricota;Caudoviricetes	0	0.0234769	0	3.11506e-05	0	2.53428e-05	0	0	0.00171212	0	-
vOTU729	1	BM_E	37451	No	51	28	Viruses;Duplodnaviria;Heunggongvirae;Uroviricota;Caudoviricetes	0	0	0.512162	1.31213	0	0	0	0.0232575	0	0	Genus Halomonas (Proteobacteria)
vOTU73	4	WM_C	9093	No	9	3	Viruses;Duplodnaviria;Heunggongvirae;Uroviricota;Caudoviricetes	3.90666	4.14065	2.38307	1.09741	1.23447	0.0242953	0	0.291699	3.25018	0.181949	-
vOTU730	3	BM_E	36055	No	41	7	Viruses;Duplodnaviria;Heunggongvirae;Uroviricota;Caudoviricetes	0	0	0.916626	0.00981245	3.24075e-05	0.588081	0	0.0019599	0	0.92878	-
vOTU731	1	BM_E	41026	No	53	18	Viruses;Duplodnaviria;Heunggongvirae;Uroviricota;Caudoviricetes	0	0	0.994009	0	0	5.06857e-05	0	0	0	0	Genus SYSU-D60009 (Proteobacteria)
vOTU732	2	BM_E	22498	No	27	15	Viruses;Duplodnaviria;Heunggongvirae;Uroviricota;Caudoviricetes	0	0.0370222	0.701284	0.16622	9.72225e-05	0.208555	0	0.101458	0.00470834	0.473378	Genus UBA11222 (Proteobacteria)
vOTU733	1	BM_E	25240	No	25	2	Viruses;Duplodnaviria;Heunggongvirae;Uroviricota;Caudoviricetes	0	0	0.197259	9.34519e-05	0	0	0	0	0	0.000211487	Genus 2-12-FULL-53-21 (Desulfobacterota)
vOTU734	1	BM_E	19609	No	29	10	Viruses;Duplodnaviria;Heunggongvirae;Uroviricota;Caudoviricetes	0	0.00045488	0.282141	0.000373808	0	0	0	6.53301e-05	0	0	Genus Reyranella (Proteobacteria)
vOTU735	6	BM_E	20913	No	28	5	Viruses;Duplodnaviria;Heunggongvirae;Uroviricota;Caudoviricetes	0.00788163	0	0.294799	0.377982	0.0608937	0.00729029	0	0.342526	0.000356692	0.670484	-
vOTU736	1	BM_F	64766	No	88	25	Viruses;Duplodnaviria;Heunggongvirae;Uroviricota;Caudoviricetes	0	0	0.000106368	0	1.47143	2.53428e-05	0	0	0	0	-
vOTU737	7	BM_F	39922	No	62	19	Viruses;Duplodnaviria;Heunggongvirae;Uroviricota;Caudoviricetes	0	0.000657049	0.14615	3.8376	5.04565	0.00320165	0	0.1434	0.00142677	0.107858	Genus Erythrobacter (Proteobacteria)
vOTU738	6	BM_F	18762	No	24	10	Viruses;Duplodnaviria;Heunggongvirae;Uroviricota;Caudoviricetes	2.28453e-05	0.000505423	0.0772763	2.05501	2.59134	0.00119111	0.0774293	0.0804214	0.00228283	0.0605558	Genus Erythrobacter (Proteobacteria)
vOTU739	1	BM_F	16039	No	19	9	Viruses;Duplodnaviria;Heunggongvirae;Uroviricota;Caudoviricetes	0.000753895	0	0	0.000903369	0.208186	0	0	0.00124127	0	0	Genus Erythrobacter (Proteobacteria)
vOTU74	2	WM_C	10288	No	9	2	Viruses;Duplodnaviria;Heunggongvirae;Uroviricota;Caudoviricetes	0	0	0	6.23013e-05	0.00320834	0	0	0.798204	0.00321023	0.0109973	Genus Mycobacterium (Actinobacteriota)
vOTU740	9	BM_F	33394	No	37	4	Viruses;Duplodnaviria;Heunggongvirae;Uroviricota;Caudoviricetes	0	0	0.0148915	0.360475	0.201445	0.00741701	0	0.0872157	0	0.671965	-
vOTU741	1	BM_F	11512	No	17	2	Viruses;Duplodnaviria;Heunggongvirae;Uroviricota;Caudoviricetes	0	0	0.000106368	0.0122734	0.15345	0.000160505	0	0.000457311	0	0.000281983	-
vOTU742	1	BM_F	12140	No	17	2	Viruses;Duplodnaviria;Heunggongvirae;Uroviricota;Caudoviricetes	0	0.000101085	0.000212736	0.0050464	0.139158	0	0	0.00013066	0	0.000140991	-
vOTU75	2	WM_C	4027	No	6	3	Viruses;Duplodnaviria;Heunggongvirae;Uroviricota;Caudoviricetes	0	0	0.000106368	0	0.00051852	0	0	0.0122167	0	0.000281983	Genus Rhabdaerophilum (Proteobacteria)
vOTU76	2	WM_C	8940	No	8	6	Viruses;Duplodnaviria;Heunggongvirae;Uroviricota;Caudoviricetes	0	0	0	0	0.00139352	3.37905e-05	0	0.675383	0.00342424	0.0126187	-
vOTU77	2	WM_C	5248	No	8	2	Viruses;Duplodnaviria;Heunggongvirae;Uroviricota;Caudoviricetes	0.00182762	0	0.0149979	0.0026478	0.00904169	0.000168952	0	0.0169858	0	0.0495585	Genus Hyphomicrobium (Proteobacteria)
vOTU78	2	WM_C	7448	No	11	6	Viruses;Duplodnaviria;Heunggongvirae;Uroviricota;Caudoviricetes	0	0	0.0013296	0	0.000291668	0	0	0.0378915	0.00428031	0.00951691	Genus Tropicimonas (Proteobacteria)
vOTU79	2	WM_C	4683	No	9	7	Viruses;Duplodnaviria;Heunggongvirae;Uroviricota;Caudoviricetes	0	0	0.000106368	6.23013e-05	0.00051852	0	0	0.183839	7.13384e-05	0.00267884	-
vOTU80	1	WM_C	9884	No	16	2	Viruses;Duplodnaviria;Heunggongvirae;Uroviricota;Caudoviricetes	6.85359e-05	0	0.00600979	0.966635	1.29235	0.00100527	0.0774293	0.0463844	0.000142677	0.0444123	Genus Erythrobacter (Proteobacteria)
vOTU81	2	WM_C	6870	No	5	4	Viruses;Duplodnaviria;Heunggongvirae;Uroviricota;Caudoviricetes	0	0	0	0	0.00132871	0	0	0.414128	0.000570707	0.00733155	Genus Mycobacterium (Actinobacteriota)
vOTU82	2	WM_C	15371	No	20	8	Viruses;Duplodnaviria;Heunggongvirae;Uroviricota;Caudoviricetes	0	0	0.000691392	0	0.00106945	8.44761e-06	0	0.112303	0.0100587	0.0176944	-
vOTU83	1	WM_C	33413	No	38	4	Viruses;Duplodnaviria;Heunggongvirae;Uroviricota;Caudoviricetes	12.2946	13.9165	11.5555	5.37243	4.35084	0.104573	0	1.30203	12.1859	0.830862	Genus Mycobacterium (Actinobacteriota)
vOTU84	5	WM_C	49670	No	71	31	Viruses;Duplodnaviria;Heunggongvirae;Uroviricota;Caudoviricetes	0.000251298	0.000252711	0.000319104	0.124322	0.00281945	0	0	1.23239	0.000784723	7.04957e-05	Genus Mycobacterium (Actinobacteriota)
vOTU86	2	WM_C	68012	No	74	7	Viruses;Duplodnaviria;Heunggongvirae;Uroviricota;Caudoviricetes	0.000137072	2.52711e-05	0	0.184599	0.013838	0	0	2.0447	0.000856061	0	Genus Mycobacterium (Actinobacteriota)
vOTU87	2	WM_C	3289	No	7	4	Viruses;Duplodnaviria;Heunggongvirae;Uroviricota;Caudoviricetes	0	0	0	0	0.000745373	0	0	0.140394	0	0.00211487	-
vOTU88	3	WM_C	26439	No	35	11	Viruses;Duplodnaviria;Heunggongvirae;Uroviricota;Caudoviricetes	0.00253583	0	0.408187	0.12778	0.0167871	0.000582885	0	0.256617	0.000713384	0.0150861	Genus UBA1926 (Planctomycetota)
vOTU89	5	WM_C	7481	No	8	4	Viruses;Duplodnaviria;Heunggongvirae;Uroviricota;Caudoviricetes	0	0	0.0174443	0.00302161	0.00871762	0.000202743	0	0.0258054	0	0.0586524	-
vOTU90	2	WM_C	5866	No	6	1	Viruses;Duplodnaviria;Heunggongvirae;Uroviricota;Caudoviricetes	0	0	0	0.320571	0	0.0892744	0	0.0398514	0	0.0755009	-
vOTU91	2	WM_C	3249	No	8	1	Viruses;Duplodnaviria;Heunggongvirae;Uroviricota;Caudoviricetes	0	0	0	0	9.72225e-05	0	0	0.131706	0.00114141	0.00345429	-
vOTU92	8	WM_C	41358	No	51	27	Viruses;Duplodnaviria;Heunggongvirae;Uroviricota;Caudoviricetes	0	0	0.000372288	0.000311506	0.0138056	0.00639484	0	19.0231	0	0.646939	-
vOTU93	2	WM_C	4441	No	7	1	Viruses;Duplodnaviria;Heunggongvirae;Uroviricota;Caudoviricetes	0	0	0	0.0712104	0.0263797	0	0	0.0125434	0	0	-
vOTU94	1	WM_C	4013	No	4	2	Viruses;Duplodnaviria;Heunggongvirae;Uroviricota;Caudoviricetes	0	0	0	0	0.00038889	0	0	0.00927688	0	0	Genus Rhabdaerophilum (Proteobacteria)
vOTU95	1	WM_C	9261	No	9	2	Viruses;Duplodnaviria;Heunggongvirae;Uroviricota;Caudoviricetes	0	0	0	0.0135505	0.00392131	0	0	0.772594	0.0122702	0.01565	-
vOTU96	7	WM_C	20471	No	23	4	Viruses;Duplodnaviria;Heunggongvirae;Uroviricota;Caudoviricetes	8.44726	8.68976	5.16214	2.46455	2.68185	0.0496551	0	0.825708	9.42245	0.552897	Genus Mycobacterium (Actinobacteriota)
vOTU97	2	WM_C	7028	No	7	4	Viruses;Duplodnaviria;Heunggongvirae;Uroviricota;Caudoviricetes	0	0	0	0	0.00051852	0	0	0.0239108	0	0.000845948	-
vOTU98	3	WM_C	13524	No	13	1	Viruses;Duplodnaviria;Heunggongvirae;Uroviricota;Caudoviricetes	0.00280997	0	0.0380797	0.00728925	0.0252454	0.000599781	0	0.0460578	0	0.169542	Genus Rhizobium (Proteobacteria)
vOTU99	3	WM_C	12092	No	14	4	Viruses;Duplodnaviria;Heunggongvirae;Uroviricota;Caudoviricetes	0	0	0	0.0178182	0	0	0	0.243943	0.000142677	0	-
