# Supplementary material for: Microbial Biofilms Dynamics and Functionality in an Urban Mycobacterium-Dominated Drinking Water Distribution System
Source: Environ Sci Technol. 2026 Feb 9;60(7):5242–58. doi: 10.1021/acs.est.5c09194 (PMC12947685; doi:10.1021/acs.est.5c09194)
Supplement: Supplementary file 3 [file es5c09194_si_003.zip › Suppl_Table_S5.xlsx]

## Sheet: Hoja1
Supplementary Table S5. Taxonomic affiliation and abundances of the OTUs obtained from the 14 biofilms and waters 16S rRNA gene libraries. Samples have been normalized based on the sample with less sequences. OTUs present in ≥50% of water samples and ≥50% of biofilms, with no significant differences in their relative abundances between both types of samples, were considered as “generalist”. Those…
OTU ID	Statistical analysis	Taxonomic affiliation	BA_A	BA_B	BA_C	BA_D	BA_E	BA_F	BA_G	WA_A	WA_B	WA_C	WA_D	WA_E	WA_F	WA_G
OTU_141	Specific from biofilms	d__Bacteria; p__Bacteroidota; c__Bacteroidia; o__Bacteroidales; f__Bacteroidaceae; g__Bacteroides; s__Bacteroides_fragilis	9	12	6	3	5	11	0	0	0	0	0	0	0	0
OTU_183	Specific from biofilms	d__Bacteria; p__Bacteroidota; c__Bacteroidia; o__Bacteroidales; f__Bacteroidaceae; g__Bacteroides	9	8	4	3	5	1	0	0	0	0	0	0	0	0
OTU_231	Specific from biofilms	d__Bacteria; p__Bacteroidota; c__Bacteroidia; o__Bacteroidales; f__Bacteroidaceae; g__Bacteroides	7	6	4	3	5	7	0	0	0	0	0	0	0	0
OTU_295	Specific from biofilms	d__Bacteria; p__Bacteroidota; c__Bacteroidia; o__Bacteroidales; f__Tannerellaceae; g__Parabacteroides	1	2	5	3	1	1	0	0	0	0	0	0	0	0
OTU_427	Specific from biofilms	d__Bacteria; p__Proteobacteria; c__Gammaproteobacteria; o__Enterobacterales; f__Enterobacteriaceae	2	1	1	2	2	1	0	0	0	0	0	0	0	0
OTU_256	Specific from biofilms	d__Bacteria; p__Actinobacteriota; c__Actinobacteria; o__Corynebacteriales; f__Mycobacteriaceae; g__Mycobacterium	7	6	6	1	3	0	0	0	0	0	0	0	0	0
OTU_267	Specific from biofilms	d__Bacteria; p__Actinobacteriota; c__Actinobacteria; o__Bifidobacteriales; f__Bifidobacteriaceae; g__Bifidobacterium	3	0	2	1	1	2	0	0	0	0	0	0	0	0
OTU_282	Specific from biofilms	d__Bacteria; p__Proteobacteria; c__Gammaproteobacteria; o__Enterobacterales; f__Enterobacteriaceae; g__Enterobacter	4	8	7	3	0	2	0	0	0	0	0	0	0	0
OTU_429	Specific from biofilms	d__Bacteria; p__Actinobacteriota; c__Actinobacteria; o__Corynebacteriales; f__Mycobacteriaceae; g__Mycobacterium	7	2	9	1	1	0	0	0	0	0	0	0	0	0
OTU_541	Specific from biofilms	d__Bacteria; p__Proteobacteria; c__Alphaproteobacteria; o__Sphingomonadales; f__Sphingomonadaceae	0	6	0	1	21	0	1	0	0	0	0	0	0	0
OTU_573	Specific from biofilms	d__Bacteria; p__Bacteroidota; c__Bacteroidia; o__Cytophagales; f__Microscillaceae; g__Chryseolinea	0	2	2	0	2	3	0	0	0	0	0	0	0	0
OTU_589	Specific from biofilms	d__Bacteria; p__Bacteroidota; c__Bacteroidia; o__Cytophagales; f__Microscillaceae	0	3	2	1	0	1	0	0	0	0	0	0	0	0
OTU_701	Specific from biofilms	d__Bacteria; p__Actinobacteriota; c__Actinobacteria; o__Corynebacteriales; f__Mycobacteriaceae; g__Mycobacterium	2	1	2	0	1	0	0	0	0	0	0	0	0	0
OTU_03	Detected only in biofilms	d__Bacteria; p__Proteobacteria; c__Gammaproteobacteria; o__Acidithiobacillales; f__Acidithiobacillaceae; g__KCM-B-112; s__uncultured_Chromatiaceae	0	7	0	27128	0	2	0	0	0	0	0	0	0	0
OTU_206	Detected only in biofilms	d__Bacteria; p__Proteobacteria; c__Alphaproteobacteria; o__Ferrovibrionales; f__Ferrovibrionaceae; g__Ferrovibrio; s__Ferrovibrio_denitrificans	2	0	3	0	20	0	0	0	0	0	0	0	0	0
OTU_245	Detected only in biofilms	d__Bacteria; p__Firmicutes; c__Clostridia; o__Clostridiales; f__Clostridiaceae; g__Clostridium_sensu_stricto_1	3	0	0	3	0	4	0	0	0	0	0	0	0	0
OTU_251	Detected only in biofilms	d__Bacteria; p__Proteobacteria; c__Gammaproteobacteria; o__Burkholderiales; f__Comamonadaceae; g__Aquabacterium	4	0	0	0	83	1	0	0	0	0	0	0	0	0
OTU_342	Detected only in biofilms	d__Bacteria; p__Bacteroidota; c__Bacteroidia; o__Bacteroidales; f__Tannerellaceae; g__Parabacteroides	1	1	0	1	0	0	0	0	0	0	0	0	0	0
OTU_390	Detected only in biofilms	d__Bacteria; p__Bacteroidota; c__Bacteroidia; o__Cytophagales; f__Microscillaceae; g__Chryseolinea	0	1	3	0	0	3	0	0	0	0	0	0	0	0
OTU_413	Detected only in biofilms	d__Bacteria; p__Actinobacteriota; c__Actinobacteria; o__Corynebacteriales; f__Mycobacteriaceae; g__Mycobacterium	3	7	2	0	0	0	0	0	0	0	0	0	0	0
OTU_431	Detected only in biofilms	d__Bacteria; p__Actinobacteriota; c__Actinobacteria; o__Corynebacteriales; f__Mycobacteriaceae; g__Mycobacterium	0	1	4	1	0	0	0	0	0	0	0	0	0	0
OTU_569	Detected only in biofilms	d__Bacteria; p__Actinobacteriota; c__Actinobacteria; o__Corynebacteriales; f__Mycobacteriaceae; g__Mycobacterium	1	0	1	1	0	0	0	0	0	0	0	0	0	0
OTU_90	Detected only in biofilms	d__Bacteria; p__Proteobacteria; c__Alphaproteobacteria; o__Dongiales; f__Dongiaceae; g__Dongia	0	1	0	156	0	0	0	0	0	0	0	0	0	0
OTU_214	Detected only in biofilms	d__Bacteria; p__Gemmatimonadota; c__Gemmatimonadetes; o__Gemmatimonadales; f__Gemmatimonadaceae; g__Gemmatimonas	0	0	0	23	4	0	0	0	0	0	0	0	0	0
OTU_372	Detected only in biofilms	d__Bacteria; p__Proteobacteria; c__Alphaproteobacteria; o__Sphingomonadales; f__Sphingomonadaceae; g__Sphingopyxis	6	0	29	0	0	0	0	0	0	0	0	0	0	0
OTU_380	Detected only in biofilms	d__Bacteria; p__Proteobacteria; c__Alphaproteobacteria; o__Sphingomonadales; f__Sphingomonadaceae	12	0	27	0	0	0	0	0	0	0	0	0	0	0
OTU_389	Detected only in biofilms	d__Bacteria; p__Firmicutes; c__Clostridia; o__Oscillospirales; f__Ruminococcaceae	0	1	1	0	0	0	0	0	0	0	0	0	0	0
OTU_400	Detected only in biofilms	d__Bacteria; p__Proteobacteria; c__Alphaproteobacteria; o__Sphingomonadales; f__Sphingomonadaceae; g__Novosphingobium	14	0	0	0	1	0	0	0	0	0	0	0	0	0
OTU_425	Detected only in biofilms	d__Bacteria; p__Proteobacteria; c__Gammaproteobacteria; o__Burkholderiales; f__Comamonadaceae; g__Aquabacterium	0	0	0	0	2	0	1	0	0	0	0	0	0	0
OTU_428	Detected only in biofilms	d__Bacteria; p__Firmicutes; c__Bacilli; o__Lactobacillales; f__Enterococcaceae; g__Enterococcus	4	1	0	0	0	0	0	0	0	0	0	0	0	0
OTU_449	Detected only in biofilms	d__Bacteria; p__Proteobacteria; c__Alphaproteobacteria; o__Caulobacterales; f__Caulobacteraceae; g__Phenylobacterium	0	0	0	1	1	0	0	0	0	0	0	0	0	0
OTU_480	Detected only in biofilms	d__Bacteria; p__Actinobacteriota; c__Actinobacteria; o__Corynebacteriales; f__Mycobacteriaceae; g__Mycobacterium	4	0	3	0	0	0	0	0	0	0	0	0	0	0
OTU_481	Detected only in biofilms	d__Bacteria; p__Proteobacteria; c__Alphaproteobacteria; o__Caulobacterales; f__Parvularculaceae; g__Amphiplicatus; s__uncultured_bacterium	2	0	0	0	1	0	0	0	0	0	0	0	0	0
OTU_482	Detected only in biofilms	d__Bacteria; p__Bacteroidota; c__Bacteroidia; o__Chitinophagales; f__Chitinophagaceae; g__Sediminibacterium	1	0	2	0	0	0	0	0	0	0	0	0	0	0
OTU_489	Detected only in biofilms	d__Bacteria; p__Proteobacteria; c__Alphaproteobacteria; o__Sphingomonadales; f__Sphingomonadaceae; g__Porphyrobacter	0	1	0	0	2	0	0	0	0	0	0	0	0	0
OTU_515	Detected only in biofilms	d__Bacteria; p__Proteobacteria; c__Alphaproteobacteria; o__Sphingomonadales; f__Sphingomonadaceae; g__Sphingorhabdus	2	1	0	0	0	0	0	0	0	0	0	0	0	0
OTU_523	Detected only in biofilms	d__Bacteria; p__Proteobacteria; c__Alphaproteobacteria; o__Caulobacterales; f__Parvularculaceae; g__Amphiplicatus; s__uncultured_bacterium	0	7	0	0	1	0	0	0	0	0	0	0	0	0
OTU_525	Detected only in biofilms	d__Bacteria; p__Actinobacteriota; c__Actinobacteria; o__Corynebacteriales; f__Mycobacteriaceae; g__Mycobacterium	0	1	2	0	0	0	0	0	0	0	0	0	0	0
OTU_526	Detected only in biofilms	d__Bacteria; p__Proteobacteria; c__Alphaproteobacteria; o__Sphingomonadales; f__Sphingomonadaceae	1	0	1	0	0	0	0	0	0	0	0	0	0	0
OTU_527	Detected only in biofilms	d__Bacteria; p__Proteobacteria; c__Alphaproteobacteria; o__Sphingomonadales; f__Sphingomonadaceae	0	0	3	0	1	0	0	0	0	0	0	0	0	0
OTU_564	Detected only in biofilms	d__Bacteria; p__Proteobacteria; c__Alphaproteobacteria; o__Sphingomonadales; f__Sphingomonadaceae	8	1	0	0	0	0	0	0	0	0	0	0	0	0
OTU_581	Detected only in biofilms	d__Bacteria; p__Proteobacteria; c__Gammaproteobacteria; o__Oceanospirillales; f__Alcanivoracaceae; g__Ketobacter; s__uncultured_proteobacterium	0	3	0	1	0	0	0	0	0	0	0	0	0	0
OTU_584	Detected only in biofilms	d__Bacteria; p__Proteobacteria; c__Alphaproteobacteria; o__Rhizobiales; f__Rhizobiaceae	0	2	0	0	0	1	0	0	0	0	0	0	0	0
OTU_608	Detected only in biofilms	d__Bacteria; p__Actinobacteriota; c__Actinobacteria; o__Corynebacteriales; f__Mycobacteriaceae; g__Mycobacterium	0	1	0	1	0	0	0	0	0	0	0	0	0	0
OTU_610	Detected only in biofilms	d__Bacteria; p__Proteobacteria; c__Alphaproteobacteria; o__Caulobacterales; f__Parvularculaceae; g__Amphiplicatus; s__uncultured_bacterium	0	3	0	0	1	0	0	0	0	0	0	0	0	0
OTU_617	Detected only in biofilms	d__Bacteria; p__Actinobacteriota; c__Actinobacteria; o__Corynebacteriales; f__Mycobacteriaceae; g__Mycobacterium	1	0	0	0	1	0	0	0	0	0	0	0	0	0
OTU_683	Detected only in biofilms	d__Bacteria; p__Proteobacteria; c__Alphaproteobacteria; o__Sphingomonadales; f__Sphingomonadaceae	3	0	1	0	0	0	0	0	0	0	0	0	0	0
OTU_685	Detected only in biofilms	d__Bacteria; p__Proteobacteria; c__Alphaproteobacteria; o__Sphingomonadales; f__Sphingomonadaceae	1	0	1	0	0	0	0	0	0	0	0	0	0	0
OTU_687	Detected only in biofilms	d__Bacteria; p__Proteobacteria; c__Alphaproteobacteria; o__Caulobacterales; f__Parvularculaceae; g__Amphiplicatus; s__uncultured_bacterium	1	0	0	0	1	0	0	0	0	0	0	0	0	0
OTU_696	Detected only in biofilms	d__Bacteria; p__Proteobacteria; c__Alphaproteobacteria; o__Caulobacterales; f__Parvularculaceae; g__Amphiplicatus; s__uncultured_bacterium	1	1	0	0	0	0	0	0	0	0	0	0	0	0
OTU_704	Detected only in biofilms	d__Bacteria; p__Actinobacteriota; c__Actinobacteria; o__Corynebacteriales; f__Mycobacteriaceae; g__Mycobacterium	0	1	1	0	0	0	0	0	0	0	0	0	0	0
OTU_710	Detected only in biofilms	d__Bacteria; p__Actinobacteriota; c__Actinobacteria; o__Corynebacteriales; f__Mycobacteriaceae; g__Mycobacterium	1	0	1	0	0	0	0	0	0	0	0	0	0	0
OTU_715	Detected only in biofilms	d__Bacteria; p__Actinobacteriota; c__Actinobacteria; o__Corynebacteriales; f__Mycobacteriaceae; g__Mycobacterium	1	0	1	0	0	0	0	0	0	0	0	0	0	0
OTU_720	Detected only in biofilms	d__Bacteria; p__Proteobacteria; c__Alphaproteobacteria; o__Sphingomonadales; f__Sphingomonadaceae	1	0	2	0	0	0	0	0	0	0	0	0	0	0
OTU_723	Detected only in biofilms	d__Bacteria; p__Proteobacteria; c__Alphaproteobacteria; o__Caulobacterales; f__Parvularculaceae; g__Amphiplicatus; s__uncultured_bacterium	1	1	0	0	0	0	0	0	0	0	0	0	0	0
OTU_725	Detected only in biofilms	d__Bacteria; p__Proteobacteria; c__Alphaproteobacteria; o__Rhizobiales; f__Xanthobacteraceae; g__Bradyrhizobium	1	0	0	0	1	0	0	0	0	0	0	0	0	0
OTU_726	Detected only in biofilms	d__Bacteria; p__Actinobacteriota; c__Actinobacteria; o__Corynebacteriales; f__Mycobacteriaceae; g__Mycobacterium	1	0	0	0	1	0	0	0	0	0	0	0	0	0
OTU_733	Detected only in biofilms	d__Bacteria; p__Proteobacteria; c__Alphaproteobacteria; o__Caulobacterales; f__Caulobacteraceae; g__Phenylobacterium	0	2	0	1	0	0	0	0	0	0	0	0	0	0
OTU_744	Detected only in biofilms	d__Bacteria; p__Cyanobacteria; c__Vampirivibrionia; o__Obscuribacterales; f__Obscuribacteraceae; g__Obscuribacteraceae; s__uncultured_bacterium	0	2	0	0	1	0	0	0	0	0	0	0	0	0
OTU_745	Detected only in biofilms	d__Bacteria; p__Bacteroidota; c__Bacteroidia; o__Cytophagales; f__Microscillaceae; g__Chryseolinea	0	1	0	0	0	1	0	0	0	0	0	0	0	0
OTU_768	Detected only in biofilms	d__Bacteria; p__Proteobacteria; c__Alphaproteobacteria; o__Caulobacterales; f__Parvularculaceae; g__Amphiplicatus; s__uncultured_bacterium	0	1	0	0	0	1	0	0	0	0	0	0	0	0
OTU_773	Detected only in biofilms	d__Bacteria; p__Actinobacteriota; c__Actinobacteria; o__Corynebacteriales; f__Mycobacteriaceae; g__Mycobacterium	0	1	0	0	0	1	0	0	0	0	0	0	0	0
OTU_779	Detected only in biofilms	d__Bacteria; p__Proteobacteria; c__Alphaproteobacteria; o__Caulobacterales; f__Caulobacteraceae; g__Phenylobacterium	0	0	0	1	0	1	0	0	0	0	0	0	0	0
OTU_790	Detected only in biofilms	d__Bacteria; p__Bacteroidota; c__Bacteroidia; o__Cytophagales; f__Microscillaceae; g__Chryseolinea	0	1	0	1	0	0	0	0	0	0	0	0	0	0
OTU_798	Detected only in biofilms	d__Bacteria; p__Proteobacteria; c__Alphaproteobacteria; o__Caulobacterales; f__Parvularculaceae; g__Amphiplicatus; s__uncultured_bacterium	0	1	0	0	1	0	0	0	0	0	0	0	0	0
OTU_799	Detected only in biofilms	d__Bacteria; p__Bacteroidota; c__Bacteroidia; o__Cytophagales; f__Microscillaceae; g__Chryseolinea	0	1	1	0	0	0	0	0	0	0	0	0	0	0
OTU_802	Detected only in biofilms	d__Bacteria; p__Proteobacteria; c__Alphaproteobacteria; o__Sphingomonadales; f__Sphingomonadaceae; g__Blastomonas	0	1	0	0	1	0	0	0	0	0	0	0	0	0
OTU_803	Detected only in biofilms	d__Bacteria; p__Proteobacteria; c__Alphaproteobacteria; o__Caulobacterales; f__Parvularculaceae; g__Amphiplicatus; s__uncultured_bacterium	0	1	0	0	0	1	0	0	0	0	0	0	0	0
OTU_810	Detected only in biofilms	d__Bacteria; p__Actinobacteriota; c__Actinobacteria; o__Corynebacteriales; f__Mycobacteriaceae; g__Mycobacterium	0	0	1	1	0	0	0	0	0	0	0	0	0	0
OTU_814	Detected only in biofilms	d__Bacteria; p__Bacteroidota; c__Bacteroidia; o__Cytophagales; f__Microscillaceae; g__Chryseolinea	0	0	1	0	0	1	0	0	0	0	0	0	0	0
OTU_818	Detected only in biofilms	d__Bacteria; p__Bacteroidota; c__Bacteroidia; o__Cytophagales; f__Microscillaceae; g__Chryseolinea	0	0	1	0	1	0	0	0	0	0	0	0	0	0
OTU_841	Detected only in biofilms	d__Bacteria; p__Bacteroidota; c__Bacteroidia; o__Cytophagales; f__Microscillaceae; g__Chryseolinea	0	0	1	0	1	0	0	0	0	0	0	0	0	0
OTU_848	Detected only in biofilms	d__Bacteria; p__Actinobacteriota; c__Actinobacteria; o__Corynebacteriales; f__Mycobacteriaceae; g__Mycobacterium	0	0	1	0	0	1	0	0	0	0	0	0	0	0
OTU_850	Detected only in biofilms	d__Bacteria; p__Proteobacteria; c__Alphaproteobacteria; o__NRL2; f__NRL2; g__NRL2	0	0	1	0	0	1	0	0	0	0	0	0	0	0
OTU_91	Detected only in biofilms	d__Bacteria; p__Proteobacteria; c__Gammaproteobacteria; o__Acidiferrobacterales; f__Acidiferrobacteraceae; g__uncultured; s__uncultured_bacterium	0	0	141	0	0	0	0	0	0	0	0	0	0	0
OTU_106	Detected only in biofilms	d__Bacteria; p__Proteobacteria; c__Gammaproteobacteria; o__Burkholderiales; f__Comamonadaceae	0	0	0	115	0	0	0	0	0	0	0	0	0	0
OTU_126	Detected only in biofilms	d__Bacteria; p__Bacteroidota; c__Bacteroidia; o__Chitinophagales; f__Chitinophagaceae; g__Flavihumibacter	89	0	0	0	0	0	0	0	0	0	0	0	0	0
OTU_137	Detected only in biofilms	d__Bacteria; p__Dadabacteria; c__Dadabacteriia; o__Dadabacteriales; f__Dadabacteriales; g__Dadabacteriales	0	0	0	55	0	0	0	0	0	0	0	0	0	0
OTU_138	Detected only in biofilms	d__Bacteria; p__Proteobacteria; c__Alphaproteobacteria; o__Caedibacterales; f__Caedibacteraceae; g__Caedibacter; s__Candidatus_Paracaedimonas	0	0	0	0	50	0	0	0	0	0	0	0	0	0
OTU_155	Detected only in biofilms	d__Bacteria; p__Proteobacteria; c__Gammaproteobacteria; o__Burkholderiales; f__Comamonadaceae	0	0	0	48	0	0	0	0	0	0	0	0	0	0
OTU_171	Detected only in biofilms	d__Bacteria; p__Proteobacteria; c__Alphaproteobacteria; o__Holosporales; f__Holosporaceae; g__uncultured	0	0	0	0	26	0	0	0	0	0	0	0	0	0
OTU_191	Detected only in biofilms	d__Bacteria; p__Proteobacteria; c__Gammaproteobacteria; o__Burkholderiales; f__Comamonadaceae; g__Acidovorax	0	0	0	0	33	0	0	0	0	0	0	0	0	0
OTU_199	Detected only in biofilms	d__Bacteria; p__Proteobacteria; c__Alphaproteobacteria; o__Caulobacterales; f__Hyphomonadaceae; g__SWB02	0	39	0	0	0	0	0	0	0	0	0	0	0	0
OTU_232	Detected only in biofilms	d__Bacteria; p__Proteobacteria; c__Alphaproteobacteria; o__uncultured; f__uncultured; g__uncultured	0	25	0	0	0	0	0	0	0	0	0	0	0	0
OTU_241	Detected only in biofilms	d__Bacteria; p__Proteobacteria; c__Gammaproteobacteria; o__Burkholderiales; f__Comamonadaceae; g__Aquabacterium	0	0	0	0	12	0	0	0	0	0	0	0	0	0
OTU_253	Detected only in biofilms	d__Bacteria; p__Proteobacteria; c__Alphaproteobacteria; o__Rhodobacterales; f__Rhodobacteraceae	0	0	0	15	0	0	0	0	0	0	0	0	0	0
OTU_283	Detected only in biofilms	d__Bacteria; p__Proteobacteria; c__Alphaproteobacteria; o__Caedibacterales; f__Caedibacteraceae; g__Caedibacter; s__endosymbiont_of	0	0	0	11	0	0	0	0	0	0	0	0	0	0
OTU_293	Detected only in biofilms	d__Bacteria; p__Proteobacteria; c__Alphaproteobacteria; o__Sphingomonadales; f__Sphingomonadaceae; g__DSSF69; s__Hankyongella_aquatica	0	0	0	0	0	0	5	0	0	0	0	0	0	0
OTU_305	Detected only in biofilms	d__Bacteria; p__Proteobacteria; c__Gammaproteobacteria; o__Legionellales; f__Legionellaceae; g__Legionella	13	0	0	0	0	0	0	0	0	0	0	0	0	0
OTU_326	Detected only in biofilms	d__Bacteria; p__Bdellovibrionota; c__Bdellovibrionia; o__Bdellovibrionales; f__Bdellovibrionaceae; g__Bdellovibrio; s__uncultured_bacterium	0	0	0	3	0	0	0	0	0	0	0	0	0	0
OTU_364	Detected only in biofilms	d__Bacteria; p__Chloroflexi; c__OLB14; o__OLB14; f__OLB14; g__OLB14	0	0	0	0	0	5	0	0	0	0	0	0	0	0
OTU_373	Detected only in biofilms	d__Bacteria; p__Bdellovibrionota; c__Oligoflexia; o__0319-6G20; f__0319-6G20; g__0319-6G20	0	6	0	0	0	0	0	0	0	0	0	0	0	0
OTU_403	Detected only in biofilms	d__Bacteria; p__Proteobacteria; c__Alphaproteobacteria; o__Rhizobiales; f__Devosiaceae; g__Devosia	0	0	0	0	0	1	0	0	0	0	0	0	0	0
OTU_404	Detected only in biofilms	d__Bacteria; p__Proteobacteria; c__Gammaproteobacteria; o__Acidithiobacillales; f__Acidithiobacillaceae; g__KCM-B-112	0	0	0	0	0	2	0	0	0	0	0	0	0	0
OTU_411	Detected only in biofilms	d__Bacteria; p__Proteobacteria; c__Alphaproteobacteria; o__Sphingomonadales; f__Sphingomonadaceae; g__Sphingomonas	4	0	0	0	0	0	0	0	0	0	0	0	0	0
OTU_414	Detected only in biofilms	d__Bacteria; p__Acidobacteriota; c__Acidobacteriae; o__Acidobacteriae; f__Acidobacteriae; g__Paludibaculum; s__uncultured_bacterium	0	6	0	0	0	0	0	0	0	0	0	0	0	0
OTU_415	Detected only in biofilms	d__Bacteria; p__Proteobacteria; c__Gammaproteobacteria	0	0	3	0	0	0	0	0	0	0	0	0	0	0
OTU_433	Detected only in biofilms	d__Bacteria; p__Verrucomicrobiota; c__Chlamydiae; o__Chlamydiales; f__Parachlamydiaceae; g__Candidatus_Rubidus; s__Candidatus_Rubidus	0	0	0	0	2	0	0	0	0	0	0	0	0	0
OTU_434	Detected only in biofilms	d__Bacteria; p__Planctomycetota; c__Phycisphaerae; o__Phycisphaerales; f__Phycisphaeraceae; g__SM1A02; s__metagenome	0	0	0	0	0	3	0	0	0	0	0	0	0	0
OTU_442	Detected only in biofilms	d__Bacteria; p__Actinobacteriota; c__Actinobacteria; o__Micrococcales; f__Micrococcaceae; g__Kocuria; s__Rothia_kristinae	0	0	0	0	0	0	3	0	0	0	0	0	0	0
OTU_443	Detected only in biofilms	d__Bacteria; p__Proteobacteria; c__Gammaproteobacteria; o__Burkholderiales; f__Comamonadaceae; g__Aquabacterium	0	0	0	0	1	0	0	0	0	0	0	0	0	0
OTU_445	Detected only in biofilms	d__Bacteria; p__Proteobacteria; c__Alphaproteobacteria; o__Caulobacterales; f__Parvularculaceae; g__Amphiplicatus	0	7	0	0	0	0	0	0	0	0	0	0	0	0
OTU_446	Detected only in biofilms	d__Bacteria; p__Proteobacteria; c__Alphaproteobacteria; o__Sphingomonadales; f__Sphingomonadaceae; g__Sphingopyxis	0	0	2	0	0	0	0	0	0	0	0	0	0	0
OTU_447	Detected only in biofilms	d__Bacteria; p__Proteobacteria; c__Gammaproteobacteria; o__Acidithiobacillales; f__Acidithiobacillaceae; g__KCM-B-112	0	0	0	1	0	0	0	0	0	0	0	0	0	0
OTU_448	Detected only in biofilms	d__Bacteria; p__Firmicutes; c__Bacilli; o__Lactobacillales; f__Streptococcaceae; g__Streptococcus; s__Streptococcus_anginosus	0	0	0	1	0	0	0	0	0	0	0	0	0	0
OTU_460	Detected only in biofilms	d__Bacteria; p__Proteobacteria; c__Gammaproteobacteria; o__Acidithiobacillales; f__Acidithiobacillaceae; g__KCM-B-112	0	0	0	3	0	0	0	0	0	0	0	0	0	0
OTU_462	Detected only in biofilms	d__Bacteria; p__Actinobacteriota; c__Actinobacteria; o__Corynebacteriales; f__Mycobacteriaceae; g__Mycobacterium	0	0	0	0	1	0	0	0	0	0	0	0	0	0
OTU_463	Detected only in biofilms	d__Bacteria; p__Firmicutes; c__Clostridia; o__Oscillospirales; f__Ruminococcaceae; g__Faecalibacterium	0	0	0	0	1	0	0	0	0	0	0	0	0	0
OTU_483	Detected only in biofilms	d__Bacteria; p__Proteobacteria; c__Alphaproteobacteria; o__Sphingomonadales; f__Sphingomonadaceae; g__Porphyrobacter	0	2	0	0	0	0	0	0	0	0	0	0	0	0
OTU_484	Detected only in biofilms	d__Bacteria; p__Proteobacteria; c__Alphaproteobacteria; o__Caulobacterales; f__Parvularculaceae; g__Amphiplicatus; s__uncultured_bacterium	0	19	0	0	0	0	0	0	0	0	0	0	0	0
OTU_485	Detected only in biofilms	d__Bacteria; p__Verrucomicrobiota; c__Chlamydiae; o__Chlamydiales; f__Parachlamydiaceae	0	4	0	0	0	0	0	0	0	0	0	0	0	0
OTU_487	Detected only in biofilms	d__Bacteria; p__Bacteroidota; c__Bacteroidia; o__Cytophagales; f__Microscillaceae; g__Ohtaekwangia	0	0	0	3	0	0	0	0	0	0	0	0	0	0
OTU_488	Detected only in biofilms	d__Bacteria; p__Verrucomicrobiota; c__Chlamydiae; o__Chlamydiales; f__Parachlamydiaceae	0	0	0	2	0	0	0	0	0	0	0	0	0	0
OTU_490	Detected only in biofilms	d__Bacteria; p__Proteobacteria; c__Gammaproteobacteria; o__Beggiatoales; f__Beggiatoaceae; g__uncultured; s__uncultured_bacterium	0	0	0	0	2	0	0	0	0	0	0	0	0	0
OTU_492	Detected only in biofilms	d__Bacteria; p__Proteobacteria; c__Gammaproteobacteria; o__Acidithiobacillales; f__Acidithiobacillaceae; g__KCM-B-112; s__uncultured_bacterium	0	0	0	0	0	2	0	0	0	0	0	0	0	0
OTU_494	Detected only in biofilms	d__Bacteria; p__Bacteroidota; c__Bacteroidia; o__Cytophagales; f__Microscillaceae; g__Chryseolinea	0	0	0	0	0	3	0	0	0	0	0	0	0	0
OTU_495	Detected only in biofilms	d__Bacteria; p__Bacteroidota; c__Bacteroidia; o__Cytophagales; f__Microscillaceae; g__Chryseolinea	0	0	0	0	0	3	0	0	0	0	0	0	0	0
OTU_504	Detected only in biofilms	d__Bacteria; p__Proteobacteria; c__Alphaproteobacteria; o__Sphingomonadales; f__Sphingomonadaceae; g__Porphyrobacter	0	1	0	0	0	0	0	0	0	0	0	0	0	0
OTU_510	Detected only in biofilms	d__Bacteria; p__Bdellovibrionota; c__Bdellovibrionia; o__Bdellovibrionales; f__Bdellovibrionaceae; g__Bdellovibrio; s__uncultured_bacterium	0	0	0	0	0	0	1	0	0	0	0	0	0	0
OTU_511	Detected only in biofilms	d__Bacteria; p__Proteobacteria; c__Gammaproteobacteria; o__Vibrionales; f__Vibrionaceae; g__Photobacterium	0	0	0	0	0	0	1	0	0	0	0	0	0	0
OTU_513	Detected only in biofilms	d__Bacteria; p__Proteobacteria; c__Alphaproteobacteria; o__Sphingomonadales; f__Sphingomonadaceae; g__Porphyrobacter	0	0	0	0	0	0	4	0	0	0	0	0	0	0
OTU_514	Detected only in biofilms	d__Bacteria; p__Bacteroidota; c__Bacteroidia; o__Chitinophagales; f__Chitinophagaceae; g__Flavihumibacter	3	0	0	0	0	0	0	0	0	0	0	0	0	0
OTU_517	Detected only in biofilms	d__Bacteria; p__Proteobacteria; c__Gammaproteobacteria; o__Oceanospirillales; f__Alcanivoracaceae; g__Ketobacter; s__uncultured_proteobacterium	0	2	0	0	0	0	0	0	0	0	0	0	0	0
OTU_518	Detected only in biofilms	d__Bacteria; p__Proteobacteria; c__Alphaproteobacteria; o__Caulobacterales; f__Parvularculaceae; g__Amphiplicatus; s__uncultured_bacterium	0	4	0	0	0	0	0	0	0	0	0	0	0	0
OTU_519	Detected only in biofilms	d__Bacteria; p__Proteobacteria; c__Alphaproteobacteria; o__Sphingomonadales; f__Sphingomonadaceae; g__Porphyrobacter	0	3	0	0	0	0	0	0	0	0	0	0	0	0
OTU_520	Detected only in biofilms	d__Bacteria; p__Actinobacteriota; c__Actinobacteria; o__Corynebacteriales; f__Mycobacteriaceae; g__Mycobacterium	0	3	0	0	0	0	0	0	0	0	0	0	0	0
OTU_521	Detected only in biofilms	d__Bacteria; p__Proteobacteria; c__Alphaproteobacteria; o__Caulobacterales; f__Parvularculaceae; g__Amphiplicatus	0	3	0	0	0	0	0	0	0	0	0	0	0	0
OTU_524	Detected only in biofilms	d__Bacteria; p__Proteobacteria; c__Alphaproteobacteria; o__Caulobacterales; f__Parvularculaceae; g__Amphiplicatus; s__uncultured_bacterium	0	1	0	0	0	0	0	0	0	0	0	0	0	0
OTU_529	Detected only in biofilms	d__Bacteria; p__Proteobacteria; c__Alphaproteobacteria; o__Sphingomonadales; f__Sphingomonadaceae; g__Sphingobium	0	0	0	1	0	0	0	0	0	0	0	0	0	0
OTU_531	Detected only in biofilms	d__Bacteria; p__Actinobacteriota; c__Actinobacteria; o__Corynebacteriales; f__Mycobacteriaceae; g__Mycobacterium	0	0	0	1	0	0	0	0	0	0	0	0	0	0
OTU_532	Detected only in biofilms	d__Bacteria; p__Planctomycetota; c__Phycisphaerae; o__Phycisphaerales; f__Phycisphaeraceae; g__SM1A02; s__uncultured_bacterium	0	0	0	2	0	0	0	0	0	0	0	0	0	0
OTU_533	Detected only in biofilms	d__Bacteria; p__Bacteroidota; c__Bacteroidia; o__Cytophagales; f__Microscillaceae	0	0	0	5	0	0	0	0	0	0	0	0	0	0
OTU_535	Detected only in biofilms	d__Bacteria; p__Bacteroidota; c__Bacteroidia; o__Cytophagales; f__Microscillaceae; g__Chryseolinea	0	0	0	1	0	0	0	0	0	0	0	0	0	0
OTU_537	Detected only in biofilms	d__Bacteria; p__Proteobacteria; c__Alphaproteobacteria; o__Caulobacterales; f__Parvularculaceae; g__Amphiplicatus	0	0	0	0	1	0	0	0	0	0	0	0	0	0
OTU_538	Detected only in biofilms	d__Bacteria; p__Proteobacteria; c__Gammaproteobacteria; o__Burkholderiales; f__Comamonadaceae; g__Aquabacterium	0	0	0	0	1	0	0	0	0	0	0	0	0	0
OTU_539	Detected only in biofilms	d__Bacteria; p__Cyanobacteria; c__Vampirivibrionia; o__Obscuribacterales; f__Obscuribacteraceae; g__Obscuribacteraceae; s__metagenome	0	0	0	0	1	0	0	0	0	0	0	0	0	0
OTU_542	Detected only in biofilms	d__Bacteria; p__Verrucomicrobiota; c__Verrucomicrobiae; o__Opitutales; f__Opitutaceae; g__Lacunisphaera	0	0	0	0	0	1	0	0	0	0	0	0	0	0
OTU_545	Detected only in biofilms	d__Bacteria; p__Proteobacteria; c__Alphaproteobacteria; o__NRL2; f__NRL2; g__NRL2	0	0	0	0	0	7	0	0	0	0	0	0	0	0
OTU_547	Detected only in biofilms	d__Bacteria; p__Proteobacteria; c__Gammaproteobacteria; o__Acidithiobacillales; f__Acidithiobacillaceae; g__KCM-B-112; s__uncultured_bacterium	0	0	0	0	0	4	0	0	0	0	0	0	0	0
OTU_549	Detected only in biofilms	d__Bacteria; p__Proteobacteria; c__Gammaproteobacteria; o__Acidithiobacillales; f__Acidithiobacillaceae; g__KCM-B-112; s__uncultured_bacterium	0	0	0	0	0	3	0	0	0	0	0	0	0	0
OTU_550	Detected only in biofilms	d__Bacteria; p__Proteobacteria; c__Alphaproteobacteria; o__NRL2; f__NRL2; g__NRL2	0	0	0	0	0	2	0	0	0	0	0	0	0	0
OTU_563	Detected only in biofilms	d__Bacteria; p__Verrucomicrobiota; c__Chlamydiae; o__Chlamydiales; f__Parachlamydiaceae; g__Neochlamydia; s__endosymbiont_of	0	0	0	0	0	0	1	0	0	0	0	0	0	0
OTU_565	Detected only in biofilms	d__Bacteria; p__Actinobacteriota; c__Actinobacteria; o__Corynebacteriales; f__Mycobacteriaceae; g__Mycobacterium	1	0	0	0	0	0	0	0	0	0	0	0	0	0
OTU_566	Detected only in biofilms	d__Bacteria; p__Proteobacteria; c__Gammaproteobacteria; o__Burkholderiales; f__Nitrosomonadaceae; g__DSSD61	2	0	0	0	0	0	0	0	0	0	0	0	0	0
OTU_567	Detected only in biofilms	d__Bacteria; p__Proteobacteria; c__Alphaproteobacteria; o__Sphingomonadales; f__Sphingomonadaceae	3	0	0	0	0	0	0	0	0	0	0	0	0	0
OTU_568	Detected only in biofilms	d__Bacteria; p__Proteobacteria; c__Alphaproteobacteria; o__Sphingomonadales; f__Sphingomonadaceae	0	0	1	0	0	0	0	0	0	0	0	0	0	0
OTU_570	Detected only in biofilms	d__Bacteria; p__Proteobacteria; c__Gammaproteobacteria; o__Oceanospirillales; f__Alcanivoracaceae; g__Ketobacter	0	2	0	0	0	0	0	0	0	0	0	0	0	0
OTU_571	Detected only in biofilms	d__Bacteria; p__Cyanobacteria; c__Vampirivibrionia; o__Obscuribacterales; f__Obscuribacteraceae; g__Obscuribacteraceae; s__uncultured_bacterium	0	1	0	0	0	0	0	0	0	0	0	0	0	0
OTU_572	Detected only in biofilms	d__Bacteria; p__Dependentiae; c__Babeliae; o__Babeliales	0	4	0	0	0	0	0	0	0	0	0	0	0	0
OTU_574	Detected only in biofilms	d__Bacteria; p__Proteobacteria; c__Alphaproteobacteria; o__Caulobacterales; f__Parvularculaceae; g__Amphiplicatus	0	3	0	0	0	0	0	0	0	0	0	0	0	0
OTU_578	Detected only in biofilms	d__Bacteria; p__Proteobacteria; c__Alphaproteobacteria; o__Caulobacterales; f__Parvularculaceae; g__Amphiplicatus	0	2	0	0	0	0	0	0	0	0	0	0	0	0
OTU_579	Detected only in biofilms	d__Bacteria; p__Bacteroidota; c__Bacteroidia; o__Cytophagales; f__Microscillaceae; g__Chryseolinea	0	2	0	0	0	0	0	0	0	0	0	0	0	0
OTU_580	Detected only in biofilms	d__Bacteria; p__Proteobacteria; c__Alphaproteobacteria; o__Caulobacterales; f__Parvularculaceae; g__Amphiplicatus; s__uncultured_bacterium	0	1	0	0	0	0	0	0	0	0	0	0	0	0
OTU_582	Detected only in biofilms	d__Bacteria; p__Proteobacteria; c__Alphaproteobacteria; o__Caulobacterales; f__Parvularculaceae; g__Amphiplicatus	0	1	0	0	0	0	0	0	0	0	0	0	0	0
OTU_585	Detected only in biofilms	d__Bacteria; p__Proteobacteria; c__Gammaproteobacteria; o__Burkholderiales; f__Comamonadaceae; g__Piscinibacter	0	1	0	0	0	0	0	0	0	0	0	0	0	0
OTU_586	Detected only in biofilms	d__Bacteria; p__Actinobacteriota; c__Actinobacteria; o__Corynebacteriales; f__Mycobacteriaceae; g__Mycobacterium	0	1	0	0	0	0	0	0	0	0	0	0	0	0
OTU_587	Detected only in biofilms	d__Bacteria; p__Proteobacteria; c__Alphaproteobacteria; o__Caulobacterales; f__Parvularculaceae; g__Amphiplicatus	0	3	0	0	0	0	0	0	0	0	0	0	0	0
OTU_588	Detected only in biofilms	d__Bacteria; p__Proteobacteria; c__Alphaproteobacteria; o__uncultured; f__uncultured; g__uncultured; s__uncultured_Rhodobacteraceae	0	1	0	0	0	0	0	0	0	0	0	0	0	0
OTU_590	Detected only in biofilms	d__Bacteria; p__Proteobacteria; c__Alphaproteobacteria; o__Sphingomonadales; f__Sphingomonadaceae; g__Sphingopyxis	0	0	1	0	0	0	0	0	0	0	0	0	0	0
OTU_592	Detected only in biofilms	d__Bacteria; p__Proteobacteria; c__Alphaproteobacteria; o__Sphingomonadales; f__Sphingomonadaceae; g__Sphingopyxis	0	0	1	0	0	0	0	0	0	0	0	0	0	0
OTU_593	Detected only in biofilms	d__Bacteria; p__Proteobacteria; c__Alphaproteobacteria; o__Sphingomonadales; f__Sphingomonadaceae; g__Sphingopyxis	0	0	1	0	0	0	0	0	0	0	0	0	0	0
OTU_596	Detected only in biofilms	d__Bacteria; p__Proteobacteria; c__Alphaproteobacteria; o__Sphingomonadales; f__Sphingomonadaceae; g__Sphingopyxis	0	0	2	0	0	0	0	0	0	0	0	0	0	0
OTU_598	Detected only in biofilms	d__Bacteria; p__Bacteroidota; c__Bacteroidia; o__Cytophagales; f__Microscillaceae; g__Chryseolinea	0	0	1	0	0	0	0	0	0	0	0	0	0	0
OTU_599	Detected only in biofilms	d__Bacteria; p__Bacteroidota; c__Bacteroidia; o__Chitinophagales; f__Chitinophagaceae; g__Terrimonas	0	0	2	0	0	0	0	0	0	0	0	0	0	0
OTU_600	Detected only in biofilms	d__Bacteria; p__Proteobacteria; c__Alphaproteobacteria; o__Sphingomonadales; f__Sphingomonadaceae; g__Sphingopyxis	0	0	2	0	0	0	0	0	0	0	0	0	0	0
OTU_603	Detected only in biofilms	d__Bacteria; p__Proteobacteria; c__Gammaproteobacteria; o__Acidithiobacillales; f__Acidithiobacillaceae; g__KCM-B-112	0	0	0	1	0	0	0	0	0	0	0	0	0	0
OTU_604	Detected only in biofilms	d__Bacteria; p__Proteobacteria; c__Gammaproteobacteria; o__Acidithiobacillales; f__Acidithiobacillaceae; g__KCM-B-112	0	0	0	5	0	0	0	0	0	0	0	0	0	0
OTU_605	Detected only in biofilms	d__Bacteria; p__Proteobacteria; c__Gammaproteobacteria; o__Acidithiobacillales; f__Acidithiobacillaceae; g__KCM-B-112	0	0	0	4	0	0	0	0	0	0	0	0	0	0
OTU_606	Detected only in biofilms	d__Bacteria; p__Proteobacteria; c__Gammaproteobacteria; o__Acidithiobacillales; f__Acidithiobacillaceae; g__KCM-B-112	0	0	0	1	0	0	0	0	0	0	0	0	0	0
OTU_607	Detected only in biofilms	d__Bacteria; p__Planctomycetota; c__Planctomycetes; o__Planctomycetales; f__Schlesneriaceae; g__Planctopirus	0	0	0	1	0	0	0	0	0	0	0	0	0	0
OTU_611	Detected only in biofilms	d__Bacteria; p__Proteobacteria; c__Alphaproteobacteria; o__Sphingomonadales; f__Sphingomonadaceae; g__Porphyrobacter	0	0	0	0	1	0	0	0	0	0	0	0	0	0
OTU_612	Detected only in biofilms	d__Bacteria; p__Proteobacteria; c__Alphaproteobacteria; o__Sphingomonadales; f__Sphingomonadaceae; g__Porphyrobacter	0	0	0	0	4	0	0	0	0	0	0	0	0	0
OTU_613	Detected only in biofilms	d__Bacteria; p__Proteobacteria; c__Gammaproteobacteria; o__Burkholderiales; f__Comamonadaceae; g__Aquabacterium	0	0	0	0	1	0	0	0	0	0	0	0	0	0
OTU_614	Detected only in biofilms	d__Bacteria; p__Proteobacteria; c__Gammaproteobacteria; o__Burkholderiales; f__Comamonadaceae; g__Aquabacterium	0	0	0	0	1	0	0	0	0	0	0	0	0	0
OTU_615	Detected only in biofilms	d__Bacteria; p__Firmicutes; c__Clostridia; o__Oscillospirales; f__Ruminococcaceae; g__UBA1819	0	0	0	0	1	0	0	0	0	0	0	0	0	0
OTU_616	Detected only in biofilms	d__Bacteria; p__Proteobacteria; c__Alphaproteobacteria; o__Sphingomonadales; f__Sphingomonadaceae; g__Porphyrobacter	0	0	0	0	1	0	0	0	0	0	0	0	0	0
OTU_618	Detected only in biofilms	d__Bacteria; p__Proteobacteria; c__Alphaproteobacteria; o__Caulobacterales; f__Parvularculaceae; g__Amphiplicatus; s__uncultured_bacterium	0	0	0	0	0	2	0	0	0	0	0	0	0	0
OTU_619	Detected only in biofilms	d__Bacteria; p__Proteobacteria; c__Alphaproteobacteria	0	0	0	0	0	3	0	0	0	0	0	0	0	0
OTU_620	Detected only in biofilms	d__Bacteria; p__Proteobacteria; c__Gammaproteobacteria	0	0	0	0	0	2	0	0	0	0	0	0	0	0
OTU_621	Detected only in biofilms	d__Bacteria; p__Proteobacteria; c__Gammaproteobacteria; o__Acidithiobacillales; f__Acidithiobacillaceae; g__KCM-B-112	0	0	0	0	0	1	0	0	0	0	0	0	0	0
OTU_623	Detected only in biofilms	d__Bacteria; p__Proteobacteria; c__Alphaproteobacteria; o__NRL2; f__NRL2; g__NRL2	0	0	0	0	0	4	0	0	0	0	0	0	0	0
OTU_624	Detected only in biofilms	d__Bacteria; p__Proteobacteria; c__Alphaproteobacteria; o__Dongiales; f__Dongiaceae; g__Dongia	0	0	0	0	0	3	0	0	0	0	0	0	0	0
OTU_628	Detected only in biofilms	d__Bacteria; p__Proteobacteria; c__Alphaproteobacteria; o__Caulobacterales; f__Parvularculaceae; g__Amphiplicatus	0	0	0	0	0	1	0	0	0	0	0	0	0	0
OTU_629	Detected only in biofilms	d__Bacteria; p__Bacteroidota; c__Bacteroidia; o__Cytophagales; f__Cyclobacteriaceae; g__Marinoscillum	0	0	0	0	0	3	0	0	0	0	0	0	0	0
OTU_632	Detected only in biofilms	d__Bacteria; p__Proteobacteria; c__Alphaproteobacteria; o__Caulobacterales; f__Parvularculaceae; g__Amphiplicatus; s__uncultured_bacterium	0	0	0	0	0	1	0	0	0	0	0	0	0	0
OTU_635	Detected only in biofilms	d__Bacteria; p__Planctomycetota; c__Planctomycetes; o__Gemmatales; f__Gemmataceae; g__Fimbriiglobus	0	0	0	0	0	1	0	0	0	0	0	0	0	0
OTU_636	Detected only in biofilms	d__Bacteria; p__Proteobacteria; c__Gammaproteobacteria; o__Acidithiobacillales; f__Acidithiobacillaceae; g__KCM-B-112; s__uncultured_bacterium	0	0	0	0	0	1	0	0	0	0	0	0	0	0
OTU_637	Detected only in biofilms	d__Bacteria; p__Proteobacteria; c__Gammaproteobacteria; o__Acidithiobacillales; f__Acidithiobacillaceae; g__KCM-B-112	0	0	0	0	0	1	0	0	0	0	0	0	0	0
OTU_645	Detected only in biofilms	d__Bacteria; p__Proteobacteria; c__Gammaproteobacteria; o__Alteromonadales; f__Pseudoalteromonadaceae; g__Pseudoalteromonas	0	0	0	0	0	0	1	0	0	0	0	0	0	0
OTU_663	Detected only in biofilms	d__Bacteria; p__Proteobacteria; c__Alphaproteobacteria; o__Sphingomonadales; f__Sphingomonadaceae; g__Porphyrobacter	0	0	0	0	0	0	2	0	0	0	0	0	0	0
OTU_664	Detected only in biofilms	d__Bacteria; p__Proteobacteria; c__Alphaproteobacteria; o__Sphingomonadales; f__Sphingomonadaceae; g__Porphyrobacter	0	0	0	0	0	0	4	0	0	0	0	0	0	0
OTU_666	Detected only in biofilms	d__Bacteria; p__Proteobacteria; c__Alphaproteobacteria; o__Sphingomonadales; f__Sphingomonadaceae; g__Sphingomonas	0	0	0	0	0	0	4	0	0	0	0	0	0	0
OTU_667	Detected only in biofilms	d__Bacteria; p__Proteobacteria; c__Alphaproteobacteria; o__Sphingomonadales; f__Sphingomonadaceae; g__Porphyrobacter	0	0	0	0	0	0	1	0	0	0	0	0	0	0
OTU_668	Detected only in biofilms	d__Bacteria; p__Proteobacteria; c__Alphaproteobacteria; o__Sphingomonadales; f__Sphingomonadaceae; g__Porphyrobacter	0	0	0	0	0	0	3	0	0	0	0	0	0	0
OTU_669	Detected only in biofilms	d__Bacteria; p__Proteobacteria; c__Alphaproteobacteria; o__Sphingomonadales; f__Sphingomonadaceae; g__Porphyrobacter	0	0	0	0	0	0	1	0	0	0	0	0	0	0
OTU_671	Detected only in biofilms	d__Bacteria; p__Proteobacteria; c__Alphaproteobacteria; o__Acetobacterales; f__Acetobacteraceae	0	0	0	0	0	0	1	0	0	0	0	0	0	0
OTU_672	Detected only in biofilms	d__Bacteria; p__Proteobacteria; c__Alphaproteobacteria; o__Sphingomonadales; f__Sphingomonadaceae; g__Sphingomonas	0	0	0	0	0	0	1	0	0	0	0	0	0	0
OTU_673	Detected only in biofilms	d__Bacteria; p__Proteobacteria; c__Alphaproteobacteria; o__Sphingomonadales; f__Sphingomonadaceae; g__Porphyrobacter	0	0	0	0	0	0	1	0	0	0	0	0	0	0
OTU_674	Detected only in biofilms	d__Bacteria; p__Proteobacteria; c__Alphaproteobacteria; o__Sphingomonadales; f__Sphingomonadaceae; g__Porphyrobacter	0	0	0	0	0	0	1	0	0	0	0	0	0	0
OTU_675	Detected only in biofilms	d__Bacteria; p__Proteobacteria; c__Alphaproteobacteria; o__Sphingomonadales; f__Sphingomonadaceae; g__Porphyrobacter	0	0	0	0	0	0	1	0	0	0	0	0	0	0
OTU_677	Detected only in biofilms	d__Bacteria; p__Proteobacteria; c__Gammaproteobacteria; o__Burkholderiales; f__Comamonadaceae; g__Aquabacterium	0	0	0	0	0	0	1	0	0	0	0	0	0	0
OTU_678	Detected only in biofilms	d__Bacteria; p__Proteobacteria; c__Alphaproteobacteria; o__Sphingomonadales; f__Sphingomonadaceae; g__Porphyrobacter	0	0	0	0	0	0	1	0	0	0	0	0	0	0
OTU_679	Detected only in biofilms	d__Bacteria; p__Proteobacteria; c__Alphaproteobacteria; o__Sphingomonadales; f__Sphingomonadaceae; g__Porphyrobacter	0	0	0	0	0	0	1	0	0	0	0	0	0	0
OTU_680	Detected only in biofilms	d__Bacteria; p__Bacteroidota; c__Bacteroidia; o__Chitinophagales; f__Chitinophagaceae; g__Flavihumibacter	1	0	0	0	0	0	0	0	0	0	0	0	0	0
OTU_681	Detected only in biofilms	d__Bacteria; p__Proteobacteria; c__Alphaproteobacteria; o__Sphingomonadales; f__Sphingomonadaceae; g__Novosphingobium	1	0	0	0	0	0	0	0	0	0	0	0	0	0
OTU_682	Detected only in biofilms	d__Bacteria; p__Actinobacteriota; c__Actinobacteria; o__Corynebacteriales; f__Mycobacteriaceae; g__Mycobacterium	1	0	0	0	0	0	0	0	0	0	0	0	0	0
OTU_684	Detected only in biofilms	d__Bacteria; p__Proteobacteria; c__Alphaproteobacteria; o__Sphingomonadales; f__Sphingomonadaceae; g__Sphingopyxis	3	0	0	0	0	0	0	0	0	0	0	0	0	0
OTU_688	Detected only in biofilms	d__Bacteria; p__Proteobacteria; c__Alphaproteobacteria; o__Rhizobiales; f__Xanthobacteraceae; g__Bradyrhizobium	1	0	0	0	0	0	0	0	0	0	0	0	0	0
OTU_689	Detected only in biofilms	d__Bacteria; p__Actinobacteriota; c__Actinobacteria; o__Corynebacteriales; f__Mycobacteriaceae; g__Mycobacterium	1	0	0	0	0	0	0	0	0	0	0	0	0	0
OTU_693	Detected only in biofilms	d__Bacteria; p__Actinobacteriota; c__Actinobacteria; o__Corynebacteriales; f__Mycobacteriaceae; g__Mycobacterium	1	0	0	0	0	0	0	0	0	0	0	0	0	0
OTU_694	Detected only in biofilms	d__Bacteria; p__Proteobacteria; c__Alphaproteobacteria; o__Sphingomonadales; f__Sphingomonadaceae; g__Novosphingobium	0	0	1	0	0	0	0	0	0	0	0	0	0	0
OTU_697	Detected only in biofilms	d__Bacteria; p__Proteobacteria; c__Alphaproteobacteria; o__Sphingomonadales; f__Sphingomonadaceae; g__Sphingopyxis	0	0	1	0	0	0	0	0	0	0	0	0	0	0
OTU_698	Detected only in biofilms	d__Bacteria; p__Cyanobacteria; c__Vampirivibrionia; o__Obscuribacterales; f__Obscuribacteraceae; g__Obscuribacteraceae; s__uncultured_bacterium	1	0	0	0	0	0	0	0	0	0	0	0	0	0
OTU_699	Detected only in biofilms	d__Bacteria; p__Proteobacteria; c__Alphaproteobacteria; o__Sphingomonadales; f__Sphingomonadaceae	0	0	0	0	2	0	0	0	0	0	0	0	0	0
OTU_702	Detected only in biofilms	d__Bacteria; p__Actinobacteriota; c__Actinobacteria; o__Corynebacteriales; f__Mycobacteriaceae; g__Mycobacterium	1	0	0	0	0	0	0	0	0	0	0	0	0	0
OTU_703	Detected only in biofilms	d__Bacteria; p__Firmicutes; c__Clostridia; o__Oscillospirales; f__Oscillospiraceae; g__Flavonifractor	1	0	0	0	0	0	0	0	0	0	0	0	0	0
OTU_706	Detected only in biofilms	d__Bacteria; p__Proteobacteria; c__Alphaproteobacteria; o__Sphingomonadales; f__Sphingomonadaceae; g__Sphingopyxis	0	0	2	0	0	0	0	0	0	0	0	0	0	0
OTU_707	Detected only in biofilms	d__Bacteria; p__Proteobacteria; c__Alphaproteobacteria; o__Caulobacterales; f__Parvularculaceae; g__Amphiplicatus; s__uncultured_bacterium	1	0	0	0	0	0	0	0	0	0	0	0	0	0
OTU_708	Detected only in biofilms	d__Bacteria; p__Proteobacteria; c__Alphaproteobacteria; o__Sphingomonadales; f__Sphingomonadaceae; g__Sphingopyxis	1	0	0	0	0	0	0	0	0	0	0	0	0	0
OTU_714	Detected only in biofilms	d__Bacteria; p__Cyanobacteria; c__Vampirivibrionia; o__Obscuribacterales; f__Obscuribacteraceae; g__Obscuribacteraceae; s__uncultured_bacterium	0	0	0	0	1	0	0	0	0	0	0	0	0	0
OTU_717	Detected only in biofilms	d__Bacteria; p__Actinobacteriota; c__Actinobacteria; o__Corynebacteriales; f__Mycobacteriaceae; g__Mycobacterium	1	0	0	0	0	0	0	0	0	0	0	0	0	0
OTU_718	Detected only in biofilms	d__Bacteria; p__Proteobacteria; c__Alphaproteobacteria; o__Sphingomonadales; f__Sphingomonadaceae	3	0	0	0	0	0	0	0	0	0	0	0	0	0
OTU_719	Detected only in biofilms	d__Bacteria; p__Actinobacteriota; c__Actinobacteria; o__Corynebacteriales; f__Mycobacteriaceae; g__Mycobacterium	2	0	0	0	0	0	0	0	0	0	0	0	0	0
OTU_722	Detected only in biofilms	d__Bacteria; p__Actinobacteriota; c__Actinobacteria; o__Corynebacteriales; f__Mycobacteriaceae; g__Mycobacterium	1	0	0	0	0	0	0	0	0	0	0	0	0	0
OTU_724	Detected only in biofilms	d__Bacteria; p__Actinobacteriota; c__Actinobacteria; o__Corynebacteriales; f__Mycobacteriaceae; g__Mycobacterium	1	0	0	0	0	0	0	0	0	0	0	0	0	0
OTU_727	Detected only in biofilms	d__Bacteria; p__Proteobacteria; c__Alphaproteobacteria; o__Caulobacterales; f__Caulobacteraceae; g__Phenylobacterium	1	0	0	0	0	0	0	0	0	0	0	0	0	0
OTU_729	Detected only in biofilms	d__Bacteria; p__Proteobacteria; c__Alphaproteobacteria; o__Caulobacterales; f__Parvularculaceae; g__Amphiplicatus	0	1	0	0	0	0	0	0	0	0	0	0	0	0
OTU_730	Detected only in biofilms	d__Bacteria; p__Proteobacteria; c__Alphaproteobacteria; o__Caulobacterales; f__Parvularculaceae; g__Amphiplicatus; s__uncultured_bacterium	0	3	0	0	0	0	0	0	0	0	0	0	0	0
OTU_731	Detected only in biofilms	d__Bacteria; p__Proteobacteria; c__Alphaproteobacteria; o__Rhizobiales; f__Xanthobacteraceae; g__Bradyrhizobium	0	2	0	0	0	0	0	0	0	0	0	0	0	0
OTU_732	Detected only in biofilms	d__Bacteria; p__Proteobacteria; c__Alphaproteobacteria; o__Caulobacterales; f__Parvularculaceae; g__Amphiplicatus	0	1	0	0	0	0	0	0	0	0	0	0	0	0
OTU_734	Detected only in biofilms	d__Bacteria; p__Proteobacteria; c__Alphaproteobacteria; o__Caulobacterales; f__Parvularculaceae; g__Amphiplicatus; s__uncultured_bacterium	0	22	0	0	0	0	0	0	0	0	0	0	0	0
OTU_735	Detected only in biofilms	d__Bacteria; p__Proteobacteria; c__Gammaproteobacteria; o__Ga0077536; f__Ga0077536; g__Ga0077536	0	0	0	0	1	0	0	0	0	0	0	0	0	0
OTU_736	Detected only in biofilms	d__Bacteria; p__Proteobacteria; c__Alphaproteobacteria; o__Caulobacterales; f__Parvularculaceae; g__Amphiplicatus; s__uncultured_bacterium	0	2	0	0	0	0	0	0	0	0	0	0	0	0
OTU_738	Detected only in biofilms	d__Bacteria; p__Proteobacteria; c__Alphaproteobacteria; o__Caulobacterales; f__Parvularculaceae; g__Amphiplicatus	0	1	0	0	0	0	0	0	0	0	0	0	0	0
OTU_739	Detected only in biofilms	d__Bacteria; p__Proteobacteria; c__Alphaproteobacteria; o__Dongiales; f__Dongiaceae; g__Dongia	0	1	0	0	0	0	0	0	0	0	0	0	0	0
OTU_740	Detected only in biofilms	d__Bacteria; p__Proteobacteria; c__Alphaproteobacteria; o__Caulobacterales; f__Parvularculaceae; g__Amphiplicatus; s__uncultured_bacterium	0	2	0	0	0	0	0	0	0	0	0	0	0	0
OTU_741	Detected only in biofilms	d__Bacteria; p__Bacteroidota; c__Bacteroidia; o__Cytophagales; f__Microscillaceae; g__Chryseolinea	0	0	0	1	0	0	0	0	0	0	0	0	0	0
OTU_742	Detected only in biofilms	d__Bacteria; p__Acidobacteriota; c__Acidobacteriae; o__Bryobacterales; f__Bryobacteraceae; g__Bryobacter	0	1	0	0	0	0	0	0	0	0	0	0	0	0
OTU_743	Detected only in biofilms	d__Bacteria; p__Acidobacteriota; c__Vicinamibacteria; o__Vicinamibacterales; f__Vicinamibacteraceae; g__Vicinamibacteraceae; s__wastewater_metagenome	0	1	0	0	0	0	0	0	0	0	0	0	0	0
OTU_746	Detected only in biofilms	d__Bacteria; p__Proteobacteria; c__Gammaproteobacteria; o__Burkholderiales; f__Comamonadaceae	0	2	0	0	0	0	0	0	0	0	0	0	0	0
OTU_747	Detected only in biofilms	d__Bacteria; p__Proteobacteria; c__Gammaproteobacteria; o__Legionellales; f__Legionellaceae; g__Legionella	0	1	0	0	0	0	0	0	0	0	0	0	0	0
OTU_749	Detected only in biofilms	d__Bacteria; p__Proteobacteria; c__Gammaproteobacteria; o__Oceanospirillales; f__Alcanivoracaceae; g__Ketobacter; s__uncultured_proteobacterium	0	1	0	0	0	0	0	0	0	0	0	0	0	0
OTU_750	Detected only in biofilms	d__Bacteria; p__Proteobacteria; c__Alphaproteobacteria; o__Rhizobiales; f__Hyphomicrobiaceae; g__Pedomicrobium	0	1	0	0	0	0	0	0	0	0	0	0	0	0
OTU_751	Detected only in biofilms	d__Bacteria; p__Proteobacteria; c__Alphaproteobacteria; o__Rhodobacterales; f__Rhodobacteraceae; g__Rhodobacter	0	1	0	0	0	0	0	0	0	0	0	0	0	0
OTU_752	Detected only in biofilms	d__Bacteria; p__Bacteroidota; c__Bacteroidia; o__Cytophagales; f__Microscillaceae; g__Chryseolinea	0	0	0	1	0	0	0	0	0	0	0	0	0	0
OTU_753	Detected only in biofilms	d__Bacteria; p__Proteobacteria; c__Alphaproteobacteria; o__Sphingomonadales; f__Sphingomonadaceae; g__Blastomonas	0	2	0	0	0	0	0	0	0	0	0	0	0	0
OTU_754	Detected only in biofilms	d__Bacteria; p__Proteobacteria; c__Alphaproteobacteria; o__Caulobacterales; f__Parvularculaceae; g__Amphiplicatus	0	1	0	0	0	0	0	0	0	0	0	0	0	0
OTU_755	Detected only in biofilms	d__Bacteria; p__Proteobacteria; c__Alphaproteobacteria; o__Caulobacterales; f__Parvularculaceae; g__Amphiplicatus; s__uncultured_bacterium	0	1	0	0	0	0	0	0	0	0	0	0	0	0
OTU_757	Detected only in biofilms	d__Bacteria; p__Acidobacteriota; c__Blastocatellia; o__11-24; f__11-24; g__11-24; s__uncultured_bacterium	0	2	0	0	0	0	0	0	0	0	0	0	0	0
OTU_758	Detected only in biofilms	d__Bacteria; p__Proteobacteria; c__Alphaproteobacteria; o__Caulobacterales; f__Parvularculaceae; g__Amphiplicatus	0	1	0	0	0	0	0	0	0	0	0	0	0	0
OTU_759	Detected only in biofilms	d__Bacteria; p__Proteobacteria; c__Alphaproteobacteria; o__Sphingomonadales; f__Sphingomonadaceae; g__Porphyrobacter	0	2	0	0	0	0	0	0	0	0	0	0	0	0
OTU_760	Detected only in biofilms	d__Bacteria; p__Myxococcota; c__Myxococcia; o__Myxococcales; f__Myxococcaceae; g__P3OB-42; s__uncultured_delta	0	1	0	0	0	0	0	0	0	0	0	0	0	0
OTU_761	Detected only in biofilms	d__Bacteria; p__Proteobacteria; c__Alphaproteobacteria; o__Caulobacterales; f__Parvularculaceae; g__Amphiplicatus	0	1	0	0	0	0	0	0	0	0	0	0	0	0
OTU_762	Detected only in biofilms	d__Bacteria; p__Proteobacteria; c__Gammaproteobacteria; o__Oceanospirillales; f__Alcanivoracaceae; g__Ketobacter; s__uncultured_proteobacterium	0	1	0	0	0	0	0	0	0	0	0	0	0	0
OTU_763	Detected only in biofilms	d__Bacteria; p__Proteobacteria; c__Gammaproteobacteria; o__Oceanospirillales; f__Alcanivoracaceae; g__Ketobacter; s__uncultured_proteobacterium	0	2	0	0	0	0	0	0	0	0	0	0	0	0
OTU_764	Detected only in biofilms	d__Bacteria; p__Proteobacteria; c__Alphaproteobacteria; o__Caulobacterales; f__Parvularculaceae; g__Amphiplicatus; s__uncultured_bacterium	0	3	0	0	0	0	0	0	0	0	0	0	0	0
OTU_765	Detected only in biofilms	d__Bacteria; p__Proteobacteria; c__Alphaproteobacteria; o__Caulobacterales; f__Parvularculaceae; g__Amphiplicatus	0	2	0	0	0	0	0	0	0	0	0	0	0	0
OTU_766	Detected only in biofilms	d__Bacteria; p__Proteobacteria; c__Alphaproteobacteria; o__Caulobacterales; f__Parvularculaceae; g__Amphiplicatus	0	2	0	0	0	0	0	0	0	0	0	0	0	0
OTU_771	Detected only in biofilms	d__Bacteria; p__Proteobacteria; c__Alphaproteobacteria; o__Caulobacterales; f__Parvularculaceae; g__Amphiplicatus	0	2	0	0	0	0	0	0	0	0	0	0	0	0
OTU_774	Detected only in biofilms	d__Bacteria; p__Proteobacteria; c__Alphaproteobacteria; o__Caulobacterales; f__Parvularculaceae; g__Amphiplicatus	0	0	0	0	0	1	0	0	0	0	0	0	0	0
OTU_775	Detected only in biofilms	d__Bacteria; p__Proteobacteria; c__Alphaproteobacteria; o__Caulobacterales; f__Parvularculaceae; g__Amphiplicatus; s__uncultured_bacterium	0	1	0	0	0	0	0	0	0	0	0	0	0	0
OTU_776	Detected only in biofilms	d__Bacteria; p__Bacteroidota; c__Bacteroidia; o__Cytophagales; f__Microscillaceae; g__Chryseolinea	0	0	1	0	0	0	0	0	0	0	0	0	0	0
OTU_778	Detected only in biofilms	d__Bacteria; p__Proteobacteria; c__Alphaproteobacteria; o__Caulobacterales; f__Parvularculaceae; g__Amphiplicatus	0	1	0	0	0	0	0	0	0	0	0	0	0	0
OTU_780	Detected only in biofilms	d__Bacteria; p__Proteobacteria; c__Alphaproteobacteria; o__Caulobacterales; f__Hyphomonadaceae; g__uncultured; s__uncultured_bacterium	0	1	0	0	0	0	0	0	0	0	0	0	0	0
OTU_781	Detected only in biofilms	d__Bacteria; p__Proteobacteria; c__Alphaproteobacteria; o__Caulobacterales; f__Parvularculaceae; g__Amphiplicatus	0	1	0	0	0	0	0	0	0	0	0	0	0	0
OTU_783	Detected only in biofilms	d__Bacteria; p__Proteobacteria; c__Gammaproteobacteria; o__Coxiellales; f__Coxiellaceae; g__Coxiella	0	1	0	0	0	0	0	0	0	0	0	0	0	0
OTU_784	Detected only in biofilms	d__Bacteria; p__Proteobacteria; c__Alphaproteobacteria; o__Caulobacterales; f__Parvularculaceae; g__Amphiplicatus; s__uncultured_bacterium	0	2	0	0	0	0	0	0	0	0	0	0	0	0
OTU_785	Detected only in biofilms	d__Bacteria; p__Proteobacteria; c__Alphaproteobacteria; o__Rhizobiales; f__Xanthobacteraceae; g__Bradyrhizobium	0	2	0	0	0	0	0	0	0	0	0	0	0	0
OTU_786	Detected only in biofilms	d__Bacteria; p__Proteobacteria; c__Alphaproteobacteria; o__Rhizobiales; f__Hyphomicrobiaceae; g__Pedomicrobium; s__uncultured_Hyphomicrobium	0	2	0	0	0	0	0	0	0	0	0	0	0	0
OTU_787	Detected only in biofilms	d__Bacteria; p__Bacteroidota; c__Bacteroidia; o__Cytophagales; f__Microscillaceae; g__Chryseolinea	0	2	0	0	0	0	0	0	0	0	0	0	0	0
OTU_788	Detected only in biofilms	d__Bacteria; p__Proteobacteria; c__Alphaproteobacteria; o__Caulobacterales; f__Parvularculaceae; g__Amphiplicatus; s__uncultured_bacterium	0	2	0	0	0	0	0	0	0	0	0	0	0	0
OTU_789	Detected only in biofilms	d__Bacteria; p__Bacteroidota; c__Bacteroidia; o__Cytophagales; f__Microscillaceae; g__Chryseolinea	0	2	0	0	0	0	0	0	0	0	0	0	0	0
OTU_792	Detected only in biofilms	d__Bacteria; p__Proteobacteria; c__Alphaproteobacteria; o__Caulobacterales; f__Parvularculaceae; g__Amphiplicatus; s__uncultured_bacterium	0	1	0	0	0	0	0	0	0	0	0	0	0	0
OTU_793	Detected only in biofilms	d__Bacteria; p__Proteobacteria; c__Alphaproteobacteria; o__Sphingomonadales; f__Sphingomonadaceae; g__Porphyrobacter	0	1	0	0	0	0	0	0	0	0	0	0	0	0
OTU_794	Detected only in biofilms	d__Bacteria; p__Proteobacteria; c__Alphaproteobacteria; o__Rhizobiales; f__Xanthobacteraceae	0	0	1	0	0	0	0	0	0	0	0	0	0	0
OTU_795	Detected only in biofilms	d__Bacteria; p__Bacteroidota; c__Bacteroidia; o__Cytophagales; f__Microscillaceae; g__Chryseolinea	0	0	0	0	0	1	0	0	0	0	0	0	0	0
OTU_796	Detected only in biofilms	d__Bacteria; p__Actinobacteriota; c__Actinobacteria; o__Corynebacteriales; f__Mycobacteriaceae; g__Mycobacterium	0	1	0	0	0	0	0	0	0	0	0	0	0	0
OTU_797	Detected only in biofilms	d__Bacteria; p__Actinobacteriota; c__Actinobacteria; o__Corynebacteriales; f__Mycobacteriaceae; g__Mycobacterium	0	1	0	0	0	0	0	0	0	0	0	0	0	0
OTU_801	Detected only in biofilms	d__Bacteria; p__Proteobacteria; c__Alphaproteobacteria; o__Caulobacterales; f__Parvularculaceae; g__Amphiplicatus	0	1	0	0	0	0	0	0	0	0	0	0	0	0
OTU_807	Detected only in biofilms	d__Bacteria; p__Proteobacteria; c__Alphaproteobacteria; o__Caulobacterales; f__Parvularculaceae; g__Amphiplicatus; s__uncultured_Rhizobiales	0	0	0	0	0	1	0	0	0	0	0	0	0	0
OTU_808	Detected only in biofilms	d__Bacteria; p__Proteobacteria; c__Gammaproteobacteria; o__Ga0077536; f__Ga0077536; g__Ga0077536; s__metagenome	0	1	0	0	0	0	0	0	0	0	0	0	0	0
OTU_809	Detected only in biofilms	d__Bacteria; p__Bacteroidota; c__Bacteroidia; o__Cytophagales; f__Microscillaceae; g__Chryseolinea	0	1	0	0	0	0	0	0	0	0	0	0	0	0
OTU_811	Detected only in biofilms	d__Bacteria; p__Actinobacteriota; c__Actinobacteria; o__Corynebacteriales; f__Mycobacteriaceae; g__Mycobacterium	0	0	1	0	0	0	0	0	0	0	0	0	0	0
OTU_812	Detected only in biofilms	d__Bacteria; p__Proteobacteria; c__Alphaproteobacteria; o__Sphingomonadales; f__Sphingomonadaceae; g__Sphingopyxis	0	0	3	0	0	0	0	0	0	0	0	0	0	0
OTU_813	Detected only in biofilms	d__Bacteria; p__Bacteroidota; c__Bacteroidia; o__Cytophagales; f__Microscillaceae; g__Chryseolinea	0	0	0	0	0	1	0	0	0	0	0	0	0	0
OTU_815	Detected only in biofilms	d__Bacteria; p__Proteobacteria; c__Alphaproteobacteria; o__Rhizobiales; f__Xanthobacteraceae	0	0	1	0	0	0	0	0	0	0	0	0	0	0
OTU_816	Detected only in biofilms	d__Bacteria; p__Bacteroidota; c__Bacteroidia; o__Cytophagales; f__Microscillaceae; g__Chryseolinea	0	0	1	0	0	0	0	0	0	0	0	0	0	0
OTU_817	Detected only in biofilms	d__Bacteria; p__Actinobacteriota; c__Actinobacteria; o__Corynebacteriales; f__Mycobacteriaceae; g__Mycobacterium	0	0	1	0	0	0	0	0	0	0	0	0	0	0
OTU_819	Detected only in biofilms	d__Bacteria; p__Proteobacteria; c__Alphaproteobacteria; o__Caulobacterales; f__Caulobacteraceae; g__Phenylobacterium	0	0	4	0	0	0	0	0	0	0	0	0	0	0
OTU_820	Detected only in biofilms	d__Bacteria; p__Bacteroidota; c__Bacteroidia; o__Cytophagales; f__Microscillaceae; g__Chryseolinea	0	0	2	0	0	0	0	0	0	0	0	0	0	0
OTU_821	Detected only in biofilms	d__Bacteria; p__Proteobacteria; c__Alphaproteobacteria; o__Caulobacterales; f__Caulobacteraceae; g__Phenylobacterium	0	0	2	0	0	0	0	0	0	0	0	0	0	0
OTU_822	Detected only in biofilms	d__Bacteria; p__Proteobacteria; c__Alphaproteobacteria; o__Caulobacterales; f__Caulobacteraceae; g__Phenylobacterium	0	0	2	0	0	0	0	0	0	0	0	0	0	0
OTU_823	Detected only in biofilms	d__Bacteria; p__Proteobacteria; c__Alphaproteobacteria; o__Sphingomonadales; f__Sphingomonadaceae; g__Sphingopyxis	0	0	1	0	0	0	0	0	0	0	0	0	0	0
OTU_824	Detected only in biofilms	d__Bacteria; p__Acidobacteriota; c__Acidobacteriae; o__Bryobacterales; f__Bryobacteraceae; g__Bryobacter	0	0	1	0	0	0	0	0	0	0	0	0	0	0
OTU_827	Detected only in biofilms	d__Bacteria; p__Bacteroidota; c__Bacteroidia; o__Cytophagales; f__Microscillaceae; g__Chryseolinea	0	0	1	0	0	0	0	0	0	0	0	0	0	0
OTU_828	Detected only in biofilms	d__Bacteria; p__Proteobacteria; c__Alphaproteobacteria; o__Sphingomonadales; f__Sphingomonadaceae; g__Sphingopyxis	0	0	2	0	0	0	0	0	0	0	0	0	0	0
OTU_831	Detected only in biofilms	d__Bacteria; p__Actinobacteriota; c__Actinobacteria; o__Corynebacteriales; f__Mycobacteriaceae; g__Mycobacterium	0	0	0	1	0	0	0	0	0	0	0	0	0	0
OTU_832	Detected only in biofilms	d__Bacteria; p__Bacteroidota; c__Bacteroidia; o__Cytophagales; f__Microscillaceae; g__Chryseolinea	0	0	1	0	0	0	0	0	0	0	0	0	0	0
OTU_833	Detected only in biofilms	d__Bacteria; p__Proteobacteria; c__Alphaproteobacteria; o__Sphingomonadales; f__Sphingomonadaceae; g__Sphingopyxis	0	0	1	0	0	0	0	0	0	0	0	0	0	0
OTU_834	Detected only in biofilms	d__Bacteria; p__Actinobacteriota; c__Actinobacteria; o__Corynebacteriales; f__Mycobacteriaceae; g__Mycobacterium	0	0	2	0	0	0	0	0	0	0	0	0	0	0
OTU_835	Detected only in biofilms	d__Bacteria; p__Proteobacteria; c__Alphaproteobacteria; o__Sphingomonadales; f__Sphingomonadaceae	0	0	1	0	0	0	0	0	0	0	0	0	0	0
OTU_836	Detected only in biofilms	d__Bacteria; p__Bacteroidota; c__Bacteroidia; o__Cytophagales; f__Microscillaceae; g__Chryseolinea	0	0	0	0	0	1	0	0	0	0	0	0	0	0
OTU_837	Detected only in biofilms	d__Bacteria; p__Bacteroidota; c__Bacteroidia; o__Cytophagales; f__Microscillaceae; g__Chryseolinea	0	0	2	0	0	0	0	0	0	0	0	0	0	0
OTU_838	Detected only in biofilms	d__Bacteria; p__Proteobacteria; c__Alphaproteobacteria; o__Sphingomonadales; f__Sphingomonadaceae	0	0	1	0	0	0	0	0	0	0	0	0	0	0
OTU_843	Detected only in biofilms	d__Bacteria; p__Bacteroidota; c__Bacteroidia; o__Cytophagales; f__Microscillaceae; g__Chryseolinea	0	0	1	0	0	0	0	0	0	0	0	0	0	0
OTU_852	Detected only in biofilms	d__Bacteria; p__Actinobacteriota; c__Actinobacteria; o__Corynebacteriales; f__Mycobacteriaceae; g__Mycobacterium	0	0	0	0	1	0	0	0	0	0	0	0	0	0
OTU_854	Detected only in biofilms	d__Bacteria; p__Proteobacteria; c__Alphaproteobacteria; o__Rhizobiales; f__Xanthobacteraceae	0	0	1	0	0	0	0	0	0	0	0	0	0	0
OTU_857	Detected only in biofilms	d__Bacteria; p__Proteobacteria; c__Gammaproteobacteria; o__Acidithiobacillales; f__Acidithiobacillaceae; g__KCM-B-112	0	0	0	2	0	0	0	0	0	0	0	0	0	0
OTU_858	Detected only in biofilms	d__Bacteria; p__Proteobacteria; c__Gammaproteobacteria; o__Acidithiobacillales; f__Acidithiobacillaceae; g__KCM-B-112	0	0	0	1	0	0	0	0	0	0	0	0	0	0
OTU_859	Detected only in biofilms	d__Bacteria; p__Proteobacteria; c__Gammaproteobacteria; o__Acidithiobacillales; f__Acidithiobacillaceae; g__KCM-B-112	0	0	0	5	0	0	0	0	0	0	0	0	0	0
OTU_860	Detected only in biofilms	d__Bacteria; p__Proteobacteria; c__Gammaproteobacteria; o__Acidithiobacillales; f__Acidithiobacillaceae; g__KCM-B-112	0	0	0	3	0	0	0	0	0	0	0	0	0	0
OTU_861	Detected only in biofilms	d__Bacteria; p__Proteobacteria; c__Gammaproteobacteria; o__Acidithiobacillales; f__Acidithiobacillaceae; g__KCM-B-112	0	0	0	1	0	0	0	0	0	0	0	0	0	0
OTU_862	Detected only in biofilms	d__Bacteria; p__Proteobacteria; c__Gammaproteobacteria; o__Acidithiobacillales; f__Acidithiobacillaceae; g__KCM-B-112	0	0	0	2	0	0	0	0	0	0	0	0	0	0
OTU_863	Detected only in biofilms	d__Bacteria; p__Proteobacteria; c__Gammaproteobacteria; o__Acidithiobacillales; f__Acidithiobacillaceae; g__KCM-B-112	0	0	0	1	0	0	0	0	0	0	0	0	0	0
OTU_864	Detected only in biofilms	d__Bacteria; p__Proteobacteria; c__Gammaproteobacteria; o__Acidithiobacillales; f__Acidithiobacillaceae; g__KCM-B-112	0	0	0	2	0	0	0	0	0	0	0	0	0	0
OTU_865	Detected only in biofilms	d__Bacteria; p__Proteobacteria; c__Alphaproteobacteria; o__Sphingomonadales; f__Sphingomonadaceae; g__Sphingobium	0	0	0	1	0	0	0	0	0	0	0	0	0	0
OTU_866	Detected only in biofilms	d__Bacteria; p__Proteobacteria; c__Gammaproteobacteria; o__Acidithiobacillales; f__Acidithiobacillaceae; g__KCM-B-112	0	0	0	1	0	0	0	0	0	0	0	0	0	0
OTU_867	Detected only in biofilms	d__Bacteria; p__Proteobacteria; c__Gammaproteobacteria; o__Acidithiobacillales; f__Acidithiobacillaceae; g__KCM-B-112; s__uncultured_Chromatiaceae	0	0	0	6	0	0	0	0	0	0	0	0	0	0
OTU_868	Detected only in biofilms	d__Bacteria; p__Proteobacteria; c__Gammaproteobacteria; o__Acidithiobacillales; f__Acidithiobacillaceae; g__KCM-B-112	0	0	0	1	0	0	0	0	0	0	0	0	0	0
OTU_869	Detected only in biofilms	d__Bacteria; p__Proteobacteria; c__Alphaproteobacteria; o__Caulobacterales; f__Parvularculaceae; g__Amphiplicatus; s__uncultured_bacterium	0	0	0	1	0	0	0	0	0	0	0	0	0	0
OTU_870	Detected only in biofilms	d__Bacteria; p__Proteobacteria; c__Gammaproteobacteria; o__Acidithiobacillales; f__Acidithiobacillaceae; g__KCM-B-112	0	0	0	1	0	0	0	0	0	0	0	0	0	0
OTU_871	Detected only in biofilms	d__Bacteria; p__Proteobacteria; c__Gammaproteobacteria; o__Acidithiobacillales; f__Acidithiobacillaceae; g__KCM-B-112	0	0	0	1	0	0	0	0	0	0	0	0	0	0
OTU_872	Detected only in biofilms	d__Bacteria; p__Proteobacteria; c__Gammaproteobacteria; o__Acidithiobacillales; f__Acidithiobacillaceae; g__KCM-B-112	0	0	0	1	0	0	0	0	0	0	0	0	0	0
OTU_873	Detected only in biofilms	d__Bacteria; p__Proteobacteria; c__Gammaproteobacteria; o__Acidithiobacillales; f__Acidithiobacillaceae; g__KCM-B-112	0	0	0	1	0	0	0	0	0	0	0	0	0	0
OTU_874	Detected only in biofilms	d__Bacteria; p__Proteobacteria; c__Gammaproteobacteria; o__Acidithiobacillales; f__Acidithiobacillaceae; g__KCM-B-112	0	0	0	2	0	0	0	0	0	0	0	0	0	0
OTU_875	Detected only in biofilms	d__Bacteria; p__Proteobacteria; c__Gammaproteobacteria; o__Acidithiobacillales; f__Acidithiobacillaceae; g__KCM-B-112	0	0	0	2	0	0	0	0	0	0	0	0	0	0
OTU_876	Detected only in biofilms	d__Bacteria; p__Proteobacteria; c__Gammaproteobacteria; o__Acidithiobacillales; f__Acidithiobacillaceae; g__KCM-B-112	0	0	0	1	0	0	0	0	0	0	0	0	0	0
OTU_877	Detected only in biofilms	d__Bacteria; p__Proteobacteria; c__Gammaproteobacteria; o__Acidithiobacillales; f__Acidithiobacillaceae; g__KCM-B-112	0	0	0	3	0	0	0	0	0	0	0	0	0	0
OTU_878	Detected only in biofilms	d__Bacteria; p__Proteobacteria; c__Gammaproteobacteria; o__Acidithiobacillales; f__Acidithiobacillaceae; g__KCM-B-112	0	0	0	1	0	0	0	0	0	0	0	0	0	0
OTU_879	Detected only in biofilms	d__Bacteria; p__Proteobacteria; c__Gammaproteobacteria; o__Acidithiobacillales; f__Acidithiobacillaceae; g__KCM-B-112	0	0	0	1	0	0	0	0	0	0	0	0	0	0
OTU_880	Detected only in biofilms	d__Bacteria; p__Proteobacteria; c__Gammaproteobacteria; o__Acidithiobacillales; f__Acidithiobacillaceae; g__KCM-B-112	0	0	0	1	0	0	0	0	0	0	0	0	0	0
OTU_881	Detected only in biofilms	d__Bacteria; p__Proteobacteria; c__Gammaproteobacteria; o__Acidithiobacillales; f__Acidithiobacillaceae; g__KCM-B-112	0	0	0	2	0	0	0	0	0	0	0	0	0	0
OTU_882	Detected only in biofilms	d__Bacteria; p__Proteobacteria; c__Gammaproteobacteria; o__Acidithiobacillales; f__Acidithiobacillaceae; g__KCM-B-112	0	0	0	1	0	0	0	0	0	0	0	0	0	0
OTU_883	Detected only in biofilms	d__Bacteria; p__Proteobacteria; c__Gammaproteobacteria; o__Acidithiobacillales; f__Acidithiobacillaceae; g__KCM-B-112	0	0	0	2	0	0	0	0	0	0	0	0	0	0
OTU_884	Detected only in biofilms	d__Bacteria; p__Proteobacteria; c__Alphaproteobacteria; o__Dongiales; f__Dongiaceae; g__Dongia	0	0	0	2	0	0	0	0	0	0	0	0	0	0
OTU_885	Detected only in biofilms	d__Bacteria; p__Proteobacteria; c__Gammaproteobacteria; o__Acidithiobacillales; f__Acidithiobacillaceae; g__KCM-B-112	0	0	0	2	0	0	0	0	0	0	0	0	0	0
OTU_886	Detected only in biofilms	d__Bacteria; p__Proteobacteria; c__Gammaproteobacteria; o__Acidithiobacillales; f__Acidithiobacillaceae; g__KCM-B-112	0	0	0	1	0	0	0	0	0	0	0	0	0	0
OTU_887	Detected only in biofilms	d__Bacteria; p__Proteobacteria; c__Gammaproteobacteria; o__Acidithiobacillales; f__Acidithiobacillaceae; g__KCM-B-112	0	0	0	1	0	0	0	0	0	0	0	0	0	0
OTU_889	Detected only in biofilms	d__Bacteria; p__Proteobacteria; c__Gammaproteobacteria; o__Acidithiobacillales; f__Acidithiobacillaceae; g__KCM-B-112	0	0	0	1	0	0	0	0	0	0	0	0	0	0
OTU_890	Detected only in biofilms	d__Bacteria; p__Proteobacteria; c__Gammaproteobacteria; o__Acidithiobacillales; f__Acidithiobacillaceae; g__KCM-B-112	0	0	0	4	0	0	0	0	0	0	0	0	0	0
OTU_891	Detected only in biofilms	d__Bacteria; p__Proteobacteria; c__Gammaproteobacteria; o__Acidithiobacillales; f__Acidithiobacillaceae; g__KCM-B-112	0	0	0	1	0	0	0	0	0	0	0	0	0	0
OTU_892	Detected only in biofilms	d__Bacteria; p__Proteobacteria; c__Gammaproteobacteria; o__Acidithiobacillales; f__Acidithiobacillaceae; g__KCM-B-112	0	0	0	1	0	0	0	0	0	0	0	0	0	0
OTU_893	Detected only in biofilms	d__Bacteria; p__Proteobacteria; c__Gammaproteobacteria; o__Acidithiobacillales; f__Acidithiobacillaceae; g__KCM-B-112	0	0	0	1	0	0	0	0	0	0	0	0	0	0
OTU_894	Detected only in biofilms	d__Bacteria; p__Proteobacteria; c__Gammaproteobacteria; o__Acidithiobacillales; f__Acidithiobacillaceae; g__KCM-B-112	0	0	0	2	0	0	0	0	0	0	0	0	0	0
OTU_895	Detected only in biofilms	d__Bacteria; p__Proteobacteria; c__Gammaproteobacteria; o__Acidithiobacillales; f__Acidithiobacillaceae; g__KCM-B-112	0	0	0	1	0	0	0	0	0	0	0	0	0	0
OTU_896	Detected only in biofilms	d__Bacteria; p__Proteobacteria; c__Gammaproteobacteria; o__Acidithiobacillales; f__Acidithiobacillaceae; g__KCM-B-112	0	0	0	1	0	0	0	0	0	0	0	0	0	0
OTU_897	Detected only in biofilms	d__Bacteria; p__Proteobacteria; c__Gammaproteobacteria; o__Acidithiobacillales; f__Acidithiobacillaceae; g__KCM-B-112	0	0	0	2	0	0	0	0	0	0	0	0	0	0
OTU_898	Detected only in biofilms	d__Bacteria; p__Proteobacteria; c__Gammaproteobacteria; o__Acidithiobacillales; f__Acidithiobacillaceae; g__KCM-B-112	0	0	0	2	0	0	0	0	0	0	0	0	0	0
OTU_899	Detected only in biofilms	d__Bacteria; p__Proteobacteria; c__Gammaproteobacteria; o__Acidithiobacillales; f__Acidithiobacillaceae; g__KCM-B-112	0	0	0	1	0	0	0	0	0	0	0	0	0	0
OTU_900	Detected only in biofilms	d__Bacteria; p__Proteobacteria; c__Gammaproteobacteria; o__Acidithiobacillales; f__Acidithiobacillaceae; g__KCM-B-112	0	0	0	1	0	0	0	0	0	0	0	0	0	0
OTU_901	Detected only in biofilms	d__Bacteria; p__Proteobacteria; c__Gammaproteobacteria; o__Acidithiobacillales; f__Acidithiobacillaceae; g__KCM-B-112	0	0	0	3	0	0	0	0	0	0	0	0	0	0
OTU_902	Detected only in biofilms	d__Bacteria; p__Proteobacteria; c__Gammaproteobacteria; o__Acidithiobacillales; f__Acidithiobacillaceae; g__KCM-B-112	0	0	0	1	0	0	0	0	0	0	0	0	0	0
OTU_903	Detected only in biofilms	d__Bacteria; p__Proteobacteria; c__Gammaproteobacteria; o__Acidithiobacillales; f__Acidithiobacillaceae; g__KCM-B-112	0	0	0	1	0	0	0	0	0	0	0	0	0	0
OTU_904	Detected only in biofilms	d__Bacteria; p__Proteobacteria; c__Gammaproteobacteria; o__Acidithiobacillales; f__Acidithiobacillaceae; g__KCM-B-112	0	0	0	1	0	0	0	0	0	0	0	0	0	0
OTU_905	Detected only in biofilms	d__Bacteria; p__Proteobacteria; c__Alphaproteobacteria; o__Reyranellales; f__Reyranellaceae; g__Reyranella	0	0	0	1	0	0	0	0	0	0	0	0	0	0
OTU_906	Detected only in biofilms	d__Bacteria; p__Proteobacteria; c__Alphaproteobacteria; o__Sphingomonadales; f__Sphingomonadaceae; g__Porphyrobacter	0	0	0	0	2	0	0	0	0	0	0	0	0	0
OTU_907	Detected only in biofilms	d__Bacteria; p__Proteobacteria; c__Gammaproteobacteria; o__Acidithiobacillales; f__Acidithiobacillaceae; g__KCM-B-112	0	0	0	1	0	0	0	0	0	0	0	0	0	0
OTU_908	Detected only in biofilms	d__Bacteria; p__Proteobacteria; c__Gammaproteobacteria; o__Acidithiobacillales; f__Acidithiobacillaceae; g__KCM-B-112	0	0	0	1	0	0	0	0	0	0	0	0	0	0
OTU_909	Detected only in biofilms	d__Bacteria; p__Proteobacteria; c__Alphaproteobacteria; o__Reyranellales; f__Reyranellaceae; g__Reyranella	0	0	0	1	0	0	0	0	0	0	0	0	0	0
OTU_910	Detected only in biofilms	d__Bacteria; p__Proteobacteria; c__Gammaproteobacteria; o__Acidithiobacillales; f__Acidithiobacillaceae; g__KCM-B-112	0	0	0	1	0	0	0	0	0	0	0	0	0	0
OTU_911	Detected only in biofilms	d__Bacteria; p__Proteobacteria; c__Gammaproteobacteria; o__Acidithiobacillales; f__Acidithiobacillaceae; g__KCM-B-112	0	0	0	1	0	0	0	0	0	0	0	0	0	0
OTU_912	Detected only in biofilms	d__Bacteria; p__Proteobacteria; c__Gammaproteobacteria; o__Acidithiobacillales; f__Acidithiobacillaceae; g__KCM-B-112	0	0	0	1	0	0	0	0	0	0	0	0	0	0
OTU_913	Detected only in biofilms	d__Bacteria; p__Proteobacteria; c__Gammaproteobacteria; o__Acidithiobacillales; f__Acidithiobacillaceae; g__KCM-B-112	0	0	0	1	0	0	0	0	0	0	0	0	0	0
OTU_914	Detected only in biofilms	d__Bacteria; p__Proteobacteria; c__Gammaproteobacteria; o__Acidithiobacillales; f__Acidithiobacillaceae; g__KCM-B-112	0	0	0	1	0	0	0	0	0	0	0	0	0	0
OTU_915	Detected only in biofilms	d__Bacteria; p__Proteobacteria; c__Gammaproteobacteria; o__Acidithiobacillales; f__Acidithiobacillaceae; g__KCM-B-112	0	0	0	2	0	0	0	0	0	0	0	0	0	0
OTU_916	Detected only in biofilms	d__Bacteria; p__Proteobacteria; c__Gammaproteobacteria; o__Acidithiobacillales; f__Acidithiobacillaceae; g__KCM-B-112	0	0	0	1	0	0	0	0	0	0	0	0	0	0
OTU_917	Detected only in biofilms	d__Bacteria; p__Proteobacteria; c__Gammaproteobacteria; o__Acidithiobacillales; f__Acidithiobacillaceae; g__KCM-B-112	0	0	0	2	0	0	0	0	0	0	0	0	0	0
OTU_918	Detected only in biofilms	d__Bacteria; p__Proteobacteria; c__Alphaproteobacteria; o__Caulobacterales; f__Parvularculaceae; g__Amphiplicatus; s__uncultured_bacterium	0	0	0	1	0	0	0	0	0	0	0	0	0	0
OTU_920	Detected only in biofilms	d__Bacteria; p__Proteobacteria; c__Gammaproteobacteria; o__Acidithiobacillales; f__Acidithiobacillaceae; g__KCM-B-112	0	0	0	1	0	0	0	0	0	0	0	0	0	0
OTU_921	Detected only in biofilms	d__Bacteria; p__Proteobacteria; c__Gammaproteobacteria; o__Acidithiobacillales; f__Acidithiobacillaceae; g__KCM-B-112	0	0	0	1	0	0	0	0	0	0	0	0	0	0
OTU_922	Detected only in biofilms	d__Bacteria; p__Proteobacteria; c__Gammaproteobacteria; o__Acidithiobacillales; f__Acidithiobacillaceae; g__KCM-B-112	0	0	0	2	0	0	0	0	0	0	0	0	0	0
OTU_923	Detected only in biofilms	d__Bacteria; p__Bacteroidota; c__Bacteroidia; o__Cytophagales; f__Microscillaceae; g__Chryseolinea	0	0	0	1	0	0	0	0	0	0	0	0	0	0
OTU_924	Detected only in biofilms	d__Bacteria; p__Proteobacteria; c__Gammaproteobacteria; o__Acidithiobacillales; f__Acidithiobacillaceae; g__KCM-B-112	0	0	0	1	0	0	0	0	0	0	0	0	0	0
OTU_925	Detected only in biofilms	d__Bacteria; p__Proteobacteria; c__Gammaproteobacteria; o__Acidithiobacillales; f__Acidithiobacillaceae; g__KCM-B-112	0	0	0	2	0	0	0	0	0	0	0	0	0	0
OTU_926	Detected only in biofilms	d__Bacteria; p__Proteobacteria; c__Gammaproteobacteria; o__Acidithiobacillales; f__Acidithiobacillaceae; g__KCM-B-112	0	0	0	1	0	0	0	0	0	0	0	0	0	0
OTU_927	Detected only in biofilms	d__Bacteria; p__Proteobacteria; c__Gammaproteobacteria; o__Acidithiobacillales; f__Acidithiobacillaceae; g__KCM-B-112	0	0	0	2	0	0	0	0	0	0	0	0	0	0
OTU_928	Detected only in biofilms	d__Bacteria; p__Proteobacteria; c__Gammaproteobacteria; o__Acidithiobacillales; f__Acidithiobacillaceae; g__KCM-B-112	0	0	0	3	0	0	0	0	0	0	0	0	0	0
OTU_929	Detected only in biofilms	d__Bacteria; p__Proteobacteria; c__Gammaproteobacteria; o__Acidithiobacillales; f__Acidithiobacillaceae; g__KCM-B-112	0	0	0	1	0	0	0	0	0	0	0	0	0	0
OTU_930	Detected only in biofilms	d__Bacteria; p__Proteobacteria; c__Gammaproteobacteria; o__Acidithiobacillales; f__Acidithiobacillaceae; g__KCM-B-112	0	0	0	1	0	0	0	0	0	0	0	0	0	0
OTU_931	Detected only in biofilms	d__Bacteria; p__Proteobacteria; c__Gammaproteobacteria; o__Acidithiobacillales; f__Acidithiobacillaceae; g__KCM-B-112	0	0	0	1	0	0	0	0	0	0	0	0	0	0
OTU_932	Detected only in biofilms	d__Bacteria; p__Proteobacteria; c__Gammaproteobacteria; o__Acidithiobacillales; f__Acidithiobacillaceae; g__KCM-B-112	0	0	0	1	0	0	0	0	0	0	0	0	0	0
OTU_934	Detected only in biofilms	d__Bacteria; p__Proteobacteria; c__Gammaproteobacteria; o__Acidithiobacillales; f__Acidithiobacillaceae; g__KCM-B-112	0	0	0	2	0	0	0	0	0	0	0	0	0	0
OTU_935	Detected only in biofilms	d__Bacteria; p__Proteobacteria; c__Gammaproteobacteria; o__Acidithiobacillales; f__Acidithiobacillaceae; g__KCM-B-112	0	0	0	2	0	0	0	0	0	0	0	0	0	0
OTU_936	Detected only in biofilms	d__Bacteria; p__Proteobacteria; c__Gammaproteobacteria; o__Acidithiobacillales; f__Acidithiobacillaceae; g__KCM-B-112	0	0	0	1	0	0	0	0	0	0	0	0	0	0
OTU_937	Detected only in biofilms	d__Bacteria; p__Proteobacteria; c__Gammaproteobacteria; o__Acidithiobacillales; f__Acidithiobacillaceae; g__KCM-B-112	0	0	0	1	0	0	0	0	0	0	0	0	0	0
OTU_938	Detected only in biofilms	d__Bacteria; p__Proteobacteria; c__Gammaproteobacteria; o__Acidithiobacillales; f__Acidithiobacillaceae; g__KCM-B-112	0	0	0	2	0	0	0	0	0	0	0	0	0	0
OTU_939	Detected only in biofilms	d__Bacteria; p__Proteobacteria; c__Gammaproteobacteria; o__Acidithiobacillales; f__Acidithiobacillaceae; g__KCM-B-112	0	0	0	1	0	0	0	0	0	0	0	0	0	0
OTU_940	Detected only in biofilms	d__Bacteria; p__Actinobacteriota; c__Actinobacteria; o__Corynebacteriales; f__Mycobacteriaceae; g__Mycobacterium	0	0	0	1	0	0	0	0	0	0	0	0	0	0
OTU_941	Detected only in biofilms	d__Bacteria; p__Proteobacteria; c__Gammaproteobacteria; o__Acidithiobacillales; f__Acidithiobacillaceae; g__KCM-B-112	0	0	0	1	0	0	0	0	0	0	0	0	0	0
OTU_942	Detected only in biofilms	d__Bacteria; p__Proteobacteria; c__Gammaproteobacteria; o__Acidithiobacillales; f__Acidithiobacillaceae; g__KCM-B-112	0	0	0	1	0	0	0	0	0	0	0	0	0	0
OTU_943	Detected only in biofilms	d__Bacteria; p__Proteobacteria; c__Gammaproteobacteria; o__Acidithiobacillales; f__Acidithiobacillaceae; g__KCM-B-112	0	0	0	1	0	0	0	0	0	0	0	0	0	0
OTU_944	Detected only in biofilms	d__Bacteria; p__Proteobacteria; c__Gammaproteobacteria; o__Acidithiobacillales; f__Acidithiobacillaceae; g__KCM-B-112	0	0	0	1	0	0	0	0	0	0	0	0	0	0
OTU_945	Detected only in biofilms	d__Bacteria; p__Proteobacteria; c__Gammaproteobacteria; o__Acidithiobacillales; f__Acidithiobacillaceae; g__KCM-B-112	0	0	0	2	0	0	0	0	0	0	0	0	0	0
OTU_947	Detected only in biofilms	d__Bacteria; p__Proteobacteria; c__Gammaproteobacteria; o__Acidithiobacillales; f__Acidithiobacillaceae; g__KCM-B-112	0	0	0	1	0	0	0	0	0	0	0	0	0	0
OTU_948	Detected only in biofilms	d__Bacteria; p__Proteobacteria; c__Gammaproteobacteria; o__Acidithiobacillales; f__Acidithiobacillaceae; g__KCM-B-112	0	0	0	1	0	0	0	0	0	0	0	0	0	0
OTU_949	Detected only in biofilms	d__Bacteria; p__Proteobacteria; c__Alphaproteobacteria; o__Caulobacterales; f__Caulobacteraceae; g__Phenylobacterium	0	0	0	0	1	0	0	0	0	0	0	0	0	0
OTU_950	Detected only in biofilms	d__Bacteria; p__Proteobacteria; c__Gammaproteobacteria; o__Acidithiobacillales; f__Acidithiobacillaceae; g__KCM-B-112	0	0	0	2	0	0	0	0	0	0	0	0	0	0
OTU_951	Detected only in biofilms	d__Bacteria; p__Proteobacteria; c__Gammaproteobacteria; o__Acidithiobacillales; f__Acidithiobacillaceae; g__KCM-B-112	0	0	0	1	0	0	0	0	0	0	0	0	0	0
OTU_952	Detected only in biofilms	d__Bacteria; p__Proteobacteria; c__Gammaproteobacteria; o__Acidithiobacillales; f__Acidithiobacillaceae; g__KCM-B-112	0	0	0	1	0	0	0	0	0	0	0	0	0	0
OTU_953	Detected only in biofilms	d__Bacteria; p__Proteobacteria; c__Gammaproteobacteria; o__Acidithiobacillales; f__Acidithiobacillaceae; g__KCM-B-112	0	0	0	2	0	0	0	0	0	0	0	0	0	0
OTU_954	Detected only in biofilms	d__Bacteria; p__Proteobacteria; c__Gammaproteobacteria; o__Acidithiobacillales; f__Acidithiobacillaceae; g__KCM-B-112	0	0	0	1	0	0	0	0	0	0	0	0	0	0
OTU_955	Detected only in biofilms	d__Bacteria; p__Proteobacteria; c__Gammaproteobacteria; o__Acidithiobacillales; f__Acidithiobacillaceae; g__KCM-B-112	0	0	0	2	0	0	0	0	0	0	0	0	0	0
OTU_956	Detected only in biofilms	d__Bacteria; p__Proteobacteria; c__Gammaproteobacteria; o__Acidithiobacillales; f__Acidithiobacillaceae; g__KCM-B-112	0	0	0	1	0	0	0	0	0	0	0	0	0	0
OTU_957	Detected only in biofilms	d__Bacteria; p__Proteobacteria; c__Gammaproteobacteria; o__Acidithiobacillales; f__Acidithiobacillaceae; g__KCM-B-112	0	0	0	1	0	0	0	0	0	0	0	0	0	0
OTU_958	Detected only in biofilms	d__Bacteria; p__Proteobacteria; c__Gammaproteobacteria; o__Acidithiobacillales; f__Acidithiobacillaceae; g__KCM-B-112	0	0	0	1	0	0	0	0	0	0	0	0	0	0
OTU_959	Detected only in biofilms	d__Bacteria; p__Proteobacteria; c__Gammaproteobacteria; o__Acidithiobacillales; f__Acidithiobacillaceae; g__KCM-B-112	0	0	0	1	0	0	0	0	0	0	0	0	0	0
OTU_960	Detected only in biofilms	d__Bacteria; p__Proteobacteria; c__Gammaproteobacteria; o__Acidithiobacillales; f__Acidithiobacillaceae; g__KCM-B-112	0	0	0	1	0	0	0	0	0	0	0	0	0	0
OTU_961	Detected only in biofilms	d__Bacteria; p__Proteobacteria; c__Gammaproteobacteria; o__Acidithiobacillales; f__Acidithiobacillaceae; g__KCM-B-112	0	0	0	1	0	0	0	0	0	0	0	0	0	0
OTU_962	Detected only in biofilms	d__Bacteria; p__Proteobacteria; c__Gammaproteobacteria; o__Acidithiobacillales; f__Acidithiobacillaceae; g__KCM-B-112	0	0	0	1	0	0	0	0	0	0	0	0	0	0
OTU_963	Detected only in biofilms	d__Bacteria; p__Proteobacteria; c__Gammaproteobacteria; o__Acidithiobacillales; f__Acidithiobacillaceae; g__KCM-B-112	0	0	0	1	0	0	0	0	0	0	0	0	0	0
OTU_964	Detected only in biofilms	d__Bacteria; p__Proteobacteria; c__Gammaproteobacteria; o__Acidithiobacillales; f__Acidithiobacillaceae; g__KCM-B-112	0	0	0	1	0	0	0	0	0	0	0	0	0	0
OTU_965	Detected only in biofilms	d__Bacteria; p__Proteobacteria; c__Gammaproteobacteria; o__Acidithiobacillales; f__Acidithiobacillaceae; g__KCM-B-112	0	0	0	1	0	0	0	0	0	0	0	0	0	0
OTU_966	Detected only in biofilms	d__Bacteria; p__Actinobacteriota; c__Actinobacteria; o__Corynebacteriales; f__Mycobacteriaceae; g__Mycobacterium	0	0	0	1	0	0	0	0	0	0	0	0	0	0
OTU_967	Detected only in biofilms	d__Bacteria; p__Proteobacteria; c__Gammaproteobacteria; o__Acidithiobacillales; f__Acidithiobacillaceae; g__KCM-B-112	0	0	0	2	0	0	0	0	0	0	0	0	0	0
OTU_968	Detected only in biofilms	d__Bacteria; p__Proteobacteria; c__Gammaproteobacteria; o__Acidithiobacillales; f__Acidithiobacillaceae; g__KCM-B-112	0	0	0	3	0	0	0	0	0	0	0	0	0	0
OTU_969	Detected only in biofilms	d__Bacteria; p__Proteobacteria; c__Gammaproteobacteria; o__Acidithiobacillales; f__Acidithiobacillaceae; g__KCM-B-112	0	0	0	1	0	0	0	0	0	0	0	0	0	0
OTU_970	Detected only in biofilms	d__Bacteria; p__Proteobacteria; c__Gammaproteobacteria; o__Acidithiobacillales; f__Acidithiobacillaceae; g__KCM-B-112	0	0	0	1	0	0	0	0	0	0	0	0	0	0
OTU_971	Detected only in biofilms	d__Bacteria; p__Proteobacteria; c__Alphaproteobacteria; o__Caulobacterales; f__Hyphomonadaceae; g__uncultured; s__uncultured_bacterium	0	0	0	1	0	0	0	0	0	0	0	0	0	0
OTU_972	Detected only in biofilms	d__Bacteria; p__Proteobacteria; c__Gammaproteobacteria; o__Burkholderiales; f__Comamonadaceae; g__Aquabacterium	0	0	0	0	3	0	0	0	0	0	0	0	0	0
OTU_973	Detected only in biofilms	d__Bacteria; p__Proteobacteria; c__Alphaproteobacteria; o__Sphingomonadales; f__Sphingomonadaceae	0	0	0	0	1	0	0	0	0	0	0	0	0	0
OTU_974	Detected only in biofilms	d__Bacteria; p__Proteobacteria; c__Alphaproteobacteria; o__Caulobacterales; f__Parvularculaceae; g__Amphiplicatus	0	0	0	0	2	0	0	0	0	0	0	0	0	0
OTU_975	Detected only in biofilms	d__Bacteria; p__Proteobacteria; c__Gammaproteobacteria; o__Burkholderiales; f__Comamonadaceae; g__Aquabacterium	0	0	0	0	1	0	0	0	0	0	0	0	0	0
OTU_976	Detected only in biofilms	d__Bacteria; p__Cyanobacteria; c__Vampirivibrionia; o__Obscuribacterales; f__Obscuribacteraceae; g__Obscuribacteraceae; s__uncultured_bacterium	0	0	0	0	1	0	0	0	0	0	0	0	0	0
OTU_977	Detected only in biofilms	d__Bacteria; p__Proteobacteria; c__Gammaproteobacteria; o__Burkholderiales; f__Comamonadaceae; g__Aquabacterium	0	0	0	0	2	0	0	0	0	0	0	0	0	0
OTU_980	Detected only in biofilms	d__Bacteria; p__Proteobacteria; c__Gammaproteobacteria; o__Burkholderiales; f__Comamonadaceae; g__Aquabacterium	0	0	0	0	3	0	0	0	0	0	0	0	0	0
OTU_982	Detected only in biofilms	d__Bacteria; p__Proteobacteria; c__Gammaproteobacteria; o__Burkholderiales; f__Comamonadaceae; g__Aquabacterium	0	0	0	0	2	0	0	0	0	0	0	0	0	0
OTU_983	Detected only in biofilms	d__Bacteria; p__Bacteroidota; c__Bacteroidia; o__Cytophagales; f__Microscillaceae; g__Chryseolinea	0	0	0	0	1	0	0	0	0	0	0	0	0	0
OTU_984	Detected only in biofilms	d__Bacteria; p__Proteobacteria; c__Gammaproteobacteria; o__Burkholderiales; f__Comamonadaceae; g__Aquabacterium	0	0	0	0	1	0	0	0	0	0	0	0	0	0
OTU_986	Detected only in biofilms	d__Bacteria; p__Proteobacteria; c__Gammaproteobacteria; o__Burkholderiales; f__Comamonadaceae; g__Aquabacterium	0	0	0	0	1	0	0	0	0	0	0	0	0	0
OTU_987	Detected only in biofilms	d__Bacteria; p__Proteobacteria; c__Gammaproteobacteria; o__Burkholderiales; f__Comamonadaceae; g__Piscinibacter	0	0	0	0	2	0	0	0	0	0	0	0	0	0
OTU_990	Detected only in biofilms	d__Bacteria; p__Proteobacteria; c__Gammaproteobacteria; o__Burkholderiales; f__Comamonadaceae; g__Aquabacterium	0	0	0	0	1	0	0	0	0	0	0	0	0	0
OTU_991	Detected only in biofilms	d__Bacteria; p__Proteobacteria; c__Alphaproteobacteria; o__Sphingomonadales; f__Sphingomonadaceae; g__Porphyrobacter	0	0	0	0	1	0	0	0	0	0	0	0	0	0
OTU_992	Detected only in biofilms	d__Bacteria; p__Proteobacteria; c__Alphaproteobacteria; o__Caulobacterales; f__Parvularculaceae; g__Amphiplicatus	0	0	0	0	0	1	0	0	0	0	0	0	0	0
OTU_994	Detected only in biofilms	d__Bacteria; p__Proteobacteria; c__Alphaproteobacteria; o__Caulobacterales; f__Parvularculaceae; g__Amphiplicatus; s__uncultured_bacterium	0	0	0	0	1	0	0	0	0	0	0	0	0	0
OTU_995	Detected only in biofilms	d__Bacteria; p__Proteobacteria; c__Gammaproteobacteria; o__Acidithiobacillales; f__Acidithiobacillaceae; g__KCM-B-112	0	0	0	0	0	2	0	0	0	0	0	0	0	0
OTU_997	Detected only in biofilms	d__Bacteria; p__Proteobacteria; c__Gammaproteobacteria; o__Acidithiobacillales; f__Acidithiobacillaceae; g__KCM-B-112	0	0	0	0	0	2	0	0	0	0	0	0	0	0
OTU_998	Detected only in biofilms	d__Bacteria; p__Proteobacteria; c__Gammaproteobacteria; o__Acidithiobacillales; f__Acidithiobacillaceae; g__KCM-B-112; s__uncultured_bacterium	0	0	0	0	0	1	0	0	0	0	0	0	0	0
OTU_999	Detected only in biofilms	d__Bacteria; p__Proteobacteria; c__Gammaproteobacteria; o__Acidithiobacillales; f__Acidithiobacillaceae; g__KCM-B-112	0	0	0	0	0	1	0	0	0	0	0	0	0	0
OTU_1002	Detected only in biofilms	d__Bacteria; p__Proteobacteria; c__Gammaproteobacteria; o__Acidithiobacillales; f__Acidithiobacillaceae; g__KCM-B-112	0	0	0	0	0	3	0	0	0	0	0	0	0	0
OTU_1003	Detected only in biofilms	d__Bacteria; p__Proteobacteria; c__Gammaproteobacteria; o__Acidithiobacillales; f__Acidithiobacillaceae; g__KCM-B-112; s__uncultured_bacterium	0	0	0	0	0	1	0	0	0	0	0	0	0	0
OTU_1005	Detected only in biofilms	d__Bacteria; p__Proteobacteria; c__Gammaproteobacteria; o__Acidithiobacillales; f__Acidithiobacillaceae; g__KCM-B-112; s__uncultured_bacterium	0	0	0	0	0	1	0	0	0	0	0	0	0	0
OTU_1006	Detected only in biofilms	d__Bacteria; p__Proteobacteria; c__Gammaproteobacteria; o__Acidithiobacillales; f__Acidithiobacillaceae; g__KCM-B-112; s__uncultured_bacterium	0	0	0	0	0	1	0	0	0	0	0	0	0	0
OTU_1008	Detected only in biofilms	d__Bacteria; p__Proteobacteria; c__Gammaproteobacteria; o__Acidithiobacillales; f__Acidithiobacillaceae; g__KCM-B-112; s__uncultured_bacterium	0	0	0	0	0	2	0	0	0	0	0	0	0	0
OTU_1009	Detected only in biofilms	d__Bacteria; p__Proteobacteria; c__Alphaproteobacteria; o__Dongiales; f__Dongiaceae; g__Dongia	0	0	0	0	0	1	0	0	0	0	0	0	0	0
OTU_1011	Detected only in biofilms	d__Bacteria; p__Proteobacteria; c__Alphaproteobacteria; o__Reyranellales; f__Reyranellaceae; g__Reyranella	0	0	0	0	0	1	0	0	0	0	0	0	0	0
OTU_1012	Detected only in biofilms	d__Bacteria; p__Proteobacteria; c__Gammaproteobacteria; o__Acidithiobacillales; f__Acidithiobacillaceae; g__KCM-B-112; s__uncultured_bacterium	0	0	0	0	0	2	0	0	0	0	0	0	0	0
OTU_1013	Detected only in biofilms	d__Bacteria; p__Proteobacteria; c__Alphaproteobacteria; o__uncultured; f__uncultured; g__uncultured; s__uncultured_bacterium	0	0	0	0	0	2	0	0	0	0	0	0	0	0
OTU_1014	Detected only in biofilms	d__Bacteria; p__Proteobacteria; c__Gammaproteobacteria; o__Acidithiobacillales; f__Acidithiobacillaceae; g__KCM-B-112	0	0	0	0	0	1	0	0	0	0	0	0	0	0
OTU_1015	Detected only in biofilms	d__Bacteria; p__Proteobacteria; c__Alphaproteobacteria; o__uncultured; f__uncultured; g__uncultured; s__uncultured_bacterium	0	0	0	0	0	1	0	0	0	0	0	0	0	0
OTU_1016	Detected only in biofilms	d__Bacteria; p__Bacteroidota; c__Bacteroidia; o__Cytophagales; f__Microscillaceae; g__Chryseolinea	0	0	0	0	0	1	0	0	0	0	0	0	0	0
OTU_1017	Detected only in biofilms	d__Bacteria; p__Proteobacteria; c__Alphaproteobacteria; o__Caulobacterales; f__Parvularculaceae; g__Amphiplicatus; s__uncultured_bacterium	0	0	0	0	0	1	0	0	0	0	0	0	0	0
OTU_1022	Detected only in biofilms	d__Bacteria; p__Proteobacteria; c__Gammaproteobacteria; o__Acidithiobacillales; f__Acidithiobacillaceae; g__KCM-B-112; s__uncultured_bacterium	0	0	0	0	0	2	0	0	0	0	0	0	0	0
OTU_1023	Detected only in biofilms	d__Bacteria; p__Proteobacteria; c__Alphaproteobacteria	0	0	0	0	0	2	0	0	0	0	0	0	0	0
OTU_1024	Detected only in biofilms	d__Bacteria; p__Firmicutes; c__Clostridia; o__Lachnospirales; f__Lachnospiraceae; g__Eisenbergiella	0	0	0	0	0	1	0	0	0	0	0	0	0	0
OTU_1025	Detected only in biofilms	d__Bacteria; p__Proteobacteria; c__Alphaproteobacteria; o__NRL2; f__NRL2; g__NRL2	0	0	0	0	0	2	0	0	0	0	0	0	0	0
OTU_1027	Detected only in biofilms	d__Bacteria; p__Proteobacteria; c__Gammaproteobacteria; o__Acidithiobacillales; f__Acidithiobacillaceae; g__KCM-B-112; s__uncultured_bacterium	0	0	0	0	0	2	0	0	0	0	0	0	0	0
OTU_1028	Detected only in biofilms	d__Bacteria; p__Proteobacteria; c__Gammaproteobacteria; o__Acidithiobacillales; f__Acidithiobacillaceae; g__KCM-B-112	0	0	0	0	0	1	0	0	0	0	0	0	0	0
OTU_1030	Detected only in biofilms	d__Bacteria; p__Proteobacteria; c__Alphaproteobacteria; o__uncultured; f__uncultured; g__uncultured	0	0	0	0	0	1	0	0	0	0	0	0	0	0
OTU_1031	Detected only in biofilms	d__Bacteria; p__Proteobacteria; c__Gammaproteobacteria; o__Acidithiobacillales; f__Acidithiobacillaceae; g__KCM-B-112	0	0	0	0	0	2	0	0	0	0	0	0	0	0
OTU_1032	Detected only in biofilms	d__Bacteria; p__Proteobacteria; c__Alphaproteobacteria; o__Caulobacterales; f__Parvularculaceae; g__Amphiplicatus; s__uncultured_Alphaproteobacteria	0	0	0	0	0	1	0	0	0	0	0	0	0	0
OTU_1033	Detected only in biofilms	d__Bacteria; p__Proteobacteria; c__Gammaproteobacteria; o__Acidithiobacillales; f__Acidithiobacillaceae; g__KCM-B-112	0	0	0	0	0	1	0	0	0	0	0	0	0	0
OTU_1034	Detected only in biofilms	d__Bacteria; p__Proteobacteria; c__Gammaproteobacteria; o__Acidithiobacillales; f__Acidithiobacillaceae; g__KCM-B-112; s__uncultured_bacterium	0	0	0	0	0	1	0	0	0	0	0	0	0	0
OTU_1035	Detected only in biofilms	d__Bacteria; p__Proteobacteria; c__Gammaproteobacteria; o__Acidithiobacillales; f__Acidithiobacillaceae; g__KCM-B-112; s__uncultured_bacterium	0	0	0	0	0	2	0	0	0	0	0	0	0	0
OTU_1037	Detected only in biofilms	d__Bacteria; p__Proteobacteria; c__Gammaproteobacteria; o__Acidithiobacillales; f__Acidithiobacillaceae; g__KCM-B-112	0	0	0	0	0	1	0	0	0	0	0	0	0	0
OTU_1039	Detected only in biofilms	d__Bacteria; p__Proteobacteria; c__Alphaproteobacteria; o__NRL2; f__NRL2; g__NRL2	0	0	0	0	0	1	0	0	0	0	0	0	0	0
OTU_1040	Detected only in biofilms	d__Bacteria; p__Proteobacteria; c__Gammaproteobacteria; o__Acidithiobacillales; f__Acidithiobacillaceae; g__KCM-B-112	0	0	0	0	0	3	0	0	0	0	0	0	0	0
OTU_1041	Detected only in biofilms	d__Bacteria; p__Proteobacteria; c__Alphaproteobacteria	0	0	0	0	0	2	0	0	0	0	0	0	0	0
OTU_1043	Detected only in biofilms	d__Bacteria; p__Proteobacteria; c__Alphaproteobacteria; o__uncultured; f__uncultured; g__uncultured; s__uncultured_bacterium	0	0	0	0	0	2	0	0	0	0	0	0	0	0
OTU_1044	Detected only in biofilms	d__Bacteria; p__Proteobacteria; c__Gammaproteobacteria; o__Acidithiobacillales; f__Acidithiobacillaceae; g__KCM-B-112; s__uncultured_bacterium	0	0	0	0	0	1	0	0	0	0	0	0	0	0
OTU_1045	Detected only in biofilms	d__Bacteria; p__Proteobacteria; c__Alphaproteobacteria; o__Reyranellales; f__Reyranellaceae; g__Reyranella	0	0	0	0	0	1	0	0	0	0	0	0	0	0
OTU_1048	Detected only in biofilms	d__Bacteria; p__Proteobacteria; c__Gammaproteobacteria; o__Acidithiobacillales; f__Acidithiobacillaceae; g__KCM-B-112; s__uncultured_bacterium	0	0	0	0	0	1	0	0	0	0	0	0	0	0
OTU_1051	Detected only in biofilms	d__Bacteria; p__Bacteroidota; c__Bacteroidia; o__Cytophagales; f__Microscillaceae	0	0	0	0	0	1	0	0	0	0	0	0	0	0
OTU_1052	Detected only in biofilms	d__Bacteria; p__Proteobacteria; c__Gammaproteobacteria; o__Acidithiobacillales; f__Acidithiobacillaceae; g__KCM-B-112; s__uncultured_bacterium	0	0	0	0	0	2	0	0	0	0	0	0	0	0
OTU_1053	Detected only in biofilms	d__Bacteria; p__Proteobacteria; c__Gammaproteobacteria; o__Acidithiobacillales; f__Acidithiobacillaceae; g__KCM-B-112; s__uncultured_bacterium	0	0	0	0	0	1	0	0	0	0	0	0	0	0
OTU_1054	Detected only in biofilms	d__Bacteria; p__Proteobacteria; c__Gammaproteobacteria; o__Acidithiobacillales; f__Acidithiobacillaceae; g__KCM-B-112	0	0	0	0	0	1	0	0	0	0	0	0	0	0
OTU_1057	Detected only in biofilms	d__Bacteria; p__Proteobacteria; c__Alphaproteobacteria; o__Caulobacterales; f__Parvularculaceae; g__Amphiplicatus	0	0	0	0	0	1	0	0	0	0	0	0	0	0
OTU_1059	Detected only in biofilms	d__Bacteria; p__Proteobacteria; c__Alphaproteobacteria; o__Caulobacterales; f__Parvularculaceae; g__Amphiplicatus	0	0	0	0	0	1	0	0	0	0	0	0	0	0
OTU_1061	Detected only in biofilms	d__Bacteria; p__Proteobacteria; c__Alphaproteobacteria; o__NRL2; f__NRL2; g__NRL2	0	0	0	0	0	1	0	0	0	0	0	0	0	0
OTU_1062	Detected only in biofilms	d__Bacteria; p__Proteobacteria; c__Alphaproteobacteria; o__uncultured; f__uncultured; g__uncultured	0	0	0	0	0	1	0	0	0	0	0	0	0	0
OTU_1064	Detected only in biofilms	d__Bacteria; p__Desulfobacterota; c__uncultured; o__uncultured; f__uncultured; g__uncultured; s__uncultured_Dongia	0	0	0	0	0	1	0	0	0	0	0	0	0	0
OTU_1065	Detected only in biofilms	d__Bacteria; p__Proteobacteria; c__Alphaproteobacteria; o__Dongiales; f__Dongiaceae; g__Dongia	0	0	0	0	0	2	0	0	0	0	0	0	0	0
OTU_1067	Detected only in biofilms	d__Bacteria; p__Proteobacteria; c__Gammaproteobacteria; o__Acidithiobacillales; f__Acidithiobacillaceae; g__KCM-B-112	0	0	0	0	0	1	0	0	0	0	0	0	0	0
OTU_1068	Detected only in biofilms	d__Bacteria; p__Proteobacteria; c__Alphaproteobacteria; o__Defluviicoccales; f__uncultured; g__uncultured; s__uncultured_Rhizobiales	0	0	0	0	0	1	0	0	0	0	0	0	0	0
OTU_1070	Detected only in biofilms	d__Bacteria; p__Proteobacteria; c__Gammaproteobacteria; o__Acidithiobacillales; f__Acidithiobacillaceae; g__KCM-B-112	0	0	0	0	0	2	0	0	0	0	0	0	0	0
OTU_1071	Detected only in biofilms	d__Bacteria; p__Desulfobacterota; c__uncultured; o__uncultured; f__uncultured; g__uncultured	0	0	0	0	0	2	0	0	0	0	0	0	0	0
OTU_1072	Detected only in biofilms	d__Bacteria; p__Proteobacteria; c__Gammaproteobacteria; o__Acidithiobacillales; f__Acidithiobacillaceae; g__KCM-B-112; s__uncultured_bacterium	0	0	0	0	0	1	0	0	0	0	0	0	0	0
OTU_1073	Detected only in biofilms	d__Bacteria; p__Desulfobacterota; c__uncultured; o__uncultured; f__uncultured; g__uncultured; s__uncultured_Dongia	0	0	0	0	0	1	0	0	0	0	0	0	0	0
OTU_1074	Detected only in biofilms	d__Bacteria; p__Proteobacteria; c__Gammaproteobacteria; o__Acidithiobacillales; f__Acidithiobacillaceae; g__KCM-B-112	0	0	0	0	0	1	0	0	0	0	0	0	0	0
OTU_1077	Detected only in biofilms	d__Bacteria; p__Proteobacteria; c__Gammaproteobacteria; o__Acidithiobacillales; f__Acidithiobacillaceae; g__KCM-B-112; s__uncultured_bacterium	0	0	0	0	0	1	0	0	0	0	0	0	0	0
OTU_1078	Detected only in biofilms	d__Bacteria; p__Firmicutes; c__Clostridia; o__Lachnospirales; f__Lachnospiraceae; g__Lachnospira; s__uncultured_bacterium	0	0	0	0	0	1	0	0	0	0	0	0	0	0
OTU_1081	Detected only in biofilms	d__Bacteria; p__Bacteroidota; c__Bacteroidia; o__Cytophagales; f__Microscillaceae; g__Chryseolinea	0	0	0	0	0	1	0	0	0	0	0	0	0	0
OTU_1083	Detected only in biofilms	d__Bacteria; p__Proteobacteria; c__Alphaproteobacteria; o__Reyranellales; f__Reyranellaceae; g__Reyranella	0	0	0	0	0	1	0	0	0	0	0	0	0	0
OTU_1084	Detected only in biofilms	d__Bacteria; p__Proteobacteria; c__Gammaproteobacteria; o__Acidithiobacillales; f__Acidithiobacillaceae; g__KCM-B-112	0	0	0	0	0	1	0	0	0	0	0	0	0	0
OTU_1085	Detected only in biofilms	d__Bacteria; p__Proteobacteria; c__Gammaproteobacteria; o__Acidithiobacillales; f__Acidithiobacillaceae; g__KCM-B-112; s__uncultured_bacterium	0	0	0	0	0	1	0	0	0	0	0	0	0	0
OTU_1086	Detected only in biofilms	d__Bacteria; p__Proteobacteria; c__Alphaproteobacteria; o__Caulobacterales; f__Parvularculaceae; g__Amphiplicatus; s__uncultured_bacterium	0	0	0	0	0	2	0	0	0	0	0	0	0	0
OTU_1089	Detected only in biofilms	d__Bacteria; p__Proteobacteria; c__Gammaproteobacteria; o__Acidithiobacillales; f__Acidithiobacillaceae; g__KCM-B-112; s__uncultured_bacterium	0	0	0	0	0	1	0	0	0	0	0	0	0	0
OTU_1090	Detected only in biofilms	d__Bacteria; p__Proteobacteria; c__Alphaproteobacteria; o__NRL2; f__NRL2; g__NRL2	0	0	0	0	0	1	0	0	0	0	0	0	0	0
OTU_1091	Detected only in biofilms	d__Bacteria; p__Proteobacteria; c__Alphaproteobacteria; o__NRL2; f__NRL2; g__NRL2	0	0	0	0	0	1	0	0	0	0	0	0	0	0
OTU_36	Specific from water	d__Bacteria; p__Cyanobacteria; c__Cyanobacteriia; o__Chloroplast; f__Chloroplast; g__Chloroplast	0	0	0	0	0	0	0	1196	114	4	123	12	9	313
OTU_88	Specific from water	d__Bacteria; p__Actinobacteriota; c__Actinobacteria; o__Corynebacteriales; f__Mycobacteriaceae; g__Mycobacterium	0	0	0	0	0	0	0	4	92	4	271	273	4	3
OTU_96	Specific from water	d__Bacteria; p__Cyanobacteria; c__Vampirivibrionia; o__Obscuribacterales; f__Obscuribacteraceae; g__Candidatus_Obscuribacter; s__uncultured_bacterium	0	0	0	0	0	0	0	393	0	1	2	8	1	12
OTU_113	Specific from water	d__Bacteria; p__Patescibacteria; c__Parcubacteria; o__Candidatus_Adlerbacteria; f__Candidatus_Adlerbacteria; g__Candidatus_Adlerbacteria	0	0	0	0	0	0	0	76	1	0	2	1	1	36
OTU_117	Specific from water	d__Bacteria; p__Proteobacteria; c__Alphaproteobacteria; o__uncultured; f__uncultured; g__uncultured	0	0	0	0	0	0	0	102	1	1	6	1	0	14
OTU_39	Specific from water	d__Bacteria; p__Cyanobacteria; c__Vampirivibrionia; o__Obscuribacterales; f__Obscuribacteraceae; g__Candidatus_Obscuribacter; s__uncultured_bacterium	0	0	0	0	0	0	0	21	1	15	0	4	0	659
OTU_151	Specific from water	d__Bacteria; p__Proteobacteria; c__Gammaproteobacteria; o__Burkholderiales; f__Burkholderiaceae; g__Burkholderia-Caballeronia-Paraburkholderia	0	0	0	0	0	0	0	60	0	0	6	1	1	12
OTU_1201	Specific from water	Unassigned	0	0	0	0	0	0	0	2	1	2	1	1	0	0
OTU_95	Specific from water	d__Bacteria; p__Proteobacteria; c__Alphaproteobacteria; o__Rickettsiales; f__Mitochondria; g__Mitochondria; s__Picea_glauca	0	0	0	0	0	0	0	168	10	0	7	0	0	55
OTU_112	Specific from water	d__Bacteria; p__Proteobacteria; c__Gammaproteobacteria; o__Burkholderiales; f__Burkholderiaceae; g__Burkholderia-Caballeronia-Paraburkholderia; s__Paraburkholderia_ferrariae	0	0	0	0	0	0	0	95	1	0	3	0	0	39
OTU_169	Specific from water	d__Bacteria; p__Planctomycetota; c__Planctomycetes; o__Gemmatales; f__Gemmataceae; g__Gemmata; s__uncultured_bacterium	0	0	0	0	0	0	0	0	1	1	0	0	69	4
OTU_174	Specific from water	d__Bacteria; p__Actinobacteriota; c__Thermoleophilia; o__Gaiellales; f__uncultured; g__uncultured; s__Gaiella_sp.	0	0	0	0	0	0	0	80	1	0	4	0	0	5
OTU_182	Specific from water	d__Bacteria; p__Cyanobacteria; c__Cyanobacteriia; o__Chloroplast; f__Chloroplast; g__Chloroplast	0	0	0	0	0	0	0	88	10	0	6	2	0	0
OTU_225	Specific from water	d__Bacteria; p__Proteobacteria; c__Gammaproteobacteria; o__Burkholderiales; f__Burkholderiaceae; g__Burkholderia-Caballeronia-Paraburkholderia	0	0	0	0	0	0	0	11	0	0	1	2	0	11
OTU_357	Specific from water	d__Bacteria; p__Proteobacteria; c__Gammaproteobacteria; o__Burkholderiales; f__Burkholderiaceae; g__Ralstonia	0	0	0	0	0	0	0	0	1	2	0	2	0	4
OTU_499	Specific from water	d__Bacteria; p__Proteobacteria; c__Alphaproteobacteria; o__Caulobacterales; f__Hyphomonadaceae; g__uncultured; s__uncultured_bacterium	0	0	0	0	0	0	0	0	9	0	0	1	2	2
OTU_662	Specific from water	d__Bacteria; p__Proteobacteria; c__Alphaproteobacteria; o__Caulobacterales; f__Hyphomonadaceae; g__uncultured; s__uncultured_bacterium	0	0	0	0	0	0	0	0	3	1	1	0	8	0
OTU_1105	Specific from water	Unassigned	0	0	0	0	0	0	0	1	1	2	0	0	1	0
OTU_1110	Specific from water	d__Bacteria; p__Proteobacteria; c__Alphaproteobacteria; o__Caulobacterales; f__Hyphomonadaceae; g__uncultured; s__uncultured_bacterium	0	0	0	0	0	0	0	0	0	0	2	1	1	1
OTU_1178	Specific from water	Unassigned	0	0	0	0	0	0	0	0	0	1	1	1	2	0
OTU_1194	Specific from water	d__Bacteria; p__Proteobacteria; c__Alphaproteobacteria; o__Caulobacterales; f__Hyphomonadaceae; g__uncultured; s__uncultured_bacterium	0	0	0	0	0	0	0	1	1	0	1	0	2	0
OTU_1250	Specific from water	d__Bacteria; p__Proteobacteria; c__Alphaproteobacteria; o__Caulobacterales; f__Hyphomonadaceae; g__uncultured; s__uncultured_bacterium	0	0	0	0	0	0	0	0	1	0	7	1	1	0
OTU_1268	Specific from water	Unassigned	0	0	0	0	0	0	0	0	0	1	1	2	1	0
OTU_42	Detected only in water	d__Bacteria; p__Cyanobacteria; c__Vampirivibrionia; o__Obscuribacterales; f__Obscuribacteraceae; g__Candidatus_Obscuribacter; s__uncultured_bacterium	0	0	0	0	0	0	0	2299	0	1	0	4	0	0
OTU_110	Detected only in water	d__Bacteria; p__Acidobacteriota; c__Holophagae; o__Holophagales; f__Holophagaceae; g__uncultured	0	0	0	0	0	0	0	132	0	0	0	1	0	33
OTU_124	Detected only in water	d__Bacteria; p__Cyanobacteria; c__Vampirivibrionia; o__Obscuribacterales; f__Obscuribacteraceae; g__Obscuribacteraceae; s__uncultured_bacterium	0	0	0	0	0	0	0	195	1	1	0	0	0	0
OTU_173	Detected only in water	d__Bacteria; p__Patescibacteria; c__Parcubacteria; o__Candidatus_Kaiserbacteria; f__Candidatus_Kaiserbacteria; g__Candidatus_Kaiserbacteria; s__metagenome	0	0	0	0	0	0	0	32	0	0	7	0	0	12
OTU_176	Detected only in water	d__Bacteria; p__Acidobacteriota; c__Acidobacteriae; o__Bryobacterales; f__Bryobacteraceae; g__Bryobacter	0	0	0	0	0	0	0	34	0	0	0	1	0	13
OTU_186	Detected only in water	d__Bacteria; p__Actinobacteriota; c__Thermoleophilia; o__Gaiellales; f__Gaiellaceae; g__Gaiella; s__Gaiella_occulta	0	0	0	0	0	0	0	14	0	0	2	0	0	10
OTU_188	Detected only in water	d__Bacteria; p__Actinobacteriota; c__Actinobacteria; o__Corynebacteriales; f__Mycobacteriaceae; g__Mycobacterium	0	0	0	0	0	0	0	45	1	0	0	0	0	11
OTU_197	Detected only in water	d__Bacteria; p__Acidobacteriota; c__Acidobacteriae; o__Subgroup_2; f__Subgroup_2; g__Subgroup_2; s__uncultured_Acidobacteria	0	0	0	0	0	0	0	27	0	1	0	0	0	22
OTU_212	Detected only in water	d__Bacteria; p__Proteobacteria; c__Gammaproteobacteria; o__Burkholderiales; f__Neisseriaceae; g__uncultured; s__uncultured_bacterium	0	0	0	0	0	0	0	0	0	1	7	0	0	14
OTU_263	Detected only in water	d__Bacteria; p__Proteobacteria; c__Alphaproteobacteria; o__Rickettsiales; f__Mitochondria; g__Mitochondria	0	0	0	0	0	0	0	0	3	0	3	0	0	4
OTU_322	Detected only in water	d__Bacteria; p__Proteobacteria; c__Gammaproteobacteria; o__Pseudomonadales; f__Pseudomonadaceae; g__Pseudomonas	0	0	0	0	0	0	0	19	0	0	0	5	0	3
OTU_354	Detected only in water	d__Bacteria; p__Actinobacteriota; c__Actinobacteria; o__Corynebacteriales; f__Mycobacteriaceae; g__Mycobacterium	0	0	0	0	0	0	0	4	0	1	0	0	0	2
OTU_369	Detected only in water	d__Bacteria; p__Cyanobacteria; c__Vampirivibrionia; o__Obscuribacterales; f__Obscuribacteraceae; g__Obscuribacteraceae; s__uncultured_bacterium	0	0	0	0	0	0	0	0	3	0	0	5	0	3
OTU_457	Detected only in water	d__Bacteria; p__Actinobacteriota; c__Actinobacteria; o__Corynebacteriales; f__Mycobacteriaceae; g__Mycobacterium	0	0	0	0	0	0	0	0	0	0	4	5	0	1
OTU_505	Detected only in water	d__Bacteria; p__Actinobacteriota; c__Actinobacteria; o__Corynebacteriales; f__Mycobacteriaceae; g__Mycobacterium	0	0	0	0	0	0	0	0	7	0	1	4	0	0
OTU_554	Detected only in water	d__Bacteria; p__Actinobacteriota; c__Actinobacteria; o__Corynebacteriales; f__Mycobacteriaceae; g__Mycobacterium	0	0	0	0	0	0	0	0	5	1	0	1	0	0
OTU_656	Detected only in water	d__Bacteria; p__Firmicutes; c__Bacilli; o__Bacillales; f__Bacillaceae; g__Bacillus	0	0	0	0	0	0	0	0	1	0	1	0	1	0
OTU_1097	Detected only in water	Unassigned	0	0	0	0	0	0	0	0	1	2	1	0	0	0
OTU_1101	Detected only in water	d__Bacteria; p__Proteobacteria; c__Gammaproteobacteria; o__Pseudomonadales; f__Moraxellaceae; g__Acinetobacter; s__Acinetobacter_towneri	0	0	0	0	0	0	0	0	1	0	1	0	1	0
OTU_1103	Detected only in water	Unassigned	0	0	0	0	0	0	0	2	2	0	0	1	0	0
OTU_1107	Detected only in water	d__Bacteria; p__Proteobacteria; c__Alphaproteobacteria; o__Caulobacterales; f__Hyphomonadaceae; g__uncultured; s__uncultured_bacterium	0	0	0	0	0	0	0	0	0	0	1	3	1	0
OTU_1124	Detected only in water	d__Bacteria; p__Proteobacteria; c__Gammaproteobacteria; o__Burkholderiales; f__Burkholderiaceae; g__Ralstonia	0	0	0	0	0	0	0	8	0	0	0	1	0	1
OTU_1128	Detected only in water	d__Bacteria; p__Proteobacteria; c__Gammaproteobacteria; o__Burkholderiales; f__Burkholderiaceae; g__Ralstonia	0	0	0	0	0	0	0	2	0	0	0	1	0	1
OTU_1137	Detected only in water	d__Bacteria; p__Proteobacteria; c__Alphaproteobacteria; o__Caulobacterales; f__Hyphomonadaceae; g__uncultured; s__uncultured_bacterium	0	0	0	0	0	0	0	1	0	0	0	1	0	1
OTU_1139	Detected only in water	d__Bacteria; p__Proteobacteria; c__Gammaproteobacteria; o__Burkholderiales; f__Burkholderiaceae; g__Ralstonia	0	0	0	0	0	0	0	1	0	0	1	0	0	1
OTU_1174	Detected only in water	d__Bacteria; p__Proteobacteria; c__Gammaproteobacteria; o__Burkholderiales; f__Burkholderiaceae; g__Ralstonia	0	0	0	0	0	0	0	4	0	1	0	1	0	0
OTU_1179	Detected only in water	d__Bacteria; p__Proteobacteria; c__Alphaproteobacteria; o__Sphingomonadales; f__Sphingomonadaceae; g__Sphingomonas	0	0	0	0	0	0	0	5	1	0	0	1	0	0
OTU_1204	Detected only in water	Unassigned	0	0	0	0	0	0	0	1	0	2	0	0	1	0
OTU_1237	Detected only in water	d__Bacteria; p__Cyanobacteria; c__Vampirivibrionia; o__Obscuribacterales; f__Obscuribacteraceae; g__Obscuribacteraceae; s__uncultured_bacterium	0	0	0	0	0	0	0	0	1	1	0	3	0	0
OTU_1249	Detected only in water	Unassigned	0	0	0	0	0	0	0	0	1	1	0	0	1	0
OTU_1252	Detected only in water	Unassigned	0	0	0	0	0	0	0	0	0	0	1	1	1	0
OTU_89	Detected only in water	d__Bacteria; p__Cyanobacteria; c__Vampirivibrionia; o__Obscuribacterales; f__Obscuribacteraceae; g__Obscuribacteraceae; s__uncultured_bacterium	0	0	0	0	0	0	0	0	9	0	0	0	0	115
OTU_98	Detected only in water	d__Bacteria; p__Cyanobacteria; c__Vampirivibrionia; o__Obscuribacterales; f__Obscuribacteraceae; g__Obscuribacteraceae; s__uncultured_bacterium	0	0	0	0	0	0	0	0	20	0	0	0	0	69
OTU_109	Detected only in water	d__Bacteria; p__Proteobacteria; c__Alphaproteobacteria; o__Acetobacterales; f__Acetobacteraceae; g__Craurococcus-Caldovatus; s__uncultured_bacterium	0	0	0	0	0	0	0	263	4	0	0	0	0	0
OTU_115	Detected only in water	d__Bacteria; p__Cyanobacteria; c__Vampirivibrionia; o__Obscuribacterales; f__Obscuribacteraceae; g__Obscuribacteraceae; s__uncultured_bacterium	0	0	0	0	0	0	0	0	0	0	14	0	0	39
OTU_128	Detected only in water	d__Bacteria; p__Cyanobacteria; c__Cyanobacteriia; o__Chloroplast; f__Chloroplast; g__Chloroplast; s__Chromochloris_zofingiensis	0	0	0	0	0	0	0	333	0	1	0	0	0	0
OTU_143	Detected only in water	d__Bacteria; p__Bacteroidota; c__Bacteroidia; o__Chitinophagales; f__Chitinophagaceae	0	0	0	0	0	0	0	31	0	0	0	0	0	21
OTU_179	Detected only in water	d__Bacteria; p__Proteobacteria; c__Gammaproteobacteria; o__Burkholderiales; f__Burkholderiaceae; g__Burkholderia-Caballeronia-Paraburkholderia	0	0	0	0	0	0	0	84	0	0	0	0	0	19
OTU_185	Detected only in water	d__Bacteria; p__Actinobacteriota; c__Actinobacteria; o__Micrococcales; f__Micrococcaceae; g__Micrococcus	0	0	0	0	0	0	0	3	0	0	0	0	0	19
OTU_187	Detected only in water	d__Bacteria; p__Proteobacteria; c__Gammaproteobacteria; o__Burkholderiales; f__Burkholderiaceae; g__Burkholderia-Caballeronia-Paraburkholderia	0	0	0	0	0	0	0	0	0	1	0	0	0	27
OTU_208	Detected only in water	d__Bacteria; p__Proteobacteria; c__Gammaproteobacteria; o__Pseudomonadales; f__Moraxellaceae; g__Enhydrobacter	0	0	0	0	0	0	0	3	0	0	0	0	0	11
OTU_211	Detected only in water	d__Bacteria; p__Proteobacteria; c__Gammaproteobacteria; o__Burkholderiales; f__Burkholderiaceae; g__Ralstonia	0	0	0	0	0	0	0	1	0	0	0	0	0	28
OTU_216	Detected only in water	d__Bacteria; p__Bdellovibrionota; c__Oligoflexia; o__0319-6G20; f__0319-6G20; g__0319-6G20; s__uncultured_Bacteriovorax	0	0	0	0	0	0	0	28	0	0	0	0	0	6
OTU_221	Detected only in water	d__Bacteria; p__Bacteroidota; c__Bacteroidia; o__Chitinophagales; f__Chitinophagaceae; g__Hydrotalea; s__uncultured_bacterium	0	0	0	0	0	0	0	0	0	0	0	2	0	15
OTU_222	Detected only in water	d__Bacteria; p__Proteobacteria; c__Gammaproteobacteria; o__Burkholderiales; f__Rhodocyclaceae	0	0	0	0	0	0	0	27	0	0	0	0	0	5
OTU_229	Detected only in water	d__Bacteria; p__Proteobacteria; c__Alphaproteobacteria; o__Sphingomonadales; f__Sphingomonadaceae; g__Sphingomonas	0	0	0	0	0	0	0	70	0	0	2	0	0	0
OTU_230	Detected only in water	d__Bacteria; p__Bacteroidota; c__Bacteroidia; o__Chitinophagales; f__Chitinophagaceae; g__Puia; s__uncultured_bacterium	0	0	0	0	0	0	0	43	0	0	0	0	0	2
OTU_236	Detected only in water	d__Bacteria; p__Proteobacteria; c__Alphaproteobacteria; o__Rhizobiales; f__Rhizobiaceae; g__Ciceribacter; s__Ensifer_adhaerens	0	0	0	0	0	0	0	32	0	0	0	0	0	2
OTU_239	Detected only in water	d__Bacteria; p__Proteobacteria; c__Gammaproteobacteria; o__Burkholderiales; f__Comamonadaceae; g__Curvibacter	0	0	0	0	0	0	0	19	0	0	0	0	0	8
OTU_248	Detected only in water	d__Bacteria; p__Proteobacteria; c__Alphaproteobacteria; o__Rhizobiales; f__Rhizobiaceae; g__Mesorhizobium	0	0	0	0	0	0	0	14	0	0	0	0	0	5
OTU_259	Detected only in water	d__Bacteria; p__Proteobacteria; c__Gammaproteobacteria; o__Burkholderiales; f__Burkholderiaceae; g__Cupriavidus; s__Cupriavidus_basilensis	0	0	0	0	0	0	0	23	0	0	0	0	0	1
OTU_260	Detected only in water	d__Bacteria; p__Proteobacteria; c__Gammaproteobacteria; o__Burkholderiales; f__Burkholderiaceae; g__Burkholderia-Caballeronia-Paraburkholderia	0	0	0	0	0	0	0	19	0	0	0	0	0	4
OTU_264	Detected only in water	d__Bacteria; p__Planctomycetota; c__Planctomycetes; o__uncultured; f__uncultured; g__uncultured; s__uncultured_planctomycete	0	0	0	0	0	0	0	0	0	0	0	0	2	4
OTU_266	Detected only in water	d__Bacteria; p__Proteobacteria; c__Gammaproteobacteria; o__Burkholderiales; f__Neisseriaceae; g__Neisseria; s__Neisseria_perflava	0	0	0	0	0	0	0	28	0	0	0	0	0	3
OTU_274	Detected only in water	d__Bacteria; p__Proteobacteria; c__Gammaproteobacteria; o__Burkholderiales; f__Comamonadaceae; g__Aquabacterium	0	0	0	0	0	0	0	0	0	0	0	2	0	5
OTU_276	Detected only in water	d__Bacteria; p__Acidobacteriota; c__Acidobacteriae; o__Subgroup_2; f__Subgroup_2; g__Subgroup_2	0	0	0	0	0	0	0	0	0	0	0	1	0	6
OTU_281	Detected only in water	d__Bacteria; p__Proteobacteria; c__Gammaproteobacteria; o__Alteromonadales; f__Alteromonadaceae; g__Alteromonas	0	0	0	0	0	0	0	19	0	18	0	0	0	0
OTU_287	Detected only in water	d__Bacteria; p__Proteobacteria; c__Alphaproteobacteria; o__Rhizobiales; f__Rhizobiales_Incertae_Sedis; g__Phreatobacter	0	0	0	0	0	0	0	24	0	0	0	0	0	10
OTU_299	Detected only in water	d__Bacteria; p__Proteobacteria; c__Gammaproteobacteria; o__Xanthomonadales; f__Rhodanobacteraceae; g__Dyella	0	0	0	0	0	0	0	2	0	0	0	0	0	6
OTU_303	Detected only in water	d__Bacteria; p__Proteobacteria; c__Gammaproteobacteria; o__Pseudomonadales; f__Moraxellaceae; g__Acinetobacter	0	0	0	0	0	0	0	32	0	0	2	0	0	0
OTU_304	Detected only in water	d__Bacteria; p__Proteobacteria; c__Alphaproteobacteria; o__Rhizobiales; f__Beijerinckiaceae; g__Methylobacterium-Methylorubrum	0	0	0	0	0	0	0	39	0	0	0	2	0	0
OTU_320	Detected only in water	d__Bacteria; p__Cyanobacteria; c__Vampirivibrionia; o__Obscuribacterales; f__Obscuribacteraceae; g__Obscuribacteraceae; s__uncultured_bacterium	0	0	0	0	0	0	0	0	0	0	1	0	0	5
OTU_345	Detected only in water	d__Bacteria; p__Cyanobacteria; c__Cyanobacteriia; o__Chloroplast; f__Chloroplast; g__Chloroplast	0	0	0	0	0	0	0	0	2	0	0	0	0	3
OTU_346	Detected only in water	d__Bacteria; p__Proteobacteria; c__Alphaproteobacteria; o__Rhizobiales; f__Beijerinckiaceae	0	0	0	0	0	0	0	3	0	0	0	0	0	5
OTU_355	Detected only in water	d__Bacteria; p__Proteobacteria; c__Gammaproteobacteria	0	0	0	0	0	0	0	0	0	0	3	0	0	3
OTU_367	Detected only in water	d__Bacteria; p__Patescibacteria; c__Parcubacteria; o__Candidatus_Adlerbacteria; f__Candidatus_Adlerbacteria; g__Candidatus_Adlerbacteria; s__uncultured_bacterium	0	0	0	0	0	0	0	2	0	0	0	0	0	2
OTU_378	Detected only in water	d__Bacteria; p__Proteobacteria; c__Gammaproteobacteria; o__Burkholderiales; f__Rhodocyclaceae	0	0	0	0	0	0	0	0	0	0	8	0	0	2
OTU_384	Detected only in water	d__Bacteria; p__Verrucomicrobiota; c__Verrucomicrobiae; o__Opitutales; f__Opitutaceae; g__Lacunisphaera; s__Oleiharenicola_alkalitolerans	0	0	0	0	0	0	0	4	0	0	0	0	0	1
OTU_394	Detected only in water	d__Bacteria; p__Firmicutes; c__Bacilli; o__Lactobacillales; f__Streptococcaceae; g__Streptococcus; s__Streptococcus_salivarius	0	0	0	0	0	0	0	8	0	0	0	0	0	2
OTU_438	Detected only in water	d__Bacteria; p__Proteobacteria; c__Gammaproteobacteria; o__Xanthomonadales; f__Rhodanobacteraceae; g__Rhodanobacter; s__Dyella_sp.	0	0	0	0	0	0	0	1	0	0	0	0	0	1
OTU_453	Detected only in water	d__Bacteria; p__Planctomycetota; c__Planctomycetes; o__Planctomycetales; f__Schlesneriaceae; g__Planctopirus; s__uncultured_bacterium	0	0	0	0	0	0	0	0	0	1	0	0	0	2
OTU_473	Detected only in water	d__Bacteria; p__Actinobacteriota; c__Actinobacteria; o__Corynebacteriales; f__Corynebacteriaceae; g__Corynebacterium	0	0	0	0	0	0	0	7	1	0	0	0	0	0
OTU_475	Detected only in water	d__Bacteria; p__Cyanobacteria; c__Cyanobacteriia; o__Chloroplast; f__Chloroplast; g__Chloroplast	0	0	0	0	0	0	0	6	0	0	3	0	0	0
OTU_528	Detected only in water	d__Bacteria; p__Proteobacteria; c__Alphaproteobacteria; o__Caulobacterales; f__Parvularculaceae; g__Amphiplicatus; s__uncultured_bacterium	0	0	0	0	0	0	0	0	0	1	0	0	1	0
OTU_646	Detected only in water	d__Bacteria; p__Actinobacteriota; c__Acidimicrobiia; o__Microtrichales; f__Microtrichaceae; g__uncultured; s__metagenome	0	0	0	0	0	0	0	0	2	0	1	0	0	0
OTU_652	Detected only in water	d__Bacteria; p__Thermotogota; c__Thermotogae; o__Kosmotogales; f__Kosmotogaceae; g__Mesotoga; s__Mesotoga_prima	0	0	0	0	0	0	0	0	0	1	1	0	0	0
OTU_711	Detected only in water	d__Bacteria; p__Cyanobacteria; c__Vampirivibrionia; o__Obscuribacterales; f__Obscuribacteraceae; g__Obscuribacteraceae; s__uncultured_bacterium	0	0	0	0	0	0	0	0	2	1	0	0	0	0
OTU_804	Detected only in water	d__Bacteria; p__Proteobacteria; c__Alphaproteobacteria; o__NRL2; f__NRL2; g__NRL2; s__uncultured_Alphaproteobacteria	0	0	0	0	0	0	0	0	1	0	0	0	1	0
OTU_989	Detected only in water	d__Bacteria; p__Proteobacteria; c__Gammaproteobacteria; o__Burkholderiales; f__Burkholderiaceae; g__Ralstonia	0	0	0	0	0	0	0	9	0	0	0	0	0	2
OTU_1100	Detected only in water	Unassigned	0	0	0	0	0	0	0	0	0	2	0	1	0	0
OTU_1104	Detected only in water	d__Bacteria	0	0	0	0	0	0	0	1	0	0	1	0	0	0
OTU_1111	Detected only in water	d__Bacteria; p__Proteobacteria; c__Gammaproteobacteria; o__Burkholderiales; f__Burkholderiaceae; g__Ralstonia	0	0	0	0	0	0	0	6	0	0	0	0	0	2
OTU_1119	Detected only in water	d__Bacteria; p__Proteobacteria; c__Gammaproteobacteria; o__Burkholderiales; f__Burkholderiaceae; g__Ralstonia	0	0	0	0	0	0	0	11	0	0	0	2	0	0
OTU_1120	Detected only in water	d__Bacteria; p__Proteobacteria; c__Gammaproteobacteria; o__Burkholderiales; f__Burkholderiaceae; g__Ralstonia	0	0	0	0	0	0	0	1	0	0	0	0	0	1
OTU_1122	Detected only in water	d__Bacteria; p__Proteobacteria; c__Gammaproteobacteria; o__Burkholderiales; f__Burkholderiaceae; g__Ralstonia	0	0	0	0	0	0	0	2	0	0	0	0	0	1
OTU_1131	Detected only in water	d__Bacteria; p__Proteobacteria; c__Gammaproteobacteria; o__Burkholderiales; f__Burkholderiaceae; g__Ralstonia	0	0	0	0	0	0	0	1	0	0	0	0	0	1
OTU_1133	Detected only in water	d__Bacteria; p__Proteobacteria; c__Alphaproteobacteria; o__Caulobacterales; f__Hyphomonadaceae; g__uncultured; s__uncultured_bacterium	0	0	0	0	0	0	0	1	0	0	0	2	0	0
OTU_1142	Detected only in water	d__Bacteria; p__Proteobacteria; c__Gammaproteobacteria; o__Burkholderiales; f__Burkholderiaceae; g__Ralstonia	0	0	0	0	0	0	0	1	0	0	0	0	0	1
OTU_1143	Detected only in water	d__Bacteria; p__Proteobacteria; c__Gammaproteobacteria; o__Burkholderiales; f__Burkholderiaceae; g__Ralstonia	0	0	0	0	0	0	0	1	0	0	0	0	0	1
OTU_1148	Detected only in water	d__Bacteria; p__Proteobacteria; c__Gammaproteobacteria; o__Burkholderiales; f__Burkholderiaceae; g__Ralstonia	0	0	0	0	0	0	0	1	0	0	0	0	0	1
OTU_1157	Detected only in water	d__Bacteria; p__Proteobacteria; c__Gammaproteobacteria; o__Burkholderiales; f__Burkholderiaceae; g__Ralstonia	0	0	0	0	0	0	0	4	0	0	1	0	0	0
OTU_1159	Detected only in water	Unassigned	0	0	0	0	0	0	0	2	0	2	0	0	0	0
OTU_1162	Detected only in water	d__Bacteria; p__Cyanobacteria; c__Vampirivibrionia; o__Obscuribacterales; f__Obscuribacteraceae; g__Candidatus_Obscuribacter; s__uncultured_bacterium	0	0	0	0	0	0	0	1	0	0	0	0	9	0
OTU_1166	Detected only in water	d__Bacteria; p__Proteobacteria; c__Alphaproteobacteria; o__Reyranellales; f__Reyranellaceae; g__Reyranella	0	0	0	0	0	0	0	1	0	0	0	0	3	0
OTU_1190	Detected only in water	d__Bacteria; p__Proteobacteria; c__Gammaproteobacteria; o__Burkholderiales; f__Burkholderiaceae; g__Ralstonia	0	0	0	0	0	0	0	1	0	0	0	1	0	0
OTU_1212	Detected only in water	d__Bacteria; p__Proteobacteria; c__Gammaproteobacteria; o__Acidithiobacillales; f__Acidithiobacillaceae; g__KCM-B-112	0	0	0	0	0	0	0	1	0	0	0	0	1	0
OTU_1220	Detected only in water	d__Bacteria; p__Proteobacteria; c__Alphaproteobacteria; o__Caulobacterales; f__Hyphomonadaceae; g__uncultured; s__uncultured_bacterium	0	0	0	0	0	0	0	1	0	0	1	0	0	0
OTU_1225	Detected only in water	d__Bacteria; p__Proteobacteria; c__Gammaproteobacteria; o__Burkholderiales; f__Burkholderiaceae; g__Ralstonia	0	0	0	0	0	0	0	1	0	0	1	0	0	0
OTU_1226	Detected only in water	d__Bacteria; p__Proteobacteria; c__Alphaproteobacteria; o__Rhodobacterales; f__Rhodobacteraceae; g__Rhodobacter	0	0	0	0	0	0	0	1	0	0	1	0	0	0
OTU_1239	Detected only in water	d__Bacteria; p__Actinobacteriota; c__Actinobacteria; o__Corynebacteriales; f__Mycobacteriaceae; g__Mycobacterium	0	0	0	0	0	0	0	0	10	0	1	0	0	0
OTU_1242	Detected only in water	d__Bacteria; p__Proteobacteria; c__Alphaproteobacteria; o__Caulobacterales; f__Hyphomonadaceae; g__uncultured; s__uncultured_bacterium	0	0	0	0	0	0	0	0	1	0	1	0	0	0
OTU_1243	Detected only in water	d__Bacteria; p__Cyanobacteria; c__Vampirivibrionia; o__Obscuribacterales; f__Obscuribacteraceae; g__Obscuribacteraceae; s__uncultured_bacterium	0	0	0	0	0	0	0	0	1	0	0	1	0	0
OTU_1244	Detected only in water	d__Bacteria; p__Actinobacteriota; c__Actinobacteria; o__Corynebacteriales; f__Mycobacteriaceae; g__Mycobacterium	0	0	0	0	0	0	0	0	3	0	0	2	0	0
OTU_1245	Detected only in water	d__Bacteria; p__Proteobacteria; c__Alphaproteobacteria; o__Caulobacterales; f__Hyphomonadaceae; g__uncultured; s__uncultured_bacterium	0	0	0	0	0	0	0	0	0	0	1	1	0	0
OTU_1248	Detected only in water	d__Bacteria; p__Cyanobacteria; c__Cyanobacteriia; o__Cyanobacteriales; f__Chroococcidiopsaceae; g__Aliterella	0	0	0	0	0	0	0	0	1	0	3	0	0	0
OTU_1254	Detected only in water	d__Bacteria; p__Proteobacteria; c__Alphaproteobacteria; o__Caulobacterales; f__Hyphomonadaceae; g__uncultured; s__uncultured_bacterium	0	0	0	0	0	0	0	0	1	0	1	0	0	0
OTU_1256	Detected only in water	d__Bacteria; p__Cyanobacteria; c__Vampirivibrionia; o__Obscuribacterales; f__Obscuribacteraceae; g__Obscuribacteraceae; s__uncultured_bacterium	0	0	0	0	0	0	0	0	1	0	0	1	0	0
OTU_1257	Detected only in water	d__Bacteria; p__Actinobacteriota; c__Actinobacteria; o__Corynebacteriales; f__Mycobacteriaceae; g__Mycobacterium	0	0	0	0	0	0	0	0	1	0	0	1	0	0
OTU_1258	Detected only in water	d__Bacteria; p__Proteobacteria; c__Alphaproteobacteria; o__Caulobacterales; f__Hyphomonadaceae; g__uncultured; s__uncultured_bacterium	0	0	0	0	0	0	0	0	1	0	1	0	0	0
OTU_1262	Detected only in water	d__Bacteria; p__Proteobacteria; c__Alphaproteobacteria; o__Caulobacterales; f__Hyphomonadaceae; g__uncultured; s__uncultured_bacterium	0	0	0	0	0	0	0	0	0	0	1	1	0	0
OTU_1263	Detected only in water	d__Bacteria; p__Proteobacteria; c__Alphaproteobacteria; o__Caulobacterales; f__Hyphomonadaceae; g__uncultured; s__uncultured_bacterium	0	0	0	0	0	0	0	0	1	0	0	0	1	0
OTU_1270	Detected only in water	d__Bacteria; p__Cyanobacteria; c__Cyanobacteriia; o__Cyanobacteriales; f__Chroococcidiopsaceae; g__uncultured; s__uncultured_bacterium	0	0	0	0	0	0	0	0	0	1	0	0	2	0
OTU_1272	Detected only in water	d__Bacteria; p__Proteobacteria; c__Alphaproteobacteria; o__NRL2; f__NRL2; g__NRL2	0	0	0	0	0	0	0	0	0	1	0	0	1	0
OTU_1273	Detected only in water	d__Bacteria; p__Proteobacteria; c__Alphaproteobacteria; o__Caulobacterales; f__Parvularculaceae; g__Amphiplicatus; s__uncultured_bacterium	0	0	0	0	0	0	0	0	0	1	0	0	1	0
OTU_1274	Detected only in water	d__Bacteria; p__Desulfobacterota; c__uncultured; o__uncultured; f__uncultured; g__uncultured	0	0	0	0	0	0	0	0	0	1	0	0	1	0
OTU_1275	Detected only in water	d__Bacteria; p__Proteobacteria; c__Alphaproteobacteria	0	0	0	0	0	0	0	0	0	1	0	0	1	0
OTU_1278	Detected only in water	d__Bacteria; p__Proteobacteria; c__Alphaproteobacteria	0	0	0	0	0	0	0	0	0	0	2	0	1	0
OTU_1279	Detected only in water	d__Bacteria; p__Proteobacteria; c__Alphaproteobacteria	0	0	0	0	0	0	0	0	0	0	4	2	0	0
OTU_1280	Detected only in water	d__Bacteria; p__Proteobacteria; c__Alphaproteobacteria; o__Caulobacterales; f__Hyphomonadaceae; g__uncultured; s__uncultured_bacterium	0	0	0	0	0	0	0	0	0	0	1	3	0	0
OTU_1284	Detected only in water	d__Bacteria; p__Proteobacteria; c__Alphaproteobacteria; o__Caulobacterales; f__Hyphomonadaceae; g__uncultured; s__uncultured_bacterium	0	0	0	0	0	0	0	0	0	0	2	1	0	0
OTU_1288	Detected only in water	d__Bacteria; p__Proteobacteria; c__Alphaproteobacteria; o__Caulobacterales; f__Hyphomonadaceae; g__uncultured; s__uncultured_bacterium	0	0	0	0	0	0	0	0	0	0	1	1	0	0
OTU_1293	Detected only in water	Unassigned	0	0	0	0	0	0	0	0	0	0	0	1	1	0
OTU_168	Detected only in water	d__Bacteria; p__Proteobacteria; c__Gammaproteobacteria; o__Vibrionales; f__Vibrionaceae; g__Vibrio	0	0	0	0	0	0	0	0	0	0	0	0	0	26
OTU_184	Detected only in water	d__Bacteria; p__Bacteroidota; c__Bacteroidia; o__Bacteroidales; f__Prevotellaceae; g__Alloprevotella	0	0	0	0	0	0	0	0	0	0	0	0	0	38
OTU_198	Detected only in water	d__Bacteria; p__Cyanobacteria; c__Cyanobacteriia; o__Chloroplast; f__Chloroplast; g__Chloroplast	0	0	0	0	0	0	0	94	0	0	0	0	0	0
OTU_203	Detected only in water	d__Bacteria; p__Proteobacteria; c__Gammaproteobacteria; o__Alteromonadales; f__Shewanellaceae; g__Shewanella; s__Shewanella_bicestrii	0	0	0	0	0	0	0	0	0	0	0	0	0	16
OTU_219	Detected only in water	d__Bacteria; p__Acidobacteriota; c__Acidobacteriae; o__Elev-16S-1166; f__Elev-16S-1166; g__Elev-16S-1166; s__uncultured_bacterium	0	0	0	0	0	0	0	50	0	0	0	0	0	0
OTU_223	Detected only in water	d__Bacteria; p__Proteobacteria; c__Alphaproteobacteria; o__Sphingomonadales; f__Sphingomonadaceae	0	0	0	0	0	0	0	45	0	0	0	0	0	0
OTU_224	Detected only in water	d__Bacteria; p__Bacteroidota; c__Bacteroidia; o__Chitinophagales; f__Chitinophagaceae; g__Sediminibacterium; s__uncultured_bacterium	0	0	0	0	0	0	0	57	0	0	0	0	0	0
OTU_228	Detected only in water	d__Bacteria; p__Proteobacteria; c__Gammaproteobacteria; o__Burkholderiales; f__TRA3-20; g__TRA3-20	0	0	0	0	0	0	0	0	0	0	0	0	0	19
OTU_233	Detected only in water	d__Bacteria; p__Proteobacteria; c__Gammaproteobacteria; o__Xanthomonadales; f__Rhodanobacteraceae; g__Dyella	0	0	0	0	0	0	0	0	0	0	0	0	0	14
OTU_237	Detected only in water	d__Bacteria; p__Firmicutes; c__Negativicutes; o__Veillonellales-Selenomonadales; f__Selenomonadaceae; g__Megamonas	0	0	0	0	0	0	0	0	0	0	0	0	0	7
OTU_238	Detected only in water	d__Bacteria; p__Proteobacteria; c__Gammaproteobacteria; o__Vibrionales; f__Vibrionaceae; g__Vibrio	0	0	0	0	0	0	0	0	0	0	0	0	0	9
OTU_242	Detected only in water	d__Bacteria; p__Actinobacteriota; c__Actinobacteria; o__PeM15; f__PeM15; g__PeM15	0	0	0	0	0	0	0	31	0	0	0	0	0	0
OTU_243	Detected only in water	d__Bacteria; p__Proteobacteria; c__Alphaproteobacteria; o__Rhizobiales; f__Beijerinckiaceae; g__1174-901-12	0	0	0	0	0	0	0	41	0	0	0	0	0	0
OTU_244	Detected only in water	d__Bacteria; p__Proteobacteria; c__Alphaproteobacteria; o__Caulobacterales; f__Caulobacteraceae; g__Brevundimonas	0	0	0	0	0	0	0	28	0	0	0	0	0	0
OTU_249	Detected only in water	d__Bacteria; p__Cyanobacteria; c__Cyanobacteriia; o__Chloroplast; f__Chloroplast; g__Chloroplast	0	0	0	0	0	0	0	0	0	0	0	0	0	8
OTU_250	Detected only in water	d__Bacteria; p__Planctomycetota; c__Planctomycetes; o__Gemmatales; f__Gemmataceae; g__Fimbriiglobus; s__uncultured_planctomycete	0	0	0	0	0	0	0	0	0	0	0	0	0	6
OTU_254	Detected only in water	d__Bacteria; p__Fusobacteriota; c__Fusobacteriia; o__Fusobacteriales; f__Fusobacteriaceae; g__Fusobacterium; s__Fusobacterium_sp.	0	0	0	0	0	0	0	0	0	0	0	0	0	4
OTU_257	Detected only in water	d__Bacteria; p__Proteobacteria; c__Gammaproteobacteria; o__Burkholderiales; f__Rhodocyclaceae; g__Sulfuritalea	0	0	0	0	0	0	0	0	0	0	0	0	0	5
OTU_258	Detected only in water	d__Bacteria; p__Firmicutes; c__Bacilli; o__Lactobacillales; f__Lactobacillaceae; g__Lactobacillus; s__Lactobacillus_iners	0	0	0	0	0	0	0	0	0	0	0	0	0	7
OTU_262	Detected only in water	d__Bacteria; p__Cyanobacteria; c__Vampirivibrionia; o__Obscuribacterales; f__Obscuribacteraceae; g__Obscuribacteraceae; s__uncultured_bacterium	0	0	0	0	0	0	0	0	0	0	0	0	0	5
OTU_265	Detected only in water	d__Bacteria; p__Proteobacteria; c__Gammaproteobacteria; o__Beggiatoales; f__Beggiatoaceae; g__uncultured; s__uncultured_gamma	0	0	0	0	0	0	0	32	0	0	0	0	0	0
OTU_269	Detected only in water	d__Bacteria; p__Planctomycetota; c__Planctomycetes; o__Planctomycetales; f__uncultured; g__uncultured; s__metagenome	0	0	0	0	0	0	0	0	0	0	0	0	0	5
OTU_270	Detected only in water	d__Bacteria; p__Firmicutes; c__Clostridia; o__Peptostreptococcales-Tissierellales; f__Peptostreptococcales-Tissierellales; g__Finegoldia; s__uncultured_bacterium	0	0	0	0	0	0	0	30	0	0	0	0	0	0
OTU_271	Detected only in water	d__Bacteria; p__Firmicutes; c__Clostridia; o__Clostridia; f__Gracilibacteraceae; g__Lutispora; s__uncultured_bacterium	0	0	0	0	0	0	0	24	0	0	0	0	0	0
OTU_272	Detected only in water	d__Bacteria; p__Chloroflexi; c__Chloroflexia; o__Chloroflexales; f__Chloroflexaceae; g__Chloronema; s__uncultured_bacterium	0	0	0	0	0	0	0	35	0	0	0	0	0	0
OTU_275	Detected only in water	d__Bacteria; p__Proteobacteria; c__Alphaproteobacteria; o__Caulobacterales; f__Caulobacteraceae; g__Phenylobacterium	0	0	0	0	0	0	0	22	0	0	0	0	0	0
OTU_280	Detected only in water	d__Bacteria; p__Actinobacteriota; c__Coriobacteriia; o__Coriobacteriales; f__Coriobacteriaceae; g__Collinsella	0	0	0	0	0	0	0	0	0	0	0	0	0	2
OTU_284	Detected only in water	d__Bacteria; p__Proteobacteria; c__Gammaproteobacteria; o__Legionellales; f__Legionellaceae; g__Legionella	0	0	0	0	0	0	0	0	0	0	0	0	0	9
OTU_285	Detected only in water	d__Bacteria; p__Campilobacterota; c__Campylobacteria; o__Campylobacterales; f__Arcobacteraceae; g__Arcobacter	0	0	0	0	0	0	0	0	0	0	0	0	0	6
OTU_286	Detected only in water	d__Bacteria; p__Proteobacteria; c__Alphaproteobacteria; o__Rhodospirillales; f__uncultured; g__uncultured	0	0	0	0	0	0	0	0	0	0	0	0	0	3
OTU_288	Detected only in water	d__Bacteria; p__Proteobacteria; c__Alphaproteobacteria; o__Rhizobiales; f__D05-2; g__D05-2; s__uncultured_bacterium	0	0	0	0	0	0	0	23	0	0	0	0	0	0
OTU_289	Detected only in water	d__Bacteria; p__Bdellovibrionota; c__Oligoflexia; o__0319-6G20; f__0319-6G20; g__0319-6G20; s__uncultured_Roseobacter	0	0	0	0	0	0	0	0	0	0	0	0	0	10
OTU_290	Detected only in water	d__Bacteria; p__Bacteroidota; c__Bacteroidia; o__Sphingobacteriales; f__Sphingobacteriaceae; g__Mucilaginibacter; s__Castanea_mollissima	0	0	0	0	0	0	0	0	0	0	0	0	0	5
OTU_291	Detected only in water	d__Bacteria; p__Myxococcota; c__Polyangia; o__Haliangiales; f__Haliangiaceae; g__Haliangium	0	0	0	0	0	0	0	0	0	0	0	0	0	7
OTU_292	Detected only in water	d__Bacteria; p__Firmicutes; c__Bacilli; o__Staphylococcales; f__Staphylococcaceae; g__Staphylococcus; s__Staphylococcus_equorum	0	0	0	0	0	0	0	33	0	0	0	0	0	0
OTU_298	Detected only in water	d__Bacteria; p__Proteobacteria; c__Gammaproteobacteria; o__Enterobacterales; f__Enterobacteriaceae	0	0	0	0	0	0	0	0	0	0	0	0	0	3
OTU_300	Detected only in water	d__Bacteria; p__Proteobacteria; c__Gammaproteobacteria; o__Pseudomonadales; f__Pseudomonadaceae; g__Pseudomonas	0	0	0	0	0	0	0	35	0	0	0	0	0	0
OTU_301	Detected only in water	d__Bacteria; p__Proteobacteria; c__Alphaproteobacteria; o__Acetobacterales; f__Acetobacteraceae; g__Acidiphilium	0	0	0	0	0	0	0	27	0	0	0	0	0	0
OTU_302	Detected only in water	d__Bacteria; p__Firmicutes; c__Bacilli; o__Alicyclobacillales; f__Alicyclobacillaceae; g__Tumebacillus	0	0	0	0	0	0	0	83	0	0	0	0	0	0
OTU_308	Detected only in water	d__Bacteria; p__Proteobacteria; c__Alphaproteobacteria; o__Sphingomonadales; f__Sphingomonadaceae; g__Novosphingobium	0	0	0	0	0	0	0	0	0	0	0	0	0	1
OTU_313	Detected only in water	d__Bacteria; p__Proteobacteria; c__Alphaproteobacteria; o__Rickettsiales; f__Mitochondria; g__Mitochondria	0	0	0	0	0	0	0	0	0	0	0	0	0	4
OTU_314	Detected only in water	d__Bacteria; p__Firmicutes; c__Negativicutes; o__Veillonellales-Selenomonadales; f__Veillonellaceae; g__Veillonella; s__Veillonella_sp.	0	0	0	0	0	0	0	0	0	0	0	0	0	7
OTU_321	Detected only in water	d__Bacteria; p__Bdellovibrionota; c__Oligoflexia; o__0319-6G20; f__0319-6G20; g__0319-6G20; s__uncultured_Roseobacter	0	0	0	0	0	0	0	0	0	0	0	0	0	3
OTU_323	Detected only in water	d__Bacteria; p__Proteobacteria; c__Alphaproteobacteria; o__Caulobacterales; f__Caulobacteraceae; g__Caulobacter	0	0	0	0	0	0	0	0	0	0	0	0	0	3
OTU_324	Detected only in water	d__Bacteria; p__Cyanobacteria; c__Vampirivibrionia; o__Obscuribacterales; f__Obscuribacteraceae; g__Obscuribacteraceae; s__uncultured_bacterium	0	0	0	0	0	0	0	30	0	0	0	0	0	0
OTU_327	Detected only in water	d__Bacteria; p__Cyanobacteria; c__Cyanobacteriia; o__Chloroplast; f__Chloroplast; g__Chloroplast	0	0	0	0	0	0	0	0	0	0	0	0	0	2
OTU_328	Detected only in water	d__Bacteria; p__Proteobacteria; c__Gammaproteobacteria; o__Legionellales; f__Legionellaceae; g__Legionella	0	0	0	0	0	0	0	0	0	0	0	0	0	6
OTU_329	Detected only in water	d__Bacteria; p__Cyanobacteria; c__Cyanobacteriia; o__Chloroplast; f__Chloroplast; g__Chloroplast; s__Mychonastes_jurisii	0	0	0	0	0	0	0	21	0	0	0	0	0	0
OTU_330	Detected only in water	d__Bacteria; p__Actinobacteriota; c__Actinobacteria; o__Micrococcales; f__Dermabacteraceae; g__Dermabacter	0	0	0	0	0	0	0	13	0	0	0	0	0	0
OTU_331	Detected only in water	d__Bacteria; p__Cyanobacteria; c__Cyanobacteriia; o__Chloroplast; f__Chloroplast; g__Chloroplast; s__Vischeria_sp.	0	0	0	0	0	0	0	20	0	0	0	0	0	0
OTU_334	Detected only in water	d__Bacteria; p__Bacteroidota; c__Bacteroidia; o__Sphingobacteriales; f__env.OPS_17; g__env.OPS_17	0	0	0	0	0	0	0	0	0	0	0	0	0	4
OTU_335	Detected only in water	d__Bacteria; p__Proteobacteria; c__Gammaproteobacteria; o__Burkholderiales; f__Comamonadaceae	0	0	0	0	0	0	0	0	0	0	0	0	0	5
OTU_336	Detected only in water	d__Bacteria; p__Firmicutes; c__Bacilli; o__Lactobacillales; f__Carnobacteriaceae; g__Dolosigranulum	0	0	0	0	0	0	0	0	0	0	0	0	0	2
OTU_337	Detected only in water	d__Bacteria; p__Actinobacteriota; c__Actinobacteria; o__Micrococcales; f__Micrococcaceae; g__Rothia	0	0	0	0	0	0	0	0	0	0	0	0	0	2
OTU_338	Detected only in water	d__Bacteria; p__Planctomycetota; c__BD7-11; o__BD7-11; f__BD7-11; g__BD7-11; s__uncultured_bacterium	0	0	0	0	0	0	0	0	0	0	0	0	0	5
OTU_339	Detected only in water	d__Bacteria; p__Bacteroidota; c__Bacteroidia; o__Cytophagales; f__Hymenobacteraceae; g__Hymenobacter	0	0	0	0	0	0	0	23	0	0	0	0	0	0
OTU_340	Detected only in water	d__Bacteria; p__Patescibacteria; c__Saccharimonadia; o__Saccharimonadales; f__Saccharimonadales; g__Saccharimonadales; s__uncultured_Epsilonproteobacteria	0	0	0	0	0	0	0	23	0	0	0	0	0	0
OTU_341	Detected only in water	d__Bacteria; p__Cyanobacteria; c__Vampirivibrionia; o__Obscuribacterales; f__Obscuribacteraceae; g__Obscuribacteraceae; s__uncultured_bacterium	0	0	0	0	0	0	0	21	0	0	0	0	0	0
OTU_347	Detected only in water	d__Bacteria; p__Proteobacteria; c__Gammaproteobacteria; o__Xanthomonadales; f__Rhodanobacteraceae; g__Dyella	0	0	0	0	0	0	0	0	0	0	0	0	0	2
OTU_348	Detected only in water	d__Bacteria; p__Schekmanbacteria; c__Schekmanbacteria; o__Schekmanbacteria; f__Schekmanbacteria; g__Schekmanbacteria; s__uncultured_Syntrophobacterales	0	0	0	0	0	0	0	0	0	0	0	0	0	5
OTU_349	Detected only in water	d__Bacteria; p__Actinobacteriota; c__Actinobacteria; o__Corynebacteriales; f__Mycobacteriaceae; g__Mycobacterium	0	0	0	0	0	0	0	0	0	0	0	0	0	2
OTU_353	Detected only in water	d__Bacteria; p__Proteobacteria; c__Gammaproteobacteria; o__Alteromonadales; f__Marinobacteraceae; g__Marinobacter	0	0	0	0	0	0	0	0	0	0	0	0	0	4
OTU_356	Detected only in water	d__Bacteria; p__Proteobacteria; c__Alphaproteobacteria; o__Rhizobiales; f__Rhizobiaceae; g__Mesorhizobium	0	0	0	0	0	0	0	0	0	0	0	0	0	8
OTU_363	Detected only in water	d__Bacteria; p__Proteobacteria; c__Alphaproteobacteria; o__Acetobacterales; f__Acetobacteraceae	0	0	0	0	0	0	0	0	0	0	0	0	14	0
OTU_365	Detected only in water	d__Bacteria; p__Armatimonadota; c__Fimbriimonadia; o__Fimbriimonadales; f__Fimbriimonadaceae; g__Fimbriimonadaceae	0	0	0	0	0	0	0	0	0	0	0	0	0	4
OTU_366	Detected only in water	d__Bacteria; p__Proteobacteria; c__Gammaproteobacteria; o__Legionellales; f__Legionellaceae; g__Legionella	0	0	0	0	0	0	0	0	0	0	0	0	0	1
OTU_368	Detected only in water	d__Bacteria; p__Proteobacteria; c__Gammaproteobacteria; o__Diplorickettsiales; f__Diplorickettsiaceae; g__Aquicella; s__uncultured_bacterium	0	0	0	0	0	0	0	0	0	0	0	0	0	7
OTU_370	Detected only in water	d__Bacteria; p__Myxococcota; c__Polyangia; o__Haliangiales; f__Haliangiaceae; g__Haliangium	0	0	0	0	0	0	0	17	0	0	0	0	0	0
OTU_375	Detected only in water	d__Bacteria; p__Firmicutes; c__Bacilli; o__Exiguobacterales; f__Exiguobacteraceae; g__Exiguobacterium	0	0	0	0	0	0	0	0	0	0	0	0	0	5
OTU_376	Detected only in water	d__Bacteria; p__Proteobacteria; c__Gammaproteobacteria; o__Vibrionales; f__Vibrionaceae; g__Vibrio	0	0	0	0	0	0	0	0	0	0	0	0	0	2
OTU_377	Detected only in water	d__Bacteria; p__Proteobacteria; c__Alphaproteobacteria; o__Paracaedibacterales; f__Paracaedibacteraceae; g__Candidatus_Captivus; s__Candidatus_Captivus	0	0	0	0	0	0	0	0	0	0	0	0	0	6
OTU_379	Detected only in water	d__Bacteria; p__Cyanobacteria; c__Vampirivibrionia; o__Obscuribacterales; f__Obscuribacteraceae; g__Obscuribacteraceae; s__uncultured_bacterium	0	0	0	0	0	0	0	0	0	0	0	0	0	3
OTU_383	Detected only in water	d__Bacteria; p__Proteobacteria; c__Alphaproteobacteria; o__Rhizobiales; f__Xanthobacteraceae	0	0	0	0	0	0	0	0	0	0	0	0	0	3
OTU_385	Detected only in water	d__Bacteria; p__Myxococcota; c__Polyangia; o__mle1-27; f__mle1-27; g__mle1-27; s__uncultured_bacterium	0	0	0	0	0	0	0	0	0	0	0	0	0	4
OTU_386	Detected only in water	d__Bacteria; p__Actinobacteriota; c__Actinobacteria; o__Streptosporangiales; f__Streptosporangiaceae	0	0	0	0	0	0	0	0	0	0	0	0	0	5
OTU_387	Detected only in water	d__Bacteria; p__Proteobacteria; c__Gammaproteobacteria; o__Burkholderiales; f__Rhodocyclaceae	0	0	0	0	0	0	0	18	0	0	0	0	0	0
OTU_388	Detected only in water	d__Bacteria; p__Actinobacteriota; c__Actinobacteria; o__Corynebacteriales; f__Mycobacteriaceae; g__Mycobacterium	0	0	0	0	0	0	0	13	0	0	0	0	0	0
OTU_393	Detected only in water	d__Bacteria; p__Proteobacteria; c__Gammaproteobacteria; o__Vibrionales; f__Vibrionaceae; g__Vibrio	0	0	0	0	0	0	0	0	0	0	0	0	0	2
OTU_395	Detected only in water	d__Bacteria; p__Actinobacteriota; c__Actinobacteria; o__Frankiales; f__Geodermatophilaceae; g__Blastococcus	0	0	0	0	0	0	0	0	0	0	0	0	0	2
OTU_396	Detected only in water	d__Bacteria; p__Deinococcota; c__Deinococci; o__Deinococcales; f__Trueperaceae; g__Truepera; s__uncultured_Deinococcus	0	0	0	0	0	0	0	0	0	0	0	0	0	3
OTU_397	Detected only in water	d__Bacteria; p__Firmicutes; c__Bacilli; o__Bacillales; f__Bacillaceae	0	0	0	0	0	0	0	0	0	0	0	0	0	6
OTU_398	Detected only in water	d__Bacteria; p__Proteobacteria; c__Gammaproteobacteria; o__Burkholderiales; f__Comamonadaceae; g__Curvibacter	0	0	0	0	0	0	0	18	0	0	0	0	0	0
OTU_399	Detected only in water	d__Bacteria; p__Actinobacteriota; c__Actinobacteria; o__Corynebacteriales; f__Corynebacteriaceae; g__Corynebacterium	0	0	0	0	0	0	0	10	0	0	0	0	0	0
OTU_406	Detected only in water	d__Bacteria; p__Proteobacteria; c__Alphaproteobacteria; o__Caulobacterales; f__Caulobacteraceae; g__uncultured	0	0	0	0	0	0	0	0	0	0	0	0	0	4
OTU_407	Detected only in water	d__Bacteria; p__Firmicutes; c__Bacilli; o__Bacillales; f__Bacillaceae; g__Bacillus; s__Bacillus_thermoamylovorans	0	0	0	0	0	0	0	0	0	0	0	0	0	2
OTU_408	Detected only in water	d__Bacteria; p__Cyanobacteria; c__Cyanobacteriia; o__Chloroplast; f__Chloroplast; g__Chloroplast; s__Ziziphus_jujuba	0	0	0	0	0	0	0	0	0	0	0	0	0	6
OTU_409	Detected only in water	d__Bacteria; p__Proteobacteria; c__Alphaproteobacteria; o__Rickettsiales; f__Mitochondria; g__Mitochondria; s__Picea_glauca	0	0	0	0	0	0	0	0	0	0	0	0	0	3
OTU_417	Detected only in water	d__Bacteria; p__Planctomycetota; c__Planctomycetes; o__Planctomycetales; f__uncultured; g__uncultured; s__uncultured_bacterium	0	0	0	0	0	0	0	0	0	0	0	0	10	0
OTU_418	Detected only in water	d__Bacteria; p__Nitrospirota; c__Leptospirillia; o__Leptospirillales; f__Leptospirillaceae; g__Leptospirillum	0	0	0	0	0	0	0	0	0	0	0	0	0	1
OTU_419	Detected only in water	d__Bacteria; p__Proteobacteria; c__Gammaproteobacteria; o__Pseudomonadales; f__Pseudomonadaceae; g__Pseudomonas	0	0	0	0	0	0	0	0	0	0	0	0	0	1
OTU_420	Detected only in water	d__Bacteria; p__Proteobacteria; c__Gammaproteobacteria; o__Burkholderiales; f__Oxalobacteraceae	0	0	0	0	0	0	0	0	0	0	0	0	0	4
OTU_421	Detected only in water	d__Bacteria; p__Proteobacteria; c__Gammaproteobacteria; o__Pseudomonadales; f__Pseudomonadaceae; g__Pseudomonas	0	0	0	0	0	0	0	0	0	0	0	0	0	1
OTU_422	Detected only in water	d__Bacteria; p__Proteobacteria; c__Gammaproteobacteria; o__Pseudomonadales; f__Pseudomonadaceae; g__Pseudomonas	0	0	0	0	0	0	0	14	0	0	0	0	0	0
OTU_423	Detected only in water	d__Bacteria; p__Proteobacteria; c__Alphaproteobacteria; o__Rhizobiales; f__Rhizobiaceae; g__Allorhizobium-Neorhizobium-Pararhizobium-Rhizobium	0	0	0	0	0	0	0	12	0	0	0	0	0	0
OTU_424	Detected only in water	d__Bacteria; p__Actinobacteriota; c__Actinobacteria; o__Corynebacteriales; f__Mycobacteriaceae; g__Mycobacterium	0	0	0	0	0	0	0	7	0	0	0	0	0	0
OTU_437	Detected only in water	d__Bacteria; p__Firmicutes; c__Bacilli; o__Lactobacillales	0	0	0	0	0	0	0	0	0	0	0	0	0	5
OTU_439	Detected only in water	d__Bacteria; p__Proteobacteria; c__Gammaproteobacteria; o__Vibrionales; f__Vibrionaceae; g__Photobacterium	0	0	0	0	0	0	0	0	0	0	0	0	0	2
OTU_440	Detected only in water	d__Bacteria; p__Proteobacteria; c__Gammaproteobacteria; o__Pseudomonadales; f__Pseudomonadaceae; g__Pseudomonas	0	0	0	0	0	0	0	0	0	0	0	0	0	3
OTU_452	Detected only in water	d__Bacteria; p__Myxococcota; c__Polyangia; o__Polyangiales; f__Polyangiaceae; g__Pajaroellobacter	0	0	0	0	0	0	0	0	0	0	0	0	0	3
OTU_454	Detected only in water	d__Bacteria; p__Proteobacteria; c__Alphaproteobacteria; o__Azospirillales; f__Azospirillaceae; g__Niveispirillum	0	0	0	0	0	0	0	0	0	0	0	0	0	2
OTU_455	Detected only in water	d__Bacteria; p__Actinobacteriota; c__Actinobacteria; o__Propionibacteriales; f__Nocardioidaceae; g__Nocardioides	0	0	0	0	0	0	0	0	0	0	0	0	0	1
OTU_456	Detected only in water	d__Bacteria; p__Proteobacteria; c__Alphaproteobacteria; o__Sphingomonadales; f__Sphingomonadaceae; g__Erythrobacter	0	0	0	0	0	0	0	0	0	8	0	0	0	0
OTU_468	Detected only in water	d__Bacteria; p__Proteobacteria; c__Gammaproteobacteria; o__Vibrionales; f__Vibrionaceae; g__Vibrio; s__Vibrio_mediterranei	0	0	0	0	0	0	0	0	0	0	0	0	0	2
OTU_469	Detected only in water	d__Bacteria	0	0	0	0	0	0	0	0	0	0	0	0	0	2
OTU_470	Detected only in water	d__Bacteria; p__Proteobacteria; c__Gammaproteobacteria; o__Pseudomonadales; f__Pseudomonadaceae; g__Pseudomonas; s__Pseudomonas_marincola	0	0	0	0	0	0	0	0	0	0	0	0	0	4
OTU_471	Detected only in water	d__Bacteria; p__Proteobacteria; c__Gammaproteobacteria; o__Burkholderiales; f__Burkholderiaceae; g__Ralstonia	0	0	0	0	0	0	0	1	0	0	0	0	0	0
OTU_472	Detected only in water	d__Bacteria; p__Proteobacteria; c__Alphaproteobacteria; o__Rhizobiales; f__Beijerinckiaceae; g__Methylocella	0	0	0	0	0	0	0	10	0	0	0	0	0	0
OTU_474	Detected only in water	d__Bacteria; p__Firmicutes; c__Bacilli; o__Thermoactinomycetales; f__Thermoactinomycetaceae; g__Thermoactinomycetaceae; s__Thermoactinomycetaceae_bacterium	0	0	0	0	0	0	0	5	0	0	0	0	0	0
OTU_476	Detected only in water	d__Bacteria; p__Firmicutes; c__Bacilli; o__Bacillales; f__Bacillaceae; g__Bacillus	0	0	0	0	0	0	0	0	0	16	0	0	0	0
OTU_477	Detected only in water	d__Bacteria; p__Bacteroidota; c__Bacteroidia; o__Cytophagales; f__Cyclobacteriaceae; g__uncultured	0	0	0	0	0	0	0	0	0	0	6	0	0	0
OTU_478	Detected only in water	d__Bacteria; p__Firmicutes; c__Bacilli; o__Lactobacillales; f__Lactobacillaceae; g__Lactobacillus	0	0	0	0	0	0	0	0	0	0	7	0	0	0
OTU_486	Detected only in water	d__Bacteria; p__Planctomycetota; c__Planctomycetes; o__Planctomycetales; f__Rubinisphaeraceae; g__SH-PL14; s__Planctomyces_sp.	0	0	0	0	0	0	0	0	0	5	0	0	0	0
OTU_497	Detected only in water	d__Bacteria; p__Proteobacteria; c__Gammaproteobacteria; o__Burkholderiales; f__Hydrogenophilaceae; g__Hydrogenophilus	0	0	0	0	0	0	0	0	0	0	0	0	0	2
OTU_498	Detected only in water	d__Bacteria; p__Proteobacteria; c__Gammaproteobacteria; o__Burkholderiales; f__Comamonadaceae	0	0	0	0	0	0	0	0	0	0	0	0	0	1
OTU_500	Detected only in water	d__Bacteria; p__Myxococcota; c__Polyangia; o__Polyangiales; f__Polyangiaceae	0	0	0	0	0	0	0	10	0	0	0	0	0	0
OTU_501	Detected only in water	d__Bacteria; p__Cyanobacteria; c__Cyanobacteriia; o__Chloroplast; f__Chloroplast; g__Chloroplast	0	0	0	0	0	0	0	3	0	0	0	0	0	0
OTU_502	Detected only in water	d__Bacteria; p__Proteobacteria; c__Gammaproteobacteria; o__Burkholderiales; f__Comamonadaceae; g__Curvibacter; s__Curvibacter_gracilis	0	0	0	0	0	0	0	6	0	0	0	0	0	0
OTU_503	Detected only in water	d__Bacteria; p__Proteobacteria; c__Gammaproteobacteria; o__Burkholderiales; f__Rhodocyclaceae; g__Denitratisoma	0	0	0	0	0	0	0	7	0	0	0	0	0	0
OTU_506	Detected only in water	d__Bacteria; p__Proteobacteria; c__Alphaproteobacteria; o__Rickettsiales; f__AB1; g__AB1; s__uncultured_bacterium	0	0	0	0	0	0	0	0	0	4	0	0	0	0
OTU_507	Detected only in water	d__Bacteria; p__Proteobacteria; c__Alphaproteobacteria; o__Caulobacterales; f__Hyphomonadaceae; g__Hyphomonas	0	0	0	0	0	0	0	0	0	0	3	0	0	0
OTU_508	Detected only in water	d__Bacteria	0	0	0	0	0	0	0	0	0	0	4	0	0	0
OTU_509	Detected only in water	d__Bacteria; p__Cyanobacteria; c__Cyanobacteriia; o__Cyanobacteriales; f__Nostocaceae; g__Nostoc_PCC-73102	0	0	0	0	0	0	0	0	0	0	10	0	0	0
OTU_544	Detected only in water	d__Bacteria; p__Proteobacteria; c__Alphaproteobacteria; o__Rhizobiales; f__Xanthobacteraceae	0	0	0	0	0	0	0	0	0	0	0	0	2	0
OTU_551	Detected only in water	d__Bacteria; p__Proteobacteria; c__Gammaproteobacteria; o__Pasteurellales; f__Pasteurellaceae; g__Haemophilus	0	0	0	0	0	0	0	0	0	0	0	0	0	1
OTU_552	Detected only in water	d__Bacteria; p__Proteobacteria; c__Gammaproteobacteria; o__Pseudomonadales; f__Pseudomonadaceae; g__Pseudomonas	0	0	0	0	0	0	0	4	0	0	0	0	0	0
OTU_553	Detected only in water	d__Bacteria; p__Proteobacteria; c__Alphaproteobacteria; o__Rhodobacterales; f__Rhodobacteraceae; g__Paracoccus	0	0	0	0	0	0	0	4	0	0	0	0	0	0
OTU_555	Detected only in water	d__Bacteria; p__Actinobacteriota; c__Actinobacteria; o__Corynebacteriales; f__Mycobacteriaceae; g__Mycobacterium	0	0	0	0	0	0	0	0	7	0	0	0	0	0
OTU_556	Detected only in water	d__Bacteria; p__Bacteroidota; c__Bacteroidia; o__Flavobacteriales; f__Flavobacteriaceae; g__Winogradskyella	0	0	0	0	0	0	0	0	0	3	0	0	0	0
OTU_557	Detected only in water	d__Bacteria; p__Proteobacteria; c__Gammaproteobacteria; o__Burkholderiales; f__Comamonadaceae; g__Curvibacter	0	0	0	0	0	0	0	0	0	4	0	0	0	0
OTU_558	Detected only in water	d__Bacteria; p__Cyanobacteria; c__Cyanobacteriia; o__Chloroplast; f__Chloroplast; g__Chloroplast; s__Nannochloropsis_gaditana	0	0	0	0	0	0	0	0	0	0	7	0	0	0
OTU_559	Detected only in water	d__Bacteria; p__Actinobacteriota; c__Actinobacteria; o__Frankiales; f__Frankiaceae; g__Jatrophihabitans	0	0	0	0	0	0	0	0	0	0	3	0	0	0
OTU_560	Detected only in water	d__Bacteria; p__Proteobacteria; c__Alphaproteobacteria; o__Micropepsales; f__Micropepsaceae	0	0	0	0	0	0	0	0	0	0	2	0	0	0
OTU_561	Detected only in water	d__Bacteria; p__Proteobacteria; c__Gammaproteobacteria; o__Burkholderiales; f__Rhodocyclaceae; g__Denitratisoma	0	0	0	0	0	0	0	0	0	0	0	0	4	0
OTU_576	Detected only in water	d__Bacteria; p__Verrucomicrobiota; c__Chlamydiae; o__Chlamydiales	0	0	0	0	0	0	0	0	0	0	0	0	1	0
OTU_622	Detected only in water	d__Bacteria; p__Verrucomicrobiota; c__Verrucomicrobiae; o__Pedosphaerales; f__Pedosphaeraceae; g__Pedosphaeraceae	0	0	0	0	0	0	0	0	0	0	0	0	1	0
OTU_631	Detected only in water	d__Bacteria; p__Actinobacteriota; c__Actinobacteria; o__Corynebacteriales; f__Mycobacteriaceae; g__Mycobacterium	0	0	0	0	0	0	0	0	0	0	0	0	1	0
OTU_634	Detected only in water	d__Bacteria; p__Proteobacteria; c__Gammaproteobacteria; o__Acidithiobacillales; f__Acidithiobacillaceae; g__KCM-B-112	0	0	0	0	0	0	0	0	0	0	0	0	1	0
OTU_638	Detected only in water	d__Bacteria; p__Chloroflexi; c__Anaerolineae; o__Anaerolineales; f__Anaerolineaceae; g__uncultured; s__uncultured_microorganism	0	0	0	0	0	0	0	0	0	2	0	0	0	0
OTU_639	Detected only in water	d__Bacteria; p__Proteobacteria; c__Gammaproteobacteria; o__Burkholderiales; f__Burkholderiaceae; g__Ralstonia	0	0	0	0	0	0	0	1	0	0	0	0	0	0
OTU_640	Detected only in water	d__Bacteria; p__Firmicutes; c__Clostridia; o__Clostridiales; f__Clostridiaceae; g__Clostridium_sensu_stricto_1	0	0	0	0	0	0	0	1	0	0	0	0	0	0
OTU_641	Detected only in water	d__Bacteria; p__Actinobacteriota; c__Actinobacteria; o__Micrococcales; f__Micrococcaceae; g__Kocuria; s__Kocuria_palustris	0	0	0	0	0	0	0	2	0	0	0	0	0	0
OTU_642	Detected only in water	d__Bacteria; p__Cyanobacteria; c__Vampirivibrionia; o__Obscuribacterales; f__Obscuribacteraceae; g__Obscuribacteraceae; s__uncultured_bacterium	0	0	0	0	0	0	0	13	0	0	0	0	0	0
OTU_643	Detected only in water	d__Bacteria; p__Proteobacteria; c__Alphaproteobacteria; o__Rhizobiales; f__Stappiaceae; g__Pannonibacter	0	0	0	0	0	0	0	2	0	0	0	0	0	0
OTU_644	Detected only in water	d__Bacteria; p__Proteobacteria; c__Gammaproteobacteria; o__Burkholderiales; f__Burkholderiaceae; g__Burkholderia-Caballeronia-Paraburkholderia	0	0	0	0	0	0	0	2	0	0	0	0	0	0
OTU_647	Detected only in water	d__Bacteria; p__Caldatribacteriota; c__JS1; o__JS1; f__JS1; g__JS1; s__uncultured_Clostridia	0	0	0	0	0	0	0	0	0	0	1	0	0	0
OTU_648	Detected only in water	d__Bacteria; p__Firmicutes; c__Bacilli; o__Bacillales; f__Bacillaceae; g__Bacillus	0	0	0	0	0	0	0	0	0	5	0	0	0	0
OTU_649	Detected only in water	d__Bacteria; p__Proteobacteria; c__Gammaproteobacteria; o__Pseudomonadales; f__Moraxellaceae; g__Acinetobacter	0	0	0	0	0	0	0	0	0	1	0	0	0	0
OTU_650	Detected only in water	d__Bacteria; p__Bacteroidota; c__Bacteroidia; o__Flavobacteriales; f__Cryomorphaceae; g__uncultured	0	0	0	0	0	0	0	0	0	2	0	0	0	0
OTU_651	Detected only in water	d__Bacteria; p__Fusobacteriota; c__Fusobacteriia; o__Fusobacteriales; f__Leptotrichiaceae; g__uncultured; s__marine_metagenome	0	0	0	0	0	0	0	0	0	3	0	0	0	0
OTU_653	Detected only in water	d__Bacteria; p__Firmicutes; c__Bacilli; o__Paenibacillales; f__Paenibacillaceae; g__Paenibacillus; s__uncultured_Firmicutes	0	0	0	0	0	0	0	0	0	0	3	0	0	0
OTU_654	Detected only in water	d__Bacteria; p__Firmicutes; c__Bacilli; o__Lactobacillales; f__Leuconostocaceae; g__Weissella	0	0	0	0	0	0	0	0	0	0	2	0	0	0
OTU_655	Detected only in water	d__Bacteria; p__WPS-2; c__WPS-2; o__WPS-2; f__WPS-2; g__WPS-2; s__metagenome	0	0	0	0	0	0	0	0	0	0	3	0	0	0
OTU_657	Detected only in water	d__Bacteria; p__Firmicutes; c__Clostridia; o__Lachnospirales; f__Lachnospiraceae; g__Blautia	0	0	0	0	0	0	0	0	0	0	0	2	0	0
OTU_658	Detected only in water	d__Bacteria; p__Actinobacteriota; c__Actinobacteria; o__Corynebacteriales; f__Mycobacteriaceae; g__Mycobacterium	0	0	0	0	0	0	0	0	0	0	0	1	0	0
OTU_659	Detected only in water	d__Bacteria; p__Firmicutes; c__Negativicutes; o__Acidaminococcales; f__Acidaminococcaceae; g__Phascolarctobacterium	0	0	0	0	0	0	0	0	0	0	0	2	0	0
OTU_660	Detected only in water	d__Bacteria; p__Cyanobacteria; c__Vampirivibrionia; o__Obscuribacterales; f__Obscuribacteraceae; g__Candidatus_Obscuribacter; s__uncultured_bacterium	0	0	0	0	0	0	0	0	0	0	0	0	1	0
OTU_661	Detected only in water	d__Bacteria; p__Proteobacteria; c__Alphaproteobacteria; o__Caulobacterales; f__Hyphomonadaceae; g__uncultured; s__uncultured_bacterium	0	0	0	0	0	0	0	0	0	0	0	0	3	0
OTU_665	Detected only in water	d__Bacteria; p__Proteobacteria; c__Alphaproteobacteria; o__Rhodobacterales; f__Rhodobacteraceae; g__Paracoccus	0	0	0	0	0	0	0	0	1	0	0	0	0	0
OTU_670	Detected only in water	d__Bacteria; p__Proteobacteria; c__Gammaproteobacteria; o__Burkholderiales; f__Burkholderiaceae; g__Ralstonia	0	0	0	0	0	0	0	1	0	0	0	0	0	0
OTU_676	Detected only in water	d__Bacteria; p__Firmicutes; c__Bacilli; o__Staphylococcales; f__Staphylococcaceae; g__Staphylococcus	0	0	0	0	0	0	0	3	0	0	0	0	0	0
OTU_728	Detected only in water	d__Bacteria; p__Actinobacteriota; c__Actinobacteria; o__Corynebacteriales; f__Mycobacteriaceae; g__Mycobacterium	0	0	0	0	0	0	0	0	1	0	0	0	0	0
OTU_770	Detected only in water	d__Bacteria; p__Proteobacteria; c__Alphaproteobacteria; o__Caulobacterales; f__Parvularculaceae; g__Amphiplicatus; s__uncultured_bacterium	0	0	0	0	0	0	0	0	0	0	0	0	1	0
OTU_805	Detected only in water	d__Bacteria; p__Actinobacteriota; c__Actinobacteria; o__Corynebacteriales; f__Mycobacteriaceae; g__Mycobacterium	0	0	0	0	0	0	0	0	1	0	0	0	0	0
OTU_806	Detected only in water	d__Bacteria; p__Proteobacteria; c__Gammaproteobacteria; o__Immundisolibacterales; f__Immundisolibacteraceae; g__Immundisolibacter	0	0	0	0	0	0	0	0	0	0	0	1	0	0
OTU_829	Detected only in water	d__Bacteria; p__Proteobacteria; c__Alphaproteobacteria; o__Sphingomonadales; f__Sphingomonadaceae; g__Sphingopyxis	0	0	0	0	0	0	0	0	0	1	0	0	0	0
OTU_840	Detected only in water	d__Bacteria; p__Proteobacteria; c__Alphaproteobacteria; o__Reyranellales; f__Reyranellaceae; g__Reyranella	0	0	0	0	0	0	0	0	0	0	0	0	0	1
OTU_849	Detected only in water	d__Bacteria; p__Proteobacteria; c__Alphaproteobacteria; o__Sphingomonadales; f__Sphingomonadaceae; g__Sphingopyxis	0	0	0	0	0	0	0	0	0	1	0	0	0	0
OTU_853	Detected only in water	d__Bacteria; p__Cyanobacteria; c__Vampirivibrionia; o__Obscuribacterales; f__Obscuribacteraceae; g__Obscuribacteraceae; s__uncultured_bacterium	0	0	0	0	0	0	0	0	1	0	0	0	0	0
OTU_946	Detected only in water	d__Bacteria; p__Proteobacteria; c__Alphaproteobacteria; o__Caulobacterales; f__Parvularculaceae; g__Amphiplicatus; s__uncultured_bacterium	0	0	0	0	0	0	0	0	0	0	0	0	3	0
OTU_979	Detected only in water	d__Bacteria; p__Actinobacteriota; c__Actinobacteria; o__Corynebacteriales; f__Mycobacteriaceae; g__Mycobacterium	0	0	0	0	0	0	0	0	0	1	0	0	0	0
OTU_981	Detected only in water	d__Bacteria; p__Proteobacteria; c__Gammaproteobacteria; o__Immundisolibacterales; f__Immundisolibacteraceae; g__Immundisolibacter	0	0	0	0	0	0	0	0	0	0	0	1	0	0
OTU_985	Detected only in water	d__Bacteria; p__Proteobacteria; c__Gammaproteobacteria; o__Ga0077536; f__Ga0077536; g__Ga0077536	0	0	0	0	0	0	0	0	1	0	0	0	0	0
OTU_1004	Detected only in water	d__Bacteria; p__Desulfobacterota; c__uncultured; o__uncultured; f__uncultured; g__uncultured	0	0	0	0	0	0	0	0	0	0	0	0	5	0
OTU_1010	Detected only in water	d__Bacteria; p__Proteobacteria; c__Gammaproteobacteria; o__Acidithiobacillales; f__Acidithiobacillaceae; g__KCM-B-112	0	0	0	0	0	0	0	0	0	0	0	0	2	0
OTU_1018	Detected only in water	d__Bacteria; p__Proteobacteria; c__Gammaproteobacteria; o__Acidithiobacillales; f__Acidithiobacillaceae; g__KCM-B-112; s__uncultured_bacterium	0	0	0	0	0	0	0	0	0	0	0	0	1	0
OTU_1019	Detected only in water	d__Bacteria; p__Proteobacteria; c__Gammaproteobacteria; o__Acidithiobacillales; f__Acidithiobacillaceae; g__KCM-B-112	0	0	0	0	0	0	0	0	0	0	0	0	3	0
OTU_1020	Detected only in water	d__Bacteria; p__Proteobacteria; c__Gammaproteobacteria; o__Acidithiobacillales; f__Acidithiobacillaceae; g__KCM-B-112	0	0	0	0	0	0	0	0	0	0	0	0	1	0
OTU_1021	Detected only in water	d__Bacteria; p__Proteobacteria; c__Alphaproteobacteria; o__Caulobacterales; f__Parvularculaceae; g__Amphiplicatus; s__uncultured_bacterium	0	0	0	0	0	0	0	0	0	0	0	0	1	0
OTU_1026	Detected only in water	d__Bacteria; p__Cyanobacteria; c__Vampirivibrionia; o__Obscuribacterales; f__Obscuribacteraceae; g__Obscuribacteraceae; s__uncultured_bacterium	0	0	0	0	0	0	0	0	0	0	0	0	2	0
OTU_1036	Detected only in water	d__Bacteria; p__Proteobacteria; c__Alphaproteobacteria; o__Dongiales; f__Dongiaceae; g__Dongia	0	0	0	0	0	0	0	0	0	0	0	0	1	0
OTU_1046	Detected only in water	d__Bacteria; p__Proteobacteria; c__Alphaproteobacteria; o__Caulobacterales; f__Parvularculaceae; g__Amphiplicatus; s__uncultured_bacterium	0	0	0	0	0	0	0	0	0	0	0	0	2	0
OTU_1047	Detected only in water	d__Bacteria; p__Proteobacteria; c__Gammaproteobacteria; o__Acidithiobacillales; f__Acidithiobacillaceae; g__KCM-B-112	0	0	0	0	0	0	0	0	0	0	0	0	1	0
OTU_1049	Detected only in water	d__Bacteria; p__Proteobacteria; c__Gammaproteobacteria; o__Acidithiobacillales; f__Acidithiobacillaceae; g__KCM-B-112; s__uncultured_bacterium	0	0	0	0	0	0	0	0	0	0	0	0	2	0
OTU_1050	Detected only in water	d__Bacteria; p__Desulfobacterota; c__uncultured; o__uncultured; f__uncultured; g__uncultured; s__uncultured_Dongia	0	0	0	0	0	0	0	0	0	0	0	0	1	0
OTU_1056	Detected only in water	d__Bacteria; p__Proteobacteria; c__Gammaproteobacteria; o__Acidithiobacillales; f__Acidithiobacillaceae; g__KCM-B-112; s__uncultured_bacterium	0	0	0	0	0	0	0	0	0	0	0	0	1	0
OTU_1058	Detected only in water	d__Bacteria; p__Proteobacteria; c__Gammaproteobacteria; o__Acidithiobacillales; f__Acidithiobacillaceae; g__KCM-B-112; s__uncultured_bacterium	0	0	0	0	0	0	0	0	0	0	0	0	1	0
OTU_1069	Detected only in water	d__Bacteria; p__Proteobacteria; c__Alphaproteobacteria; o__Reyranellales; f__Reyranellaceae; g__uncultured	0	0	0	0	0	0	0	0	0	0	0	0	1	0
OTU_1079	Detected only in water	d__Bacteria; p__Proteobacteria; c__Alphaproteobacteria; o__Reyranellales; f__Reyranellaceae; g__Reyranella	0	0	0	0	0	0	0	0	0	0	0	0	1	0
OTU_1080	Detected only in water	d__Bacteria; p__Proteobacteria; c__Alphaproteobacteria	0	0	0	0	0	0	0	0	0	0	0	0	1	0
OTU_1082	Detected only in water	d__Bacteria; p__Proteobacteria; c__Alphaproteobacteria; o__uncultured; f__uncultured; g__uncultured; s__Rhodospirillaceae_bacterium	0	0	0	0	0	0	0	0	0	0	0	0	1	0
OTU_1087	Detected only in water	d__Bacteria; p__Proteobacteria; c__Gammaproteobacteria; o__Acidithiobacillales; f__Acidithiobacillaceae; g__KCM-B-112; s__uncultured_bacterium	0	0	0	0	0	0	0	0	0	0	0	0	1	0
OTU_1088	Detected only in water	d__Bacteria; p__Proteobacteria; c__Alphaproteobacteria; o__Caulobacterales; f__Parvularculaceae; g__Amphiplicatus; s__uncultured_bacterium	0	0	0	0	0	0	0	0	0	0	0	0	2	0
OTU_1092	Detected only in water	d__Bacteria; p__Proteobacteria; c__Alphaproteobacteria; o__NRL2; f__NRL2; g__NRL2; s__uncultured_Alphaproteobacteria	0	0	0	0	0	0	0	0	1	0	0	0	0	0
OTU_1093	Detected only in water	d__Bacteria; p__Proteobacteria; c__Alphaproteobacteria; o__Caulobacterales; f__Parvularculaceae; g__Amphiplicatus	0	0	0	0	0	0	0	0	0	0	0	0	1	0
OTU_1095	Detected only in water	d__Bacteria; p__Proteobacteria; c__Gammaproteobacteria; o__Acidithiobacillales; f__Acidithiobacillaceae; g__KCM-B-112; s__uncultured_bacterium	0	0	0	0	0	0	0	0	0	0	0	0	1	0
OTU_1098	Detected only in water	d__Bacteria	0	0	0	0	0	0	0	0	0	0	0	1	0	0
OTU_1099	Detected only in water	Unassigned	0	0	0	0	0	0	0	0	0	0	0	0	2	0
OTU_1102	Detected only in water	Unassigned	0	0	0	0	0	0	0	0	0	1	0	0	0	0
OTU_1106	Detected only in water	d__Bacteria; p__Proteobacteria; c__Gammaproteobacteria; o__Burkholderiales; f__Burkholderiaceae; g__Ralstonia	0	0	0	0	0	0	0	2	0	0	0	0	0	0
OTU_1108	Detected only in water	d__Bacteria; p__Proteobacteria; c__Alphaproteobacteria; o__Caulobacterales; f__Hyphomonadaceae; g__uncultured; s__uncultured_bacterium	0	0	0	0	0	0	0	0	0	0	1	0	0	0
OTU_1109	Detected only in water	d__Bacteria; p__Proteobacteria; c__Gammaproteobacteria; o__Burkholderiales; f__Burkholderiaceae; g__Ralstonia	0	0	0	0	0	0	0	1	0	0	0	0	0	0
OTU_1112	Detected only in water	d__Bacteria; p__Proteobacteria; c__Gammaproteobacteria; o__Burkholderiales; f__Rhodocyclaceae; g__Methyloversatilis	0	0	0	0	0	0	0	0	0	0	0	0	0	2
OTU_1113	Detected only in water	d__Bacteria; p__Proteobacteria; c__Gammaproteobacteria; o__Burkholderiales; f__Burkholderiaceae; g__Ralstonia	0	0	0	0	0	0	0	2	0	0	0	0	0	0
OTU_1114	Detected only in water	d__Bacteria; p__Proteobacteria; c__Gammaproteobacteria; o__Burkholderiales; f__Burkholderiaceae; g__Ralstonia	0	0	0	0	0	0	0	1	0	0	0	0	0	0
OTU_1115	Detected only in water	d__Bacteria; p__Proteobacteria; c__Gammaproteobacteria; o__Burkholderiales; f__Burkholderiaceae; g__Ralstonia	0	0	0	0	0	0	0	1	0	0	0	0	0	0
OTU_1116	Detected only in water	d__Bacteria; p__Proteobacteria; c__Gammaproteobacteria; o__Burkholderiales; f__Burkholderiaceae; g__Ralstonia	0	0	0	0	0	0	0	0	0	0	0	0	0	3
OTU_1117	Detected only in water	d__Bacteria; p__Proteobacteria; c__Gammaproteobacteria; o__Burkholderiales; f__Burkholderiaceae; g__Ralstonia	0	0	0	0	0	0	0	1	0	0	0	0	0	0
OTU_1118	Detected only in water	d__Bacteria; p__Proteobacteria; c__Gammaproteobacteria; o__Burkholderiales; f__Burkholderiaceae; g__Ralstonia	0	0	0	0	0	0	0	3	0	0	0	0	0	0
OTU_1121	Detected only in water	d__Bacteria; p__Proteobacteria; c__Alphaproteobacteria; o__Caulobacterales; f__Hyphomonadaceae; g__uncultured; s__uncultured_bacterium	0	0	0	0	0	0	0	0	0	0	1	0	0	0
OTU_1123	Detected only in water	d__Bacteria; p__Proteobacteria; c__Alphaproteobacteria; o__Caulobacterales; f__Hyphomonadaceae; g__uncultured; s__uncultured_bacterium	0	0	0	0	0	0	0	0	0	0	0	0	0	1
OTU_1125	Detected only in water	d__Bacteria; p__Proteobacteria; c__Gammaproteobacteria; o__Burkholderiales; f__Burkholderiaceae; g__Ralstonia	0	0	0	0	0	0	0	1	0	0	0	0	0	0
OTU_1126	Detected only in water	d__Bacteria; p__Proteobacteria; c__Gammaproteobacteria; o__Burkholderiales; f__Burkholderiaceae; g__Ralstonia	0	0	0	0	0	0	0	1	0	0	0	0	0	0
OTU_1127	Detected only in water	d__Bacteria; p__Proteobacteria; c__Gammaproteobacteria; o__Burkholderiales; f__Burkholderiaceae; g__Ralstonia	0	0	0	0	0	0	0	1	0	0	0	0	0	0
OTU_1129	Detected only in water	d__Bacteria; p__Proteobacteria; c__Gammaproteobacteria; o__Burkholderiales; f__Burkholderiaceae; g__Ralstonia	0	0	0	0	0	0	0	1	0	0	0	0	0	0
OTU_1130	Detected only in water	d__Bacteria; p__Proteobacteria; c__Gammaproteobacteria; o__Burkholderiales; f__Burkholderiaceae; g__Ralstonia	0	0	0	0	0	0	0	2	0	0	0	0	0	0
OTU_1132	Detected only in water	d__Bacteria; p__Proteobacteria; c__Gammaproteobacteria; o__Xanthomonadales; f__Rhodanobacteraceae; g__Dokdonella	0	0	0	0	0	0	0	0	0	0	0	0	0	1
OTU_1134	Detected only in water	d__Bacteria; p__Proteobacteria; c__Gammaproteobacteria; o__Burkholderiales; f__Burkholderiaceae; g__Ralstonia	0	0	0	0	0	0	0	1	0	0	0	0	0	0
OTU_1135	Detected only in water	d__Bacteria; p__Proteobacteria; c__Gammaproteobacteria; o__Burkholderiales; f__Burkholderiaceae; g__Ralstonia	0	0	0	0	0	0	0	0	0	0	0	0	0	1
OTU_1136	Detected only in water	d__Bacteria; p__Proteobacteria; c__Gammaproteobacteria; o__Burkholderiales; f__Burkholderiaceae; g__Ralstonia	0	0	0	0	0	0	0	2	0	0	0	0	0	0
OTU_1138	Detected only in water	d__Bacteria; p__Bdellovibrionota; c__Oligoflexia; o__0319-6G20; f__0319-6G20; g__0319-6G20; s__uncultured_Bacteriovorax	0	0	0	0	0	0	0	0	0	0	0	0	0	1
OTU_1140	Detected only in water	d__Bacteria; p__Proteobacteria; c__Gammaproteobacteria; o__Burkholderiales; f__Burkholderiaceae; g__Ralstonia	0	0	0	0	0	0	0	0	0	0	0	0	0	1
OTU_1141	Detected only in water	d__Bacteria; p__Proteobacteria; c__Gammaproteobacteria; o__Burkholderiales; f__Burkholderiaceae; g__Ralstonia	0	0	0	0	0	0	0	0	0	0	0	0	0	1
OTU_1144	Detected only in water	d__Bacteria; p__Proteobacteria; c__Gammaproteobacteria; o__Burkholderiales; f__Burkholderiaceae; g__Ralstonia	0	0	0	0	0	0	0	0	0	0	0	0	0	1
OTU_1145	Detected only in water	d__Bacteria; p__Proteobacteria; c__Gammaproteobacteria; o__Burkholderiales; f__Burkholderiaceae; g__Ralstonia	0	0	0	0	0	0	0	2	0	0	0	0	0	0
OTU_1146	Detected only in water	d__Bacteria; p__Proteobacteria; c__Gammaproteobacteria; o__Burkholderiales; f__Burkholderiaceae; g__Ralstonia	0	0	0	0	0	0	0	0	0	0	0	0	1	0
OTU_1147	Detected only in water	d__Bacteria; p__Proteobacteria; c__Gammaproteobacteria; o__Burkholderiales; f__Burkholderiaceae; g__Ralstonia	0	0	0	0	0	0	0	1	0	0	0	0	0	0
OTU_1149	Detected only in water	d__Bacteria; p__Proteobacteria; c__Alphaproteobacteria; o__Caulobacterales; f__Hyphomonadaceae; g__uncultured; s__uncultured_bacterium	0	0	0	0	0	0	0	0	2	0	0	0	0	0
OTU_1150	Detected only in water	d__Bacteria; p__Proteobacteria; c__Alphaproteobacteria; o__Caulobacterales; f__Hyphomonadaceae; g__uncultured; s__uncultured_bacterium	0	0	0	0	0	0	0	0	0	0	1	0	0	0
OTU_1151	Detected only in water	d__Bacteria; p__Proteobacteria; c__Gammaproteobacteria; o__Burkholderiales; f__Burkholderiaceae; g__Ralstonia	0	0	0	0	0	0	0	2	0	0	0	0	0	0
OTU_1152	Detected only in water	d__Bacteria; p__Proteobacteria; c__Gammaproteobacteria; o__Burkholderiales; f__Burkholderiaceae; g__Ralstonia	0	0	0	0	0	0	0	5	0	0	0	0	0	0
OTU_1153	Detected only in water	d__Bacteria; p__Proteobacteria; c__Gammaproteobacteria; o__Burkholderiales; f__Burkholderiaceae; g__Ralstonia	0	0	0	0	0	0	0	3	0	0	0	0	0	0
OTU_1154	Detected only in water	d__Bacteria; p__Proteobacteria; c__Gammaproteobacteria; o__Burkholderiales; f__Burkholderiaceae; g__Ralstonia	0	0	0	0	0	0	0	2	0	0	0	0	0	0
OTU_1155	Detected only in water	d__Bacteria; p__Cyanobacteria; c__Vampirivibrionia; o__Obscuribacterales; f__Obscuribacteraceae; g__Obscuribacteraceae; s__uncultured_bacterium	0	0	0	0	0	0	0	2	0	0	0	0	0	0
OTU_1156	Detected only in water	d__Bacteria; p__Cyanobacteria; c__Vampirivibrionia; o__Obscuribacterales; f__Obscuribacteraceae; g__Obscuribacteraceae; s__uncultured_bacterium	0	0	0	0	0	0	0	5	0	0	0	0	0	0
OTU_1158	Detected only in water	d__Bacteria; p__Proteobacteria; c__Gammaproteobacteria; o__Burkholderiales; f__Burkholderiaceae; g__Ralstonia	0	0	0	0	0	0	0	4	0	0	0	0	0	0
OTU_1160	Detected only in water	d__Bacteria; p__Proteobacteria; c__Gammaproteobacteria; o__Burkholderiales; f__Burkholderiaceae; g__Ralstonia	0	0	0	0	0	0	0	5	0	0	0	0	0	0
OTU_1161	Detected only in water	d__Bacteria; p__Proteobacteria; c__Gammaproteobacteria; o__Burkholderiales; f__Burkholderiaceae; g__Ralstonia	0	0	0	0	0	0	0	3	0	0	0	0	0	0
OTU_1163	Detected only in water	d__Bacteria; p__Proteobacteria; c__Gammaproteobacteria; o__Burkholderiales; f__Burkholderiaceae; g__Ralstonia	0	0	0	0	0	0	0	1	0	0	0	0	0	0
OTU_1164	Detected only in water	d__Bacteria; p__Proteobacteria; c__Alphaproteobacteria; o__Sphingomonadales; f__Sphingomonadaceae; g__Sphingomonas	0	0	0	0	0	0	0	1	0	0	0	0	0	0
OTU_1165	Detected only in water	d__Bacteria; p__Proteobacteria; c__Gammaproteobacteria; o__Burkholderiales; f__Burkholderiaceae; g__Ralstonia	0	0	0	0	0	0	0	2	0	0	0	0	0	0
OTU_1167	Detected only in water	d__Bacteria; p__Proteobacteria; c__Gammaproteobacteria; o__Burkholderiales; f__Burkholderiaceae; g__Ralstonia	0	0	0	0	0	0	0	2	0	0	0	0	0	0
OTU_1168	Detected only in water	Unassigned	0	0	0	0	0	0	0	0	0	0	1	0	0	0
OTU_1169	Detected only in water	d__Bacteria; p__Cyanobacteria; c__Cyanobacteriia; o__Chloroplast; f__Chloroplast; g__Chloroplast	0	0	0	0	0	0	0	7	0	0	0	0	0	0
OTU_1170	Detected only in water	d__Bacteria; p__Proteobacteria; c__Gammaproteobacteria; o__Burkholderiales; f__Burkholderiaceae; g__Ralstonia	0	0	0	0	0	0	0	1	0	0	0	0	0	0
OTU_1171	Detected only in water	d__Bacteria; p__Proteobacteria; c__Gammaproteobacteria; o__Burkholderiales; f__Burkholderiaceae; g__Ralstonia	0	0	0	0	0	0	0	2	0	0	0	0	0	0
OTU_1172	Detected only in water	d__Bacteria; p__Firmicutes; c__Bacilli; o__Alicyclobacillales; f__Alicyclobacillaceae; g__Tumebacillus	0	0	0	0	0	0	0	6	0	0	0	0	0	0
OTU_1173	Detected only in water	d__Bacteria; p__Proteobacteria; c__Gammaproteobacteria; o__Burkholderiales; f__Burkholderiaceae; g__Ralstonia	0	0	0	0	0	0	0	2	0	0	0	0	0	0
OTU_1175	Detected only in water	d__Bacteria; p__Proteobacteria; c__Gammaproteobacteria; o__Burkholderiales; f__Burkholderiaceae; g__Ralstonia	0	0	0	0	0	0	0	1	0	0	0	0	0	0
OTU_1176	Detected only in water	d__Bacteria; p__Proteobacteria; c__Gammaproteobacteria; o__Burkholderiales; f__Burkholderiaceae; g__Ralstonia; s__uncultured_bacterium	0	0	0	0	0	0	0	2	0	0	0	0	0	0
OTU_1177	Detected only in water	d__Bacteria; p__Proteobacteria; c__Gammaproteobacteria; o__Burkholderiales; f__Burkholderiaceae; g__Ralstonia	0	0	0	0	0	0	0	2	0	0	0	0	0	0
OTU_1180	Detected only in water	d__Bacteria; p__Proteobacteria; c__Gammaproteobacteria; o__Burkholderiales; f__Burkholderiaceae; g__Ralstonia	0	0	0	0	0	0	0	2	0	0	0	0	0	0
OTU_1181	Detected only in water	d__Bacteria; p__Proteobacteria; c__Gammaproteobacteria; o__Burkholderiales; f__Burkholderiaceae; g__Ralstonia	0	0	0	0	0	0	0	2	0	0	0	0	0	0
OTU_1182	Detected only in water	d__Bacteria; p__Proteobacteria; c__Gammaproteobacteria; o__Burkholderiales; f__Burkholderiaceae; g__Ralstonia	0	0	0	0	0	0	0	2	0	0	0	0	0	0
OTU_1183	Detected only in water	d__Bacteria; p__Proteobacteria; c__Gammaproteobacteria; o__Burkholderiales; f__Burkholderiaceae; g__Ralstonia	0	0	0	0	0	0	0	3	0	0	0	0	0	0
OTU_1184	Detected only in water	d__Bacteria; p__Proteobacteria; c__Gammaproteobacteria; o__Burkholderiales; f__Burkholderiaceae; g__Ralstonia	0	0	0	0	0	0	0	1	0	0	0	0	0	0
OTU_1185	Detected only in water	d__Bacteria; p__Proteobacteria; c__Gammaproteobacteria; o__Burkholderiales; f__Burkholderiaceae; g__Ralstonia	0	0	0	0	0	0	0	2	0	0	0	0	0	0
OTU_1186	Detected only in water	d__Bacteria; p__Proteobacteria; c__Gammaproteobacteria; o__Burkholderiales; f__Burkholderiaceae; g__Ralstonia	0	0	0	0	0	0	0	2	0	0	0	0	0	0
OTU_1187	Detected only in water	d__Bacteria; p__Proteobacteria; c__Gammaproteobacteria; o__Burkholderiales; f__Burkholderiaceae; g__Ralstonia	0	0	0	0	0	0	0	2	0	0	0	0	0	0
OTU_1188	Detected only in water	d__Bacteria; p__Proteobacteria; c__Gammaproteobacteria; o__Burkholderiales; f__Burkholderiaceae; g__Ralstonia	0	0	0	0	0	0	0	1	0	0	0	0	0	0
OTU_1189	Detected only in water	d__Bacteria; p__Actinobacteriota; c__Actinobacteria; o__Micrococcales; f__Cellulomonadaceae; g__Cellulomonas	0	0	0	0	0	0	0	3	0	0	0	0	0	0
OTU_1191	Detected only in water	d__Bacteria; p__Proteobacteria; c__Gammaproteobacteria; o__Burkholderiales; f__Burkholderiaceae; g__Ralstonia	0	0	0	0	0	0	0	1	0	0	0	0	0	0
OTU_1192	Detected only in water	d__Bacteria; p__Proteobacteria; c__Gammaproteobacteria; o__Burkholderiales; f__Burkholderiaceae; g__Ralstonia	0	0	0	0	0	0	0	2	0	0	0	0	0	0
OTU_1193	Detected only in water	d__Bacteria; p__Proteobacteria; c__Gammaproteobacteria; o__Pseudomonadales; f__Moraxellaceae; g__Acinetobacter	0	0	0	0	0	0	0	2	0	0	0	0	0	0
OTU_1195	Detected only in water	d__Bacteria; p__Proteobacteria; c__Gammaproteobacteria; o__Burkholderiales; f__Burkholderiaceae; g__Ralstonia	0	0	0	0	0	0	0	1	0	0	0	0	0	0
OTU_1196	Detected only in water	d__Bacteria; p__Proteobacteria; c__Gammaproteobacteria; o__Burkholderiales; f__Burkholderiaceae; g__Ralstonia	0	0	0	0	0	0	0	2	0	0	0	0	0	0
OTU_1197	Detected only in water	d__Bacteria; p__Proteobacteria; c__Gammaproteobacteria; o__Burkholderiales; f__Burkholderiaceae; g__Ralstonia	0	0	0	0	0	0	0	0	0	0	1	0	0	0
OTU_1198	Detected only in water	d__Bacteria; p__Planctomycetota; c__BD7-11; o__BD7-11; f__BD7-11; g__BD7-11; s__uncultured_bacterium	0	0	0	0	0	0	0	1	0	0	0	0	0	0
OTU_1199	Detected only in water	d__Bacteria; p__Proteobacteria; c__Gammaproteobacteria; o__Enterobacterales	0	0	0	0	0	0	0	3	0	0	0	0	0	0
OTU_1200	Detected only in water	d__Bacteria; p__Proteobacteria; c__Gammaproteobacteria; o__Burkholderiales; f__Burkholderiaceae; g__Ralstonia	0	0	0	0	0	0	0	3	0	0	0	0	0	0
OTU_1202	Detected only in water	d__Bacteria; p__Proteobacteria; c__Gammaproteobacteria; o__Burkholderiales; f__Burkholderiaceae; g__Ralstonia	0	0	0	0	0	0	0	2	0	0	0	0	0	0
OTU_1203	Detected only in water	d__Bacteria; p__Firmicutes; c__Clostridia; o__Peptostreptococcales-Tissierellales; f__Anaerovoracaceae; g__[Eubacterium]_brachy_group; s__[Eubacterium]_brachy	0	0	0	0	0	0	0	1	0	0	0	0	0	0
OTU_1205	Detected only in water	d__Bacteria; p__Proteobacteria; c__Gammaproteobacteria; o__Burkholderiales; f__Burkholderiaceae; g__Ralstonia	0	0	0	0	0	0	0	1	0	0	0	0	0	0
OTU_1206	Detected only in water	d__Bacteria; p__Proteobacteria; c__Gammaproteobacteria; o__Burkholderiales; f__Burkholderiaceae; g__Ralstonia	0	0	0	0	0	0	0	2	0	0	0	0	0	0
OTU_1207	Detected only in water	d__Bacteria; p__Proteobacteria; c__Gammaproteobacteria; o__Burkholderiales; f__Burkholderiaceae; g__Ralstonia	0	0	0	0	0	0	0	2	0	0	0	0	0	0
OTU_1208	Detected only in water	d__Bacteria; p__Proteobacteria; c__Gammaproteobacteria; o__Burkholderiales; f__Burkholderiaceae; g__Ralstonia	0	0	0	0	0	0	0	2	0	0	0	0	0	0
OTU_1209	Detected only in water	d__Bacteria; p__Proteobacteria; c__Gammaproteobacteria; o__Burkholderiales; f__Burkholderiaceae; g__Ralstonia	0	0	0	0	0	0	0	1	0	0	0	0	0	0
OTU_1210	Detected only in water	d__Bacteria; p__Cyanobacteria; c__Vampirivibrionia; o__Obscuribacterales; f__Obscuribacteraceae; g__Candidatus_Obscuribacter; s__uncultured_bacterium	0	0	0	0	0	0	0	3	0	0	0	0	0	0
OTU_1211	Detected only in water	d__Bacteria; p__Proteobacteria; c__Gammaproteobacteria; o__Burkholderiales; f__Burkholderiaceae; g__Ralstonia	0	0	0	0	0	0	0	1	0	0	0	0	0	0
OTU_1213	Detected only in water	d__Bacteria; p__Proteobacteria; c__Gammaproteobacteria; o__Burkholderiales; f__Burkholderiaceae; g__Ralstonia	0	0	0	0	0	0	0	2	0	0	0	0	0	0
OTU_1214	Detected only in water	d__Bacteria; p__Proteobacteria; c__Gammaproteobacteria; o__Burkholderiales; f__Burkholderiaceae; g__Ralstonia	0	0	0	0	0	0	0	2	0	0	0	0	0	0
OTU_1215	Detected only in water	d__Bacteria; p__Proteobacteria; c__Gammaproteobacteria; o__Burkholderiales; f__Burkholderiaceae; g__Ralstonia	0	0	0	0	0	0	0	2	0	0	0	0	0	0
OTU_1216	Detected only in water	d__Bacteria; p__Proteobacteria; c__Gammaproteobacteria; o__Burkholderiales; f__Burkholderiaceae; g__Ralstonia	0	0	0	0	0	0	0	1	0	0	0	0	0	0
OTU_1217	Detected only in water	d__Bacteria; p__Proteobacteria; c__Gammaproteobacteria; o__Burkholderiales; f__Burkholderiaceae; g__Ralstonia	0	0	0	0	0	0	0	2	0	0	0	0	0	0
OTU_1218	Detected only in water	d__Bacteria; p__Proteobacteria; c__Gammaproteobacteria; o__Pseudomonadales; f__Pseudomonadaceae; g__Pseudomonas	0	0	0	0	0	0	0	3	0	0	0	0	0	0
OTU_1219	Detected only in water	d__Bacteria; p__Proteobacteria; c__Gammaproteobacteria; o__Burkholderiales; f__Burkholderiaceae; g__Ralstonia	0	0	0	0	0	0	0	2	0	0	0	0	0	0
OTU_1221	Detected only in water	d__Bacteria; p__Proteobacteria; c__Gammaproteobacteria; o__Burkholderiales; f__Burkholderiaceae; g__Ralstonia	0	0	0	0	0	0	0	1	0	0	0	0	0	0
OTU_1222	Detected only in water	d__Bacteria; p__Proteobacteria; c__Gammaproteobacteria; o__Burkholderiales; f__Burkholderiaceae; g__Ralstonia	0	0	0	0	0	0	0	2	0	0	0	0	0	0
OTU_1223	Detected only in water	d__Bacteria; p__Proteobacteria; c__Gammaproteobacteria; o__Burkholderiales; f__Burkholderiaceae; g__Ralstonia	0	0	0	0	0	0	0	2	0	0	0	0	0	0
OTU_1224	Detected only in water	d__Bacteria; p__Proteobacteria; c__Alphaproteobacteria; o__Acetobacterales; f__Acetobacteraceae; g__Roseomonas	0	0	0	0	0	0	0	2	0	0	0	0	0	0
OTU_1227	Detected only in water	d__Bacteria; p__Proteobacteria; c__Gammaproteobacteria; o__Burkholderiales; f__Burkholderiaceae; g__Ralstonia	0	0	0	0	0	0	0	1	0	0	0	0	0	0
OTU_1228	Detected only in water	d__Bacteria; p__Proteobacteria; c__Gammaproteobacteria; o__Burkholderiales; f__Burkholderiaceae; g__Ralstonia	0	0	0	0	0	0	0	1	0	0	0	0	0	0
OTU_1229	Detected only in water	d__Bacteria; p__Proteobacteria; c__Gammaproteobacteria; o__Burkholderiales; f__Burkholderiaceae; g__Ralstonia	0	0	0	0	0	0	0	3	0	0	0	0	0	0
OTU_1230	Detected only in water	d__Bacteria; p__Proteobacteria; c__Gammaproteobacteria; o__Burkholderiales; f__Burkholderiaceae; g__Ralstonia	0	0	0	0	0	0	0	2	0	0	0	0	0	0
OTU_1231	Detected only in water	d__Bacteria; p__Proteobacteria; c__Gammaproteobacteria; o__Burkholderiales; f__Burkholderiaceae; g__Ralstonia	0	0	0	0	0	0	0	2	0	0	0	0	0	0
OTU_1232	Detected only in water	d__Bacteria; p__Proteobacteria; c__Gammaproteobacteria; o__Burkholderiales; f__Burkholderiaceae; g__Ralstonia	0	0	0	0	0	0	0	1	0	0	0	0	0	0
OTU_1233	Detected only in water	d__Bacteria; p__Proteobacteria; c__Gammaproteobacteria; o__Burkholderiales; f__Burkholderiaceae; g__Ralstonia	0	0	0	0	0	0	0	2	0	0	0	0	0	0
OTU_1234	Detected only in water	d__Bacteria; p__Proteobacteria; c__Alphaproteobacteria; o__Caulobacterales; f__Hyphomonadaceae; g__uncultured; s__uncultured_bacterium	0	0	0	0	0	0	0	0	0	0	1	0	0	0
OTU_1235	Detected only in water	d__Bacteria; p__Proteobacteria; c__Gammaproteobacteria; o__Burkholderiales; f__Burkholderiaceae; g__Burkholderia-Caballeronia-Paraburkholderia	0	0	0	0	0	0	0	2	0	0	0	0	0	0
OTU_1236	Detected only in water	d__Bacteria; p__Actinobacteriota; c__Actinobacteria; o__Corynebacteriales; f__Mycobacteriaceae; g__Mycobacterium	0	0	0	0	0	0	0	0	2	0	0	0	0	0
OTU_1238	Detected only in water	d__Bacteria; p__Proteobacteria; c__Alphaproteobacteria; o__Caulobacterales; f__Hyphomonadaceae; g__uncultured; s__uncultured_bacterium	0	0	0	0	0	0	0	0	0	0	1	0	0	0
OTU_1240	Detected only in water	d__Bacteria; p__Proteobacteria; c__Alphaproteobacteria; o__Rhizobiales; f__Hyphomicrobiaceae; g__Hyphomicrobium	0	0	0	0	0	0	0	0	0	0	0	0	1	0
OTU_1241	Detected only in water	d__Bacteria; p__Proteobacteria; c__Alphaproteobacteria; o__Caulobacterales; f__Hyphomonadaceae; g__uncultured; s__uncultured_bacterium	0	0	0	0	0	0	0	0	0	0	0	1	0	0
OTU_1246	Detected only in water	d__Bacteria; p__Proteobacteria; c__Alphaproteobacteria; o__Caulobacterales; f__Hyphomonadaceae; g__uncultured; s__uncultured_bacterium	0	0	0	0	0	0	0	0	0	0	0	0	1	0
OTU_1247	Detected only in water	d__Bacteria; p__Proteobacteria; c__Alphaproteobacteria; o__Caulobacterales; f__Hyphomonadaceae; g__uncultured; s__uncultured_bacterium	0	0	0	0	0	0	0	0	2	0	0	0	0	0
OTU_1251	Detected only in water	d__Bacteria; p__Cyanobacteria; c__Vampirivibrionia; o__Obscuribacterales; f__Obscuribacteraceae; g__Obscuribacteraceae; s__uncultured_bacterium	0	0	0	0	0	0	0	0	2	0	0	0	0	0
OTU_1253	Detected only in water	d__Bacteria; p__Actinobacteriota; c__Actinobacteria; o__Corynebacteriales; f__Mycobacteriaceae; g__Mycobacterium	0	0	0	0	0	0	0	0	1	0	0	0	0	0
OTU_1255	Detected only in water	d__Bacteria; p__Actinobacteriota; c__Actinobacteria; o__Corynebacteriales; f__Mycobacteriaceae; g__Mycobacterium	0	0	0	0	0	0	0	0	2	0	0	0	0	0
OTU_1259	Detected only in water	d__Bacteria; p__Actinobacteriota; c__Actinobacteria; o__Corynebacteriales; f__Mycobacteriaceae; g__Mycobacterium	0	0	0	0	0	0	0	0	3	0	0	0	0	0
OTU_1260	Detected only in water	d__Bacteria; p__Proteobacteria; c__Alphaproteobacteria; o__Caulobacterales; f__Parvularculaceae; g__Amphiplicatus; s__uncultured_bacterium	0	0	0	0	0	0	0	0	1	0	0	0	0	0
OTU_1261	Detected only in water	d__Bacteria; p__Chloroflexi; c__Anaerolineae; o__Anaerolineales; f__Anaerolineaceae; g__uncultured; s__uncultured_Longilinea	0	0	0	0	0	0	0	0	0	1	0	0	0	0
OTU_1264	Detected only in water	d__Bacteria; p__Proteobacteria; c__Alphaproteobacteria; o__Caulobacterales; f__Hyphomonadaceae; g__uncultured; s__uncultured_bacterium	0	0	0	0	0	0	0	0	0	0	1	0	0	0
OTU_1265	Detected only in water	d__Bacteria; p__Actinobacteriota; c__Actinobacteria; o__Corynebacteriales; f__Mycobacteriaceae; g__Mycobacterium	0	0	0	0	0	0	0	0	0	1	0	0	0	0
OTU_1266	Detected only in water	d__Bacteria; p__Proteobacteria; c__Alphaproteobacteria; o__Sphingomonadales; f__Sphingomonadaceae; g__Sphingopyxis	0	0	0	0	0	0	0	0	0	2	0	0	0	0
OTU_1267	Detected only in water	d__Bacteria; p__Proteobacteria; c__Alphaproteobacteria; o__Sphingomonadales; f__Sphingomonadaceae; g__Sphingopyxis	0	0	0	0	0	0	0	0	0	2	0	0	0	0
OTU_1269	Detected only in water	d__Bacteria; p__Proteobacteria; c__Alphaproteobacteria; o__Rhodobacterales; f__Rhodobacteraceae; g__Sulfitobacter	0	0	0	0	0	0	0	0	0	2	0	0	0	0
OTU_1271	Detected only in water	d__Bacteria; p__Actinobacteriota; c__Actinobacteria; o__Corynebacteriales; f__Mycobacteriaceae; g__Mycobacterium	0	0	0	0	0	0	0	0	0	3	0	0	0	0
OTU_1276	Detected only in water	d__Bacteria; p__Cyanobacteria; c__Vampirivibrionia; o__Obscuribacterales; f__Obscuribacteraceae; g__Obscuribacteraceae; s__uncultured_bacterium	0	0	0	0	0	0	0	0	0	0	8	0	0	0
OTU_1277	Detected only in water	d__Bacteria; p__Proteobacteria; c__Alphaproteobacteria; o__Rhizobiales	0	0	0	0	0	0	0	0	0	0	4	0	0	0
OTU_1281	Detected only in water	d__Bacteria; p__Elusimicrobiota; c__Lineage_IIa; o__Lineage_IIa; f__Lineage_IIa; g__Lineage_IIa; s__uncultured_soil	0	0	0	0	0	0	0	0	0	0	1	0	0	0
OTU_1282	Detected only in water	d__Bacteria; p__Proteobacteria; c__Alphaproteobacteria; o__Rhizobiales; f__Rhizobiaceae	0	0	0	0	0	0	0	0	0	0	1	0	0	0
OTU_1283	Detected only in water	d__Bacteria; p__Proteobacteria; c__Gammaproteobacteria; o__Burkholderiales; f__Comamonadaceae	0	0	0	0	0	0	0	0	0	0	3	0	0	0
OTU_1285	Detected only in water	d__Bacteria; p__Actinobacteriota; c__Actinobacteria; o__Corynebacteriales; f__Mycobacteriaceae; g__Mycobacterium	0	0	0	0	0	0	0	0	0	0	2	0	0	0
OTU_1286	Detected only in water	d__Bacteria; p__Proteobacteria; c__Alphaproteobacteria; o__Caulobacterales; f__Hyphomonadaceae; g__uncultured; s__uncultured_bacterium	0	0	0	0	0	0	0	0	0	0	2	0	0	0
OTU_1287	Detected only in water	d__Bacteria; p__Proteobacteria; c__Alphaproteobacteria; o__Caulobacterales; f__Hyphomonadaceae; g__uncultured; s__uncultured_bacterium	0	0	0	0	0	0	0	0	0	0	0	0	2	0
OTU_1289	Detected only in water	d__Bacteria; p__Proteobacteria; c__Alphaproteobacteria; o__Caulobacterales; f__Hyphomonadaceae; g__uncultured; s__uncultured_bacterium	0	0	0	0	0	0	0	0	0	0	0	2	0	0
OTU_1290	Detected only in water	d__Bacteria; p__Proteobacteria; c__Alphaproteobacteria; o__Caulobacterales; f__Hyphomonadaceae; g__uncultured; s__uncultured_bacterium	0	0	0	0	0	0	0	0	0	0	0	3	0	0
OTU_1291	Detected only in water	d__Bacteria; p__Proteobacteria; c__Alphaproteobacteria; o__Caulobacterales; f__Hyphomonadaceae; g__uncultured; s__uncultured_bacterium	0	0	0	0	0	0	0	0	0	0	0	0	1	0
OTU_1292	Detected only in water	d__Bacteria; p__Proteobacteria; c__Gammaproteobacteria; o__Vibrionales; f__Vibrionaceae	0	0	0	0	0	0	0	0	0	0	0	2	0	0
OTU_1294	Detected only in water	d__Bacteria; p__Cyanobacteria; c__Vampirivibrionia; o__Obscuribacterales; f__Obscuribacteraceae; g__Obscuribacteraceae; s__uncultured_bacterium	0	0	0	0	0	0	0	0	0	0	0	2	0	0
OTU_1295	Detected only in water	d__Bacteria; p__Proteobacteria; c__Alphaproteobacteria; o__Caulobacterales; f__Parvularculaceae; g__Amphiplicatus; s__uncultured_bacterium	0	0	0	0	0	0	0	0	0	0	0	0	2	0
OTU_1296	Detected only in water	d__Bacteria; p__Proteobacteria; c__Alphaproteobacteria; o__Caulobacterales; f__Hyphomonadaceae; g__uncultured; s__uncultured_bacterium	0	0	0	0	0	0	0	0	0	0	0	0	2	0
OTU_1297	Detected only in water	d__Bacteria; p__Actinobacteriota; c__Actinobacteria; o__Corynebacteriales; f__Mycobacteriaceae; g__Mycobacterium	0	0	0	0	0	0	0	0	0	0	0	0	3	0
OTU_1298	Detected only in water	d__Bacteria; p__Proteobacteria; c__Alphaproteobacteria; o__Caulobacterales; f__Parvularculaceae; g__Amphiplicatus; s__uncultured_bacterium	0	0	0	0	0	0	0	0	0	0	0	0	3	0
OTU_1299	Detected only in water	d__Bacteria; p__Proteobacteria; c__Alphaproteobacteria; o__Caulobacterales; f__Hyphomonadaceae; g__uncultured; s__uncultured_bacterium	0	0	0	0	0	0	0	0	0	0	0	0	1	0
OTU_1300	Detected only in water	d__Bacteria; p__Proteobacteria; c__Alphaproteobacteria; o__Caulobacterales; f__Parvularculaceae; g__Amphiplicatus; s__uncultured_bacterium	0	0	0	0	0	0	0	0	0	0	0	0	2	0
OTU_1301	Detected only in water	d__Bacteria; p__Proteobacteria; c__Gammaproteobacteria; o__Acidithiobacillales; f__Acidithiobacillaceae; g__KCM-B-112; s__uncultured_bacterium	0	0	0	0	0	0	0	0	0	0	0	0	2	0
OTU_1302	Detected only in water	d__Bacteria; p__Proteobacteria; c__Gammaproteobacteria; o__Acidithiobacillales; f__Acidithiobacillaceae; g__KCM-B-112	0	0	0	0	0	0	0	0	0	0	0	0	1	0
OTU_1303	Detected only in water	d__Bacteria; p__Proteobacteria; c__Gammaproteobacteria; o__Acidithiobacillales; f__Acidithiobacillaceae; g__KCM-B-112	0	0	0	0	0	0	0	0	0	0	0	0	2	0
OTU_1304	Detected only in water	d__Bacteria; p__Bacteroidota; c__Bacteroidia; o__Cytophagales; f__Microscillaceae; g__Chryseolinea	0	0	0	0	0	0	0	0	0	0	0	0	1	0
OTU_1305	Detected only in water	d__Bacteria; p__Desulfobacterota; c__uncultured; o__uncultured; f__uncultured; g__uncultured	0	0	0	0	0	0	0	0	0	0	0	0	4	0
OTU_1306	Detected only in water	d__Bacteria; p__Desulfobacterota; c__uncultured; o__uncultured; f__uncultured; g__uncultured; s__uncultured_Dongia	0	0	0	0	0	0	0	0	0	0	0	0	3	0
OTU_1307	Detected only in water	d__Bacteria; p__Proteobacteria; c__Gammaproteobacteria; o__Acidithiobacillales; f__Acidithiobacillaceae; g__KCM-B-112	0	0	0	0	0	0	0	0	0	0	0	0	2	0
OTU_1308	Detected only in water	d__Bacteria; p__Desulfobacterota; c__uncultured; o__uncultured; f__uncultured; g__uncultured	0	0	0	0	0	0	0	0	0	0	0	0	2	0
OTU_1309	Detected only in water	d__Bacteria; p__Proteobacteria; c__Gammaproteobacteria; o__Gammaproteobacteria_Incertae_Sedis; f__Unknown_Family; g__Candidatus_Berkiella	0	0	0	0	0	0	0	0	0	0	0	0	2	0
OTU_1310	Detected only in water	d__Bacteria; p__Proteobacteria; c__Alphaproteobacteria; o__Reyranellales; f__Reyranellaceae; g__Reyranella	0	0	0	0	0	0	0	0	0	0	0	0	2	0
OTU_1311	Detected only in water	d__Bacteria; p__Proteobacteria; c__Gammaproteobacteria; o__Acidithiobacillales; f__Acidithiobacillaceae; g__KCM-B-112; s__uncultured_bacterium	0	0	0	0	0	0	0	0	0	0	0	0	1	0
OTU_1312	Detected only in water	d__Bacteria; p__Proteobacteria; c__Alphaproteobacteria; o__Reyranellales; f__Reyranellaceae; g__Reyranella	0	0	0	0	0	0	0	0	0	0	0	0	3	0
OTU_1313	Detected only in water	d__Bacteria; p__Desulfobacterota; c__uncultured; o__uncultured; f__uncultured; g__uncultured	0	0	0	0	0	0	0	0	0	0	0	0	3	0
OTU_1314	Detected only in water	d__Bacteria; p__Proteobacteria; c__Alphaproteobacteria; o__Dongiales; f__Dongiaceae; g__Dongia	0	0	0	0	0	0	0	0	0	0	0	0	1	0
OTU_1315	Detected only in water	d__Bacteria; p__Proteobacteria; c__Gammaproteobacteria; o__Acidithiobacillales; f__Acidithiobacillaceae; g__KCM-B-112; s__uncultured_bacterium	0	0	0	0	0	0	0	0	0	0	0	0	2	0
OTU_1316	Detected only in water	d__Bacteria; p__Proteobacteria; c__Alphaproteobacteria; o__Caulobacterales; f__Hyphomonadaceae; g__uncultured; s__uncultured_bacterium	0	0	0	0	0	0	0	0	0	0	0	0	2	0
OTU_1317	Detected only in water	d__Bacteria; p__Proteobacteria; c__Alphaproteobacteria; o__Rhizobiales; f__Rhizobiaceae	0	0	0	0	0	0	0	0	0	0	0	0	2	0
OTU_1318	Detected only in water	d__Bacteria; p__Proteobacteria; c__Alphaproteobacteria; o__NRL2; f__NRL2; g__NRL2	0	0	0	0	0	0	0	0	0	0	0	0	4	0
OTU_1319	Detected only in water	d__Bacteria; p__Proteobacteria; c__Gammaproteobacteria; o__Acidithiobacillales; f__Acidithiobacillaceae; g__KCM-B-112	0	0	0	0	0	0	0	0	0	0	0	0	3	0
OTU_1320	Detected only in water	d__Bacteria; p__Proteobacteria; c__Gammaproteobacteria; o__Acidithiobacillales; f__Acidithiobacillaceae; g__KCM-B-112	0	0	0	0	0	0	0	0	0	0	0	0	1	0
OTU_1321	Detected only in water	d__Bacteria; p__Proteobacteria; c__Gammaproteobacteria; o__Acidithiobacillales; f__Acidithiobacillaceae; g__KCM-B-112; s__uncultured_bacterium	0	0	0	0	0	0	0	0	0	0	0	0	2	0
OTU_05	Generalist	d__Bacteria; p__Proteobacteria; c__Alphaproteobacteria; o__Caulobacterales; f__Parvularculaceae; g__Amphiplicatus; s__uncultured_bacterium	3971	5849	252	699	9499	191	1	1	3506	1462	50	2047	3211	163
OTU_19	Prevalent in Biofilm	d__Bacteria; p__Proteobacteria; c__Alphaproteobacteria; o__Rhizobiales; f__Xanthobacteraceae; g__Bradyrhizobium	888	705	947	649	475	240	0	18	102	1210	0	148	173	3
OTU_99	Prevalent in Biofilm	d__Bacteria; p__Proteobacteria; c__Gammaproteobacteria; o__Enterobacterales; f__Enterobacteriaceae; g__Escherichia-Shigella	21	24	16	14	19	15	0	0	0	0	1	0	0	1
OTU_133	Prevalent in Biofilm	d__Bacteria; p__Bacteroidota; c__Bacteroidia; o__Cytophagales; f__Microscillaceae; g__Chryseolinea	0	21	65	19	7	47	0	0	1	5	0	1	7	0
OTU_66	Prevalent in Biofilm	d__Bacteria; p__Bacteroidota; c__Bacteroidia; o__Cytophagales; f__Microscillaceae; g__Chryseolinea	0	73	101	26	29	85	0	0	0	1	0	1	0	0
OTU_195	Prevalent in Biofilm	d__Bacteria; p__Actinobacteriota; c__Actinobacteria; o__Corynebacteriales; f__Mycobacteriaceae; g__Mycobacterium	0	6	17	4	1	1	0	0	0	1	0	0	1	0
OTU_166	Prevalent in Biofilm	d__Bacteria; p__Proteobacteria; c__Alphaproteobacteria; o__Rhizobiales; f__Xanthobacteraceae; g__Pseudorhodoplanes	0	8	18	15	0	3	0	0	0	3	0	0	1	0
OTU_11	Prevalent in water	d__Bacteria; p__Proteobacteria; c__Alphaproteobacteria; o__Caulobacterales; f__Hyphomonadaceae; g__uncultured; s__uncultured_bacterium	216	2	3	149	985	15	0	325	2802	77	2246	6834	1984	2052
OTU_28	Prevalent in water	d__Bacteria; p__Proteobacteria; c__Alphaproteobacteria; o__Rhizobiales; f__Hyphomicrobiaceae; g__Hyphomicrobium	34	26	0	34	81	3	0	1	319	0	237	177	635	606
OTU_04	Prevalent in water	d__Bacteria; p__Proteobacteria; c__Alphaproteobacteria; o__Caulobacterales; f__Hyphomonadaceae; g__uncultured; s__uncultured_bacterium	0	0	0	0	15	1	0	963	8161	178	15705	6232	2962	9795
OTU_06	Generalist	d__Bacteria; p__Proteobacteria; c__Gammaproteobacteria; o__Burkholderiales; f__Burkholderiaceae; g__Ralstonia	1	5	2	1	47	4	119	15105	116	120	336	258	36	11609
OTU_08	Generalist	d__Bacteria; p__Cyanobacteria; c__Vampirivibrionia; o__Obscuribacterales; f__Obscuribacteraceae; g__Obscuribacteraceae; s__uncultured_bacterium	2246	702	81	16	1396	14	13	619	13012	624	82	10011	366	2523
OTU_17	Generalist	d__Bacteria; p__Proteobacteria; c__Alphaproteobacteria; o__Sphingomonadales; f__Sphingomonadaceae	1895	67	1576	25	2033	7	401	1	15	779	16	40	17	6
OTU_01	Generalist	d__Bacteria; p__Actinobacteriota; c__Actinobacteria; o__Corynebacteriales; f__Mycobacteriaceae; g__Mycobacterium	25790	6172	23873	4237	4504	227	0	439	2281	25641	588	2070	1875	1943
OTU_44	Shared	d__Bacteria; p__Proteobacteria; c__Alphaproteobacteria; o__Caulobacterales; f__Caulobacteraceae; g__Phenylobacterium	879	3	561	6	4	5	0	0	1	308	7	1	4	0
OTU_121	Shared	d__Bacteria; p__Proteobacteria; c__Gammaproteobacteria; o__Burkholderiales; f__Rhodocyclaceae; g__Methyloversatilis	24	8	22	5	11	0	5	0	9	10	0	1	2	0
OTU_07	Shared	d__Bacteria; p__Bacteroidota; c__Bacteroidia; o__Cytophagales; f__Microscillaceae; g__Chryseolinea	0	2937	4858	1188	1414	4028	0	48	766	2062	2	348	1379	0
OTU_34	Shared	d__Bacteria; p__Proteobacteria; c__Alphaproteobacteria; o__Sphingomonadales; f__Sphingomonadaceae; g__Blastomonas	0	27	12	1	574	0	460	40	2	1	7	2	0	3
OTU_97	Shared	d__Bacteria; p__Planctomycetota; c__Planctomycetes; o__Gemmatales; f__Gemmataceae; g__Gemmata	0	95	1	17	10	1	0	0	6	4	2	4	1	23
OTU_104	Shared	d__Bacteria; p__Planctomycetota; c__Phycisphaerae; o__Phycisphaerales; f__Phycisphaeraceae; g__SM1A02	1	4	0	9	19	2	0	11	29	0	1	81	21	20
OTU_38	Shared	d__Bacteria; p__Proteobacteria; c__Alphaproteobacteria; o__Rhizobiales; f__Hyphomicrobiaceae; g__Hyphomicrobium	0	19	3	3	0	7	2	0	2	1	10	0	22	678
OTU_68	Shared	d__Bacteria; p__Proteobacteria; c__Alphaproteobacteria; o__Reyranellales; f__Reyranellaceae; g__Reyranella	6	0	269	62	2	0	2	273	0	172	4	5	0	83
OTU_147	Shared	d__Bacteria; p__Cyanobacteria; c__Vampirivibrionia; o__Obscuribacterales; f__Obscuribacteraceae; g__Obscuribacteraceae; s__uncultured_bacterium	61	5	5	0	6	1	0	0	35	1	0	16	5	1
OTU_10	Shared	d__Bacteria; p__Proteobacteria; c__Alphaproteobacteria; o__Sphingomonadales; f__Sphingomonadaceae; g__Sphingomonas	33	1	10	0	64	0	8283	90	0	20	0	2	1	0
OTU_13	Shared	d__Bacteria; p__Proteobacteria; c__Alphaproteobacteria; o__Sphingomonadales; f__Sphingomonadaceae; g__Porphyrobacter	0	2946	0	59	4318	7	70	0	290	7	0	88	150	0
OTU_43	Shared	d__Bacteria; p__Proteobacteria; c__Alphaproteobacteria; o__Rhizobiales; f__Beijerinckiaceae; g__Bosea	9	19	0	4	327	0	312	0	16	0	0	2	13	12
OTU_02	Shared	d__Bacteria; p__Proteobacteria; c__Alphaproteobacteria; o__Sphingomonadales; f__Sphingomonadaceae; g__Porphyrobacter	8	14	0	2	310	0	27760	0	50	0	0	11	125	0
OTU_139	Shared	d__Bacteria; p__Proteobacteria; c__Alphaproteobacteria; o__Sphingomonadales; f__Sphingomonadaceae; g__Sphingosinicella	8	19	6	15	0	13	0	0	12	0	0	0	6	0
OTU_268	Shared	d__Bacteria; p__Proteobacteria; c__Alphaproteobacteria; o__Caulobacterales; f__Parvularculaceae; g__Amphiplicatus; s__uncultured_bacterium	2	7	1	1	8	0	0	0	0	0	0	2	1	0
OTU_402	Shared	d__Bacteria; p__Proteobacteria; c__Gammaproteobacteria; o__Enterobacterales; f__Enterobacteriaceae	1	3	1	1	0	1	0	1	1	0	0	0	0	0
OTU_154	Shared	d__Bacteria; p__Actinobacteriota; c__Actinobacteria; o__Corynebacteriales; f__Mycobacteriaceae; g__Mycobacterium	0	2	4	74	2	7	0	0	0	0	0	0	5	0
OTU_247	Shared	d__Bacteria; p__Bacteroidota; c__Bacteroidia; o__Bacteroidales; f__Bacteroidaceae; g__Bacteroides; s__Bacteroides_dorei	5	3	1	3	0	1	0	0	0	0	1	0	0	0
OTU_77	Shared	d__Bacteria; p__Planctomycetota; c__Phycisphaerae; o__Phycisphaerales; f__Phycisphaeraceae; g__SM1A02; s__unidentified_marine	7	40	0	1	21	0	0	9	345	2	0	174	35	0
OTU_27	Shared	d__Bacteria; p__Proteobacteria; c__Alphaproteobacteria; o__Dongiales; f__Dongiaceae; g__Dongia	0	202	0	173	1	1626	0	20	67	0	0	2	887	0
OTU_37	Shared	d__Bacteria; p__Proteobacteria; c__Gammaproteobacteria; o__Immundisolibacterales; f__Immundisolibacteraceae; g__Immundisolibacter	0	301	0	2	674	82	0	3	37	0	0	87	94	0
OTU_61	Shared	d__Bacteria; p__Proteobacteria; c__Alphaproteobacteria; o__Acetobacterales; f__Acetobacteraceae	0	61	0	1	314	0	64	0	9	0	4	13	0	8
OTU_14	Shared	d__Bacteria; p__Proteobacteria; c__Alphaproteobacteria; o__NRL2; f__NRL2; g__NRL2; s__uncultured_Alphaproteobacteria	0	236	636	148	0	6874	0	0	497	203	0	0	1732	0
OTU_30	Shared	d__Bacteria; p__Proteobacteria; c__Alphaproteobacteria; o__Caulobacterales; f__Parvularculaceae; g__Amphiplicatus	0	4	0	7	1103	256	0	0	34	0	0	22	268	0
OTU_80	Shared	d__Bacteria; p__Acidobacteriota; c__Acidobacteriae; o__Bryobacterales; f__Bryobacteraceae; g__Bryobacter; s__Acidobacteria_bacterium	0	59	26	127	0	0	9	0	22	19	0	0	12	0
OTU_226	Shared	d__Bacteria; p__Actinobacteriota; c__Actinobacteria; o__Corynebacteriales; f__Mycobacteriaceae; g__Mycobacterium	12	3	2	0	4	0	0	0	4	0	0	2	2	0
OTU_577	Shared	d__Bacteria; p__Proteobacteria; c__Alphaproteobacteria; o__Rhizobiales; f__Hyphomicrobiaceae; g__Hyphomicrobium	0	5	3	2	0	5	0	0	1	0	2	0	7	0
OTU_12	Shared	d__Bacteria; p__Proteobacteria; c__Gammaproteobacteria; o__Burkholderiales; f__Comamonadaceae; g__Aquabacterium	11	46	0	0	6324	0	956	0	20	0	0	1	0	0
OTU_72	Shared	d__Bacteria; p__Acidobacteriota; c__Blastocatellia; o__11-24; f__11-24; g__11-24	1	1	28	0	0	190	0	0	0	40	0	0	237	0
OTU_74	Shared	d__Bacteria; p__Proteobacteria; c__Alphaproteobacteria; o__Caulobacterales; f__Parvularculaceae; g__Amphiplicatus; s__uncultured_bacterium	0	784	2	0	27	11	0	0	2	0	0	0	86	0
OTU_426	Shared	d__Bacteria; p__Actinobacteriota; c__Actinobacteria; o__Corynebacteriales; f__Mycobacteriaceae; g__Mycobacterium	5	1	0	0	1	2	0	0	1	0	0	0	2	0
OTU_430	Shared	d__Bacteria; p__Bacteroidota; c__Bacteroidia; o__Cytophagales; f__Microscillaceae; g__Chryseolinea	0	4	1	0	3	2	0	0	2	0	0	0	4	0
OTU_516	Shared	d__Bacteria; p__Actinobacteriota; c__Actinobacteria; o__Corynebacteriales; f__Mycobacteriaceae; g__Mycobacterium	2	2	3	0	0	1	0	0	0	1	0	1	0	0
OTU_210	Shared	d__Bacteria; p__Proteobacteria; c__Alphaproteobacteria; o__Sphingomonadales; f__Sphingomonadaceae	37	1	30	0	2	0	0	0	0	4	0	0	0	0
OTU_246	Shared	d__Bacteria; p__Bacteroidota; c__Bacteroidia; o__Cytophagales; f__Microscillaceae; g__Chryseolinea	0	1	4	4	0	27	0	0	0	0	0	0	5	0
OTU_255	Shared	d__Bacteria; p__Actinobacteriota; c__Actinobacteria; o__Corynebacteriales; f__Mycobacteriaceae; g__Mycobacterium	7	10	0	1	4	0	0	0	0	0	0	0	1	0
OTU_416	Shared	d__Bacteria; p__Bacteroidota; c__Bacteroidia; o__Cytophagales; f__Microscillaceae; g__Chryseolinea	0	1	1	0	1	1	0	0	0	1	0	0	0	0
OTU_756	Shared	d__Bacteria; p__Bacteroidota; c__Bacteroidia; o__Cytophagales; f__Microscillaceae; g__Chryseolinea	0	5	1	3	0	4	0	0	0	0	0	0	2	0
OTU_09	Shared	d__Bacteria; p__Proteobacteria; c__Gammaproteobacteria; o__Acidithiobacillales; f__Acidithiobacillaceae; g__KCM-B-112	1	3	0	0	0	11291	0	274	10	4	3	1	8937	0
OTU_41	Shared	d__Bacteria; p__Actinobacteriota; c__Actinobacteria; o__Corynebacteriales; f__Mycobacteriaceae; g__Mycobacterium	1	171	0	0	2	0	0	680	1359	4	2	3	1	0
OTU_26	Shared	d__Bacteria; p__Cyanobacteria; c__Vampirivibrionia; o__Obscuribacterales; f__Obscuribacteraceae	3	0	0	33	0	4	0	5464	2	0	0	1	431	6
OTU_76	Shared	d__Bacteria; p__Firmicutes; c__Bacilli; o__Staphylococcales; f__Staphylococcaceae; g__Staphylococcus	0	0	1	0	1	0	4	188	1	1	1	0	0	275
OTU_31	Shared	d__Bacteria; p__Desulfobacterota; c__uncultured; o__uncultured; f__uncultured; g__uncultured; s__uncultured_Dongia	0	16	1	0	0	1382	0	41	3	11	0	0	891	0
OTU_45	Shared	d__Bacteria; p__Proteobacteria; c__Alphaproteobacteria; o__Rhodobacterales; f__Rhodobacteraceae; g__Rhodobacter	0	100	0	0	499	0	74	6	19	0	0	3	8	0
OTU_114	Shared	d__Bacteria; p__Acidobacteriota; c__Vicinamibacteria; o__Vicinamibacterales; f__Vicinamibacteraceae; g__Vicinamibacteraceae	0	86	1	0	0	4	0	0	8	13	0	0	13	0
OTU_127	Shared	d__Bacteria; p__Proteobacteria; c__Gammaproteobacteria; o__Legionellales; f__Legionellaceae; g__Legionella; s__Legionella_anisa	0	45	3	0	0	46	0	0	8	2	0	0	70	0
OTU_135	Shared	d__Bacteria; p__Proteobacteria; c__Gammaproteobacteria; o__Burkholderiales; f__Nitrosomonadaceae; g__DSSD61; s__uncultured_bacterium	0	46	27	0	0	5	0	6	0	5	0	0	2	0
OTU_163	Shared	d__Bacteria; p__Proteobacteria; c__Alphaproteobacteria; o__Rhizobiales; f__Hyphomicrobiaceae; g__Hyphomicrobium	0	0	0	4	5	0	9	0	9	0	1	0	10	0
OTU_461	Shared	d__Bacteria; p__Actinobacteriota; c__Actinobacteria; o__Corynebacteriales; f__Mycobacteriaceae; g__Mycobacterium	1	0	0	0	1	1	0	0	1	0	0	1	2	0
OTU_20	Shared	d__Bacteria; p__Proteobacteria; c__Alphaproteobacteria; o__Sphingomonadales; f__Sphingomonadaceae; g__Sphingopyxis	889	0	2673	24	0	0	0	0	0	2255	13	0	0	0
OTU_51	Shared	d__Bacteria; p__Bacteroidota; c__Bacteroidia; o__Chitinophagales; f__Chitinophagaceae; g__Sediminibacterium	68	0	423	0	3	0	0	0	0	189	0	4	0	0
OTU_73	Shared	d__Bacteria; p__Proteobacteria; c__Alphaproteobacteria; o__Caulobacterales; f__Parvularculaceae; g__Amphiplicatus; s__uncultured_bacterium	0	885	0	0	52	5	0	0	3	0	0	0	35	0
OTU_85	Shared	d__Bacteria; p__Proteobacteria; c__Gammaproteobacteria; o__Burkholderiales; f__TRA3-20; g__TRA3-20; s__uncultured_organism	140	0	70	0	0	11	0	0	0	6	0	0	11	0
OTU_215	Shared	d__Bacteria; p__Proteobacteria; c__Alphaproteobacteria; o__Rhizobiales; f__Xanthobacteraceae; g__uncultured	0	1	8	0	0	3	0	0	0	6	0	0	3	0
OTU_317	Shared	d__Bacteria; p__Planctomycetota; c__Planctomycetes; o__Planctomycetales; f__uncultured; g__uncultured	0	1	1	1	0	0	0	0	1	0	0	0	3	0
OTU_695	Shared	d__Bacteria; p__Actinobacteriota; c__Actinobacteria; o__Corynebacteriales; f__Mycobacteriaceae; g__Mycobacterium	1	1	1	0	0	0	0	0	1	2	0	0	0	0
OTU_140	Shared	d__Bacteria; p__Nitrospirota; c__Nitrospiria; o__Nitrospirales; f__Nitrospiraceae; g__Nitrospira	0	1	0	25	0	24	0	0	0	0	0	0	34	0
OTU_142	Shared	d__Bacteria; p__Proteobacteria; c__Alphaproteobacteria; o__Sphingomonadales; f__Sphingomonadaceae; g__Sphingopyxis	3	0	13	2	0	0	0	0	0	119	0	0	0	0
OTU_180	Shared	d__Bacteria; p__Proteobacteria; c__Alphaproteobacteria; o__Sphingomonadales; f__Sphingomonadaceae; g__Novosphingobium	36	0	7	0	0	0	1	0	0	3	0	0	0	0
OTU_189	Shared	d__Bacteria; p__Proteobacteria; c__Alphaproteobacteria; o__Sphingomonadales; f__Sphingomonadaceae; g__Sphingobium; s__Sphingobium_xenophagum	47	0	1	0	0	2	0	0	0	3	0	0	0	0
OTU_218	Shared	d__Bacteria; p__Proteobacteria; c__Gammaproteobacteria; o__Burkholderiales; f__TRA3-20; g__TRA3-20	0	0	4	5	0	5	0	0	0	0	0	0	4	0
OTU_361	Shared	d__Bacteria; p__Proteobacteria; c__Alphaproteobacteria; o__Caulobacterales; f__Parvularculaceae; g__Amphiplicatus	0	2	0	0	15	9	0	0	0	0	0	0	13	0
OTU_459	Shared	d__Bacteria; p__Proteobacteria; c__Alphaproteobacteria; o__Rhizobiales; f__Xanthobacteraceae; g__Bradyrhizobium	0	0	2	2	0	2	0	0	0	1	0	0	0	0
OTU_709	Shared	d__Bacteria; p__Actinobacteriota; c__Actinobacteria; o__Corynebacteriales; f__Mycobacteriaceae; g__Mycobacterium	3	1	1	0	0	0	0	0	0	1	0	0	0	0
OTU_716	Shared	d__Bacteria; p__Actinobacteriota; c__Actinobacteria; o__Corynebacteriales; f__Mycobacteriaceae; g__Mycobacterium	1	1	2	0	0	0	0	0	1	0	0	0	0	0
OTU_15	Shared	d__Bacteria; p__Actinobacteriota; c__Actinobacteria; o__Corynebacteriales; f__Mycobacteriaceae; g__Mycobacterium	0	0	1	0	6	0	0	89	1580	44	7641	8001	43	331
OTU_23	Shared	d__Bacteria; p__Actinobacteriota; c__Actinobacteria; o__Corynebacteriales; f__Nocardiaceae; g__Rhodococcus	0	0	0	0	11	0	16	2313	14	10	28	22	4	1298
OTU_35	Shared	d__Bacteria; p__Proteobacteria; c__Gammaproteobacteria; o__Burkholderiales; f__Burkholderiaceae; g__Ralstonia	0	0	0	1	1	0	0	1067	3	10	44	5	3	666
OTU_56	Shared	d__Bacteria; p__Proteobacteria; c__Gammaproteobacteria; o__Burkholderiales; f__Burkholderiaceae; g__Burkholderia-Caballeronia-Paraburkholderia; s__Paraburkholderia_caledonica	0	0	0	0	1	0	5	508	3	1	15	6	1	322
OTU_67	Shared	d__Bacteria; p__Proteobacteria; c__Gammaproteobacteria; o__Pseudomonadales; f__Pseudomonadaceae; g__Pseudomonas	0	0	0	0	1	0	4	715	1	0	3	1	0	17
OTU_25	Shared	d__Bacteria; p__Proteobacteria; c__Alphaproteobacteria; o__Caulobacterales; f__Parvularculaceae; g__Amphiplicatus; s__uncultured_bacterium	0	0	220	0	0	1687	0	0	2	523	4	0	1668	0
OTU_33	Shared	d__Bacteria; p__Planctomycetota; c__Planctomycetes; o__Gemmatales; f__Gemmataceae; g__Gemmata	0	0	8	0	992	0	0	2	1	65	0	334	0	0
OTU_60	Shared	d__Bacteria; p__Cyanobacteria; c__Vampirivibrionia; o__Obscuribacterales; f__Obscuribacteraceae; g__Obscuribacteraceae; s__uncultured_Gloeobacter	0	13	2	0	0	0	0	9	10	13	0	0	0	311
OTU_192	Shared	d__Bacteria; p__Planctomycetota; c__Phycisphaerae; o__Phycisphaerales; f__Phycisphaeraceae; g__SM1A02	0	7	0	0	0	1	0	0	9	0	0	2	20	4
OTU_686	Shared	d__Bacteria; p__Cyanobacteria; c__Vampirivibrionia; o__Obscuribacterales; f__Obscuribacteraceae; g__Obscuribacteraceae; s__uncultured_bacterium	0	1	0	0	1	0	0	0	6	0	0	5	1	1
OTU_24	Shared	d__Bacteria; p__Proteobacteria; c__Gammaproteobacteria; o__Oceanospirillales; f__Alcanivoracaceae; g__Ketobacter; s__uncultured_proteobacterium	0	3498	0	416	0	0	0	0	163	0	19	0	0	2
OTU_48	Shared	d__Bacteria; p__Proteobacteria; c__Alphaproteobacteria; o__Caulobacterales; f__Hyphomonadaceae	0	503	0	0	323	0	0	0	51	0	0	3	2	0
OTU_50	Shared	d__Bacteria; p__Proteobacteria; c__Gammaproteobacteria; o__Burkholderiales; f__Comamonadaceae; g__Piscinibacter	0	1004	0	0	113	0	0	0	90	0	0	43	34	0
OTU_57	Shared	d__Bacteria; p__Proteobacteria; c__Gammaproteobacteria; o__Ga0077536; f__Ga0077536; g__Ga0077536; s__metagenome	0	232	0	0	432	0	0	0	108	0	0	87	7	0
OTU_62	Shared	d__Bacteria; p__Proteobacteria; c__Alphaproteobacteria; o__uncultured; f__uncultured; g__uncultured; s__Rhodospirillaceae_bacterium	0	441	0	0	0	85	0	3	27	0	0	0	218	0
OTU_84	Shared	d__Bacteria; p__Planctomycetota; c__Planctomycetes; o__Planctomycetales; f__Schlesneriaceae; g__Planctopirus	0	6	0	0	0	1	0	0	22	0	0	0	21	146
OTU_21	Shared	d__Bacteria; p__Proteobacteria; c__Alphaproteobacteria; o__Caulobacterales; f__Parvularculaceae; g__Amphiplicatus	0	4804	0	0	0	47	0	0	144	0	0	0	10	0
OTU_47	Shared	d__Bacteria; p__Planctomycetota; c__Planctomycetes; o__Gemmatales; f__Gemmataceae; g__Gemmata; s__uncultured_bacterium	0	0	5	0	564	0	0	0	0	32	0	208	0	0
OTU_52	Shared	d__Bacteria; p__Proteobacteria; c__Alphaproteobacteria; o__Sphingomonadales; f__Sphingomonadaceae; g__Sphingorhabdus	769	149	0	0	0	0	0	0	21	1	0	0	0	0
OTU_53	Shared	d__Bacteria; p__Proteobacteria; c__Alphaproteobacteria; o__Reyranellales; f__Reyranellaceae; g__Reyranella	0	0	0	911	0	243	0	16	0	0	0	0	321	0
OTU_55	Shared	d__Bacteria; p__Spirochaetota; c__Leptospirae; o__Leptospirales; f__Leptospiraceae; g__Leptospira	0	611	0	0	0	22	0	0	287	0	0	0	6	0
OTU_63	Shared	d__Bacteria; p__Proteobacteria; c__Alphaproteobacteria; o__Sphingomonadales; f__Sphingomonadaceae; g__Sphingopyxis; s__alpha_proteobacterium	0	0	220	30	0	0	0	0	0	716	4	0	0	0
OTU_64	Shared	d__Bacteria; p__Proteobacteria; c__Alphaproteobacteria; o__Caulobacterales; f__Parvularculaceae; g__Amphiplicatus	0	10	0	0	0	300	0	0	2	0	0	0	268	0
OTU_69	Shared	d__Bacteria; p__Bacteroidota; c__Bacteroidia; o__Cytophagales; f__Microscillaceae; g__uncultured; s__Ohtaekwangia_sp.	0	463	1	0	0	0	0	27	125	0	0	0	0	0
OTU_79	Shared	d__Bacteria; p__Proteobacteria; c__Alphaproteobacteria; o__Rhizobiales; f__Hyphomicrobiaceae; g__Pedomicrobium; s__uncultured_Hyphomicrobium	0	269	0	0	0	45	0	0	10	0	0	0	40	0
OTU_92	Shared	d__Bacteria; p__Acidobacteriota; c__Acidobacteriae; o__Elev-16S-1166; f__Elev-16S-1166; g__Elev-16S-1166; s__uncultured_bacterium	0	9	0	0	0	132	0	0	2	0	0	0	34	0
OTU_94	Shared	d__Bacteria; p__Nitrospirota; c__Nitrospiria; o__Nitrospirales; f__Nitrospiraceae; g__Nitrospira	0	1	0	0	0	68	0	0	9	0	0	0	226	0
OTU_107	Shared	d__Bacteria; p__NB1-j; c__NB1-j; o__NB1-j; f__NB1-j; g__NB1-j	0	0	18	0	0	67	0	0	0	12	0	0	62	0
OTU_122	Shared	d__Bacteria; p__Gemmatimonadota; c__Gemmatimonadetes; o__Gemmatimonadales; f__Gemmatimonadaceae; g__uncultured; s__Gemmatimonadetes_bacterium	0	0	55	0	0	1	0	0	0	3	0	0	8	0
OTU_136	Shared	d__Bacteria; p__Proteobacteria; c__Alphaproteobacteria	0	10	0	0	0	45	0	1	0	0	0	0	36	0
OTU_148	Shared	d__Bacteria; p__Proteobacteria; c__Alphaproteobacteria; o__uncultured; f__uncultured; g__uncultured; s__uncultured_actinobacterium	0	36	0	0	0	33	0	0	5	0	0	0	23	0
OTU_150	Shared	d__Bacteria; p__Planctomycetota; c__OM190; o__OM190; f__OM190; g__OM190; s__uncultured_Planctomycetales	0	29	0	0	0	39	0	0	21	0	0	0	16	0
OTU_152	Shared	d__Bacteria; p__Planctomycetota; c__OM190; o__OM190; f__OM190; g__OM190; s__uncultured_bacterium	0	24	0	0	23	0	0	0	3	0	0	2	0	0
OTU_158	Shared	d__Bacteria; p__Bacteroidota; c__Bacteroidia; o__Chitinophagales; f__Chitinophagaceae; g__Terrimonas	0	33	0	0	0	20	0	0	2	0	0	0	52	0
OTU_190	Shared	d__Bacteria; p__Planctomycetota; c__Planctomycetes; o__Gemmatales; f__Gemmataceae; g__Gemmata; s__uncultured_bacterium	16	8	0	0	0	0	0	0	4	0	0	0	20	0
OTU_296	Shared	d__Bacteria; p__Proteobacteria; c__Alphaproteobacteria; o__Rhizobiales; f__Xanthobacteraceae; g__uncultured	0	8	0	0	0	5	0	0	1	0	0	0	5	0
OTU_306	Shared	d__Bacteria; p__Proteobacteria; c__Alphaproteobacteria; o__Caulobacterales; f__Caulobacteraceae; g__Phenylobacterium	6	0	86	0	0	0	0	0	0	63	4	0	0	0
OTU_307	Shared	d__Bacteria; p__Firmicutes; c__Bacilli; o__Bacillales; f__Bacillaceae; g__Bacillus	1	2	0	0	0	0	0	22	1	0	0	0	0	0
OTU_316	Shared	d__Bacteria; p__Planctomycetota; c__Planctomycetes; o__Pirellulales; f__Pirellulaceae; g__Pir4_lineage	0	2	0	3	0	0	0	0	1	0	0	0	8	0
OTU_333	Shared	d__Bacteria; p__Proteobacteria; c__Alphaproteobacteria; o__NRL2; f__NRL2; g__NRL2	0	0	3	0	0	2	0	0	0	2	0	0	1	0
OTU_410	Shared	d__Bacteria; p__Proteobacteria; c__Alphaproteobacteria; o__Caulobacterales; f__Parvularculaceae; g__Amphiplicatus; s__uncultured_bacterium	2	1	0	0	0	0	0	0	3	0	0	2	0	0
OTU_690	Shared	d__Bacteria; p__Proteobacteria; c__Alphaproteobacteria; o__Caulobacterales; f__Parvularculaceae; g__Amphiplicatus; s__uncultured_bacterium	3	1	0	0	0	0	0	0	1	1	0	0	0	0
OTU_888	Shared	d__Bacteria; p__Proteobacteria; c__Alphaproteobacteria; o__Reyranellales; f__Reyranellaceae; g__Reyranella	0	0	0	2	0	20	0	1	0	0	0	0	43	0
OTU_100	Shared	d__Bacteria; p__Proteobacteria; c__Alphaproteobacteria; o__Rhodobacterales; f__Rhodobacteraceae; g__Rhodobacter	163	3	0	0	0	0	0	0	1	0	0	0	0	0
OTU_101	Shared	d__Bacteria; p__Proteobacteria; c__Gammaproteobacteria; o__Ga0077536; f__Ga0077536; g__Ga0077536	0	0	18	0	0	82	0	0	0	0	0	0	25	0
OTU_103	Shared	d__Bacteria; p__Proteobacteria; c__Gammaproteobacteria; o__Legionellales; f__Legionellaceae; g__Legionella	0	0	0	20	140	0	0	0	0	0	0	1	0	0
OTU_129	Shared	d__Bacteria; p__Proteobacteria; c__Alphaproteobacteria; o__Caulobacterales; f__Parvularculaceae; g__Amphiplicatus; s__uncultured_Alphaproteobacteria	0	1	0	0	0	87	0	0	0	0	0	0	36	0
OTU_144	Shared	d__Bacteria; p__Proteobacteria; c__Alphaproteobacteria; o__Rickettsiales; f__AB1; g__AB1; s__uncultured_organism	0	1	0	0	0	38	0	0	0	0	0	0	31	0
OTU_153	Shared	d__Bacteria; p__Proteobacteria; c__Gammaproteobacteria; o__Burkholderiales; f__Comamonadaceae	0	83	1	0	0	0	0	0	1	0	0	0	0	0
OTU_165	Shared	d__Bacteria; p__Planctomycetota; c__Planctomycetes; o__Pirellulales; f__Pirellulaceae; g__Pir4_lineage; s__uncultured_soil	0	1	0	0	0	27	0	0	0	0	0	0	43	0
OTU_205	Shared	d__Bacteria; p__Proteobacteria; c__Alphaproteobacteria; o__Sphingomonadales; f__Sphingomonadaceae; g__Sphingopyxis	10	0	30	0	0	0	0	0	0	16	0	0	0	0
OTU_207	Shared	d__Bacteria; p__Bacteroidota; c__Bacteroidia; o__Cytophagales; f__Microscillaceae; g__Chryseolinea	0	3	0	0	0	23	0	0	0	0	0	0	1	0
OTU_209	Shared	d__Bacteria; p__Proteobacteria; c__Alphaproteobacteria; o__Sphingomonadales; f__Sphingomonadaceae	18	0	11	0	0	0	0	0	0	3	0	0	0	0
OTU_217	Shared	d__Bacteria; p__Proteobacteria; c__Alphaproteobacteria; o__Rhizobiales; f__Xanthobacteraceae	0	2	0	0	17	0	0	0	0	0	0	0	1	0
OTU_261	Shared	d__Bacteria; p__Proteobacteria; c__Alphaproteobacteria; o__Caulobacterales; f__Hyphomonadaceae	1	19	0	0	0	0	0	0	1	0	0	0	0	0
OTU_310	Shared	d__Bacteria; p__Proteobacteria; c__Alphaproteobacteria; o__Sphingomonadales; f__Sphingomonadaceae; g__Sphingomonas	7	0	0	0	0	6	0	0	0	0	0	0	2	0
OTU_325	Shared	d__Bacteria; p__Actinobacteriota; c__Actinobacteria; o__Corynebacteriales; f__Mycobacteriaceae; g__Mycobacterium	0	7	0	0	1	0	0	0	6	0	0	0	0	0
OTU_344	Shared	d__Bacteria; p__Proteobacteria; c__Alphaproteobacteria; o__Rhizobiales; f__Rhizobiales_Incertae_Sedis; g__Nordella; s__Nordella_oligomobilis	0	0	1	0	0	7	0	0	0	0	0	0	6	0
OTU_362	Shared	d__Bacteria; p__Proteobacteria; c__Alphaproteobacteria; o__Reyranellales; f__Reyranellaceae; g__Reyranella	0	0	0	13	0	2	0	0	0	0	0	0	1	0
OTU_401	Shared	d__Bacteria; p__Chloroflexi; c__TK10; o__TK10; f__TK10; g__TK10; s__metagenome	0	3	0	0	0	3	0	0	0	0	0	0	1	0
OTU_412	Shared	d__Bacteria; p__Actinobacteriota; c__Actinobacteria; o__Corynebacteriales; f__Mycobacteriaceae; g__Mycobacterium	0	5	0	1	0	0	0	0	10	0	0	0	0	0
OTU_444	Shared	d__Bacteria; p__Proteobacteria; c__Alphaproteobacteria; o__Sphingomonadales; f__Sphingomonadaceae; g__Blastomonas	0	4	0	0	6	0	0	0	0	0	2	0	0	0
OTU_536	Shared	d__Bacteria; p__Proteobacteria; c__Alphaproteobacteria; o__Dongiales; f__Dongiaceae; g__Dongia	0	0	0	2	0	2	0	0	0	0	0	0	2	0
OTU_601	Shared	d__Bacteria; p__Actinobacteriota; c__Actinobacteria; o__Corynebacteriales; f__Mycobacteriaceae; g__Mycobacterium	1	0	2	0	0	0	0	0	0	0	0	0	1	0
OTU_825	Shared	d__Bacteria; p__Proteobacteria; c__Alphaproteobacteria; o__Caulobacterales; f__Parvularculaceae; g__Amphiplicatus; s__uncultured_bacterium	0	0	1	0	0	1	0	0	0	0	0	0	27	0
OTU_22	Shared	d__Bacteria; p__Proteobacteria; c__Alphaproteobacteria; o__Caulobacterales; f__Hyphomonadaceae; g__uncultured; s__uncultured_bacterium	0	0	0	3	0	0	0	445	900	150	131	232	360	1424
OTU_16	Shared	d__Bacteria; p__Proteobacteria; c__Alphaproteobacteria; o__Rhizobiales; f__Rhizobiaceae	0	0	0	1	0	0	0	0	17	3	10715	175	18	1491
OTU_71	Shared	d__Bacteria; p__Actinobacteriota; c__Actinobacteria; o__Propionibacteriales; f__Propionibacteriaceae; g__Cutibacterium	0	0	0	0	0	0	2	67	2	2	21	1	0	147
OTU_108	Shared	d__Bacteria; p__Cyanobacteria; c__Vampirivibrionia; o__Obscuribacterales; f__Obscuribacteraceae; g__Obscuribacteraceae; s__uncultured_bacterium	0	0	1	0	0	0	0	73	34	4	0	1	1	79
OTU_102	Shared	d__Bacteria; p__Proteobacteria; c__Gammaproteobacteria; o__Xanthomonadales; f__Rhodanobacteraceae; g__Dyella	0	0	0	0	2	0	0	234	1	1	1	0	0	22
OTU_116	Shared	d__Bacteria; p__Proteobacteria; c__Alphaproteobacteria; o__Reyranellales; f__Reyranellaceae; g__Reyranella	0	0	0	0	0	0	2	166	0	2	0	1	0	8
OTU_18	Shared	d__Bacteria; p__Proteobacteria; c__Alphaproteobacteria	0	0	0	0	0	5001	0	33	1	0	0	0	1942	0
OTU_81	Shared	d__Bacteria; p__Proteobacteria; c__Alphaproteobacteria; o__Sphingomonadales; f__Sphingomonadaceae; g__Sphingopyxis	0	0	218	0	0	0	0	0	0	58	66	0	0	2
OTU_83	Shared	d__Bacteria; p__Proteobacteria; c__Gammaproteobacteria; o__Xanthomonadales; f__Rhodanobacteraceae; g__Dyella	0	0	0	0	0	0	1	374	0	0	4	0	0	82
OTU_86	Shared	d__Bacteria; p__Bacteroidota; c__Bacteroidia; o__Sphingobacteriales; f__NS11-12_marine_group; g__NS11-12_marine_group; s__Haematococcus_lacustris	0	0	0	0	0	184	0	1	0	0	1	0	50	0
OTU_93	Shared	d__Bacteria; p__Actinobacteriota; c__Actinobacteria; o__Corynebacteriales; f__Corynebacteriaceae; g__Lawsonella	0	0	0	0	0	0	1	54	0	0	0	1	0	37
OTU_146	Shared	d__Bacteria; p__Bdellovibrionota; c__Oligoflexia; o__0319-6G20; f__0319-6G20; g__0319-6G20; s__uncultured_Roseobacter	0	0	0	0	0	0	1	40	0	0	0	0	1	22
OTU_167	Shared	d__Bacteria; p__Acidobacteriota; c__Acidobacteriae; o__Subgroup_2; f__Subgroup_2; g__Subgroup_2	0	0	0	0	0	0	2	21	0	0	1	0	0	17
OTU_458	Shared	d__Bacteria; p__Desulfobacterota; c__uncultured; o__uncultured; f__uncultured; g__uncultured	0	0	0	0	0	8	0	6	0	5	0	0	110	0
OTU_767	Shared	d__Bacteria; p__Cyanobacteria; c__Vampirivibrionia; o__Obscuribacterales; f__Obscuribacteraceae; g__Obscuribacteraceae; s__uncultured_bacterium	0	1	0	0	0	0	0	0	1	0	0	1	0	1
OTU_32	Shared	d__Bacteria; p__Cyanobacteria; c__Vampirivibrionia; o__Obscuribacterales; f__Obscuribacteraceae; g__Obscuribacteraceae; s__uncultured_bacterium	0	0	0	0	0	277	0	0	2	0	0	0	3633	0
OTU_58	Shared	d__Bacteria; p__Cyanobacteria; c__Vampirivibrionia; o__Obscuribacterales; f__Obscuribacteraceae; g__Obscuribacteraceae; s__metagenome	0	0	0	0	288	0	0	6	0	0	0	362	0	0
OTU_59	Shared	d__Bacteria; p__Proteobacteria; c__Alphaproteobacteria; o__Rhodobacterales; f__Rhodobacteraceae; g__Rhodobacter	0	0	351	0	0	0	0	0	0	275	0	6	0	0
OTU_70	Shared	d__Bacteria; p__Proteobacteria; c__Gammaproteobacteria; o__Diplorickettsiales; f__Diplorickettsiaceae; g__Aquicella	0	0	0	0	0	299	0	19	0	0	0	0	141	0
OTU_78	Shared	d__Bacteria; p__Proteobacteria; c__Alphaproteobacteria; o__Reyranellales; f__Reyranellaceae; g__Reyranella	0	0	0	0	0	221	0	0	1	0	0	0	257	0
OTU_111	Shared	d__Bacteria; p__Firmicutes; c__Bacilli; o__Lactobacillales; f__Streptococcaceae; g__Streptococcus	0	1	0	0	0	0	0	32	0	0	0	0	0	61
OTU_118	Shared	d__Bacteria; p__Proteobacteria; c__Alphaproteobacteria; o__Sphingomonadales; f__Sphingomonadaceae; g__Novosphingobium	0	0	0	0	0	0	1	0	0	0	0	2	0	49
OTU_120	Shared	d__Bacteria; p__Acidobacteriota; c__Acidobacteriae; o__Subgroup_2; f__Subgroup_2; g__Subgroup_2	0	0	0	0	0	0	1	25	0	0	0	0	0	45
OTU_125	Shared	d__Bacteria; p__Proteobacteria; c__Alphaproteobacteria; o__Rhizobiales; f__Rhizobiaceae; g__Allorhizobium-Neorhizobium-Pararhizobium-Rhizobium	0	0	0	0	0	0	2	64	0	0	0	0	0	29
OTU_130	Shared	d__Bacteria; p__Cyanobacteria; c__Vampirivibrionia; o__Obscuribacterales; f__Obscuribacteraceae; g__Obscuribacteraceae; s__uncultured_bacterium	0	0	0	0	0	2	0	6	0	0	0	0	194	0
OTU_145	Shared	d__Bacteria; p__Planctomycetota; c__Planctomycetes; o__Pirellulales; f__Pirellulaceae; g__uncultured; s__metagenome	0	0	0	0	0	17	0	4	0	0	0	0	88	0
OTU_157	Shared	d__Bacteria; p__Dependentiae; c__Babeliae; o__Babeliales; f__Vermiphilaceae; g__Vermiphilaceae; s__uncultured_bacterium	0	45	0	0	0	0	0	0	21	29	0	0	0	0
OTU_213	Shared	d__Bacteria; p__Planctomycetota; c__OM190; o__OM190; f__OM190; g__OM190; s__uncultured_bacterium	0	23	0	0	0	0	0	0	8	0	0	0	3	0
OTU_235	Shared	d__Bacteria; p__Planctomycetota; c__Planctomycetes; o__Gemmatales; f__Gemmataceae; g__Fimbriiglobus; s__uncultured_bacterium	0	0	0	0	14	0	0	0	1	0	0	1	0	0
OTU_309	Shared	d__Bacteria; p__Proteobacteria; c__Gammaproteobacteria; o__Burkholderiales; f__Comamonadaceae; g__Piscinibacter	0	0	0	0	67	0	0	0	0	0	0	36	30	0
OTU_312	Shared	d__Bacteria; p__Proteobacteria; c__Alphaproteobacteria; o__Paracaedibacterales; f__Paracaedibacteraceae; g__Candidatus_Paracaedibacter	0	0	0	0	0	1	0	0	0	0	0	0	1	5
OTU_332	Shared	d__Bacteria; p__Actinobacteriota; c__Actinobacteria; o__Corynebacteriales; f__Corynebacteriaceae; g__Corynebacterium	0	0	0	0	0	0	1	6	0	0	0	0	0	3
OTU_371	Shared	d__Bacteria; p__Proteobacteria; c__Alphaproteobacteria; o__Rhizobiales; f__Hyphomicrobiaceae; g__Hyphomicrobium	6	0	0	0	0	0	0	0	0	1	5	0	0	0
OTU_391	Shared	d__Bacteria; p__Actinobacteriota; c__Thermoleophilia; o__Gaiellales; f__uncultured; g__uncultured; s__uncultured_organism	0	0	0	0	0	5	0	1	0	0	0	0	2	0
OTU_441	Shared	d__Bacteria; p__Proteobacteria; c__Gammaproteobacteria; o__Burkholderiales; f__Rhodocyclaceae; g__Dechloromonas; s__Dechloromonas_sp.	0	0	0	0	1	0	0	6	0	0	1	0	0	0
OTU_467	Shared	d__Bacteria; p__Proteobacteria; c__Alphaproteobacteria; o__Caulobacterales; f__Parvularculaceae; g__Amphiplicatus	0	0	0	0	0	11	0	0	0	1	0	0	6	0
OTU_479	Shared	d__Bacteria; p__Proteobacteria; c__Alphaproteobacteria; o__Sphingomonadales; f__Sphingomonadaceae; g__Porphyrobacter	0	0	0	0	1	0	0	0	1	0	0	1	0	0
OTU_540	Shared	d__Bacteria; p__Planctomycetota; c__Planctomycetes; o__Gemmatales; f__Gemmataceae; g__Gemmata	0	0	0	0	1	0	0	0	0	1	0	1	0	0
OTU_597	Shared	d__Bacteria; p__Proteobacteria; c__Alphaproteobacteria; o__NRL2; f__NRL2; g__NRL2; s__uncultured_Alphaproteobacteria	0	0	1	0	0	0	0	0	5	0	0	0	2	0
OTU_692	Shared	d__Bacteria; p__Cyanobacteria; c__Vampirivibrionia; o__Obscuribacterales; f__Obscuribacteraceae; g__Obscuribacteraceae; s__uncultured_bacterium	1	0	0	0	0	0	0	0	3	0	0	2	0	0
OTU_713	Shared	d__Bacteria; p__Actinobacteriota; c__Actinobacteria; o__Corynebacteriales; f__Mycobacteriaceae; g__Mycobacterium	1	0	0	0	0	0	0	0	0	1	0	1	0	0
OTU_721	Shared	d__Bacteria; p__Cyanobacteria; c__Vampirivibrionia; o__Obscuribacterales; f__Obscuribacteraceae; g__Obscuribacteraceae; s__uncultured_bacterium	1	0	0	0	0	0	0	0	0	3	3	0	0	0
OTU_846	Shared	d__Bacteria; p__Actinobacteriota; c__Actinobacteria; o__Corynebacteriales; f__Mycobacteriaceae; g__Mycobacterium	0	0	0	1	0	0	0	0	1	1	0	0	0	0
OTU_933	Shared	d__Bacteria; p__Proteobacteria; c__Alphaproteobacteria; o__Caulobacterales; f__Hyphomonadaceae; g__uncultured; s__uncultured_bacterium	0	0	0	1	0	0	0	0	0	0	0	1	1	0
OTU_29	Shared	d__Bacteria; p__Bacteroidota; c__Bacteroidia; o__Cytophagales; f__Microscillaceae; g__Ohtaekwangia; s__uncultured_soil	0	0	0	1531	0	0	0	0	0	0	0	0	1	0
OTU_40	Shared	d__Bacteria; p__NB1-j; c__NB1-j; o__NB1-j; f__NB1-j; g__NB1-j; s__uncultured_organism	0	1495	0	0	0	0	0	0	283	0	0	0	0	0
OTU_46	Shared	d__Bacteria; p__Bacteroidota; c__Bacteroidia; o__Cytophagales; f__Cyclobacteriaceae; g__Marinoscillum	0	0	0	0	0	785	0	0	0	0	0	0	151	0
OTU_49	Shared	d__Bacteria; p__Bacteroidota; c__Bacteroidia; o__Cytophagales; f__Microscillaceae; g__uncultured	0	0	0	0	0	626	0	0	0	0	0	0	368	0
OTU_54	Shared	d__Bacteria; p__Cyanobacteria; c__Vampirivibrionia; o__Vampirovibrionales; f__Vampirovibrionales; g__Vampirovibrionales	0	0	0	0	0	537	0	0	0	0	0	0	21	0
OTU_65	Shared	d__Bacteria	0	523	0	0	0	0	0	0	74	0	0	0	0	0
OTU_75	Shared	d__Bacteria; p__Cyanobacteria; c__Vampirivibrionia; o__Obscuribacterales; f__Obscuribacteraceae; g__Obscuribacteraceae; s__uncultured_bacterium	0	0	99	0	0	0	0	0	0	724	0	0	0	0
OTU_82	Shared	d__Bacteria; p__Acidobacteriota; c__Blastocatellia; o__11-24; f__11-24; g__11-24	0	350	0	0	0	0	0	0	33	0	0	0	0	0
OTU_87	Shared	d__Bacteria; p__Proteobacteria; c__Alphaproteobacteria; o__Caulobacterales; f__Hyphomonadaceae; g__Hyphomonas	0	308	0	0	0	0	0	0	21	0	0	0	0	0
OTU_105	Shared	d__Bacteria; p__Acidobacteriota; c__Acidobacteriae; o__Bryobacterales; f__Bryobacteraceae; g__Bryobacter	0	0	106	0	0	0	0	0	0	14	0	0	0	0
OTU_119	Shared	d__Bacteria; p__Proteobacteria; c__Alphaproteobacteria; o__Defluviicoccales; f__uncultured; g__uncultured; s__uncultured_Rhizobiales	0	0	0	0	0	62	0	0	0	0	0	0	55	0
OTU_123	Shared	d__Bacteria; p__Proteobacteria; c__Gammaproteobacteria; o__Legionellales; f__Legionellaceae; g__Legionella; s__Legionella_nautarum	0	0	0	0	0	28	0	0	0	0	0	0	167	0
OTU_131	Shared	d__Bacteria; p__Dependentiae; c__Babeliae; o__Babeliales; f__Vermiphilaceae; g__Vermiphilaceae; s__uncultured_bacterium	0	0	0	0	0	40	0	0	0	0	0	0	53	0
OTU_132	Shared	d__Bacteria; p__Acidobacteriota; c__Blastocatellia	0	101	0	0	0	0	0	0	1	0	0	0	0	0
OTU_134	Shared	d__Bacteria; p__Hydrogenedentes; c__Hydrogenedentia; o__Hydrogenedentiales; f__Hydrogenedensaceae; g__Hydrogenedensaceae; s__uncultured_bacterium	0	0	0	0	0	62	0	0	0	0	0	0	6	0
OTU_149	Shared	d__Bacteria; p__Bacteroidota; c__Bacteroidia; o__Cytophagales; f__Microscillaceae; g__uncultured; s__uncultured_Flammeovirgaceae	0	66	0	0	0	0	0	0	31	0	0	0	0	0
OTU_156	Shared	d__Bacteria; p__Proteobacteria; c__Alphaproteobacteria; o__uncultured; f__uncultured; g__uncultured; s__uncultured_Rhodospirillales	0	0	0	0	0	41	0	0	0	0	0	0	19	0
OTU_159	Shared	d__Bacteria; p__Myxococcota; c__Myxococcia; o__Myxococcales; f__Myxococcaceae; g__P3OB-42	0	0	36	0	0	0	0	0	0	4	0	0	0	0
OTU_160	Shared	d__Bacteria; p__Myxococcota; c__Polyangia; o__Nannocystales; f__Nannocystaceae; g__Nannocystis; s__uncultured_Myxococcales	0	50	0	0	0	0	0	0	6	0	0	0	0	0
OTU_161	Shared	d__Bacteria; p__Proteobacteria; c__Gammaproteobacteria; o__Coxiellales; f__Coxiellaceae; g__Coxiella	0	0	0	0	29	0	0	0	0	0	0	3	0	0
OTU_162	Shared	d__Bacteria; p__Proteobacteria; c__Gammaproteobacteria; o__Legionellales; f__Legionellaceae; g__Legionella; s__Legionella_bozemanae	0	0	0	0	31	0	0	0	0	0	0	6	0	0
OTU_164	Shared	d__Bacteria; p__Bacteroidota; c__Bacteroidia; o__Cytophagales; f__Microscillaceae; g__Ohtaekwangia; s__uncultured_soil	0	0	0	0	0	1	0	0	0	0	0	0	112	0
OTU_170	Shared	d__Bacteria; p__Proteobacteria; c__Gammaproteobacteria; o__Diplorickettsiales; f__Diplorickettsiaceae; g__uncultured; s__uncultured_bacterium	0	55	0	0	0	0	0	0	8	0	0	0	0	0
OTU_172	Shared	d__Bacteria; p__Acidobacteriota; c__Acidobacteriae; o__Bryobacterales; f__Bryobacteraceae; g__Bryobacter; s__uncultured_Acidobacteriaceae	0	0	0	0	0	27	0	0	0	0	0	0	18	0
OTU_175	Shared	d__Bacteria; p__Proteobacteria; c__Alphaproteobacteria; o__Rhizobiales; f__Hyphomicrobiaceae; g__Hyphomicrobium	0	0	0	0	22	0	0	0	0	0	3	0	0	0
OTU_177	Shared	d__Bacteria; p__Proteobacteria; c__Gammaproteobacteria; o__Legionellales; f__Legionellaceae; g__Legionella; s__Legionella_pneumophila	0	0	28	0	0	0	0	0	0	10	0	0	0	0
OTU_178	Shared	d__Bacteria; p__Gemmatimonadota; c__Gemmatimonadetes; o__Gemmatimonadales; f__Gemmatimonadaceae; g__Gemmatimonas	0	0	38	0	0	0	0	0	0	2	0	0	0	0
OTU_181	Shared	d__Bacteria; p__Proteobacteria; c__Alphaproteobacteria; o__Sphingomonadales; f__Sphingomonadaceae; g__Sphingomonas	0	0	0	0	0	0	25	1	0	0	0	0	0	0
OTU_193	Shared	d__Bacteria; p__Dependentiae; c__Babeliae; o__Babeliales; f__Vermiphilaceae; g__Vermiphilaceae	0	0	10	0	0	0	0	0	0	63	0	0	0	0
OTU_194	Shared	d__Bacteria; p__Proteobacteria; c__Alphaproteobacteria; o__Rhodospirillales; f__uncultured; g__uncultured; s__uncultured_Rhodospirillaceae	0	0	0	0	0	18	0	0	0	0	0	0	10	0
OTU_196	Shared	d__Bacteria; p__Bdellovibrionota; c__Bdellovibrionia; o__Bacteriovoracales; f__Bacteriovoracaceae; g__Peredibacter	0	0	0	14	0	0	0	0	0	0	0	0	8	0
OTU_200	Shared	d__Bacteria; p__Acidobacteriota; c__Acidobacteriae; o__Bryobacterales; f__Bryobacteraceae; g__Bryobacter	0	16	0	0	0	0	0	0	22	0	0	0	0	0
OTU_201	Shared	d__Bacteria; p__Proteobacteria; c__Alphaproteobacteria; o__Zavarziniales; f__uncultured; g__uncultured; s__uncultured_bacterium	0	0	0	0	0	18	0	0	0	0	0	0	6	0
OTU_202	Shared	d__Bacteria; p__Planctomycetota; c__Planctomycetes; o__Planctomycetales; f__Schlesneriaceae; g__Planctopirus	0	0	0	0	0	3	0	0	0	0	0	0	69	0
OTU_204	Shared	d__Bacteria; p__Proteobacteria; c__Alphaproteobacteria; o__Rhizobiales; f__Hyphomicrobiaceae; g__Hyphomicrobium; s__Hyphomicrobium_denitrificans	0	0	0	0	0	0	1	0	0	0	0	0	0	13
OTU_220	Shared	d__Bacteria; p__Proteobacteria; c__Alphaproteobacteria; o__Rhodobacterales; f__Rhodobacteraceae; g__Rhodobacter	0	0	0	14	0	0	0	0	0	0	4	0	0	0
OTU_227	Shared	d__Bacteria; p__Proteobacteria; c__Gammaproteobacteria; o__Burkholderiales; f__Rhodocyclaceae; g__Methyloversatilis	0	0	16	0	0	0	0	0	0	0	0	0	0	3
OTU_234	Shared	d__Bacteria; p__Proteobacteria; c__Alphaproteobacteria; o__Sphingomonadales; f__Sphingomonadaceae; g__Sphingopyxis	0	0	11	0	0	0	0	0	0	24	0	0	0	0
OTU_240	Shared	d__Bacteria; p__Proteobacteria; c__Gammaproteobacteria; o__Acidithiobacillales; f__Acidithiobacillaceae; g__KCM-B-112; s__uncultured_bacterium	0	0	0	0	0	14	0	0	0	0	0	0	7	0
OTU_252	Shared	d__Bacteria; p__Proteobacteria; c__Gammaproteobacteria; o__Burkholderiales; f__Nitrosomonadaceae; g__oc32; s__uncultured_bacterium	0	10	0	0	0	0	0	0	8	0	0	0	0	0
OTU_273	Shared	d__Bacteria; p__Proteobacteria; c__Gammaproteobacteria; o__Burkholderiales; f__TRA3-20; g__TRA3-20	0	0	0	0	0	16	0	0	0	0	0	0	7	0
OTU_277	Shared	d__Bacteria; p__Proteobacteria; c__Alphaproteobacteria; o__Rhizobiales; f__Rhizobiaceae; g__Mesorhizobium	0	0	0	0	1	0	0	0	0	0	0	0	0	6
OTU_278	Shared	d__Bacteria; p__Proteobacteria; c__Gammaproteobacteria; o__Burkholderiales; f__Nitrosomonadaceae; g__DSSD61; s__uncultured_prokaryote	0	0	0	0	0	4	0	0	0	0	0	0	18	0
OTU_279	Shared	d__Bacteria; p__Acidobacteriota; c__Vicinamibacteria; o__Vicinamibacterales; f__uncultured; g__uncultured	0	0	0	0	0	9	0	0	0	0	0	0	4	0
OTU_294	Shared	d__Bacteria; p__Proteobacteria; c__Alphaproteobacteria; o__Sphingomonadales; f__Sphingomonadaceae; g__Sphingomonas	0	0	0	0	0	0	1	0	0	0	0	0	0	4
OTU_297	Shared	d__Bacteria; p__Dependentiae; c__Babeliae; o__Babeliales; f__Babeliaceae; g__Babeliaceae; s__uncultured_bacterium	0	0	0	0	0	5	0	0	0	0	0	0	17	0
OTU_311	Shared	d__Bacteria; p__Verrucomicrobiota; c__Verrucomicrobiae; o__Opitutales; f__Opitutaceae; g__Lacunisphaera; s__bacterium_RS58G	0	0	0	0	0	11	0	0	0	0	0	0	6	0
OTU_315	Shared	d__Bacteria; p__Proteobacteria; c__Gammaproteobacteria; o__Burkholderiales; f__Rhodocyclaceae; g__Azovibrio; s__uncultured_bacterium	0	10	0	0	0	0	0	0	4	0	0	0	0	0
OTU_318	Shared	d__Bacteria; p__Proteobacteria; c__Alphaproteobacteria; o__Caulobacterales; f__Caulobacteraceae; g__Phenylobacterium	0	0	0	0	0	2	0	0	0	0	0	0	16	0
OTU_319	Shared	d__Bacteria; p__Bacteroidota; c__Bacteroidia; o__Cytophagales; f__Microscillaceae	0	0	0	0	0	19	0	0	0	0	0	0	7	0
OTU_343	Shared	d__Bacteria; p__Proteobacteria; c__Gammaproteobacteria; o__Burkholderiales; f__Comamonadaceae; g__Methylibium	0	0	0	0	0	7	0	0	0	0	0	0	1	0
OTU_350	Shared	d__Bacteria; p__Cyanobacteria; c__Cyanobacteriia; o__Chloroplast; f__Chloroplast; g__Chloroplast; s__Epipyxis_sp.	0	0	2	0	0	0	0	0	0	1	0	0	0	0
OTU_351	Shared	d__Bacteria; p__Proteobacteria; c__Alphaproteobacteria	0	0	0	0	0	5	0	0	0	0	0	0	2	0
OTU_352	Shared	d__Bacteria; p__Bdellovibrionota; c__Oligoflexia; o__0319-6G20; f__0319-6G20; g__0319-6G20	0	0	0	0	0	3	0	0	0	0	0	0	10	0
OTU_358	Shared	d__Bacteria; p__Proteobacteria; c__Gammaproteobacteria; o__Burkholderiales; f__Rhodocyclaceae	0	0	0	0	0	0	1	0	0	0	0	0	0	3
OTU_359	Shared	d__Bacteria; p__Cyanobacteria; c__Vampirivibrionia; o__Obscuribacterales; f__Obscuribacteraceae; g__Obscuribacteraceae	0	12	0	0	0	0	0	0	4	0	0	0	0	0
OTU_360	Shared	d__Bacteria; p__Proteobacteria; c__Alphaproteobacteria; o__Caulobacterales; f__Hyphomonadaceae; g__Hirschia	0	6	0	0	0	0	0	0	7	0	0	0	0	0
OTU_374	Shared	d__Bacteria; p__Planctomycetota; c__Planctomycetes; o__Gemmatales; f__Gemmataceae; g__uncultured	0	0	0	0	0	3	0	0	0	0	0	0	7	0
OTU_381	Shared	d__Bacteria; p__Proteobacteria; c__Gammaproteobacteria; o__Legionellales; f__Legionellaceae; g__Legionella	0	2	0	0	0	0	0	0	10	0	0	0	0	0
OTU_382	Shared	d__Bacteria; p__Proteobacteria; c__Gammaproteobacteria; o__Xanthomonadales; f__Xanthomonadaceae; g__Stenotrophomonas	0	0	0	0	1	0	0	0	0	0	0	0	0	4
OTU_392	Shared	d__Bacteria; p__Proteobacteria; c__Alphaproteobacteria; o__Caulobacterales; f__Hyphomonadaceae; g__uncultured; s__uncultured_bacterium	0	0	0	0	0	4	0	0	0	0	0	0	1	0
OTU_405	Shared	d__Bacteria; p__Planctomycetota; c__Planctomycetes; o__Pirellulales; f__Pirellulaceae; g__Pirellula; s__uncultured_bacterium	0	0	0	0	0	1	0	0	0	0	0	0	5	0
OTU_432	Shared	d__Bacteria; p__Proteobacteria; c__Gammaproteobacteria; o__Burkholderiales; f__Comamonadaceae; g__Aquabacterium; s__Aquabacterium_citratiphilum	0	0	1	0	0	0	0	0	0	4	0	0	0	0
OTU_435	Shared	d__Bacteria; p__Proteobacteria; c__Alphaproteobacteria; o__Caulobacterales; f__Parvularculaceae; g__Amphiplicatus	0	0	0	0	0	13	0	0	0	0	0	0	6	0
OTU_436	Shared	d__Bacteria; p__Bdellovibrionota; c__Oligoflexia; o__0319-6G20; f__0319-6G20; g__0319-6G20	0	0	0	0	0	1	0	0	0	0	0	0	6	0
OTU_450	Shared	d__Bacteria; p__Acidobacteriota; c__Acidobacteriae; o__Bryobacterales; f__Bryobacteraceae; g__Bryobacter; s__Acidobacteria_bacterium	0	0	0	0	0	4	0	0	0	0	0	0	2	0
OTU_451	Shared	d__Bacteria; p__Proteobacteria; c__Alphaproteobacteria; o__Caulobacterales; f__Parvularculaceae; g__Amphiplicatus; s__uncultured_bacterium	0	0	0	0	0	3	0	0	0	0	0	0	1	0
OTU_464	Shared	d__Bacteria; p__Proteobacteria; c__Alphaproteobacteria; o__Dongiales; f__Dongiaceae; g__Dongia	0	0	0	0	0	19	0	0	0	0	0	0	14	0
OTU_465	Shared	d__Bacteria; p__Proteobacteria; c__Alphaproteobacteria; o__Caulobacterales; f__Parvularculaceae; g__Amphiplicatus; s__uncultured_Alphaproteobacteria	0	0	0	0	0	7	0	0	0	0	0	0	4	0
OTU_466	Shared	d__Bacteria; p__Spirochaetota; c__Leptospirae; o__Leptospirales; f__Leptospiraceae; g__Turneriella	0	0	0	0	0	1	0	0	0	0	0	0	2	0
OTU_491	Shared	d__Bacteria; p__Proteobacteria; c__Gammaproteobacteria; o__Acidithiobacillales; f__Acidithiobacillaceae; g__KCM-B-112; s__uncultured_bacterium	0	0	0	0	0	1	0	0	0	0	0	0	12	0
OTU_493	Shared	d__Bacteria; p__Proteobacteria; c__Gammaproteobacteria; o__Legionellales; f__Legionellaceae; g__Legionella	0	0	0	0	0	2	0	0	0	0	0	0	4	0
OTU_496	Shared	d__Bacteria; p__Proteobacteria; c__Gammaproteobacteria; o__Acidithiobacillales; f__Acidithiobacillaceae; g__KCM-B-112	0	0	0	0	0	4	0	0	0	0	0	0	2	0
OTU_512	Shared	d__Bacteria; p__Proteobacteria; c__Gammaproteobacteria; o__Alteromonadales; f__Idiomarinaceae; g__Idiomarina	0	0	0	0	0	0	1	0	0	0	0	0	0	1
OTU_522	Shared	d__Bacteria; p__Verrucomicrobiota; c__Chlamydiae; o__Chlamydiales; f__Simkaniaceae; g__uncultured	0	2	0	0	0	0	0	0	1	0	0	0	0	0
OTU_530	Shared	d__Bacteria; p__Cyanobacteria; c__Vampirivibrionia; o__Obscuribacterales; f__Obscuribacteraceae; g__Obscuribacteraceae; s__uncultured_bacterium	0	0	1	0	0	0	0	0	0	4	0	0	0	0
OTU_534	Shared	d__Bacteria; p__Verrucomicrobiota; c__Chlamydiae; o__Chlamydiales; f__Parachlamydiaceae; g__Candidatus_Protochlamydia	0	0	0	2	0	0	0	0	1	0	0	0	0	0
OTU_543	Shared	d__Bacteria; p__Proteobacteria; c__Alphaproteobacteria; o__Reyranellales; f__Reyranellaceae; g__Reyranella	0	0	0	0	0	12	0	0	0	0	0	0	6	0
OTU_546	Shared	d__Bacteria; p__Proteobacteria; c__Alphaproteobacteria	0	0	0	0	0	5	0	0	0	0	0	0	3	0
OTU_548	Shared	d__Bacteria; p__Dadabacteria; c__Dadabacteriia; o__Dadabacteriales; f__Dadabacteriales; g__Dadabacteriales; s__uncultured_bacterium	0	0	0	0	0	1	0	0	0	0	0	0	2	0
OTU_562	Shared	d__Bacteria; p__Proteobacteria; c__Alphaproteobacteria; o__Caulobacterales; f__Parvularculaceae; g__Amphiplicatus	0	0	0	0	0	1	0	0	0	0	0	0	8	0
OTU_575	Shared	d__Bacteria; p__Bacteroidota; c__Bacteroidia; o__Chitinophagales; f__Chitinophagaceae	0	9	0	0	0	0	0	0	2	0	0	0	0	0
OTU_583	Shared	d__Bacteria; p__Actinobacteriota; c__Actinobacteria; o__Corynebacteriales; f__Mycobacteriaceae; g__Mycobacterium	0	3	0	0	0	0	0	0	0	0	0	0	1	0
OTU_591	Shared	d__Bacteria; p__Proteobacteria; c__Alphaproteobacteria; o__Sphingomonadales; f__Sphingomonadaceae; g__Sphingopyxis	0	0	2	0	0	0	0	0	0	1	0	0	0	0
OTU_594	Shared	d__Bacteria; p__Proteobacteria; c__Alphaproteobacteria; o__Caulobacterales; f__Caulobacteraceae; g__Phenylobacterium	0	0	17	0	0	0	0	0	0	9	0	0	0	0
OTU_595	Shared	d__Bacteria; p__Proteobacteria; c__Alphaproteobacteria; o__Sphingomonadales; f__Sphingomonadaceae; g__Sphingopyxis	0	0	1	0	0	0	0	0	0	1	0	0	0	0
OTU_602	Shared	d__Bacteria; p__Planctomycetota; c__Planctomycetes; o__Planctomycetales; f__uncultured; g__uncultured	0	0	0	1	0	0	0	0	0	0	0	0	1	0
OTU_609	Shared	d__Bacteria; p__Bacteroidota; c__Bacteroidia; o__Cytophagales; f__Microscillaceae	0	0	0	1	0	0	0	0	0	0	0	1	0	0
OTU_625	Shared	d__Bacteria; p__Cyanobacteria; c__Vampirivibrionia; o__Obscuribacterales; f__Obscuribacteraceae; g__Obscuribacteraceae; s__uncultured_bacterium	0	0	0	0	0	1	0	0	0	0	0	0	3	0
OTU_626	Shared	d__Bacteria; p__Proteobacteria; c__Alphaproteobacteria; o__NRL2; f__NRL2; g__NRL2	0	0	0	0	0	1	0	0	0	0	0	0	1	0
OTU_627	Shared	d__Bacteria; p__Proteobacteria; c__Gammaproteobacteria; o__Acidithiobacillales; f__Acidithiobacillaceae; g__KCM-B-112	0	0	0	0	0	3	0	0	0	0	0	0	1	0
OTU_630	Shared	d__Bacteria; p__Bdellovibrionota; c__Bdellovibrionia; o__Bacteriovoracales; f__Bacteriovoracaceae; g__Peredibacter	0	0	0	0	0	1	0	0	0	0	0	0	3	0
OTU_633	Shared	d__Bacteria; p__Cyanobacteria; c__Vampirivibrionia; o__Vampirovibrionales; f__Vampirovibrionales; g__Vampirovibrionales; s__uncultured_bacterium	0	0	0	0	0	1	0	0	0	0	0	0	2	0
OTU_691	Shared	d__Bacteria; p__Cyanobacteria; c__Vampirivibrionia; o__Obscuribacterales; f__Obscuribacteraceae; g__Obscuribacteraceae; s__uncultured_bacterium	2	0	0	0	0	0	0	0	2	0	0	0	0	0
OTU_700	Shared	d__Bacteria; p__Actinobacteriota; c__Actinobacteria; o__Corynebacteriales; f__Mycobacteriaceae; g__Mycobacterium	1	0	0	0	0	0	0	0	1	0	0	0	0	0
OTU_705	Shared	d__Bacteria; p__Proteobacteria; c__Alphaproteobacteria; o__Sphingomonadales; f__Sphingomonadaceae; g__Sphingopyxis	1	0	0	0	0	0	0	0	0	1	0	0	0	0
OTU_712	Shared	d__Bacteria; p__Actinobacteriota; c__Actinobacteria; o__Corynebacteriales; f__Mycobacteriaceae; g__Mycobacterium	1	0	0	0	0	0	0	0	0	1	0	0	0	0
OTU_737	Shared	d__Bacteria; p__Proteobacteria; c__Alphaproteobacteria; o__Caulobacterales; f__Hyphomonadaceae; g__SWB02; s__uncultured_soil	0	1	0	0	0	0	0	0	0	0	0	0	2	0
OTU_748	Shared	d__Bacteria; p__Actinobacteriota; c__Actinobacteria; o__Corynebacteriales; f__Mycobacteriaceae; g__Mycobacterium	0	7	0	0	0	0	0	0	5	0	0	0	0	0
OTU_769	Shared	d__Bacteria; p__Bacteroidota; c__Bacteroidia; o__Cytophagales; f__Microscillaceae; g__Chryseolinea	0	1	0	0	0	0	0	0	0	1	0	0	0	0
OTU_772	Shared	d__Bacteria; p__Proteobacteria; c__Alphaproteobacteria; o__NRL2; f__NRL2; g__NRL2	0	0	6	0	0	0	0	0	2	0	0	0	0	0
OTU_777	Shared	d__Bacteria; p__Proteobacteria; c__Alphaproteobacteria; o__Caulobacterales; f__Parvularculaceae; g__Amphiplicatus; s__uncultured_bacterium	0	2	0	0	0	0	0	0	1	0	0	0	0	0
OTU_782	Shared	d__Bacteria; p__Actinobacteriota; c__Actinobacteria; o__Corynebacteriales; f__Mycobacteriaceae; g__Mycobacterium	0	0	1	0	0	0	0	0	1	0	0	0	0	0
OTU_791	Shared	d__Bacteria; p__MBNT15; c__MBNT15; o__MBNT15; f__MBNT15; g__MBNT15; s__delta_proteobacterium	0	1	0	0	0	0	0	0	1	0	0	0	0	0
OTU_800	Shared	d__Bacteria; p__Myxococcota; c__Polyangia; o__Nannocystales; f__Nannocystaceae; g__uncultured	0	1	0	0	0	0	0	0	3	0	0	0	0	0
OTU_826	Shared	d__Bacteria; p__Proteobacteria; c__Alphaproteobacteria; o__NRL2; f__NRL2; g__NRL2	0	0	0	0	0	2	0	0	1	0	0	0	0	0
OTU_830	Shared	d__Bacteria; p__Proteobacteria; c__Alphaproteobacteria; o__NRL2; f__NRL2; g__NRL2	0	0	0	0	0	2	0	0	0	0	0	0	2	0
OTU_839	Shared	d__Bacteria; p__Proteobacteria; c__Alphaproteobacteria; o__NRL2; f__NRL2; g__NRL2	0	0	0	2	0	0	0	0	0	0	0	0	1	0
OTU_842	Shared	d__Bacteria; p__Proteobacteria; c__Alphaproteobacteria; o__Caulobacterales; f__Parvularculaceae; g__Amphiplicatus; s__uncultured_bacterium	0	0	0	0	0	2	0	0	0	0	0	0	5	0
OTU_844	Shared	d__Bacteria; p__Actinobacteriota; c__Actinobacteria; o__Corynebacteriales; f__Mycobacteriaceae; g__Mycobacterium	0	0	0	2	0	0	0	0	0	0	0	0	2	0
OTU_845	Shared	d__Bacteria; p__Proteobacteria; c__Alphaproteobacteria; o__Caulobacterales; f__Parvularculaceae; g__Amphiplicatus; s__uncultured_bacterium	0	0	1	0	0	0	0	0	0	0	0	0	3	0
OTU_847	Shared	d__Bacteria; p__Proteobacteria; c__Alphaproteobacteria; o__Caulobacterales; f__Caulobacteraceae; g__Phenylobacterium	0	0	3	0	0	0	0	0	0	1	0	0	0	0
OTU_851	Shared	d__Bacteria; p__Bacteroidota; c__Bacteroidia; o__Chitinophagales; f__Chitinophagaceae; g__Sediminibacterium	0	0	1	0	0	0	0	0	0	1	0	0	0	0
OTU_855	Shared	d__Bacteria; p__Proteobacteria; c__Alphaproteobacteria; o__Caulobacterales; f__Parvularculaceae; g__Amphiplicatus; s__uncultured_bacterium	0	0	0	0	0	1	0	0	0	0	0	0	4	0
OTU_856	Shared	d__Bacteria; p__Cyanobacteria; c__Vampirivibrionia; o__Obscuribacterales; f__Obscuribacteraceae; g__Obscuribacteraceae; s__uncultured_bacterium	0	0	1	0	0	0	0	0	0	1	0	0	0	0
OTU_919	Shared	d__Bacteria; p__Proteobacteria; c__Alphaproteobacteria; o__Reyranellales; f__Reyranellaceae; g__Reyranella	0	0	0	1	0	0	0	1	0	0	0	0	0	0
OTU_978	Shared	d__Bacteria; p__Proteobacteria; c__Alphaproteobacteria; o__Caulobacterales; f__Parvularculaceae; g__Amphiplicatus	0	0	0	0	2	0	0	0	0	0	0	0	1	0
OTU_988	Shared	d__Bacteria; p__Proteobacteria; c__Gammaproteobacteria; o__Burkholderiales; f__Burkholderiaceae; g__Ralstonia	0	0	0	0	1	0	0	1	0	0	0	0	0	0
OTU_993	Shared	d__Bacteria; p__Proteobacteria; c__Alphaproteobacteria; o__Caulobacterales; f__Parvularculaceae; g__Amphiplicatus	0	0	0	0	2	0	0	0	1	0	0	0	0	0
OTU_996	Shared	d__Bacteria; p__Proteobacteria; c__Alphaproteobacteria; o__Dongiales; f__Dongiaceae; g__Dongia	0	0	0	0	0	30	0	0	0	0	0	0	16	0
OTU_1000	Shared	d__Bacteria; p__Desulfobacterota; c__uncultured; o__uncultured; f__uncultured; g__uncultured	0	0	0	0	0	2	0	0	0	0	0	0	3	0
OTU_1001	Shared	d__Bacteria; p__Proteobacteria; c__Gammaproteobacteria; o__Acidithiobacillales; f__Acidithiobacillaceae; g__KCM-B-112; s__uncultured_bacterium	0	0	0	0	0	6	0	0	0	0	0	0	1	0
OTU_1007	Shared	d__Bacteria; p__Proteobacteria; c__Alphaproteobacteria; o__Caulobacterales; f__Parvularculaceae; g__Amphiplicatus; s__uncultured_bacterium	0	0	0	0	0	1	0	0	0	0	0	0	1	0
OTU_1029	Shared	d__Bacteria; p__Cyanobacteria; c__Vampirivibrionia; o__Obscuribacterales; f__Obscuribacteraceae; g__Obscuribacteraceae; s__uncultured_bacterium	0	0	0	0	0	1	0	0	0	0	0	0	6	0
OTU_1038	Shared	d__Bacteria; p__Planctomycetota; c__Planctomycetes; o__Planctomycetales; f__Schlesneriaceae; g__Planctopirus	0	0	0	0	0	1	0	0	0	0	0	0	2	0
OTU_1042	Shared	d__Bacteria; p__Proteobacteria; c__Gammaproteobacteria; o__Acidithiobacillales; f__Acidithiobacillaceae; g__KCM-B-112	0	0	0	0	0	1	0	0	0	0	0	0	1	0
OTU_1055	Shared	d__Bacteria; p__Proteobacteria; c__Alphaproteobacteria; o__Reyranellales; f__Reyranellaceae; g__Reyranella	0	0	0	0	0	1	0	0	0	0	0	0	1	0
OTU_1060	Shared	d__Bacteria; p__Proteobacteria; c__Gammaproteobacteria; o__Acidithiobacillales; f__Acidithiobacillaceae; g__KCM-B-112	0	0	0	0	0	1	0	0	0	0	0	0	1	0
OTU_1063	Shared	d__Bacteria; p__Cyanobacteria; c__Vampirivibrionia; o__Obscuribacterales; f__Obscuribacteraceae; g__Obscuribacteraceae; s__uncultured_bacterium	0	0	0	0	0	1	0	0	0	0	0	0	1	0
OTU_1066	Shared	d__Bacteria; p__Proteobacteria; c__Gammaproteobacteria; o__Acidithiobacillales; f__Acidithiobacillaceae; g__KCM-B-112	0	0	0	0	0	1	0	0	0	0	0	0	1	0
OTU_1075	Shared	d__Bacteria; p__Proteobacteria; c__Alphaproteobacteria; o__Reyranellales; f__Reyranellaceae; g__Reyranella	0	0	0	0	0	1	0	0	0	0	0	0	3	0
OTU_1076	Shared	d__Bacteria; p__Proteobacteria; c__Alphaproteobacteria; o__Sphingomonadales; f__Sphingomonadaceae; g__Sphingobium	0	0	0	0	0	1	0	0	0	0	0	0	1	0
OTU_1094	Shared	d__Bacteria; p__Proteobacteria; c__Gammaproteobacteria; o__Acidithiobacillales; f__Acidithiobacillaceae; g__KCM-B-112	0	0	0	0	0	1	0	0	0	0	0	0	1	0
OTU_1096	Shared	d__Bacteria; p__Bacteroidota; c__Bacteroidia; o__Cytophagales; f__Microscillaceae; g__Chryseolinea	0	0	0	0	0	1	0	0	0	0	0	1	0	0
