# Supplementary material for: Microbial Biofilms Dynamics and Functionality in an Urban Mycobacterium-Dominated Drinking Water Distribution System
Source: Environ Sci Technol. 2026 Feb 9;60(7):5242–58. doi: 10.1021/acs.est.5c09194 (PMC12947685; doi:10.1021/acs.est.5c09194)
Supplement: Supplementary file 3 [file es5c09194_si_003.zip › Suppl_Table_S6.xlsx]

## Sheet: Hoja1
Supplementary Table S6. Taxonomic affiliation and relative abundances (%) of the genera obtained from the 14 biofilms and waters 16S rRNA gene libraries. Genera present in ≥50% of water samples and ≥50% of biofilms, with no significant differences in their relative abundances between both types of samples, were considered as “generalist”. Those genera present in biofilms and water samples, with a…
Phylum	Class	Order	Familly	Genus	Statistical analysis	BA_A	BA_B	BA_C	BA_D	BA_E	BA_F	BA_G	WA_A	WA_B	WA_C	WA_D	WA_E	WA_F	WA_G
Acidobacteriota	Acidobacteriae	Acidobacteriae	Acidobacteriae	Paludibaculum	Detected only in Biofilms	0	0.0155215	0	0	0	0	0	0	0	0	0	0	0	0
Acidobacteriota	Acidobacteriae	Bryobacterales	Bryobacteraceae	Bryobacter	Generalist	0	0.196606	0.34406	0.328539	0	0.0801945	0.0232835	0.0880441	0.113836	0.0853816	0	0.00258712	0.0827857	0.0336535
Acidobacteriota	Acidobacteriae	Elev-16S-1166	Elev-16S-1166	Elev-16S-1166	Shared	0	0.0232823	0	0	0	0.341474	0	0.129477	0.00517438	0	0	0	0.0879599	0
Acidobacteriota	Acidobacteriae	Subgroup_2	Subgroup_2	Subgroup_2	Shared	0	0	0	0	0	0	0.00776116	0.189036	0	0.00258732	0.00258699	0.00258712	0	0.232986
Acidobacteriota	Blastocatellia	Blastocatellia_11-24	Blastocatellia_11-24	Blastocatellia_11-24	Shared	0.00258692	0.913183	0.0724338	0	0	0.491515	0	0	0.0853772	0.103493	0	0	0.613132	0
Acidobacteriota	Blastocatellia	Blastocatellia_unclassified	Blastocatellia_unclassified	Blastocatellia_unclassified	Shared	0	0.261279	0	0	0	0	0	0	0.00258719	0	0	0	0	0
Acidobacteriota	Holophagae	Holophagales	Holophagaceae	Holophagaceae_unclassified	Detected only in Water	0	0	0	0	0	0	0	0.341818	0	0	0	0.00258712	0	0.0854281
Acidobacteriota	Vicinamibacteria	Vicinamibacterales	Vicinamibacteraceae	Vicinamibacteraceae_unclassified	Shared	0	0.225062	0.00258692	0	0	0.0103477	0	0	0.0206975	0.0336352	0	0	0.0336317	0
Acidobacteriota	Vicinamibacteria	Vicinamibacterales	Vicinamibacterales_unclassified	Vicinamibacterales_unclassified	Shared	0	0	0	0	0	0.0232823	0	0	0	0	0	0	0.0103482	0
Actinobacteriota	Acidimicrobiia	Microtrichales	Microtrichaceae	Microtrichaceae_unclassified	Detected only in Water	0	0	0	0	0	0	0	0	0.00517438	0	0.00258699	0	0	0
Actinobacteriota	Actinobacteria	Bifidobacteriales	Bifidobacteriaceae	Bifidobacterium	Specific from Biofilms	0.00776076	0	0.00517384	0.00258692	0.00258692	0.00517384	0	0	0	0	0	0	0	0
Actinobacteriota	Actinobacteria	Corynebacteriales	Corynebacteriaceae	Corynebacterium	Shared	0	0	0	0	0	0	0.00258705	0.0595593	0.00258719	0	0	0	0	0.00776619
Actinobacteriota	Actinobacteria	Corynebacteriales	Corynebacteriaceae	Lawsonella	Shared	0	0	0	0	0	0	0.00258705	0.139835	0	0	0	0.00258712	0	0.095783
Actinobacteriota	Actinobacteria	Corynebacteriales	Mycobacteriaceae	Mycobacterium	Generalist	66.9107	16.6054	61.9438	11.2014	11.7317	0.623448	0	3.31719	13.9398	66.5149	22.0153	26.8181	5.02923	5.93595
Actinobacteriota	Actinobacteria	Corynebacteriales	Nocardiaceae	Rhodococcus	Prevalent in Water	0	0	0	0	0.0284561	0	0.0413929	5.98959	0.0362206	0.0258732	0.0724357	0.0569167	0.0103482	3.36017
Actinobacteriota	Actinobacteria	Frankiales	Frankiaceae	Jatrophihabitans	Detected only in Water	0	0	0	0	0	0	0	0	0	0	0.00776096	0	0	0
Actinobacteriota	Actinobacteria	Frankiales	Geodermatophilaceae	Blastococcus	Detected only in Water	0	0	0	0	0	0	0	0	0	0	0	0	0	0.00517746
Actinobacteriota	Actinobacteria	Micrococcales	Cellulomonadaceae	Cellulomonas	Detected only in Water	0	0	0	0	0	0	0	0.0077686	0	0	0	0	0	0
Actinobacteriota	Actinobacteria	Micrococcales	Dermabacteraceae	Dermabacter	Detected only in Water	0	0	0	0	0	0	0	0.0336639	0	0	0	0	0	0
Actinobacteriota	Actinobacteria	Micrococcales	Micrococcaceae	Kocuria	Shared	0	0	0	0	0	0	0.00776116	0.00517907	0	0	0	0	0	0
Actinobacteriota	Actinobacteria	Micrococcales	Micrococcaceae	Micrococcus	Detected only in Water	0	0	0	0	0	0	0	0.0077686	0	0	0	0	0	0.0491858
Actinobacteriota	Actinobacteria	Micrococcales	Micrococcaceae	Rothia	Detected only in Water	0	0	0	0	0	0	0	0	0	0	0	0	0	0.00517746
Actinobacteriota	Actinobacteria	PeM15	PeM15	PeM15	Detected only in Water	0	0	0	0	0	0	0	0.0802755	0	0	0	0	0	0
Actinobacteriota	Actinobacteria	Propionibacteriales	Nocardioidaceae	Nocardioides	Detected only in Water	0	0	0	0	0	0	0	0	0	0	0	0	0	0.00258873
Actinobacteriota	Actinobacteria	Propionibacteriales	Propionibacteriaceae	Cutibacterium	Shared	0	0	0	0	0	0	0.00517411	0.173499	0.00517438	0.00517464	0.0543267	0.00258712	0	0.380543
Actinobacteriota	Actinobacteria	Streptosporangiales	Streptosporangiaceae	Streptosporangiaceae_unclassified	Detected only in Water	0	0	0	0	0	0	0	0	0	0	0	0	0	0.0129436
Actinobacteriota	Coriobacteriia	Coriobacteriales	Coriobacteriaceae	Collinsella	Detected only in Water	0	0	0	0	0	0	0	0	0	0	0	0	0	0.00517746
Actinobacteriota	Thermoleophilia	Gaiellales	Gaiellaceae	Gaiella	Detected only in Water	0	0	0	0	0	0	0	0.0362535	0	0	0.00517397	0	0	0.0258873
Actinobacteriota	Thermoleophilia	Gaiellales	Gaiellales_unclassified	Gaiellales_unclassified	Shared	0	0	0	0	0	0.0129346	0	0.209752	0.00258719	0	0.0103479	0	0.00517411	0.0129436
Armatimonadota	Fimbriimonadia	Fimbriimonadales	Fimbriimonadaceae	Fimbriimonadaceae_unclassified	Detected only in Water	0	0	0	0	0	0	0	0	0	0	0	0	0	0.0103549
Bacteria_unclassified	Bacteria_unclassified	Bacteria_unclassified	Bacteria_unclassified	Bacteria_unclassified	Shared	0	1.35296	0	0	0	0	0	0.00258953	0.191452	0	0.0129349	0.00258712	0	0.00517746
Bacteroidota	Bacteroidia	Bacteroidales	Bacteroidaceae	Bacteroides	Shared	0.0776076	0.0750207	0.0388038	0.031043	0.0388038	0.0517384	0	0	0	0	0.00258699	0	0	0
Bacteroidota	Bacteroidia	Bacteroidales	Prevotellaceae	Alloprevotella	Detected only in Water	0	0	0	0	0	0	0	0	0	0	0	0	0	0.0983717
Bacteroidota	Bacteroidia	Bacteroidales	Tannerellaceae	Parabacteroides	Specific from Biofilms	0.00517384	0.00776076	0.0129346	0.0103477	0.00258692	0.00258692	0	0	0	0	0	0	0	0
Bacteroidota	Bacteroidia	Chitinophagales	Chitinophagaceae	Chitinophagaceae_unclassified	Shared	0	0.0232823	0	0	0	0	0	0.0802755	0.00517438	0	0	0	0	0.0543633
Bacteroidota	Bacteroidia	Chitinophagales	Chitinophagaceae	Flavihumibacter	Detected only in Biofilms	0.240584	0	0	0	0	0	0	0	0	0	0	0	0	0
Bacteroidota	Bacteroidia	Chitinophagales	Chitinophagaceae	Hydrotalea	Detected only in Water	0	0	0	0	0	0	0	0	0	0	0	0.00517424	0	0.0388309
Bacteroidota	Bacteroidia	Chitinophagales	Chitinophagaceae	Puia	Detected only in Water	0	0	0	0	0	0	0	0.11135	0	0	0	0	0	0.00517746
Bacteroidota	Bacteroidia	Chitinophagales	Chitinophagaceae	Sediminibacterium	Shared	0.178498	0	1.10203	0	0.00776076	0	0	0.147603	0	0.491591	0	0.0103485	0	0
Bacteroidota	Bacteroidia	Chitinophagales	Chitinophagaceae	Terrimonas	Shared	0	0.0853684	0.00517384	0	0	0.0517384	0	0	0.00517438	0	0	0	0.134527	0
Bacteroidota	Bacteroidia	Cytophagales	Cyclobacteriaceae	Cyclobacteriaceae_unclassified	Detected only in Water	0	0	0	0	0	0	0	0	0	0	0.0155219	0	0	0
Bacteroidota	Bacteroidia	Cytophagales	Cyclobacteriaceae	Marinoscillum	Shared	0	0	0	0	0	2.03849	0	0	0	0	0	0	0.390645	0
Bacteroidota	Bacteroidia	Cytophagales	Hymenobacteraceae	Hymenobacter	Detected only in Water	0	0	0	0	0	0	0	0.0595593	0	0	0	0	0	0
Bacteroidota	Bacteroidia	Cytophagales	Microscillaceae	Chryseolinea	Generalist	0	7.91339	13.0639	3.22072	3.77432	10.9608	0	0.124298	1.98955	5.35576	0.00517397	0.90808	3.61929	0
Bacteroidota	Bacteroidia	Cytophagales	Microscillaceae	Microscillaceae_unclassified	Generalist	0	1.37624	0.00776076	0.0181084	0	1.67374	0	0.0699174	0.403601	0	0	0.00258712	0.970145	0
Bacteroidota	Bacteroidia	Cytophagales	Microscillaceae	Ohtaekwangia	Shared	0	0	0	3.96834	0	0.00258692	0	0	0	0	0	0	0.292337	0
Bacteroidota	Bacteroidia	Flavobacteriales	Cryomorphaceae	Cryomorphaceae_unclassified	Detected only in Water	0	0	0	0	0	0	0	0	0	0.00517464	0	0	0	0
Bacteroidota	Bacteroidia	Flavobacteriales	Flavobacteriaceae	Winogradskyella	Detected only in Water	0	0	0	0	0	0	0	0	0	0.00776197	0	0	0	0
Bacteroidota	Bacteroidia	Sphingobacteriales	env.OPS_17	env.OPS_17	Detected only in Water	0	0	0	0	0	0	0	0	0	0	0	0	0	0.0103549
Bacteroidota	Bacteroidia	Sphingobacteriales	NS11-12_marine_group	NS11-12_marine_group	Shared	0	0	0	0	0	0.475993	0	0.00258953	0	0	0.00258699	0	0.129353	0
Bacteroidota	Bacteroidia	Sphingobacteriales	Sphingobacteriaceae	Mucilaginibacter	Detected only in Water	0	0	0	0	0	0	0	0	0	0	0	0	0	0.0129436
Bdellovibrionota	Bdellovibrionia	Bacteriovoracales	Bacteriovoracaceae	Peredibacter	Shared	0	0	0	0.0362169	0	0.00258692	0	0	0	0	0	0	0.0284576	0
Bdellovibrionota	Bdellovibrionia	Bdellovibrionales	Bdellovibrionaceae	Bdellovibrio	Detected only in Biofilms	0	0	0	0.00776076	0	0	0.00258705	0	0	0	0	0	0	0
Bdellovibrionota	Oligoflexia	0319-6G20	0319-6G20	0319-6G20	Shared	0	0.0155215	0	0	0	0.0103477	0.00258705	0.176088	0	0	0	0	0.0439799	0.108727
Caldatribacteriota	JS1	JS1	JS1	JS1	Detected only in Water	0	0	0	0	0	0	0	0	0	0	0.00258699	0	0	0
Campilobacterota	Campylobacteria	Campylobacterales	Arcobacteraceae	Arcobacter	Detected only in Water	0	0	0	0	0	0	0	0	0	0	0	0	0	0.0155324
Chloroflexi	Anaerolineae	Anaerolineales	Anaerolineaceae	Anaerolineaceae_unclassified	Detected only in Water	0	0	0	0	0	0	0	0	0	0.00776197	0	0	0	0
Chloroflexi	Chloroflexia	Chloroflexales	Chloroflexaceae	Chloronema	Detected only in Water	0	0	0	0	0	0	0	0.0906337	0	0	0	0	0	0
Chloroflexi	OLB14	OLB14	OLB14	OLB14	Detected only in Biofilms	0	0	0	0	0	0.0129346	0	0	0	0	0	0	0	0
Chloroflexi	TK10	TK10	TK10	TK10	Shared	0	0.00776076	0	0	0	0.00776076	0	0	0	0	0	0	0.00258705	0
Cyanobacteria	Cyanobacteriia	Chloroplast	Chloroplast	Chloroplast	Shared	0	0	0.00517384	0	0	0	0	4.57829	0.325986	0.0155239	0.359591	0.0362197	0.0232835	0.859458
Cyanobacteria	Cyanobacteriia	Cyanobacteriales	Chroococcidiopsaceae	Aliterella	Detected only in Water	0	0	0	0	0	0	0	0	0.00258719	0	0.00776096	0	0	0
Cyanobacteria	Cyanobacteriia	Cyanobacteriales	Chroococcidiopsaceae	Chroococcidiopsaceae_unclassified	Detected only in Water	0	0	0	0	0	0	0	0	0	0.00258732	0	0	0.00517411	0
Cyanobacteria	Cyanobacteriia	Cyanobacteriales	Nostocaceae	Nostoc_PCC-73102	Detected only in Water	0	0	0	0	0	0	0	0	0	0	0.0258699	0	0	0
Cyanobacteria	Vampirivibrionia	Obscuribacterales	Obscuribacteraceae	Candidatus_Obscuribacter	Specific from Water	0	0	0	0	0	0	0	7.03576	0.00258719	0.0439845	0.00517397	0.0413939	0.0284576	1.73704
Cyanobacteria	Vampirivibrionia	Obscuribacterales	Obscuribacteraceae	Obscuribacteraceae_unclassified	Prevalent in Water	5.98872	1.90656	0.491515	0.126759	4.38483	0.778663	0.0336317	16.6844	34.0267	3.56274	0.279395	26.9345	12.0117	8.18297
Cyanobacteria	Vampirivibrionia	Vampirovibrionales	Vampirovibrionales_unclassified	Vampirovibrionales_unclassified	Shared	0	0	0	0	0	1.39176	0	0	0	0	0	0	0.0595022	0
Dadabacteria	Dadabacteriia	Dadabacteriales	Dadabacteriales	Dadabacteriales	Shared	0	0	0	0.142281	0	0.00258692	0	0	0	0	0	0	0.00517411	0
Deinococcota	Deinococci	Deinococcales	Trueperaceae	Truepera	Detected only in Water	0	0	0	0	0	0	0	0	0	0	0	0	0	0.00776619
Dependentiae	Babeliae	Babeliales	Babeliaceae	Babeliaceae_unclassified	Shared	0	0	0	0	0	0.0129346	0	0	0	0	0	0	0.0439799	0
Dependentiae	Babeliae	Babeliales	Babeliales_unclassified	Babeliales_unclassified	Detected only in Biofilms	0	0.0103477	0	0	0	0	0	0	0	0	0	0	0	0
Dependentiae	Babeliae	Babeliales	Vermiphilaceae	Vermiphilaceae_unclassified	Shared	0	0.116411	0.0258692	0	0	0.103477	0	0	0.054331	0.238034	0	0	0.137114	0
Desulfobacterota	Desulfobacterota_unclassified	Desulfobacterota_unclassified	Desulfobacterota_unclassified	Desulfobacterota_unclassified	Shared	0	0.0413907	0.00258692	0	0	3.61134	0	0.121708	0.00776156	0.0439845	0	0	2.64656	0
Elusimicrobiota	Lineage_IIa	Lineage_IIa	Lineage_IIa	Lineage_IIa	Detected only in Water	0	0	0	0	0	0	0	0	0	0	0.00258699	0	0	0
Firmicutes	Bacilli	Alicyclobacillales	Alicyclobacillaceae	Tumebacillus	Detected only in Water	0	0	0	0	0	0	0	0.230468	0	0	0	0	0	0
Firmicutes	Bacilli	Bacillales	Bacillaceae	Bacillaceae_unclassified	Detected only in Water	0	0	0	0	0	0	0	0	0	0	0	0	0	0.0155324
Firmicutes	Bacilli	Bacillales	Bacillaceae	Bacillus	Prevalent in Water	0.00258692	0.00517384	0	0	0	0	0	0.0569697	0.00517438	0.0543338	0.00258699	0	0.00258705	0.00517746
Firmicutes	Bacilli	Exiguobacterales	Exiguobacteraceae	Exiguobacterium	Detected only in Water	0	0	0	0	0	0	0	0	0	0	0	0	0	0.0129436
Firmicutes	Bacilli	Lactobacillales	Carnobacteriaceae	Dolosigranulum	Detected only in Water	0	0	0	0	0	0	0	0	0	0	0	0	0	0.00517746
Firmicutes	Bacilli	Lactobacillales	Enterococcaceae	Enterococcus	Detected only in Biofilms	0.0103477	0.00258692	0	0	0	0	0	0	0	0	0	0	0	0
Firmicutes	Bacilli	Lactobacillales	Lactobacillaceae	Lactobacillus	Detected only in Water	0	0	0	0	0	0	0	0	0	0	0.0181089	0	0	0.0181211
Firmicutes	Bacilli	Lactobacillales	Lactobacillales_unclassified	Lactobacillales_unclassified	Detected only in Water	0	0	0	0	0	0	0	0	0	0	0	0	0	0.0129436
Firmicutes	Bacilli	Lactobacillales	Leuconostocaceae	Weissella	Detected only in Water	0	0	0	0	0	0	0	0	0	0	0.00517397	0	0	0
Firmicutes	Bacilli	Lactobacillales	Streptococcaceae	Streptococcus	Shared	0	0.00258692	0	0.00258692	0	0	0	0.103581	0	0	0	0	0	0.16309
Firmicutes	Bacilli	Paenibacillales	Paenibacillaceae	Paenibacillus	Detected only in Water	0	0	0	0	0	0	0	0	0	0	0.00776096	0	0	0
Firmicutes	Bacilli	Staphylococcales	Staphylococcaceae	Staphylococcus	Shared	0	0	0.00258692	0	0.00258692	0	0.0103482	0.580055	0.00258719	0.00258732	0.00258699	0	0	0.7119
Firmicutes	Bacilli	Thermoactinomycetales	Thermoactinomycetaceae	Thermoactinomycetaceae_unclassified	Detected only in Water	0	0	0	0	0	0	0	0.0129477	0	0	0	0	0	0
Firmicutes	Clostridia	Clostridia	Gracilibacteraceae	Lutispora	Detected only in Water	0	0	0	0	0	0	0	0.0621488	0	0	0	0	0	0
Firmicutes	Clostridia	Clostridiales	Clostridiaceae	Clostridium_sensu_stricto_1	Shared	0.00776076	0	0	0.00776076	0	0.0103477	0	0.00258953	0	0	0	0	0	0
Firmicutes	Clostridia	Lachnospirales	Lachnospiraceae	Blautia	Detected only in Water	0	0	0	0	0	0	0	0	0	0	0	0.00517424	0	0
Firmicutes	Clostridia	Lachnospirales	Lachnospiraceae	Eisenbergiella	Detected only in Biofilms	0	0	0	0	0	0.00258692	0	0	0	0	0	0	0	0
Firmicutes	Clostridia	Lachnospirales	Lachnospiraceae	Lachnospira	Detected only in Biofilms	0	0	0	0	0	0.00258692	0	0	0	0	0	0	0	0
Firmicutes	Clostridia	Oscillospirales	Oscillospiraceae	Flavonifractor	Detected only in Biofilms	0.00258692	0	0	0	0	0	0	0	0	0	0	0	0	0
Firmicutes	Clostridia	Oscillospirales	Ruminococcaceae	Faecalibacterium	Detected only in Biofilms	0	0	0	0	0.00258692	0	0	0	0	0	0	0	0	0
Firmicutes	Clostridia	Oscillospirales	Ruminococcaceae	Ruminococcaceae_unclassified	Detected only in Biofilms	0	0.00258692	0.00258692	0	0	0	0	0	0	0	0	0	0	0
Firmicutes	Clostridia	Oscillospirales	Ruminococcaceae	UBA1819	Detected only in Biofilms	0	0	0	0	0.00258692	0	0	0	0	0	0	0	0	0
Firmicutes	Clostridia	Peptostreptococcales-Tissierellales	Anaerovoracaceae	Eubacterium_brachy_group	Detected only in Water	0	0	0	0	0	0	0	0.00258953	0	0	0	0	0	0
Firmicutes	Clostridia	Peptostreptococcales-Tissierellales	Peptostreptococcales-Tissierellales	Finegoldia	Detected only in Water	0	0	0	0	0	0	0	0.077686	0	0	0	0	0	0
Firmicutes	Negativicutes	Acidaminococcales	Acidaminococcaceae	Phascolarctobacterium	Detected only in Water	0	0	0	0	0	0	0	0	0	0	0	0.00517424	0	0
Firmicutes	Negativicutes	Veillonellales-Selenomonadales	Selenomonadaceae	Megamonas	Detected only in Water	0	0	0	0	0	0	0	0	0	0	0	0	0	0.0181211
Firmicutes	Negativicutes	Veillonellales-Selenomonadales	Veillonellaceae	Veillonella	Detected only in Water	0	0	0	0	0	0	0	0	0	0	0	0	0	0.0181211
Fusobacteriota	Fusobacteriia	Fusobacteriales	Fusobacteriaceae	Fusobacterium	Detected only in Water	0	0	0	0	0	0	0	0	0	0	0	0	0	0.0103549
Fusobacteriota	Fusobacteriia	Fusobacteriales	Leptotrichiaceae	Leptotrichiaceae_unclassified	Detected only in Water	0	0	0	0	0	0	0	0	0	0.00776197	0	0	0	0
Gemmatimonadota	Gemmatimonadetes	Gemmatimonadales	Gemmatimonadaceae	Gemmatimonadaceae_unclassified	Shared	0	0	0.142281	0	0	0.00258692	0	0	0	0.00776197	0	0	0.0206964	0
Gemmatimonadota	Gemmatimonadetes	Gemmatimonadales	Gemmatimonadaceae	Gemmatimonas	Shared	0	0	0.098303	0.0594992	0.0103477	0	0	0	0	0.00517464	0	0	0	0
Hydrogenedentes	Hydrogenedentia	Hydrogenedentiales	Hydrogenedensaceae	Hydrogenedensaceae_unclassified	Shared	0	0	0	0	0	0.160389	0	0	0	0	0	0	0.0155223	0
MBNT15	MBNT15	MBNT15	MBNT15	MBNT15	Shared	0	0.00258692	0	0	0	0	0	0	0.00258719	0	0	0	0	0
Myxococcota	Myxococcia	Myxococcales	Myxococcaceae	P3OB-42	Shared	0	0.00258692	0.0931291	0	0	0	0	0	0	0.0103493	0	0	0	0
Myxococcota	Polyangia	Haliangiales	Haliangiaceae	Haliangium	Detected only in Water	0	0	0	0	0	0	0	0.0440221	0	0	0	0	0	0.0181211
Myxococcota	Polyangia	mle1-27	mle1-27	mle1-27	Detected only in Water	0	0	0	0	0	0	0	0	0	0	0	0	0	0.0103549
Myxococcota	Polyangia	Nannocystales	Nannocystaceae	Nannocystaceae_unclassified	Shared	0	0.00258692	0	0	0	0	0	0	0.00776156	0	0	0	0	0
Myxococcota	Polyangia	Nannocystales	Nannocystaceae	Nannocystis	Shared	0	0.129346	0	0	0	0	0	0	0.0155231	0	0	0	0	0
Myxococcota	Polyangia	Polyangiales	Polyangiaceae	Pajaroellobacter	Detected only in Water	0	0	0	0	0	0	0	0	0	0	0	0	0	0.00776619
Myxococcota	Polyangia	Polyangiales	Polyangiaceae	Polyangiaceae_unclassified	Detected only in Water	0	0	0	0	0	0	0	0.0258953	0	0	0	0	0	0
NB1-j	NB1-j	NB1-j	NB1-j	NB1-j	Shared	0	3.86745	0.0465646	0	0	0.173324	0	0	0.732174	0.0310479	0	0	0.160397	0
Nitrospirota	Leptospirillia	Leptospirillales	Leptospirillaceae	Leptospirillum	Detected only in Water	0	0	0	0	0	0	0	0	0	0	0	0	0	0.00258873
Nitrospirota	Nitrospiria	Nitrospirales	Nitrospiraceae	Nitrospira	Shared	0	0.00517384	0	0.064673	0	0.237997	0	0	0.0232847	0	0	0	0.672634	0
Patescibacteria	Parcubacteria	Candidatus_Adlerbacteria	Candidatus_Adlerbacteria	Candidatus_Adlerbacteria	Specific from Water	0	0	0	0	0	0	0	0.201984	0.00258719	0	0.00517397	0.00258712	0.00258705	0.0983717
Patescibacteria	Parcubacteria	Candidatus_Kaiserbacteria	Candidatus_Kaiserbacteria	Candidatus_Kaiserbacteria	Detected only in Water	0	0	0	0	0	0	0	0.0828651	0	0	0.0181089	0	0	0.0310647
Patescibacteria	Saccharimonadia	Saccharimonadales	Saccharimonadales_unclassified	Saccharimonadales_unclassified	Detected only in Water	0	0	0	0	0	0	0	0.0595593	0	0	0	0	0	0
Planctomycetota	BD7-11	BD7-11	BD7-11	BD7-11	Detected only in Water	0	0	0	0	0	0	0	0.00258953	0	0	0	0	0	0.0129436
Planctomycetota	OM190	OM190	OM190	OM190	Shared	0	0.196606	0	0	0.0594992	0.10089	0	0	0.08279	0	0	0.00517424	0.049154	0
Planctomycetota	Phycisphaerae	Phycisphaerales	Phycisphaeraceae	SM1A02	Generalist	0.0206954	0.131933	0	0.031043	0.103477	0.0155215	0	0.0517907	0.990893	0.00517464	0.00258699	0.66489	0.196616	0.0621295
Planctomycetota	Planctomycetes	Alphaproteobacteria_unclassified	Alphaproteobacteria_unclassified	Alphaproteobacteria_unclassified	Detected only in Water	0	0	0	0	0	0	0	0	0	0	0	0	0.00517411	0.0103549
Planctomycetota	Planctomycetes	Gemmatales	Gemmataceae	Fimbriiglobus	Shared	0	0	0	0	0.0362169	0.00258692	0	0	0.00258719	0	0	0.00258712	0	0.0155324
Planctomycetota	Planctomycetes	Gemmatales	Gemmataceae	Gemmata	Generalist	0.0413907	0.266453	0.0362169	0.0439777	4.0537	0.00258692	0	0.00517907	0.0310463	0.266494	0.00517397	1.41516	0.232835	0.0698957
Planctomycetota	Planctomycetes	Gemmatales	Gemmataceae	Gemmataceae_unclassified	Shared	0	0	0	0	0	0.00776076	0	0	0	0	0	0	0.0181094	0
Planctomycetota	Planctomycetes	Pirellulales	Pirellulaceae	Pir4_lineage	Shared	0	0.00776076	0	0.00776076	0	0.0698469	0	0	0.00258719	0	0	0	0.13194	0
Planctomycetota	Planctomycetes	Pirellulales	Pirellulaceae	Pirellula	Shared	0	0	0	0	0	0.00258692	0	0	0	0	0	0	0.0129353	0
Planctomycetota	Planctomycetes	Pirellulales	Pirellulaceae	Pirellulaceae_unclassified	Shared	0	0	0	0	0	0.0439777	0	0.0103581	0	0	0	0	0.227661	0
Planctomycetota	Planctomycetes	Planctomycetales	Planctomycetales_unclassified	Planctomycetales_unclassified	Shared	0	0.00258692	0.00258692	0.00517384	0	0	0	0	0.00258719	0	0	0	0.0362188	0.0129436
Planctomycetota	Planctomycetes	Planctomycetales	Rubinisphaeraceae	SH-PL14	Detected only in Water	0	0	0	0	0	0	0	0	0	0.0129366	0	0	0	0
Planctomycetota	Planctomycetes	Planctomycetales	Schlesneriaceae	Planctopirus	Shared	0	0.0155215	0	0.00258692	0	0.0129346	0	0	0.0569181	0.00258732	0	0	0.238009	0.383132
Proteobacteria	Alphaproteobacteria	Acetobacterales	Acetobacteraceae	Acetobacteraceae_unclassified	Generalist	0	0.157802	0	0.00258692	0.812293	0	0.168159	0	0.0232847	0	0.0103479	0.0336326	0.0362188	0.0207098
Proteobacteria	Alphaproteobacteria	Acetobacterales	Acetobacteraceae	Acidiphilium	Detected only in Water	0	0	0	0	0	0	0	0.0699174	0	0	0	0	0	0
Proteobacteria	Alphaproteobacteria	Acetobacterales	Acetobacteraceae	Craurococcus-Caldovatus	Detected only in Water	0	0	0	0	0	0	0	0.681047	0.0103488	0	0	0	0	0
Proteobacteria	Alphaproteobacteria	Acetobacterales	Acetobacteraceae	Roseomonas	Detected only in Water	0	0	0	0	0	0	0	0.00517907	0	0	0	0	0	0
Proteobacteria	Alphaproteobacteria	Alphaproteobacteria_unclassified	Alphaproteobacteria_unclassified	Alphaproteobacteria_unclassified	Shared	0	1.32709	0	0	0	13.527	0	0.359945	0.0879644	0.00517464	0.0310439	0.00776136	5.81311	0.0362422
Proteobacteria	Alphaproteobacteria	Azospirillales	Azospirillaceae	Niveispirillum	Detected only in Water	0	0	0	0	0	0	0	0	0	0	0	0	0	0.00517746
Proteobacteria	Alphaproteobacteria	Caedibacterales	Caedibacteraceae	Caedibacter	Detected only in Biofilms	0	0	0	0.0284561	0.129346	0	0	0	0	0	0	0	0	0
Proteobacteria	Alphaproteobacteria	Caulobacterales	Caulobacteraceae	Brevundimonas	Detected only in Water	0	0	0	0	0	0	0	0.0725069	0	0	0	0	0	0
Proteobacteria	Alphaproteobacteria	Caulobacterales	Caulobacteraceae	Caulobacter	Detected only in Water	0	0	0	0	0	0	0	0	0	0	0	0	0	0.00776619
Proteobacteria	Alphaproteobacteria	Caulobacterales	Caulobacteraceae	Caulobacteraceae_unclassified	Detected only in Water	0	0	0	0	0	0	0	0	0	0	0	0	0	0.0103549
Proteobacteria	Alphaproteobacteria	Caulobacterales	Caulobacteraceae	Phenylobacterium	Generalist	2.29201	0.0129346	1.74617	0.0232823	0.0155215	0.0206954	0	0.0569697	0.00258719	0.98577	0.0284569	0.00258712	0.0517411	0
Proteobacteria	Alphaproteobacteria	Caulobacterales	Hyphomonadaceae	Hirschia	Shared	0	0.0155215	0	0	0	0	0	0	0.0181103	0	0	0	0	0
Proteobacteria	Alphaproteobacteria	Caulobacterales	Hyphomonadaceae	Hyphomonadaceae_unclassified	Prevalent in Water	0.561362	1.35813	0.00776076	0.398386	3.4225	0.0517384	0	4.49802	30.8833	1.05045	46.8555	34.4708	13.8097	34.368
Proteobacteria	Alphaproteobacteria	Caulobacterales	Hyphomonadaceae	Hyphomonas	Shared	0	0.796772	0	0	0	0	0	0	0.054331	0	0.00776096	0	0	0
Proteobacteria	Alphaproteobacteria	Caulobacterales	Hyphomonadaceae	SWB02	Shared	0	0.103477	0	0	0	0	0	0	0	0	0	0	0.00517411	0
Proteobacteria	Alphaproteobacteria	Caulobacterales	Parvularculaceae	Amphiplicatus	Generalist	10.3063	32.2408	1.23396	1.83413	27.724	6.85017	0.00258705	0.00258953	9.5726	5.14618	0.139697	5.3631	14.6971	0.421963
Proteobacteria	Alphaproteobacteria	Defluviicoccales	Defluviicoccales_unclassified	Defluviicoccales_unclassified	Shared	0	0	0	0	0	0.162976	0	0	0	0	0	0	0.142288	0
Proteobacteria	Alphaproteobacteria	Dongiales	Dongiaceae	Dongia	Generalist	0	0.527732	0	0.861445	0.00258692	4.35379	0	0.0517907	0.173342	0	0	0.00517424	2.38268	0
Proteobacteria	Alphaproteobacteria	Ferrovibrionales	Ferrovibrionaceae	Ferrovibrio	Detected only in Biofilms	0.00517384	0	0.00776076	0	0.0517384	0	0	0	0	0	0	0	0	0
Proteobacteria	Alphaproteobacteria	Holosporales	Holosporaceae	Holosporaceae_unclassified	Detected only in Biofilms	0	0	0	0	0.0672599	0	0	0	0	0	0	0	0	0
Proteobacteria	Alphaproteobacteria	Micropepsales	Micropepsaceae	Micropepsaceae_unclassified	Detected only in Water	0	0	0	0	0	0	0	0	0	0	0.00517397	0	0	0
Proteobacteria	Alphaproteobacteria	NRL2	NRL2	NRL2	Shared	0	0.610513	1.67374	0.388038	0	17.8523	0	0	1.3117	0.532988	0	0	4.51441	0
Proteobacteria	Alphaproteobacteria	Paracaedibacterales	Paracaedibacteraceae	Candidatus_Captivus	Detected only in Water	0	0	0	0	0	0	0	0	0	0	0	0	0	0.0155324
Proteobacteria	Alphaproteobacteria	Paracaedibacterales	Paracaedibacteraceae	Candidatus_Paracaedibacter	Shared	0	0	0	0	0	0.00258692	0	0	0	0	0	0	0.00258705	0.0129436
Proteobacteria	Alphaproteobacteria	Reyranellales	Reyranellaceae	Reyranella	Generalist	0.0155215	0	0.695882	2.56364	0.00517384	1.30122	0.0103482	1.18601	0.00258719	0.450194	0.0103479	0.0155227	1.6583	0.238163
Proteobacteria	Alphaproteobacteria	Reyranellales	Reyranellaceae	Reyranellaceae_unclassified	Detected only in Water	0	0	0	0	0	0	0	0	0	0	0	0	0.00258705	0
Proteobacteria	Alphaproteobacteria	Rhizobiales	Beijerinckiaceae	1174-901-12	Detected only in Water	0	0	0	0	0	0	0	0.106171	0	0	0	0	0	0
Proteobacteria	Alphaproteobacteria	Rhizobiales	Beijerinckiaceae	Beijerinckiaceae_unclassified	Detected only in Water	0	0	0	0	0	0	0	0.0077686	0	0	0	0	0	0.0129436
Proteobacteria	Alphaproteobacteria	Rhizobiales	Beijerinckiaceae	Bosea	Generalist	0.0232823	0.0491515	0	0.0103477	0.845923	0	0.807161	0	0.041395	0	0	0.00517424	0.0336317	0.0310647
Proteobacteria	Alphaproteobacteria	Rhizobiales	Beijerinckiaceae	Methylobacterium-Methylorubrum	Detected only in Water	0	0	0	0	0	0	0	0.100992	0	0	0	0.00517424	0	0
Proteobacteria	Alphaproteobacteria	Rhizobiales	Beijerinckiaceae	Methylocella	Detected only in Water	0	0	0	0	0	0	0	0.0258953	0	0	0	0	0	0
Proteobacteria	Alphaproteobacteria	Rhizobiales	D05-2	D05-2	Detected only in Water	0	0	0	0	0	0	0	0.0595593	0	0	0	0	0	0
Proteobacteria	Alphaproteobacteria	Rhizobiales	Devosiaceae	Devosia	Detected only in Biofilms	0	0	0	0	0	0.00258692	0	0	0	0	0	0	0	0
Proteobacteria	Alphaproteobacteria	Rhizobiales	Hyphomicrobiaceae	Hyphomicrobium	Prevalent in Water	0.103477	0.129346	0.0155215	0.111238	0.279387	0.0388038	0.0310447	0.00258953	0.856359	0.00517464	0.667443	0.45792	1.74626	3.35758
Proteobacteria	Alphaproteobacteria	Rhizobiales	Hyphomicrobiaceae	Pedomicrobium	Shared	0	0.703642	0	0	0	0.116411	0	0	0.0258719	0	0	0	0.103482	0
Proteobacteria	Alphaproteobacteria	Rhizobiales	Rhizobiaceae	Allorhizobium-Neorhizobium-Pararhizobium-Rhizobium	Shared	0	0	0	0	0	0	0.00517411	0.196805	0	0	0	0	0	0.0750731
Proteobacteria	Alphaproteobacteria	Rhizobiales	Rhizobiaceae	Ciceribacter	Detected only in Water	0	0	0	0	0	0	0	0.0828651	0	0	0	0	0	0.00517746
Proteobacteria	Alphaproteobacteria	Rhizobiales	Rhizobiaceae	Mesorhizobium	Shared	0	0	0	0	0.00258692	0	0	0.0362535	0	0	0	0	0	0.0491858
Proteobacteria	Alphaproteobacteria	Rhizobiales	Rhizobiaceae	Rhizobiaceae_unclassified	Shared	0	0.00517384	0	0.00258692	0	0.00258692	0	0	0.0439822	0.00776197	27.7222	0.452746	0.0517411	3.85979
Proteobacteria	Alphaproteobacteria	Rhizobiales	Rhizobiales_Incertae_Sedis	Nordella	Shared	0	0	0.00258692	0	0	0.0181084	0	0	0	0	0	0	0.0155223	0
Proteobacteria	Alphaproteobacteria	Rhizobiales	Rhizobiales_Incertae_Sedis	Phreatobacter	Detected only in Water	0	0	0	0	0	0	0	0.0621488	0	0	0	0	0	0.0258873
Proteobacteria	Alphaproteobacteria	Rhizobiales	Rhizobiales_unclassified	Rhizobiales_unclassified	Detected only in Water	0	0	0	0	0	0	0	0	0	0	0.0103479	0	0	0
Proteobacteria	Alphaproteobacteria	Rhizobiales	Stappiaceae	Pannonibacter	Detected only in Water	0	0	0	0	0	0	0	0.00517907	0	0	0	0	0	0
Proteobacteria	Alphaproteobacteria	Rhizobiales	Xanthobacteraceae	Bradyrhizobium	Generalist	2.30236	1.83413	2.45499	1.68409	1.23137	0.626035	0	0.0466116	0.263893	3.13325	0	0.382894	0.44756	0.00776619
Proteobacteria	Alphaproteobacteria	Rhizobiales	Xanthobacteraceae	Pseudorhodoplanes	Shared	0	0.0206954	0.0465646	0.0388038	0	0.00776076	0	0	0	0.00776197	0	0	0.00258705	0
Proteobacteria	Alphaproteobacteria	Rhizobiales	Xanthobacteraceae	Xanthobacteraceae_unclassified	Generalist	0	0.0284561	0.0284561	0	0.0439777	0.0206954	0	0	0.00258719	0.0155239	0	0	0.0284576	0.00776619
Proteobacteria	Alphaproteobacteria	Rhodobacterales	Rhodobacteraceae	Paracoccus	Detected only in Water	0	0	0	0	0	0	0	0.0103581	0.00258719	0	0	0	0	0
Proteobacteria	Alphaproteobacteria	Rhodobacterales	Rhodobacteraceae	Rhodobacter	Generalist	0.421668	0.26904	0.908009	0.0362169	1.29087	0	0.191442	0.0181267	0.0517438	0.711514	0.0129349	0.0232841	0.0206964	0
Proteobacteria	Alphaproteobacteria	Rhodobacterales	Rhodobacteraceae	Rhodobacteraceae_unclassified	Detected only in Biofilms	0	0	0	0.0388038	0	0	0	0	0	0	0	0	0	0
Proteobacteria	Alphaproteobacteria	Rhodobacterales	Rhodobacteraceae	Sulfitobacter	Detected only in Water	0	0	0	0	0	0	0	0	0	0.00517464	0	0	0	0
Proteobacteria	Alphaproteobacteria	Rhodospirillales	Rhodospirillales_unclassified	Rhodospirillales_unclassified	Shared	0	0	0	0	0	0.0465646	0	0	0	0	0	0	0.0258705	0.00776619
Proteobacteria	Alphaproteobacteria	Rickettsiales	AB1	AB1	Shared	0	0.00258692	0	0	0	0.098303	0	0	0	0.0103493	0	0	0.0801987	0
Proteobacteria	Alphaproteobacteria	Rickettsiales	Mitochondria	Mitochondria	Specific from Water	0	0	0	0	0	0	0	0.435042	0.0336335	0	0.0258699	0	0	0.170856
Proteobacteria	Alphaproteobacteria	Sphingomonadales	Sphingomonadaceae	Blastomonas	Generalist	0	0.0879553	0.031043	0.00258692	1.503	0	1.19005	0.103581	0.00517438	0.00258732	0.0232829	0.00517424	0	0.00776619
Proteobacteria	Alphaproteobacteria	Sphingomonadales	Sphingomonadaceae	DSSF69	Detected only in Biofilms	0	0	0	0	0	0	0.0129353	0	0	0	0	0	0	0
Proteobacteria	Alphaproteobacteria	Sphingomonadales	Sphingomonadaceae	Erythrobacter	Generalist	0.0206954	7.68315	0	0.157802	12.0033	0.0181084	72.0495	0	0.882231	0.0388098	0	0.258712	0.71144	0
Proteobacteria	Alphaproteobacteria	Sphingomonadales	Sphingomonadaceae	Novosphingobium	Shared	0.131933	0	0.0206954	0	0.00258692	0	0.00517411	0	0	0.00776197	0	0.00517424	0	0.129436
Proteobacteria	Alphaproteobacteria	Sphingomonadales	Sphingomonadaceae	Sphingobium	Shared	0.121585	0	0.00258692	0.00517384	0	0.00776076	0	0	0	0.00776197	0	0	0.00258705	0
Proteobacteria	Alphaproteobacteria	Sphingomonadales	Sphingomonadaceae	Sphingomonadaceae_unclassified	Generalist	5.12728	0.194019	4.28135	0.0672599	5.32906	0.0181084	1.04	0.119119	0.0388078	2.03364	0.0413918	0.103485	0.0439799	0.0155324
Proteobacteria	Alphaproteobacteria	Sphingomonadales	Sphingomonadaceae	Sphingomonas	Generalist	0.113824	0.00258692	0.0258692	0	0.165563	0.0155215	21.5088	0.432452	0.00258719	0.0517464	0.00517397	0.00776136	0.00776116	0.0103549
Proteobacteria	Alphaproteobacteria	Sphingomonadales	Sphingomonadaceae	Sphingopyxis	Shared	2.36186	0	8.31954	0.144868	0	0	0	0	0	8.27167	0.21472	0	0	0.00517746
Proteobacteria	Alphaproteobacteria	Sphingomonadales	Sphingomonadaceae	Sphingorhabdus	Shared	1.99452	0.388038	0	0	0	0	0	0	0.054331	0.00258732	0	0	0	0
Proteobacteria	Alphaproteobacteria	Sphingomonadales	Sphingomonadaceae	Sphingosinicella	Shared	0.0206954	0.0491515	0.0155215	0.0388038	0	0.03363	0	0	0.0310463	0	0	0	0.0155223	0
Proteobacteria	Alphaproteobacteria	Zavarziniales	Zavarziniales_unclassified	Zavarziniales_unclassified	Shared	0	0	0	0	0	0.0465646	0	0	0	0	0	0	0.0155223	0
Proteobacteria	Gammaproteobacteria	Acidiferrobacterales	Acidiferrobacteraceae	Acidiferrobacteraceae_unclassified	Detected only in Biofilms	0	0	0.364756	0	0	0	0	0	0	0	0	0	0	0
Proteobacteria	Gammaproteobacteria	Acidithiobacillales	Acidithiobacillaceae	KCM-B-112	Generalist	0.00258692	0.0258692	0	70.5919	0	29.4547	0	0.712122	0.0258719	0.0103493	0.00776096	0.00258712	23.2731	0
Proteobacteria	Gammaproteobacteria	Alteromonadales	Alteromonadaceae	Alteromonas	Detected only in Water	0	0	0	0	0	0	0	0.0492011	0	0.0465718	0	0	0	0
Proteobacteria	Gammaproteobacteria	Alteromonadales	Idiomarinaceae	Idiomarina	Shared	0	0	0	0	0	0	0.00258705	0	0	0	0	0	0	0.00258873
Proteobacteria	Gammaproteobacteria	Alteromonadales	Marinobacteraceae	Marinobacter	Detected only in Water	0	0	0	0	0	0	0	0	0	0	0	0	0	0.0103549
Proteobacteria	Gammaproteobacteria	Alteromonadales	Pseudoalteromonadaceae	Pseudoalteromonas	Detected only in Biofilms	0	0	0	0	0	0	0.00258705	0	0	0	0	0	0	0
Proteobacteria	Gammaproteobacteria	Alteromonadales	Shewanellaceae	Shewanella	Detected only in Water	0	0	0	0	0	0	0	0	0	0	0	0	0	0.0414197
Proteobacteria	Gammaproteobacteria	Beggiatoales	Beggiatoaceae	Beggiatoaceae_unclassified	Shared	0	0	0	0	0.00517384	0	0	0.0828651	0	0	0	0	0	0
Proteobacteria	Gammaproteobacteria	Burkholderiales	Burkholderiaceae	Burkholderia-Caballeronia-Paraburkholderia	Prevalent in Water	0	0	0	0	0.00258692	0	0.0129353	2.02243	0.0103488	0.00517464	0.0646747	0.0232841	0.00517411	1.12351
Proteobacteria	Gammaproteobacteria	Burkholderiales	Burkholderiaceae	Cupriavidus	Detected only in Water	0	0	0	0	0	0	0	0.0595593	0	0	0	0	0	0.00258873
Proteobacteria	Gammaproteobacteria	Burkholderiales	Burkholderiaceae	Ralstonia	Prevalent in Water	0.00258692	0.0129346	0.00517384	0.00517384	0.126759	0.0103477	0.307859	42.3596	0.310463	0.344114	0.993403	0.70111	0.103482	31.9113
Proteobacteria	Gammaproteobacteria	Burkholderiales	Comamonadaceae	Acidovorax	Detected only in Biofilms	0	0	0	0	0.0853684	0	0	0	0	0	0	0	0	0
Proteobacteria	Gammaproteobacteria	Burkholderiales	Comamonadaceae	Aquabacterium	Generalist	0.0388038	0.118998	0.00258692	0	16.6572	0.00258692	2.4784	0	0.0517438	0.0103493	0	0.00776136	0	0.0129436
Proteobacteria	Gammaproteobacteria	Burkholderiales	Comamonadaceae	Comamonadaceae_unclassified	Shared	0	0.219888	0.00258692	0.421668	0	0	0	0	0.00258719	0	0.00776096	0	0	0.0155324
Proteobacteria	Gammaproteobacteria	Burkholderiales	Comamonadaceae	Curvibacter	Detected only in Water	0	0	0	0	0	0	0	0.11135	0	0.0103493	0	0	0	0.0207098
Proteobacteria	Gammaproteobacteria	Burkholderiales	Comamonadaceae	Methylibium	Shared	0	0	0	0	0	0.0181084	0	0	0	0	0	0	0.00258705	0
Proteobacteria	Gammaproteobacteria	Burkholderiales	Comamonadaceae	Piscinibacter	Shared	0	2.59986	0	0	0.47082	0	0	0	0.232847	0	0	0.204383	0.165571	0
Proteobacteria	Gammaproteobacteria	Burkholderiales	Hydrogenophilaceae	Hydrogenophilus	Detected only in Water	0	0	0	0	0	0	0	0	0	0	0	0	0	0.00517746
Proteobacteria	Gammaproteobacteria	Burkholderiales	Neisseriaceae	Neisseria	Detected only in Water	0	0	0	0	0	0	0	0.0725069	0	0	0	0	0	0.00776619
Proteobacteria	Gammaproteobacteria	Burkholderiales	Neisseriaceae	Neisseriaceae_unclassified	Detected only in Water	0	0	0	0	0	0	0	0	0	0.00258732	0.0181089	0	0	0.0362422
Proteobacteria	Gammaproteobacteria	Burkholderiales	Nitrosomonadaceae	DSSD61	Shared	0.00517384	0.118998	0.0698469	0	0	0.0232823	0	0.0155372	0	0.0129366	0	0	0.0517411	0
Proteobacteria	Gammaproteobacteria	Burkholderiales	Nitrosomonadaceae	oc32	Shared	0	0.0258692	0	0	0	0	0	0	0.0206975	0	0	0	0	0
Proteobacteria	Gammaproteobacteria	Burkholderiales	Oxalobacteraceae	Oxalobacteraceae_unclassified	Detected only in Water	0	0	0	0	0	0	0	0	0	0	0	0	0	0.0103549
Proteobacteria	Gammaproteobacteria	Burkholderiales	Rhodocyclaceae	Azovibrio	Shared	0	0.0258692	0	0	0	0	0	0	0.0103488	0	0	0	0	0
Proteobacteria	Gammaproteobacteria	Burkholderiales	Rhodocyclaceae	Dechloromonas	Shared	0	0	0	0	0.00258692	0	0	0.0155372	0	0	0.00258699	0	0	0
Proteobacteria	Gammaproteobacteria	Burkholderiales	Rhodocyclaceae	Denitratisoma	Detected only in Water	0	0	0	0	0	0	0	0.0181267	0	0	0	0	0.0103482	0
Proteobacteria	Gammaproteobacteria	Burkholderiales	Rhodocyclaceae	Methyloversatilis	Generalist	0.0620861	0.0206954	0.098303	0.0129346	0.0284561	0	0.0129353	0	0.0232847	0.0258732	0	0.00258712	0.00517411	0.0129436
Proteobacteria	Gammaproteobacteria	Burkholderiales	Rhodocyclaceae	Rhodocyclaceae_unclassified	Shared	0	0	0	0	0	0	0.00258705	0.116529	0	0	0.0206959	0	0	0.0258873
Proteobacteria	Gammaproteobacteria	Burkholderiales	Rhodocyclaceae	Sulfuritalea	Detected only in Water	0	0	0	0	0	0	0	0	0	0	0	0	0	0.0129436
Proteobacteria	Gammaproteobacteria	Burkholderiales	TRA3-20	TRA3-20	Shared	0.362169	0	0.191432	0.0129346	0	0.0827815	0	0	0	0.0155239	0	0	0.0569152	0.0491858
Proteobacteria	Gammaproteobacteria	Coxiellales	Coxiellaceae	Coxiella	Shared	0	0.00258692	0	0	0.0750207	0	0	0	0	0	0	0.00776136	0	0
Proteobacteria	Gammaproteobacteria	Diplorickettsiales	Diplorickettsiaceae	Aquicella	Shared	0	0	0	0	0	0.773489	0	0.0492011	0	0	0	0	0.364775	0.0181211
Proteobacteria	Gammaproteobacteria	Diplorickettsiales	Diplorickettsiaceae	Diplorickettsiaceae_unclassified	Shared	0	0.142281	0	0	0	0	0	0	0.0206975	0	0	0	0	0
Proteobacteria	Gammaproteobacteria	Enterobacterales	Enterobacterales_unclassified	Enterobacterales_unclassified	Detected only in Water	0	0	0	0	0	0	0	0.0077686	0	0	0	0	0	0
Proteobacteria	Gammaproteobacteria	Enterobacterales	Enterobacteriaceae	Enterobacter	Specific from Biofilms	0.0103477	0.0206954	0.0181084	0.00776076	0	0.00517384	0	0	0	0	0	0	0	0
Proteobacteria	Gammaproteobacteria	Enterobacterales	Enterobacteriaceae	Enterobacteriaceae_unclassified	Prevalent in Biofilm	0.00776076	0.0103477	0.00517384	0.00776076	0.00517384	0.00517384	0	0.00258953	0.00258719	0	0	0	0	0.00776619
Proteobacteria	Gammaproteobacteria	Enterobacterales	Enterobacteriaceae	Escherichia-Shigella	Prevalent in Biofilm	0.0543253	0.0620861	0.0413907	0.0362169	0.0491515	0.0388038	0	0	0	0	0.00258699	0	0	0.00258873
Proteobacteria	Gammaproteobacteria	Ga0077536	Ga0077536	Ga0077536	Shared	0	0.602752	0.0465646	0	1.12014	0.212127	0	0	0.282004	0	0	0.22508	0.0827857	0
Proteobacteria	Gammaproteobacteria	Gammaproteobacteria_Incertae_Sedis	Gammaproteobacteria_Incertae_Sedis	Candidatus_Berkiella	Detected only in Water	0	0	0	0	0	0	0	0	0	0	0	0	0.00517411	0
Proteobacteria	Gammaproteobacteria	Gammaproteobacteria_unclassified	Gammaproteobacteria_unclassified	Gammaproteobacteria_unclassified	Shared	0	0	0.00776076	0	0	0.00517384	0	0	0	0	0.00776096	0	0	0.00776619
Proteobacteria	Gammaproteobacteria	Immundisolibacterales	Immundisolibacteraceae	Immundisolibacter	Generalist	0	0.778663	0	0.00517384	1.74358	0.212127	0	0.0077686	0.095726	0	0	0.230254	0.243183	0
Proteobacteria	Gammaproteobacteria	Legionellales	Legionellaceae	Legionella	Generalist	0.03363	0.124172	0.0801945	0.0517384	0.442363	0.196606	0	0	0.0465694	0.0310479	0	0.0181099	0.62348	0.0414197
Proteobacteria	Gammaproteobacteria	Oceanospirillales	Alcanivoracaceae	Ketobacter	Shared	0	9.0775	0	1.07875	0	0	0	0	0.421712	0	0.0491528	0	0	0.00517746
Proteobacteria	Gammaproteobacteria	Pasteurellales	Pasteurellaceae	Haemophilus	Detected only in Water	0	0	0	0	0	0	0	0	0	0	0	0	0	0.00258873
Proteobacteria	Gammaproteobacteria	Pseudomonadales	Moraxellaceae	Acinetobacter	Specific from Water	0	0	0	0	0	0	0	0.0880441	0.00258719	0.00258732	0.00776096	0	0.00258705	0
Proteobacteria	Gammaproteobacteria	Pseudomonadales	Moraxellaceae	Enhydrobacter	Detected only in Water	0	0	0	0	0	0	0	0.0077686	0	0	0	0	0	0.028476
Proteobacteria	Gammaproteobacteria	Pseudomonadales	Pseudomonadaceae	Pseudomonas	Prevalent in Water	0	0	0	0	0.00258692	0	0.0103482	2.04573	0.00258719	0	0.00776096	0.0155227	0	0.0750731
Proteobacteria	Gammaproteobacteria	Vibrionales	Vibrionaceae	Photobacterium	Shared	0	0	0	0	0	0	0.00258705	0	0	0	0	0	0	0.00517746
Proteobacteria	Gammaproteobacteria	Vibrionales	Vibrionaceae	Vibrio	Detected only in Water	0	0	0	0	0	0	0	0	0	0	0	0	0	0.106138
Proteobacteria	Gammaproteobacteria	Vibrionales	Vibrionaceae	Vibrionaceae_unclassified	Detected only in Water	0	0	0	0	0	0	0	0	0	0	0	0.00517424	0	0
Proteobacteria	Gammaproteobacteria	Xanthomonadales	Rhodanobacteraceae	Dokdonella	Detected only in Water	0	0	0	0	0	0	0	0	0	0	0	0	0	0.00258873
Proteobacteria	Gammaproteobacteria	Xanthomonadales	Rhodanobacteraceae	Dyella	Prevalent in Water	0	0	0	0	0.00517384	0	0.00258705	1.57962	0.00258719	0.00258732	0.0129349	0	0	0.32618
Proteobacteria	Gammaproteobacteria	Xanthomonadales	Rhodanobacteraceae	Rhodanobacter	Detected only in Water	0	0	0	0	0	0	0	0.00258953	0	0	0	0	0	0.00258873
Proteobacteria	Gammaproteobacteria	Xanthomonadales	Xanthomonadaceae	Stenotrophomonas	Shared	0	0	0	0	0.00258692	0	0	0	0	0	0	0	0	0.0103549
Schekmanbacteria	Schekmanbacteria	Schekmanbacteria	Schekmanbacteria_unclassified	Schekmanbacteria_unclassified	Detected only in Water	0	0	0	0	0	0	0	0	0	0	0	0	0	0.0129436
Spirochaetota	Leptospirae	Leptospirales	Leptospiraceae	Leptospira	Shared	0	1.58061	0	0	0	0.0569122	0	0	0.742523	0	0	0	0.0155223	0
Spirochaetota	Leptospirae	Leptospirales	Leptospiraceae	Turneriella	Shared	0	0	0	0	0	0.00258692	0	0	0	0	0	0	0.00517411	0
Thermotogota	Thermotogae	Kosmotogales	Kosmotogaceae	Mesotoga	Detected only in Water	0	0	0	0	0	0	0	0	0	0.00258732	0.00258699	0	0	0
Unclassified	Unclassified	Unclassified	Unclassified	Unclassified	Specific from Water	0	0	0	0	0	0	0	0.0207163	0.0155231	0.0413972	0.0155219	0.020697	0.0258705	0
Verrucomicrobiota	Chlamydiae	Chlamydiales	Chlamydiales_unclassified	Chlamydiales_unclassified	Detected only in Water	0	0	0	0	0	0	0	0	0	0	0	0	0.00258705	0
Verrucomicrobiota	Chlamydiae	Chlamydiales	Parachlamydiaceae	Candidatus_Protochlamydia	Shared	0	0	0	0.00517384	0	0	0	0	0.00258719	0	0	0	0	0
Verrucomicrobiota	Chlamydiae	Chlamydiales	Parachlamydiaceae	Candidatus_Rubidus	Detected only in Biofilms	0	0	0	0	0.00517384	0	0	0	0	0	0	0	0	0
Verrucomicrobiota	Chlamydiae	Chlamydiales	Parachlamydiaceae	Neochlamydia	Detected only in Biofilms	0	0	0	0	0	0	0.00258705	0	0	0	0	0	0	0
Verrucomicrobiota	Chlamydiae	Chlamydiales	Parachlamydiaceae	Parachlamydiaceae_unclassified	Detected only in Biofilms	0	0.0103477	0	0.00517384	0	0	0	0	0	0	0	0	0	0
Verrucomicrobiota	Chlamydiae	Chlamydiales	Simkaniaceae	Simkaniaceae_unclassified	Shared	0	0.00517384	0	0	0	0	0	0	0.00258719	0	0	0	0	0
Verrucomicrobiota	Verrucomicrobiae	Opitutales	Opitutaceae	Lacunisphaera	Shared	0	0	0	0	0	0.031043	0	0.0103581	0	0	0	0	0.0155223	0.00258873
Verrucomicrobiota	Verrucomicrobiae	Pedosphaerales	Pedosphaeraceae	Pedosphaeraceae_unclassified	Detected only in Water	0	0	0	0	0	0	0	0	0	0	0	0	0.00258705	0
WPS-2	WPS-2	WPS-2	WPS-2	WPS-2	Detected only in Water	0	0	0	0	0	0	0	0	0	0	0.00776096	0	0	0
