# Supplementary material for: Microbial Biofilms Dynamics and Functionality in an Urban Mycobacterium-Dominated Drinking Water Distribution System
Source: Environ Sci Technol. 2026 Feb 9;60(7):5242–58. doi: 10.1021/acs.est.5c09194 (PMC12947685; doi:10.1021/acs.est.5c09194)
Supplement: Supplementary file 3 [file es5c09194_si_003.zip › Suppl_Table_S8.xlsx]

## Sheet: Hoja1
Supplementary Table S8. Taxonomic affiliation and relative abundances of the 16S rRNA genes reads extracted from the metagenomes.
16S rRNA reads taxonomy	BM_A	BM_B	BM_C	BM_D	BM_E	BM_F	BM_G	WM_B	WM_C	WM_F
Archaea;Aenigmarchaeota;Aenigmarchaeia;Aenigmarchaeales;Candidatus Aenigmarchaeum;uncultured archaeon	0	0	0	0	0	0	0	0	0	0.000804751
Bacteria;Abditibacteriota;Abditibacteria;Abditibacteriales;Abditibacteriaceae;Abditibacterium;uncultured bacterium	0	0	0	0	0	0.000596346	0	0	0	0
Bacteria;Acidobacteriota;Acidobacteriae;Acidobacteriales;Acidobacteriaceae (Subgroup 1);Edaphobacter;Acidobacteriaceae bacterium TAA166	0	0.00092699	0	0	0	0	0	0	0	0
Bacteria;Acidobacteriota;Acidobacteriae;Acidobacteriales;Acidobacteriaceae (Subgroup 1);Granulicella;uncultured Acidobacteriaceae bacterium	0	0	0	0	0.000467443	0	0	0	0	0
Bacteria;Acidobacteriota;Acidobacteriae;Acidobacteriales;uncultured;uncultured Acidobacteria bacterium	0	0.0113556	0	0	0	0	0	0	0	0
Bacteria;Acidobacteriota;Acidobacteriae;Bryobacterales;Bryobacteraceae;Bryobacter;Acidobacteria bacterium LX128	0	0	0	0.000407538	0	0	0	0	0	0
Bacteria;Acidobacteriota;Acidobacteriae;Bryobacterales;Bryobacteraceae;Bryobacter;Acidobacteriaceae bacterium enrichment culture clone ANA-RAS-33	0	0	0	0	0	0.00119269	0	0	0	0.0016095
Bacteria;Acidobacteriota;Acidobacteriae;Bryobacterales;Bryobacteraceae;Bryobacter;Acidobacteriaceae bacterium KBS 96	0	0	0	0.000407538	0	0	0	0	0	0
Bacteria;Acidobacteriota;Acidobacteriae;Bryobacterales;Bryobacteraceae;Bryobacter;Bryobacter aggregatus	0	0	0	0.000407538	0	0	0	0	0	0
Bacteria;Acidobacteriota;Acidobacteriae;Bryobacterales;Bryobacteraceae;Bryobacter;metagenome	0	0.00139049	0.00601275	0.00101884	0	0	0	0.00285034	0	0
Bacteria;Acidobacteriota;Acidobacteriae;Bryobacterales;Bryobacteraceae;Bryobacter;uncultured Acidobacteria bacterium	0	0.0101969	0.00334042	0.0242485	0	0.0196794	0	0.00356293	0.00258967	0.012876
Bacteria;Acidobacteriota;Acidobacteriae;Bryobacterales;Bryobacteraceae;Bryobacter;uncultured Acidobacteriaceae bacterium	0	0	0	0	0	0.00238538	0	0	0	0
Bacteria;Acidobacteriota;Acidobacteriae;Bryobacterales;Bryobacteraceae;Bryobacter;uncultured Acidobacterium sp.	0	0.000231748	0	0.00203769	0	0	0	0	0	0
Bacteria;Acidobacteriota;Acidobacteriae;Bryobacterales;Bryobacteraceae;Bryobacter;uncultured bacterium	0	0.00857466	0.0260552	0.0160977	0.000467443	0.024152	0	0.000712586	0.0038845	0.00965702
Bacteria;Acidobacteriota;Acidobacteriae;Bryobacterales;Bryobacteraceae;Bryobacter;uncultured prokaryote	0	0.00231748	0	0.00448292	0	0	0	0	0	0
Bacteria;Acidobacteriota;Acidobacteriae;Bryobacterales;Bryobacteraceae;Bryobacter;uncultured soil bacterium	0	0.000463495	0	0	0	0	0	0	0	0
Bacteria;Acidobacteriota;Acidobacteriae;Elev-16S-1166;metagenome	0	0	0	0	0	0.000596346	0	0	0	0
Bacteria;Acidobacteriota;Acidobacteriae;Elev-16S-1166;uncultured Acidobacterium sp.	0	0	0	0	0	0	0	0	0	0.000804751
Bacteria;Acidobacteriota;Acidobacteriae;Paludibaculum;metagenome	0	0.000231748	0	0	0	0	0	0	0	0
Bacteria;Acidobacteriota;Acidobacteriae;Paludibaculum;uncultured bacterium	0	0.00139049	0.00200425	0	0	0	0	0	0	0
Bacteria;Acidobacteriota;Acidobacteriae;Solibacterales;Solibacteraceae;Candidatus Solibacter;Candidatus Solibacter usitatus Ellin6076	0	0	0	0	0	0.000596346	0	0	0	0
Bacteria;Acidobacteriota;Acidobacteriae;Solibacterales;Solibacteraceae;Candidatus Solibacter;metagenome	0	0	0	0	0	0	0	0	0	0.00482851
Bacteria;Acidobacteriota;Acidobacteriae;Solibacterales;Solibacteraceae;Candidatus Solibacter;uncultured bacterium	0	0	0.000334042	0.000407538	0	0.00119269	0	0.0534439	0.0038845	0.000804751
Bacteria;Acidobacteriota;Acidobacteriae;Subgroup 12;uncultured bacterium	0	0	0	0.000815076	0	0	0	0	0	0
Bacteria;Acidobacteriota;Acidobacteriae;Subgroup 2;uncultured bacterium	0	0	0	0.000203769	0	0.000596346	0	0	0	0.0016095
Bacteria;Acidobacteriota;Aminicenantia;Aminicenantales;uncultured bacterium	0	0	0	0	0	0.000596346	0	0	0	0.000804751
Bacteria;Acidobacteriota;AT-s3-28;uncultured bacterium	0	0	0	0	0	0.000596346	0	0	0	0
Bacteria;Acidobacteriota;Blastocatellia;11-24;metagenome	0	0.00556194	0.00167021	0	0	0.00238538	0	0	0	0.0112665
Bacteria;Acidobacteriota;Blastocatellia;11-24;uncultured Acidobacteria bacterium	0	0.0213208	0.00233829	0	0	0.00805067	0	0	0	0.00804751
Bacteria;Acidobacteriota;Blastocatellia;11-24;uncultured Acidobacteriales bacterium	0	0.00463495	0	0	0	0	0	0	0	0
Bacteria;Acidobacteriota;Blastocatellia;11-24;uncultured bacterium	0	0.211817	0.0207106	0	0	0.148788	0	0.0199524	0.0220122	0.152098
Bacteria;Acidobacteriota;Blastocatellia;11-24;uncultured soil bacterium	0	0.00162223	0	0	0	0	0	0	0	0
Bacteria;Acidobacteriota;Blastocatellia;Blastocatellales;Blastocatellaceae;Blastocatella;uncultured bacterium	0	0.000695243	0	0	0	0	0	0	0	0
Bacteria;Acidobacteriota;Blastocatellia;Blastocatellales;Blastocatellaceae;JGI 0001001-H03;uncultured bacterium	0	0.000231748	0	0	0	0	0	0	0	0
Bacteria;Acidobacteriota;Blastocatellia;Blastocatellales;Blastocatellaceae;uncultured;uncultured bacterium	0	0.00996515	0	0	0	0	0	0	0	0
Bacteria;Acidobacteriota;Blastocatellia;DS-100;uncultured bacterium	0	0	0	0	0	0	0	0.000712586	0	0
Bacteria;Acidobacteriota;Blastocatellia;Elev-16S-573;uncultured bacterium	0	0	0	0	0	0	0	0	0.00129483	0
Bacteria;Acidobacteriota;Blastocatellia;Pyrinomonadales;Pyrinomonadaceae;RB41;uncultured Acidobacteria bacterium	0	0	0	0	0	0.000298173	0	0	0	0
Bacteria;Acidobacteriota;Blastocatellia;Pyrinomonadales;Pyrinomonadaceae;RB41;uncultured bacterium	0	0.00162223	0.000334042	0	0	0	0	0	0	0.000804751
Bacteria;Acidobacteriota;Blastocatellia;Pyrinomonadales;Pyrinomonadaceae;RB41;uncultured bacterium Riz6H	0	0.000231748	0	0	0	0	0	0	0	0
Bacteria;Acidobacteriota;Holophagae;Acanthopleuribacterales;Acanthopleuribacteraceae;Acanthopleuribacter;uncultured bacterium	0	0	0	0	0	0	0	0	0	0.000804751
Bacteria;Acidobacteriota;Holophagae;Holophagales;Holophagaceae;marine group;marine metagenome	0	0	0	0	0	0.000596346	0	0	0	0
Bacteria;Acidobacteriota;Holophagae;Holophagales;Holophagaceae;marine group;uncultured bacterium	0	0	0	0	0	0.000298173	0	0	0	0
Bacteria;Acidobacteriota;Holophagae;Subgroup 7;uncultured Acidobacterium sp.	0	0	0	0.000203769	0	0	0	0	0	0
Bacteria;Acidobacteriota;Holophagae;Subgroup 7;uncultured bacterium	0	0	0	0	0	0.000298173	0	0	0	0
Bacteria;Acidobacteriota;Subgroup 21;uncultured Acidobacteria bacterium	0	0	0	0	0	0.000298173	0	0	0	0
Bacteria;Acidobacteriota;Subgroup 21;uncultured bacterium	0	0.000463495	0	0	0	0	0	0	0	0
Bacteria;Acidobacteriota;Subgroup 22;Acidobacteria bacterium Mor1	0	0	0	0	0	0.00208721	0	0	0	0
Bacteria;Acidobacteriota;Subgroup 22;uncultured bacterium	0	0	0	0	0	0	0	0.000712586	0	0
Bacteria;Acidobacteriota;Subgroup 25;uncultured bacterium	0	0.000463495	0	0	0	0	0	0	0	0
Bacteria;Acidobacteriota;Vicinamibacteria;Subgroup 17;Acidobacteria bacterium RBG_16_70_10	0	0.000463495	0	0	0	0	0	0	0	0
Bacteria;Acidobacteriota;Vicinamibacteria;Subgroup 17;uncultured Acidobacteria bacterium	0	0	0	0	0	0	0	0	0	0.000804751
Bacteria;Acidobacteriota;Vicinamibacteria;Subgroup 17;uncultured bacterium	0	0.000231748	0	0	0.000701164	0	0	0	0	0
Bacteria;Acidobacteriota;Vicinamibacteria;Vicinamibacterales;uncultured bacterium	0	0	0	0	0	0	0	0	0	0.000804751
Bacteria;Acidobacteriota;Vicinamibacteria;Vicinamibacterales;uncultured;metagenome	0	0	0	0	0	0.000596346	0	0	0	0
Bacteria;Acidobacteriota;Vicinamibacteria;Vicinamibacterales;uncultured;uncultivated soil bacterium clone C028	0	0.000463495	0	0	0	0	0	0	0	0
Bacteria;Acidobacteriota;Vicinamibacteria;Vicinamibacterales;uncultured;uncultured Acidobacteria bacterium	0	0.000231748	0	0	0	0.00805067	0	0	0	0.00321901
Bacteria;Acidobacteriota;Vicinamibacteria;Vicinamibacterales;uncultured;uncultured Acidobacteriales bacterium	0	0	0	0	0	0.00238538	0	0	0	0
Bacteria;Acidobacteriota;Vicinamibacteria;Vicinamibacterales;uncultured;uncultured bacterium	0	0.00231748	0.000334042	0	0	0.00954153	0	0.00142517	0	0.00241425
Bacteria;Acidobacteriota;Vicinamibacteria;Vicinamibacterales;uncultured;uncultured bacterium 213	0	0	0	0	0	0.000894518	0	0	0	0
Bacteria;Acidobacteriota;Vicinamibacteria;Vicinamibacterales;uncultured;uncultured soil bacterium	0	0	0	0	0	0.0032799	0	0	0	0
Bacteria;Acidobacteriota;Vicinamibacteria;Vicinamibacterales;Vicinamibacteraceae;Luteitalea;Luteitalea pratensis	0	0.000695243	0	0	0	0.000298173	0	0	0	0
Bacteria;Acidobacteriota;Vicinamibacteria;Vicinamibacterales;Vicinamibacteraceae;Luteitalea;uncultured Acidobacteria bacterium	0	0.000695243	0	0	0	0	0	0	0	0
Bacteria;Acidobacteriota;Vicinamibacteria;Vicinamibacterales;Vicinamibacteraceae;Luteitalea;uncultured bacterium	0	0.000463495	0	0	0	0	0	0	0	0
Bacteria;Acidobacteriota;Vicinamibacteria;Vicinamibacterales;Vicinamibacteraceae;metagenome	0	0	0	0	0	0	0	0.000712586	0.00258967	0.00321901
Bacteria;Acidobacteriota;Vicinamibacteria;Vicinamibacterales;Vicinamibacteraceae;uncultured Acidobacteria bacterium	0	0.0155271	0.00267233	0.000407538	0	0.00357807	0	0.00285034	0	0.0104618
Bacteria;Acidobacteriota;Vicinamibacteria;Vicinamibacterales;Vicinamibacteraceae;uncultured Acidobacteriaceae bacterium	0	0	0	0	0	0	0	0.00213776	0.00129483	0.00321901
Bacteria;Acidobacteriota;Vicinamibacteria;Vicinamibacterales;Vicinamibacteraceae;uncultured Acidobacterium sp.	0	0.000463495	0	0	0	0	0	0	0	0
Bacteria;Acidobacteriota;Vicinamibacteria;Vicinamibacterales;Vicinamibacteraceae;uncultured bacterium	0	0.022943	0.00300637	0.000407538	0	0.00834884	0	0.00427551	0.00647417	0.000804751
Bacteria;Acidobacteriota;Vicinamibacteria;Vicinamibacterales;Vicinamibacteraceae;uncultured prokaryote	0	0.0115874	0.00100212	0	0	0.00268356	0	0.000712586	0.00129483	0.00241425
Bacteria;Acidobacteriota;Vicinamibacteria;Vicinamibacterales;Vicinamibacteraceae;uncultured sludge bacterium A34	0	0.0118191	0.00167021	0	0	0.00387625	0	0	0.00258967	0.0016095
Bacteria;Acidobacteriota;Vicinamibacteria;Vicinamibacterales;Vicinamibacteraceae;uncultured soil bacterium	0	0.000463495	0	0	0	0	0	0	0	0
Bacteria;Acidobacteriota;Vicinamibacteria;Vicinamibacterales;Vicinamibacteraceae;wastewater metagenome	0	0.027578	0.00300637	0	0	0.00924336	0	0.00356293	0.00906384	0.00321901
Bacteria;Actinobacteriota;Acidimicrobiia;Acidimicrobiales;Acidimicrobiaceae;Acidithrix;uncultured actinobacterium	0	0	0	0	0	0	0	0	0.00129483	0
Bacteria;Actinobacteriota;Acidimicrobiia;Actinomarinales;uncultured;microbial mat metagenome	0	0	0	0	0	0	0	0	0	0.000804751
Bacteria;Actinobacteriota;Acidimicrobiia;Actinomarinales;uncultured;uncultured bacterium	0	0	0	0.000407538	0	0	0	0	0	0
Bacteria;Actinobacteriota;Acidimicrobiia;IMCC26256;uncultured bacterium	0	0	0	0	0	0	0	0.00142517	0	0.000804751
Bacteria;Actinobacteriota;Acidimicrobiia;Microtrichales;Iamiaceae;Iamia;uncultured actinobacterium	0	0	0	0	0	0	0	0	0.00129483	0
Bacteria;Actinobacteriota;Acidimicrobiia;Microtrichales;Iamiaceae;Iamia;uncultured bacterium	0.000264149	0.000231748	0	0	0	0	0	0	0	0
Bacteria;Actinobacteriota;Acidimicrobiia;Microtrichales;Ilumatobacteraceae;CL500-29 marine group;uncultured bacterium	0	0	0	0	0	0	0	0	0	0.000804751
Bacteria;Actinobacteriota;Acidimicrobiia;Microtrichales;Ilumatobacteraceae;Ilumatobacter;uncultured bacterium	0.000264149	0	0	0	0	0	0	0	0	0
Bacteria;Actinobacteriota;Acidimicrobiia;Microtrichales;Microtrichaceae;Sva0996 marine group;marine metagenome	0.0010566	0.000231748	0.000334042	0.000407538	0.000233721	0	0	0	0	0
Bacteria;Actinobacteriota;Acidimicrobiia;Microtrichales;Microtrichaceae;Sva0996 marine group;uncultured bacterium	0	0	0	0	0	0	0	0	0.00129483	0
Bacteria;Actinobacteriota;Acidimicrobiia;uncultured;uncultured bacterium	0.000528298	0	0.000334042	0.000611307	0	0.000298173	0	0	0	0
Bacteria;Actinobacteriota;Actinobacteria;Actinomycetales;Actinomycetaceae;Actinomyces;Actinomyces dentalis	0	0	0	0	0.000233721	0	0	0	0	0
Bacteria;Actinobacteriota;Actinobacteria;Actinomycetales;Actinomycetaceae;Actinomyces;Actinomyces massiliensis 4401292	0	0	0	0	0	0	0	0	0.00258967	0.000804751
Bacteria;Actinobacteriota;Actinobacteria;Actinomycetales;Actinomycetaceae;Actinomyces;Actinomyces neuii subsp. neuii DSM 8576	0	0	0	0	0	0	0	0	0.00129483	0
Bacteria;Actinobacteriota;Actinobacteria;Actinomycetales;Actinomycetaceae;Actinomyces;Actinomyces sp. Chiba101	0	0	0	0	0.000233721	0	0	0	0	0
Bacteria;Actinobacteriota;Actinobacteria;Actinomycetales;Actinomycetaceae;Actinomyces;Actinomyces sp. VUL4_3	0.000264149	0	0	0	0	0	0	0	0	0
Bacteria;Actinobacteriota;Actinobacteria;Actinomycetales;Actinomycetaceae;Actinomyces;Actinomyces urogenitalis DSM 15434	0	0	0	0.000815076	0	0	0	0	0	0
Bacteria;Actinobacteriota;Actinobacteria;Actinomycetales;Actinomycetaceae;Actinomyces;uncultured bacterium	0.000264149	0	0	0	0	0	0	0	0.00258967	0
Bacteria;Actinobacteriota;Actinobacteria;Actinomycetales;Actinomycetaceae;F0332;Actinobaculum sp. oral taxon 183 str. F0552	0.000264149	0	0	0	0	0	0	0	0	0
Bacteria;Actinobacteriota;Actinobacteria;Actinomycetales;Actinomycetaceae;F0332;uncultured bacterium	0	0	0	0	0	0	0	0	0	0.000804751
Bacteria;Actinobacteriota;Actinobacteria;Actinomycetales;Actinomycetaceae;Flaviflexus;uncultured bacterium	0	0	0	0	0	0	0	0.000712586	0.0038845	0
Bacteria;Actinobacteriota;Actinobacteria;Bifidobacteriales;Bifidobacteriaceae;Bifidobacterium;Bifidobacterium breve DSM 20213 = JCM 1192	0.0108301	0.00556194	0.00734891	0.0134487	0.00257093	0.00238538	0	0	0	0
Bacteria;Actinobacteriota;Actinobacteria;Bifidobacteriales;Bifidobacteriaceae;Bifidobacterium;Bifidobacterium longum subsp. infantis CCUG 52486	0.0010566	0	0	0.000815076	0.000467443	0	0	0	0	0
Bacteria;Actinobacteriota;Actinobacteria;Bifidobacteriales;Bifidobacteriaceae;Bifidobacterium;Bifidobacterium minimum	0	0.000231748	0	0	0	0	0	0	0	0
Bacteria;Actinobacteriota;Actinobacteria;Bifidobacteriales;Bifidobacteriaceae;Bifidobacterium;Bifidobacterium pseudocatenulatum	0	0	0.000334042	0	0	0	0	0	0	0
Bacteria;Actinobacteriota;Actinobacteria;Bifidobacteriales;Bifidobacteriaceae;Parascardovia;Parascardovia denticolens DSM 10105 = JCM 12538	0	0.000463495	0	0.000407538	0	0	0	0	0	0
Bacteria;Actinobacteriota;Actinobacteria;Catenulisporales;Actinospicaceae;Actinospica;uncultured bacterium	0	0	0	0	0	0	0	0	0.00129483	0
Bacteria;Actinobacteriota;Actinobacteria;Catenulisporales;Catenulisporaceae;Catenulispora;Catenulispora acidiphila	0	0	0.000334042	0	0	0	0	0	0	0
Bacteria;Actinobacteriota;Actinobacteria;Catenulisporales;Catenulisporaceae;Catenulispora;Catenulispora subtropica	0	0	0	0	0.000233721	0	0	0	0	0
Bacteria;Actinobacteriota;Actinobacteria;Corynebacteriales;Corynebacteriaceae;Corynebacterium;Corynebacterium accolens ATCC 49725	0.00290564	0.00231748	0.00300637	0.00509422	0.00116861	0.00119269	0	0	0	0
Bacteria;Actinobacteriota;Actinobacteria;Corynebacteriales;Corynebacteriaceae;Corynebacterium;Corynebacterium amycolatum	0	0	0.000334042	0	0	0	0	0	0	0
Bacteria;Actinobacteriota;Actinobacteria;Corynebacteriales;Corynebacteriaceae;Corynebacterium;Corynebacterium bovis DSM 20582 = CIP 54.80	0.000528298	0	0	0.00122261	0	0	0	0	0	0
Bacteria;Actinobacteriota;Actinobacteria;Corynebacteriales;Corynebacteriaceae;Corynebacterium;Corynebacterium glutamicum	0	0	0.000334042	0	0	0	0	0	0.00129483	0
Bacteria;Actinobacteriota;Actinobacteria;Corynebacteriales;Corynebacteriaceae;Corynebacterium;Corynebacterium matruchotii ATCC 33806	0.00475468	0.00231748	0.00768295	0.00407538	0	0	0	0	0	0
Bacteria;Actinobacteriota;Actinobacteria;Corynebacteriales;Corynebacteriaceae;Corynebacterium;Corynebacterium pseudodiphtheriticum	0	0	0	0	0	0	0	0.000712586	0	0
Bacteria;Actinobacteriota;Actinobacteria;Corynebacteriales;Corynebacteriaceae;Corynebacterium;Corynebacterium pseudogenitalium ATCC 33035	0	0	0.000668083	0	0	0	0	0	0	0
Bacteria;Actinobacteriota;Actinobacteria;Corynebacteriales;Corynebacteriaceae;Corynebacterium;Corynebacterium sp. ICIRC105	0	0	0	0	0	0	0	0	0.00129483	0
Bacteria;Actinobacteriota;Actinobacteria;Corynebacteriales;Corynebacteriaceae;Corynebacterium;Corynebacterium striatum	0	0	0	0.000203769	0	0	0	0	0	0
Bacteria;Actinobacteriota;Actinobacteria;Corynebacteriales;Corynebacteriaceae;Corynebacterium;Corynebacterium striatum ATCC 6940	0.000528298	0	0.00100212	0.00142638	0	0	0	0	0	0
Bacteria;Actinobacteriota;Actinobacteria;Corynebacteriales;Corynebacteriaceae;Corynebacterium;uncultured bacterium	0.00237734	0.000463495	0.00300637	0.00101884	0.000934885	0	0	0.0049881	0.0168328	0.000804751
Bacteria;Actinobacteriota;Actinobacteria;Corynebacteriales;Corynebacteriaceae;Lawsonella;uncultured bacterium	0.000528298	0.000463495	0.000334042	0	0.000233721	0	0	0.000712586	0.00647417	0
Bacteria;Actinobacteriota;Actinobacteria;Corynebacteriales;Dietziaceae;Dietzia;Dietzia sp. oral taxon 368	0	0	0	0	0	0	0	0	0	0.000804751
Bacteria;Actinobacteriota;Actinobacteria;Corynebacteriales;Dietziaceae;Dietzia;Dietzia sp. Tc3-16	0	0	0	0	0	0	0	0.000712586	0.00258967	0
Bacteria;Actinobacteriota;Actinobacteria;Corynebacteriales;Dietziaceae;Dietzia;Dietzia timorensis	0	0	0	0.000407538	0	0	0	0	0	0
Bacteria;Actinobacteriota;Actinobacteria;Corynebacteriales;Dietziaceae;Dietzia;metagenome	0	0	0	0	0.000233721	0	0	0	0.00258967	0
Bacteria;Actinobacteriota;Actinobacteria;Corynebacteriales;Dietziaceae;Dietzia;uncultured bacterium	0	0	0	0	0	0	0	0.00142517	0	0
Bacteria;Actinobacteriota;Actinobacteria;Corynebacteriales;Mycobacteriaceae;Mycobacterium;actinobacterium BAL283	0	0.000231748	0	0	0.000233721	0	0	0	0	0
Bacteria;Actinobacteriota;Actinobacteria;Corynebacteriales;Mycobacteriaceae;Mycobacterium;actinobacterium MH3-6	0	0	0	0	0	0	0	0	0.00129483	0
Bacteria;Actinobacteriota;Actinobacteria;Corynebacteriales;Mycobacteriaceae;Mycobacterium;actinomycete P011.UGM050509-01	0.000792447	0	0	0.000203769	0	0	0	0	0	0
Bacteria;Actinobacteriota;Actinobacteria;Corynebacteriales;Mycobacteriaceae;Mycobacterium;bacterium K7(2011)	0	0	0	0	0.000233721	0	0	0	0	0
Bacteria;Actinobacteriota;Actinobacteria;Corynebacteriales;Mycobacteriaceae;Mycobacterium;metagenome	0.00501883	0.000695243	0.00768295	0.00101884	0.000233721	0	0	0.153919	1.89564	0.0973749
Bacteria;Actinobacteriota;Actinobacteria;Corynebacteriales;Mycobacteriaceae;Mycobacterium;Mycobacteriaceae bacterium KVD-unk-29	0.000792447	0	0.000334042	0	0	0	0	0.0242279	0.381976	0.0104618
Bacteria;Actinobacteriota;Actinobacteria;Corynebacteriales;Mycobacteriaceae;Mycobacterium;Mycobacterium abscessus	0.000792447	0.000231748	0.00133617	0	0.000467443	0	0	0	0	0
Bacteria;Actinobacteriota;Actinobacteria;Corynebacteriales;Mycobacteriaceae;Mycobacterium;Mycobacterium abscessus subsp. massiliense	0	0	0	0	0	0	0	0	0.00258967	0
Bacteria;Actinobacteriota;Actinobacteria;Corynebacteriales;Mycobacteriaceae;Mycobacterium;Mycobacterium aemonae	0.000264149	0	0	0	0	0	0	0	0	0
Bacteria;Actinobacteriota;Actinobacteria;Corynebacteriales;Mycobacteriaceae;Mycobacterium;Mycobacterium agri	0.000528298	0.000463495	0.000334042	0	0	0	0	0	0	0
Bacteria;Actinobacteriota;Actinobacteria;Corynebacteriales;Mycobacteriaceae;Mycobacterium;Mycobacterium alvei	0.000528298	0.00115874	0.000334042	0	0	0	0	0.0199524	0	0
Bacteria;Actinobacteriota;Actinobacteria;Corynebacteriales;Mycobacteriaceae;Mycobacterium;Mycobacterium aromaticivorans	0	0.000695243	0	0.000407538	0	0	0	0	0	0
Bacteria;Actinobacteriota;Actinobacteria;Corynebacteriales;Mycobacteriaceae;Mycobacterium;Mycobacterium asiaticum	0.00237734	0.000695243	0.00200425	0.00122261	0.000233721	0	0	0.101187	0.0401398	0.00482851
Bacteria;Actinobacteriota;Actinobacteria;Corynebacteriales;Mycobacteriaceae;Mycobacterium;Mycobacterium aurum	0	0	0	0	0	0	0	0	0.0038845	0.000804751
Bacteria;Actinobacteriota;Actinobacteria;Corynebacteriales;Mycobacteriaceae;Mycobacterium;Mycobacterium austroafricanum	0.000264149	0.000231748	0.000334042	0	0	0	0	0	0	0
Bacteria;Actinobacteriota;Actinobacteria;Corynebacteriales;Mycobacteriaceae;Mycobacterium;Mycobacterium avium subsp. avium ATCC 25291	0.00766033	0.00231748	0.00734891	0.00468668	0.000934885	0.00178904	0	0	0	0
Bacteria;Actinobacteriota;Actinobacteria;Corynebacteriales;Mycobacteriaceae;Mycobacterium;Mycobacterium avium subsp. paratuberculosis ATCC 19698	0	0	0	0	0	0	0	0.0698334	0	0.00241425
Bacteria;Actinobacteriota;Actinobacteria;Corynebacteriales;Mycobacteriaceae;Mycobacterium;Mycobacterium barrassiae	0.146867	0.028505	0.182721	0.0297503	0.0308512	0.00178904	0	0	0	0
Bacteria;Actinobacteriota;Actinobacteria;Corynebacteriales;Mycobacteriaceae;Mycobacterium;Mycobacterium bovis BCG str. ATCC 35733	0	0.00092699	0.000334042	0.00122261	0	0	0	0	0	0
Bacteria;Actinobacteriota;Actinobacteria;Corynebacteriales;Mycobacteriaceae;Mycobacterium;Mycobacterium brisbanense	0.000264149	0	0	0	0	0	0	0	0	0
Bacteria;Actinobacteriota;Actinobacteria;Corynebacteriales;Mycobacteriaceae;Mycobacterium;Mycobacterium brumae	0	0	0.000334042	0	0	0	0	0	0	0
Bacteria;Actinobacteriota;Actinobacteria;Corynebacteriales;Mycobacteriaceae;Mycobacterium;Mycobacterium buckleii	0.412601	0.0797212	0.492711	0.0741719	0.0775955	0.00477076	0	0	0	0
Bacteria;Actinobacteriota;Actinobacteria;Corynebacteriales;Mycobacteriaceae;Mycobacterium;Mycobacterium celatum	0	0	0	0.000203769	0.000233721	0	0	0	0	0
Bacteria;Actinobacteriota;Actinobacteria;Corynebacteriales;Mycobacteriaceae;Mycobacterium;Mycobacterium celeriflavum	0	0	0.000334042	0	0	0	0	0	0	0
Bacteria;Actinobacteriota;Actinobacteria;Corynebacteriales;Mycobacteriaceae;Mycobacterium;Mycobacterium chelonae	0.000264149	0	0	0	0	0	0	0	0	0
Bacteria;Actinobacteriota;Actinobacteria;Corynebacteriales;Mycobacteriaceae;Mycobacterium;Mycobacterium chitae	0	0	0.000334042	0	0	0	0	0	0.00129483	0
Bacteria;Actinobacteriota;Actinobacteria;Corynebacteriales;Mycobacteriaceae;Mycobacterium;Mycobacterium chlorophenolicum	0.00211319	0.000231748	0.00100212	0	0	0	0	0	0	0
Bacteria;Actinobacteriota;Actinobacteria;Corynebacteriales;Mycobacteriaceae;Mycobacterium;Mycobacterium chubuense	0	0	0.000334042	0.000407538	0	0	0	0	0	0
Bacteria;Actinobacteriota;Actinobacteria;Corynebacteriales;Mycobacteriaceae;Mycobacterium;Mycobacterium colombiense CECT 3035	0.00264149	0.00254922	0.00334042	0.0032603	0.000701164	0	0	0	0	0
Bacteria;Actinobacteriota;Actinobacteria;Corynebacteriales;Mycobacteriaceae;Mycobacterium;Mycobacterium confluentis	0	0	0.000334042	0	0	0	0	0	0	0
Bacteria;Actinobacteriota;Actinobacteria;Corynebacteriales;Mycobacteriaceae;Mycobacterium;Mycobacterium cookii	0.0911315	0.0162223	0.131612	0.0224146	0.0177628	0.00238538	0	0.000712586	0	0
Bacteria;Actinobacteriota;Actinobacteria;Corynebacteriales;Mycobacteriaceae;Mycobacterium;Mycobacterium crocinum	0	0	0	0	0	0	0	0	0.00129483	0
Bacteria;Actinobacteriota;Actinobacteria;Corynebacteriales;Mycobacteriaceae;Mycobacterium;Mycobacterium diernhoferi	0.000528298	0	0.000334042	0	0	0	0	0	0.00129483	0
Bacteria;Actinobacteriota;Actinobacteria;Corynebacteriales;Mycobacteriaceae;Mycobacterium;Mycobacterium dioxanotrophicus	0	0.00115874	0.000334042	0	0	0	0	0	0	0
Bacteria;Actinobacteriota;Actinobacteria;Corynebacteriales;Mycobacteriaceae;Mycobacterium;Mycobacterium doricum	0.000264149	0	0	0	0	0	0	0	0	0
Bacteria;Actinobacteriota;Actinobacteria;Corynebacteriales;Mycobacteriaceae;Mycobacterium;Mycobacterium fallax	0.000792447	0	0.000668083	0	0	0	0	0	0.00258967	0.000804751
Bacteria;Actinobacteriota;Actinobacteria;Corynebacteriales;Mycobacteriaceae;Mycobacterium;Mycobacterium farcinogenes	0.00211319	0.000695243	0.00133617	0.00101884	0	0	0	0.00142517	0.0116535	0
Bacteria;Actinobacteriota;Actinobacteria;Corynebacteriales;Mycobacteriaceae;Mycobacterium;Mycobacterium flavescens	0.00264149	0.00139049	0.00334042	0.000203769	0.000701164	0	0	0.00855103	0.0841642	0.00241425
Bacteria;Actinobacteriota;Actinobacteria;Corynebacteriales;Mycobacteriaceae;Mycobacterium;Mycobacterium fluoranthenivorans JCM 14741	0.000264149	0.000231748	0	0	0	0	0	0.154631	0.00129483	0
Bacteria;Actinobacteriota;Actinobacteria;Corynebacteriales;Mycobacteriaceae;Mycobacterium;Mycobacterium fortuitum	0.00158489	0.00301272	0.00367446	0.00163015	0.00116861	0.000894518	0	0.000712586	0.00517933	0
Bacteria;Actinobacteriota;Actinobacteria;Corynebacteriales;Mycobacteriaceae;Mycobacterium;Mycobacterium frederiksbergense	0.00132075	0	0.000334042	0	0	0.000298173	0	0	0	0
Bacteria;Actinobacteriota;Actinobacteria;Corynebacteriales;Mycobacteriaceae;Mycobacterium;Mycobacterium gadium	2.81583	0.561988	3.55587	0.545489	0.557893	0.0411478	0	0.397623	9.85498	0.294539
Bacteria;Actinobacteriota;Actinobacteria;Corynebacteriales;Mycobacteriaceae;Mycobacterium;Mycobacterium genavense	0.000528298	0.000231748	0	0	0	0	0	0	0	0
Bacteria;Actinobacteriota;Actinobacteria;Corynebacteriales;Mycobacteriaceae;Mycobacterium;Mycobacterium gilvum	0.0010566	0	0.000668083	0	0.000467443	0	0	0.00213776	0.0116535	0
Bacteria;Actinobacteriota;Actinobacteria;Corynebacteriales;Mycobacteriaceae;Mycobacterium;Mycobacterium gordonae	0.00184904	0.000231748	0.00133617	0	0.000233721	0	0	0	0	0
Bacteria;Actinobacteriota;Actinobacteria;Corynebacteriales;Mycobacteriaceae;Mycobacterium;Mycobacterium haemophilum	0.000264149	0	0	0	0	0	0	0	0	0
Bacteria;Actinobacteriota;Actinobacteria;Corynebacteriales;Mycobacteriaceae;Mycobacterium;Mycobacterium hassiacum DSM 44199	0	0	0	0	0	0	0	0.000712586	0	0
Bacteria;Actinobacteriota;Actinobacteria;Corynebacteriales;Mycobacteriaceae;Mycobacterium;Mycobacterium heckeshornense	0.000264149	0	0	0	0	0	0	0	0	0
Bacteria;Actinobacteriota;Actinobacteria;Corynebacteriales;Mycobacteriaceae;Mycobacterium;Mycobacterium hodleri JCM 12141	0	0.000231748	0	0	0	0	0	0.0220902	0	0
Bacteria;Actinobacteriota;Actinobacteria;Corynebacteriales;Mycobacteriaceae;Mycobacterium;Mycobacterium holsaticum	0.000528298	0.000231748	0.000668083	0	0	0	0	0	0	0
Bacteria;Actinobacteriota;Actinobacteria;Corynebacteriales;Mycobacteriaceae;Mycobacterium;Mycobacterium houstonense	0.000792447	0	0.00133617	0.000203769	0.000233721	0.000298173	0	0.00213776	0.0284863	0
Bacteria;Actinobacteriota;Actinobacteria;Corynebacteriales;Mycobacteriaceae;Mycobacterium;Mycobacterium insubricum	0.000528298	0	0.000334042	0	0	0	0	0	0	0
Bacteria;Actinobacteriota;Actinobacteria;Corynebacteriales;Mycobacteriaceae;Mycobacterium;Mycobacterium intracellulare	0.000528298	0.000231748	0.000668083	0	0	0	0	0	0.00258967	0
Bacteria;Actinobacteriota;Actinobacteria;Corynebacteriales;Mycobacteriaceae;Mycobacterium;Mycobacterium intracellulare ATCC 13950	0.0945654	0.0254922	0.110568	0.0452367	0.0224372	0.00566528	0	0	0	0
Bacteria;Actinobacteriota;Actinobacteria;Corynebacteriales;Mycobacteriaceae;Mycobacterium;Mycobacterium iranicum	0	0.00231748	0	0	0.000701164	0	0	0.120427	0	0
Bacteria;Actinobacteriota;Actinobacteria;Corynebacteriales;Mycobacteriaceae;Mycobacterium;Mycobacterium kansasii	0.000264149	0	0.000668083	0	0	0	0	0.00142517	0	0
Bacteria;Actinobacteriota;Actinobacteria;Corynebacteriales;Mycobacteriaceae;Mycobacterium;Mycobacterium komossense	0.0010566	0.000231748	0.00100212	0	0	0	0	0	0	0
Bacteria;Actinobacteriota;Actinobacteria;Corynebacteriales;Mycobacteriaceae;Mycobacterium;Mycobacterium kumamotonense	0.00950937	0.00393971	0.0140297	0.00733568	0.00420698	0	0	0	0	0
Bacteria;Actinobacteriota;Actinobacteria;Corynebacteriales;Mycobacteriaceae;Mycobacterium;Mycobacterium kyorinense	0.0010566	0.000463495	0.00167021	0.000815076	0	0	0	0	0	0
Bacteria;Actinobacteriota;Actinobacteria;Corynebacteriales;Mycobacteriaceae;Mycobacterium;Mycobacterium lacticola	0.000264149	0	0	0	0.000467443	0	0	0	0	0
Bacteria;Actinobacteriota;Actinobacteria;Corynebacteriales;Mycobacteriaceae;Mycobacterium;Mycobacterium leprae	0.000792447	0.000231748	0.000334042	0.000203769	0	0	0	0.0114014	0.00129483	0.0016095
Bacteria;Actinobacteriota;Actinobacteria;Corynebacteriales;Mycobacteriaceae;Mycobacterium;Mycobacterium lepraemurium	0.000528298	0.000231748	0	0	0	0	0	0	0.00129483	0
Bacteria;Actinobacteriota;Actinobacteria;Corynebacteriales;Mycobacteriaceae;Mycobacterium;Mycobacterium lepromatosis	0.000264149	0	0.000334042	0.000203769	0.000233721	0	0	0	0	0
Bacteria;Actinobacteriota;Actinobacteria;Corynebacteriales;Mycobacteriaceae;Mycobacterium;Mycobacterium llatzerense	0	0	0	0.000407538	0	0	0	0	0	0
Bacteria;Actinobacteriota;Actinobacteria;Corynebacteriales;Mycobacteriaceae;Mycobacterium;Mycobacterium madagascariense	0.0734335	0.0259557	0.096204	0.0232297	0.0168279	0.00238538	0	0	0	0
Bacteria;Actinobacteriota;Actinobacteria;Corynebacteriales;Mycobacteriaceae;Mycobacterium;Mycobacterium mageritense	0.000528298	0	0.000334042	0	0	0	0	0	0	0
Bacteria;Actinobacteriota;Actinobacteria;Corynebacteriales;Mycobacteriaceae;Mycobacterium;Mycobacterium manitobense	0.000264149	0	0	0	0	0	0	0	0	0
Bacteria;Actinobacteriota;Actinobacteria;Corynebacteriales;Mycobacteriaceae;Mycobacterium;Mycobacterium marinum	0.000264149	0.000695243	0	0	0.000233721	0	0	0	0	0
Bacteria;Actinobacteriota;Actinobacteria;Corynebacteriales;Mycobacteriaceae;Mycobacterium;Mycobacterium marinum M	0	0.000231748	0	0	0	0	0	0	0	0
Bacteria;Actinobacteriota;Actinobacteria;Corynebacteriales;Mycobacteriaceae;Mycobacterium;Mycobacterium minnesotense	0	0	0	0	0	0	0	0.00570069	0	0
Bacteria;Actinobacteriota;Actinobacteria;Corynebacteriales;Mycobacteriaceae;Mycobacterium;Mycobacterium moriokaense	0.000264149	0.000231748	0.000668083	0	0	0	0	0	0	0
Bacteria;Actinobacteriota;Actinobacteria;Corynebacteriales;Mycobacteriaceae;Mycobacterium;Mycobacterium mucogenicum	0.00132075	0	0.000334042	0.000407538	0	0	0	0	0.00129483	0
Bacteria;Actinobacteriota;Actinobacteria;Corynebacteriales;Mycobacteriaceae;Mycobacterium;Mycobacterium murale	0.037245	0.0183081	0.0424233	0.0140601	0.00607675	0.00208721	0	0	0	0
Bacteria;Actinobacteriota;Actinobacteria;Corynebacteriales;Mycobacteriaceae;Mycobacterium;Mycobacterium nebraskense	0	0	0	0	0	0	0	0.000712586	0	0
Bacteria;Actinobacteriota;Actinobacteria;Corynebacteriales;Mycobacteriaceae;Mycobacterium;Mycobacterium neoaurum	0.0010566	0.00324447	0.000334042	0.000203769	0.000233721	0	0	0.0541565	0.00647417	0
Bacteria;Actinobacteriota;Actinobacteria;Corynebacteriales;Mycobacteriaceae;Mycobacterium;Mycobacterium novocastrense	0.00369809	0.00092699	0.00300637	0.000203769	0.000233721	0	0	0.00142517	0.007769	0
Bacteria;Actinobacteriota;Actinobacteria;Corynebacteriales;Mycobacteriaceae;Mycobacterium;Mycobacterium obuense	0	0	0.00100212	0	0	0	0	0	0.0038845	0
Bacteria;Actinobacteriota;Actinobacteria;Corynebacteriales;Mycobacteriaceae;Mycobacterium;Mycobacterium oryzae	0	0	0.000668083	0	0	0	0	0	0	0
Bacteria;Actinobacteriota;Actinobacteria;Corynebacteriales;Mycobacteriaceae;Mycobacterium;Mycobacterium pallens JCM 16370	0.000264149	0	0	0.000407538	0	0	0	0	0	0
Bacteria;Actinobacteriota;Actinobacteria;Corynebacteriales;Mycobacteriaceae;Mycobacterium;Mycobacterium paragordonae	0	0	0	0	0.000934885	0	0	0.726125	0.0349605	0.0233378
Bacteria;Actinobacteriota;Actinobacteria;Corynebacteriales;Mycobacteriaceae;Mycobacterium;Mycobacterium parascrofulaceum ATCC BAA-614	0.00184904	0.000695243	0.00233829	0.00509422	0.000467443	0	0	0.00285034	0	0
Bacteria;Actinobacteriota;Actinobacteria;Corynebacteriales;Mycobacteriaceae;Mycobacterium;Mycobacterium peregrinum	0.0293206	0.0097334	0.0344063	0.00652061	0.00420698	0.00149086	0	0	0.00647417	0
Bacteria;Actinobacteriota;Actinobacteria;Corynebacteriales;Mycobacteriaceae;Mycobacterium;Mycobacterium petroleophilum	0.207093	0.0329082	0.288612	0.0372897	0.0451082	0.00447259	0	0	0.00129483	0
Bacteria;Actinobacteriota;Actinobacteria;Corynebacteriales;Mycobacteriaceae;Mycobacterium;Mycobacterium phlei	0.0010566	0.000463495	0.000668083	0	0	0	0	0.00213776	0.0556778	0
Bacteria;Actinobacteriota;Actinobacteria;Corynebacteriales;Mycobacteriaceae;Mycobacterium;Mycobacterium porcinum	0	0	0.000334042	0	0.000233721	0	0	0	0	0
Bacteria;Actinobacteriota;Actinobacteria;Corynebacteriales;Mycobacteriaceae;Mycobacterium;Mycobacterium poriferae	0	0.000231748	0	0	0	0	0	0	0	0
Bacteria;Actinobacteriota;Actinobacteria;Corynebacteriales;Mycobacteriaceae;Mycobacterium;Mycobacterium pseudoshottsii	0.000264149	0	0	0.000203769	0	0	0	0	0	0
Bacteria;Actinobacteriota;Actinobacteria;Corynebacteriales;Mycobacteriaceae;Mycobacterium;Mycobacterium psychrotolerans	0.0010566	0.000463495	0	0.000203769	0.000233721	0	0	0	0.00129483	0
Bacteria;Actinobacteriota;Actinobacteria;Corynebacteriales;Mycobacteriaceae;Mycobacterium;Mycobacterium pulveris	0.000264149	0	0	0	0	0	0	0	0	0
Bacteria;Actinobacteriota;Actinobacteria;Corynebacteriales;Mycobacteriaceae;Mycobacterium;Mycobacterium pyrenivorans	0.000264149	0	0	0	0.000233721	0	0	0	0	0
Bacteria;Actinobacteriota;Actinobacteria;Corynebacteriales;Mycobacteriaceae;Mycobacterium;Mycobacterium rhodesiae	0.253055	0.0674385	0.281597	0.089047	0.0535222	0.00954153	0	0.0171021	0	0
Bacteria;Actinobacteriota;Actinobacteria;Corynebacteriales;Mycobacteriaceae;Mycobacterium;Mycobacterium rhodesiae JS60	0.000528298	0	0.000334042	0	0	0	0	0	0.00647417	0
Bacteria;Actinobacteriota;Actinobacteria;Corynebacteriales;Mycobacteriaceae;Mycobacterium;Mycobacterium rufum	0.0010566	0	0.000668083	0	0.000233721	0	0	0	0.00129483	0
Bacteria;Actinobacteriota;Actinobacteria;Corynebacteriales;Mycobacteriaceae;Mycobacterium;Mycobacterium rutilum	0	0	0	0	0	0	0	0.00427551	0.085459	0.0016095
Bacteria;Actinobacteriota;Actinobacteria;Corynebacteriales;Mycobacteriaceae;Mycobacterium;Mycobacterium senegalense	0	0.000231748	0	0.000611307	0	0	0	0	0	0
Bacteria;Actinobacteriota;Actinobacteria;Corynebacteriales;Mycobacteriaceae;Mycobacterium;Mycobacterium septicum DSM 44393	0	0.00115874	0	0	0	0	0	0.0178146	0	0
Bacteria;Actinobacteriota;Actinobacteria;Corynebacteriales;Mycobacteriaceae;Mycobacterium;Mycobacterium setense	0	0	0.000334042	0	0	0	0	0	0	0
Bacteria;Actinobacteriota;Actinobacteria;Corynebacteriales;Mycobacteriaceae;Mycobacterium;Mycobacterium shimoidei	0	0	0.00133617	0.000815076	0.000233721	0	0	0	0	0
Bacteria;Actinobacteriota;Actinobacteria;Corynebacteriales;Mycobacteriaceae;Mycobacterium;Mycobacterium shinjukuense	0.523279	0.0931625	0.707834	0.122261	0.106577	0.00506894	0	0	0	0
Bacteria;Actinobacteriota;Actinobacteria;Corynebacteriales;Mycobacteriaceae;Mycobacterium;Mycobacterium simiae	0	0	0.000668083	0	0	0	0	0	0	0
Bacteria;Actinobacteriota;Actinobacteria;Corynebacteriales;Mycobacteriaceae;Mycobacterium;Mycobacterium simiae ATCC 25275 = DSM 44165	0	0	0	0	0	0	0	0.000712586	0	0.000804751
Bacteria;Actinobacteriota;Actinobacteria;Corynebacteriales;Mycobacteriaceae;Mycobacterium;Mycobacterium smegmatis	0.00290564	0.00115874	0.00501062	0.000203769	0.000934885	0.000298173	0	0.0662705	1.31944	0.0370186
Bacteria;Actinobacteriota;Actinobacteria;Corynebacteriales;Mycobacteriaceae;Mycobacterium;Mycobacterium sp.	0.00422639	0.00092699	0.00501062	0.000203769	0.00116861	0	0	0.000712586	0.015538	0
Bacteria;Actinobacteriota;Actinobacteria;Corynebacteriales;Mycobacteriaceae;Mycobacterium;Mycobacterium sp. 01-Gi-005	0.00158489	0	0.00100212	0	0	0	0	0.00142517	0.00258967	0
Bacteria;Actinobacteriota;Actinobacteria;Corynebacteriales;Mycobacteriaceae;Mycobacterium;Mycobacterium sp. 1110D-1	0	0.000231748	0.000334042	0.000407538	0	0	0	0	0	0
Bacteria;Actinobacteriota;Actinobacteria;Corynebacteriales;Mycobacteriaceae;Mycobacterium;Mycobacterium sp. 141	0.000264149	0	0	0	0	0	0	0	0	0
Bacteria;Actinobacteriota;Actinobacteria;Corynebacteriales;Mycobacteriaceae;Mycobacterium;Mycobacterium sp. 1791	0.000528298	0	0	0	0	0	0	0	0	0
Bacteria;Actinobacteriota;Actinobacteria;Corynebacteriales;Mycobacteriaceae;Mycobacterium;Mycobacterium sp. A14N	0.146074	0.0356891	0.205101	0.0252673	0.0341233	0.00298173	0	0	0	0
Bacteria;Actinobacteriota;Actinobacteria;Corynebacteriales;Mycobacteriaceae;Mycobacterium;Mycobacterium sp. AB308	0	0	0	0	0	0	0	0	0.00129483	0
Bacteria;Actinobacteriota;Actinobacteria;Corynebacteriales;Mycobacteriaceae;Mycobacterium;Mycobacterium sp. ACS1612	0.000264149	0	0	0	0	0	0	0	0.00129483	0
Bacteria;Actinobacteriota;Actinobacteria;Corynebacteriales;Mycobacteriaceae;Mycobacterium;Mycobacterium sp. BB37	0	0	0	0	0	0	0	0	0.00129483	0
Bacteria;Actinobacteriota;Actinobacteria;Corynebacteriales;Mycobacteriaceae;Mycobacterium;Mycobacterium sp. BJMGP4	0	0	0	0	0	0	0	0	0.00129483	0
Bacteria;Actinobacteriota;Actinobacteria;Corynebacteriales;Mycobacteriaceae;Mycobacterium;Mycobacterium sp. BRS2A-AR2	0	0	0.000334042	0	0	0	0	0	0	0
Bacteria;Actinobacteriota;Actinobacteria;Corynebacteriales;Mycobacteriaceae;Mycobacterium;Mycobacterium sp. C2-3	0.00184904	0.00370796	0.00167021	0.000203769	0.000233721	0	0	0	0.00129483	0
Bacteria;Actinobacteriota;Actinobacteria;Corynebacteriales;Mycobacteriaceae;Mycobacterium;Mycobacterium sp. CAR-SN13W	0.00211319	0.000463495	0	0	0.000467443	0	0	0.000712586	0.0556778	0.00321901
Bacteria;Actinobacteriota;Actinobacteria;Corynebacteriales;Mycobacteriaceae;Mycobacterium;Mycobacterium sp. CDMC	0	0	0	0	0	0	0	0	0	0.000804751
Bacteria;Actinobacteriota;Actinobacteria;Corynebacteriales;Mycobacteriaceae;Mycobacterium;Mycobacterium sp. CHNTR34	0.000528298	0	0	0	0	0	0	0	0.00258967	0
Bacteria;Actinobacteriota;Actinobacteria;Corynebacteriales;Mycobacteriaceae;Mycobacterium;Mycobacterium sp. CNJ859 PL04	0	0	0	0	0	0	0	0.0406174	0.00517933	0
Bacteria;Actinobacteriota;Actinobacteria;Corynebacteriales;Mycobacteriaceae;Mycobacterium;Mycobacterium sp. CNJ881 PL04	0	0	0.000334042	0	0	0	0	0	0	0
Bacteria;Actinobacteriota;Actinobacteria;Corynebacteriales;Mycobacteriaceae;Mycobacterium;Mycobacterium sp. CO63	0	0	0.000334042	0	0	0	0	0	0	0
Bacteria;Actinobacteriota;Actinobacteria;Corynebacteriales;Mycobacteriaceae;Mycobacterium;Mycobacterium sp. DWMJ-1449A2	0	0	0.000334042	0	0	0	0	0	0	0
Bacteria;Actinobacteriota;Actinobacteria;Corynebacteriales;Mycobacteriaceae;Mycobacterium;Mycobacterium sp. DWMJ-1562A3	0	0.00139049	0	0	0	0	0	0.0163895	0	0
Bacteria;Actinobacteriota;Actinobacteria;Corynebacteriales;Mycobacteriaceae;Mycobacterium;Mycobacterium sp. DWMJ-1562B1	0.000264149	0	0.000334042	0	0	0	0	0	0	0
Bacteria;Actinobacteriota;Actinobacteria;Corynebacteriales;Mycobacteriaceae;Mycobacterium;Mycobacterium sp. DWMJ-1748A2	0	0	0	0	0	0	0	0	0.00258967	0
Bacteria;Actinobacteriota;Actinobacteria;Corynebacteriales;Mycobacteriaceae;Mycobacterium;Mycobacterium sp. DWMJ-1770B5	0	0	0	0	0	0	0	0	0.00129483	0
Bacteria;Actinobacteriota;Actinobacteria;Corynebacteriales;Mycobacteriaceae;Mycobacterium;Mycobacterium sp. DWMJ-1811B2	0.000264149	0	0	0	0	0	0	0	0.00129483	0
Bacteria;Actinobacteriota;Actinobacteria;Corynebacteriales;Mycobacteriaceae;Mycobacterium;Mycobacterium sp. DWMJ-1812A3	0	0	0	0	0	0	0	0	0.00129483	0
Bacteria;Actinobacteriota;Actinobacteria;Corynebacteriales;Mycobacteriaceae;Mycobacterium;Mycobacterium sp. DWMJ-2019B2	0	0	0.000334042	0	0	0	0	0	0	0
Bacteria;Actinobacteriota;Actinobacteria;Corynebacteriales;Mycobacteriaceae;Mycobacterium;Mycobacterium sp. DWMJ-2047A2	0.000528298	0	0	0	0	0	0	0	0	0
Bacteria;Actinobacteriota;Actinobacteria;Corynebacteriales;Mycobacteriaceae;Mycobacterium;Mycobacterium sp. DWMJ-2256A5	0.000264149	0.000231748	0	0	0	0	0	0	0	0
Bacteria;Actinobacteriota;Actinobacteria;Corynebacteriales;Mycobacteriaceae;Mycobacterium;Mycobacterium sp. DWMJ-341A1	0	0	0.000334042	0	0	0	0	0	0	0
Bacteria;Actinobacteriota;Actinobacteria;Corynebacteriales;Mycobacteriaceae;Mycobacterium;Mycobacterium sp. DWMJ-401A1	0	0	0.000334042	0	0	0	0	0.000712586	0.00129483	0
Bacteria;Actinobacteriota;Actinobacteria;Corynebacteriales;Mycobacteriaceae;Mycobacterium;Mycobacterium sp. E740	0	0	0	0	0	0	0	0	0.00258967	0
Bacteria;Actinobacteriota;Actinobacteria;Corynebacteriales;Mycobacteriaceae;Mycobacterium;Mycobacterium sp. EG36	0.000792447	0	0.000334042	0	0	0	0	0	0.00129483	0
Bacteria;Actinobacteriota;Actinobacteria;Corynebacteriales;Mycobacteriaceae;Mycobacterium;Mycobacterium sp. Ellin142	0.000792447	0	0	0.00101884	0.000233721	0	0	0	0	0
Bacteria;Actinobacteriota;Actinobacteria;Corynebacteriales;Mycobacteriaceae;Mycobacterium;Mycobacterium sp. Ellin151	0	0.000463495	0	0	0	0	0	0	0	0
Bacteria;Actinobacteriota;Actinobacteria;Corynebacteriales;Mycobacteriaceae;Mycobacterium;Mycobacterium sp. FZ-4	0.000264149	0	0	0	0	0	0	0	0	0
Bacteria;Actinobacteriota;Actinobacteria;Corynebacteriales;Mycobacteriaceae;Mycobacterium;Mycobacterium sp. GA-1199	0	0	0	0	0	0	0	0.0163895	0	0
Bacteria;Actinobacteriota;Actinobacteria;Corynebacteriales;Mycobacteriaceae;Mycobacterium;Mycobacterium sp. GA-1285	0	0	0	0	0	0	0	0	0.00647417	0
Bacteria;Actinobacteriota;Actinobacteria;Corynebacteriales;Mycobacteriaceae;Mycobacterium;Mycobacterium sp. GR-2005-124	0	0	0	0.000611307	0	0	0	0	0	0
Bacteria;Actinobacteriota;Actinobacteria;Corynebacteriales;Mycobacteriaceae;Mycobacterium;Mycobacterium sp. GX38	0	0	0	0	0	0	0	0.00142517	0	0
Bacteria;Actinobacteriota;Actinobacteria;Corynebacteriales;Mycobacteriaceae;Mycobacterium;Mycobacterium sp. IFO16251	0.715052	0.152722	0.906589	0.163626	0.144673	0.0161013	0	0	0.00258967	0
Bacteria;Actinobacteriota;Actinobacteria;Corynebacteriales;Mycobacteriaceae;Mycobacterium;Mycobacterium sp. IFO16252	0.022981	0.00625718	0.0313999	0.0118186	0.00420698	0.00178904	0	0	0	0
Bacteria;Actinobacteriota;Actinobacteria;Corynebacteriales;Mycobacteriaceae;Mycobacterium;Mycobacterium sp. IIPS5	0.00211319	0.000231748	0	0	0.000233721	0	0	0.233728	1.54085	0.0402376
Bacteria;Actinobacteriota;Actinobacteria;Corynebacteriales;Mycobacteriaceae;Mycobacterium;Mycobacterium sp. IN120	0.000792447	0	0	0	0	0	0	0	0	0
Bacteria;Actinobacteriota;Actinobacteria;Corynebacteriales;Mycobacteriaceae;Mycobacterium;Mycobacterium sp. INBio_4513R	0	0.000463495	0	0	0	0	0	0	0	0
Bacteria;Actinobacteriota;Actinobacteria;Corynebacteriales;Mycobacteriaceae;Mycobacterium;Mycobacterium sp. K228YA	0	0	0.000334042	0	0	0	0	0	0	0
Bacteria;Actinobacteriota;Actinobacteria;Corynebacteriales;Mycobacteriaceae;Mycobacterium;Mycobacterium sp. KNUC297	0	0	0.000334042	0	0	0	0	0	0	0
Bacteria;Actinobacteriota;Actinobacteria;Corynebacteriales;Mycobacteriaceae;Mycobacterium;Mycobacterium sp. M26	0	0	0	0	0	0	0	0.0862229	0.96983	0.0313853
Bacteria;Actinobacteriota;Actinobacteria;Corynebacteriales;Mycobacteriaceae;Mycobacterium;Mycobacterium sp. MCS	0.000264149	0	0	0	0	0	0	0	0	0
Bacteria;Actinobacteriota;Actinobacteria;Corynebacteriales;Mycobacteriaceae;Mycobacterium;Mycobacterium sp. MUSC189T	0	0	0.000334042	0	0	0	0	0	0	0
Bacteria;Actinobacteriota;Actinobacteria;Corynebacteriales;Mycobacteriaceae;Mycobacterium;Mycobacterium sp. MUSC229T	0.000264149	0	0	0	0	0	0	0.000712586	0	0
Bacteria;Actinobacteriota;Actinobacteria;Corynebacteriales;Mycobacteriaceae;Mycobacterium;Mycobacterium sp. NRRL B-3805	0	0	0	0	0	0	0	0.000712586	0	0
Bacteria;Actinobacteriota;Actinobacteria;Corynebacteriales;Mycobacteriaceae;Mycobacterium;Mycobacterium sp. P-31	0	0	0	0	0	0	0	0	0.00129483	0
Bacteria;Actinobacteriota;Actinobacteria;Corynebacteriales;Mycobacteriaceae;Mycobacterium;Mycobacterium sp. RF002	0.0010566	0.000463495	0.00200425	0.000203769	0.000233721	0	0	0	0.0038845	0
Bacteria;Actinobacteriota;Actinobacteria;Corynebacteriales;Mycobacteriaceae;Mycobacterium;Mycobacterium sp. Root135	0	0	0	0	0	0	0	0.0277908	0.0116535	0
Bacteria;Actinobacteriota;Actinobacteria;Corynebacteriales;Mycobacteriaceae;Mycobacterium;Mycobacterium sp. S3	0.000264149	0	0	0	0	0	0	0	0.00129483	0
Bacteria;Actinobacteriota;Actinobacteria;Corynebacteriales;Mycobacteriaceae;Mycobacterium;Mycobacterium sp. SCR15	0	0	0.00133617	0.000203769	0.000233721	0	0	0	0	0
Bacteria;Actinobacteriota;Actinobacteria;Corynebacteriales;Mycobacteriaceae;Mycobacterium;Mycobacterium sp. SRB1151-113	2.71466	0.584004	3.37649	0.589096	0.573552	0.0438314	0	0	0	0
Bacteria;Actinobacteriota;Actinobacteria;Corynebacteriales;Mycobacteriaceae;Mycobacterium;Mycobacterium sp. TA5	0.528562	0.120045	0.598268	0.137544	0.105175	0.0122251	0	0	0	0
Bacteria;Actinobacteriota;Actinobacteria;Corynebacteriales;Mycobacteriaceae;Mycobacterium;Mycobacterium sp. Thai3	0.111735	0.022016	0.144306	0.0203769	0.0264105	0.00268356	0	0.000712586	0.00258967	0.000804751
Bacteria;Actinobacteriota;Actinobacteria;Corynebacteriales;Mycobacteriaceae;Mycobacterium;Mycobacterium sp. Thai4	0.000792447	0	0.000668083	0.000611307	0.000233721	0	0	0	0	0
Bacteria;Actinobacteriota;Actinobacteria;Corynebacteriales;Mycobacteriaceae;Mycobacterium;Mycobacterium sp. TY-6	0.079773	0.024797	0.0781657	0.0446254	0.0177628	0.00596346	0	0	0	0
Bacteria;Actinobacteriota;Actinobacteria;Corynebacteriales;Mycobacteriaceae;Mycobacterium;Mycobacterium sp. URHB0044	0	0	0	0	0	0	0	0	0.0038845	0
Bacteria;Actinobacteriota;Actinobacteria;Corynebacteriales;Mycobacteriaceae;Mycobacterium;Mycobacterium sp. V(2010)	0.000264149	0	0	0.000203769	0	0	0	0	0	0.000804751
Bacteria;Actinobacteriota;Actinobacteria;Corynebacteriales;Mycobacteriaceae;Mycobacterium;Mycobacterium sp. VKM Ac-1817D	0	0	0	0	0	0	0	0.000712586	0	0
Bacteria;Actinobacteriota;Actinobacteria;Corynebacteriales;Mycobacteriaceae;Mycobacterium;Mycobacterium sp. W1.10-29	0	0.000231748	0.000334042	0	0	0	0	0	0.00129483	0
Bacteria;Actinobacteriota;Actinobacteria;Corynebacteriales;Mycobacteriaceae;Mycobacterium;Mycobacterium sp. WMMB 772	0	0.000231748	0	0	0	0	0	0	0	0
Bacteria;Actinobacteriota;Actinobacteria;Corynebacteriales;Mycobacteriaceae;Mycobacterium;Mycobacterium sp. YC-RL4	0.0155848	0.00811116	0.00901912	0.0167091	0.00233721	0.000894518	0	0	0	0
Bacteria;Actinobacteriota;Actinobacteria;Corynebacteriales;Mycobacteriaceae;Mycobacterium;Mycobacterium sp. YIM 65220	0.000792447	0	0	0	0	0	0	0	0.00129483	0
Bacteria;Actinobacteriota;Actinobacteria;Corynebacteriales;Mycobacteriaceae;Mycobacterium;Mycobacterium sp. ZD-19	0	0	0	0	0	0	0	0.00712586	0	0
Bacteria;Actinobacteriota;Actinobacteria;Corynebacteriales;Mycobacteriaceae;Mycobacterium;Mycobacterium sphagni	0.00158489	0	0.00100212	0.000407538	0.000233721	0	0	0	0.0038845	0
Bacteria;Actinobacteriota;Actinobacteria;Corynebacteriales;Mycobacteriaceae;Mycobacterium;Mycobacterium stomatepiae	0.000792447	0	0	0	0	0	0	0	0	0
Bacteria;Actinobacteriota;Actinobacteria;Corynebacteriales;Mycobacteriaceae;Mycobacterium;Mycobacterium talmoniae	0	0	0	0	0	0	0	0.000712586	0	0
Bacteria;Actinobacteriota;Actinobacteria;Corynebacteriales;Mycobacteriaceae;Mycobacterium;Mycobacterium terrae	0	0	0	0	0	0	0	0.000712586	0.00129483	0
Bacteria;Actinobacteriota;Actinobacteria;Corynebacteriales;Mycobacteriaceae;Mycobacterium;Mycobacterium thermoresistibile	0.000528298	0	0	0	0.000233721	0	0	0	0.00129483	0
Bacteria;Actinobacteriota;Actinobacteria;Corynebacteriales;Mycobacteriaceae;Mycobacterium;Mycobacterium thermoresistibile ATCC 19527	0.0538864	0.0136731	0.0701487	0.00957714	0.0128547	0	0	0.265082	1.03069	0.0370186
Bacteria;Actinobacteriota;Actinobacteria;Corynebacteriales;Mycobacteriaceae;Mycobacterium;Mycobacterium triviale	0.000264149	0	0	0	0.000233721	0	0	0	0	0
Bacteria;Actinobacteriota;Actinobacteria;Corynebacteriales;Mycobacteriaceae;Mycobacterium;Mycobacterium tuberculosis	0.00132075	0.00092699	0.00133617	0.000815076	0	0	0	0.00213776	0.054383	0.00402376
Bacteria;Actinobacteriota;Actinobacteria;Corynebacteriales;Mycobacteriaceae;Mycobacterium;Mycobacterium tuberculosis H37Ra	1.17467	0.281573	1.40531	0.37249	0.246342	0.0339917	0	0	0.0038845	0
Bacteria;Actinobacteriota;Actinobacteria;Corynebacteriales;Mycobacteriaceae;Mycobacterium;Mycobacterium tuberculosis TKK_03_0029	0	0	0.000334042	0	0	0	0	0	0	0
Bacteria;Actinobacteriota;Actinobacteria;Corynebacteriales;Mycobacteriaceae;Mycobacterium;Mycobacterium tuberculosis TKK_03_0036	0	0	0.000334042	0	0	0	0	0.000712586	0	0
Bacteria;Actinobacteriota;Actinobacteria;Corynebacteriales;Mycobacteriaceae;Mycobacterium;Mycobacterium tuberculosis TRS22	0.000264149	0	0	0	0	0	0	0	0.00129483	0.000804751
Bacteria;Actinobacteriota;Actinobacteria;Corynebacteriales;Mycobacteriaceae;Mycobacterium;Mycobacterium tuberculosis TRS29	0	0	0	0	0.000233721	0	0	0	0	0
Bacteria;Actinobacteriota;Actinobacteria;Corynebacteriales;Mycobacteriaceae;Mycobacterium;Mycobacterium tuberculosis UT0002	0	0	0	0	0	0	0	0	0.0038845	0
Bacteria;Actinobacteriota;Actinobacteria;Corynebacteriales;Mycobacteriaceae;Mycobacterium;Mycobacterium tuberculosis variant bovis	0	0.000231748	0.000668083	0	0	0	0	0.000712586	0	0
Bacteria;Actinobacteriota;Actinobacteria;Corynebacteriales;Mycobacteriaceae;Mycobacterium;Mycobacterium tuberculosis variant bovis BCG	0	0	0	0	0	0	0	0.00356293	0.0220122	0
Bacteria;Actinobacteriota;Actinobacteria;Corynebacteriales;Mycobacteriaceae;Mycobacterium;Mycobacterium tuberculosis variant bovis BCG str. Tokyo 172	0.000264149	0	0	0	0	0	0	0	0	0
Bacteria;Actinobacteriota;Actinobacteria;Corynebacteriales;Mycobacteriaceae;Mycobacterium;Mycobacterium tusciae	0.870636	0.177519	1.13207	0.157106	0.16641	0.0134178	0	0.000712586	0.0220122	0
Bacteria;Actinobacteriota;Actinobacteria;Corynebacteriales;Mycobacteriaceae;Mycobacterium;Mycobacterium tusciae JS617	0	0	0.00167021	0.00142638	0	0	0	0.465318	6.59977	0.24223
Bacteria;Actinobacteriota;Actinobacteria;Corynebacteriales;Mycobacteriaceae;Mycobacterium;Mycobacterium ulcerans	0.000264149	0	0	0	0	0	0	0	0	0
Bacteria;Actinobacteriota;Actinobacteria;Corynebacteriales;Mycobacteriaceae;Mycobacterium;Mycobacterium vaccae	0.00158489	0.00393971	0.00200425	0	0.000467443	0	0	0	0	0
Bacteria;Actinobacteriota;Actinobacteria;Corynebacteriales;Mycobacteriaceae;Mycobacterium;Mycobacterium wolinskyi	0.000792447	0	0.000334042	0	0.000233721	0	0	0	0	0
Bacteria;Actinobacteriota;Actinobacteria;Corynebacteriales;Mycobacteriaceae;Mycobacterium;Mycobacterium xenopi 3993	0	0	0	0	0	0	0	0.000712586	0	0
Bacteria;Actinobacteriota;Actinobacteria;Corynebacteriales;Mycobacteriaceae;Mycobacterium;Mycolicibacter sinensis	0.000264149	0	0	0	0	0	0	0	0	0
Bacteria;Actinobacteriota;Actinobacteria;Corynebacteriales;Mycobacteriaceae;Mycobacterium;Mycolicibacterium acapulense	0.000792447	0	0.000334042	0.000203769	0	0	0	0	0	0
Bacteria;Actinobacteriota;Actinobacteria;Corynebacteriales;Mycobacteriaceae;Mycobacterium;Mycolicibacterium gilvum Spyr1	0	0.000463495	0.00267233	0.000815076	0.000233721	0.000596346	0	0	0	0
Bacteria;Actinobacteriota;Actinobacteria;Corynebacteriales;Mycobacteriaceae;Mycobacterium;Mycolicibacterium goodii	0.000528298	0	0	0	0.000233721	0	0	0.0684082	0	0
Bacteria;Actinobacteriota;Actinobacteria;Corynebacteriales;Mycobacteriaceae;Mycobacterium;Mycolicibacterium rhodesiae NBB3	0.184112	0.0558512	0.214789	0.0753945	0.0359931	0.00506894	0	0	0	0
Bacteria;Actinobacteriota;Actinobacteria;Corynebacteriales;Mycobacteriaceae;Mycobacterium;Mycolicibacterium smegmatis MC2 155	0.614147	0.120045	0.795019	0.116963	0.12434	0.00745432	0	0	0	0
Bacteria;Actinobacteriota;Actinobacteria;Corynebacteriales;Mycobacteriaceae;Mycobacterium;Mycolicibacterium smegmatis MKD8	0	0	0.000334042	0	0	0	0	0.0869355	0.283569	0.00643801
Bacteria;Actinobacteriota;Actinobacteria;Corynebacteriales;Mycobacteriaceae;Mycobacterium;Mycolicibacterium vanbaalenii PYR-1	0	0	0	0	0	0	0	0	0.00129483	0
Bacteria;Actinobacteriota;Actinobacteria;Corynebacteriales;Mycobacteriaceae;Mycobacterium;uncultured actinobacterium	0.0163772	0.00834291	0.0197084	0.0103922	0.00420698	0.000596346	0	0.000712586	0.007769	0.0016095
Bacteria;Actinobacteriota;Actinobacteria;Corynebacteriales;Mycobacteriaceae;Mycobacterium;uncultured bacterium	0.606486	0.111934	0.748921	0.113296	0.1206	0.00536711	0	2.56103	16.223	0.497336
Bacteria;Actinobacteriota;Actinobacteria;Corynebacteriales;Mycobacteriaceae;Mycobacterium;uncultured marine bacterium	0	0	0	0	0	0	0	0	0.007769	0
Bacteria;Actinobacteriota;Actinobacteria;Corynebacteriales;Mycobacteriaceae;Mycobacterium;uncultured Micromonosporaceae bacterium	0	0	0	0	0	0	0	0.000712586	0	0
Bacteria;Actinobacteriota;Actinobacteria;Corynebacteriales;Mycobacteriaceae;Mycobacterium;uncultured microorganism	0.000264149	0	0.000668083	0.000815076	0.000233721	0	0	0	0.00517933	0
Bacteria;Actinobacteriota;Actinobacteria;Corynebacteriales;Mycobacteriaceae;Mycobacterium;uncultured Mycobacteriaceae bacterium	0.0010566	0	0.00100212	0	0	0	0	0.000712586	0.00517933	0
Bacteria;Actinobacteriota;Actinobacteria;Corynebacteriales;Mycobacteriaceae;Mycobacterium;uncultured Mycobacterium sp.	0.00396224	0.000463495	0.00100212	0	0.000467443	0	0	0.0349167	0.00906384	0
Bacteria;Actinobacteriota;Actinobacteria;Corynebacteriales;Mycobacteriaceae;Mycobacterium;uncultured organism	0.000264149	0	0	0	0.000233721	0	0	0	0.00258967	0.000804751
Bacteria;Actinobacteriota;Actinobacteria;Corynebacteriales;Mycobacteriaceae;Mycobacterium;unidentified	0.00158489	0	0.000334042	0.000407538	0.000233721	0	0	0.00213776	0.00906384	0
Bacteria;Actinobacteriota;Actinobacteria;Corynebacteriales;Nocardiaceae;Gordonia;Gordonia alkanivorans	0	0.000231748	0	0	0	0	0	0	0	0
Bacteria;Actinobacteriota;Actinobacteria;Corynebacteriales;Nocardiaceae;Gordonia;Gordonia amicalis	0.000528298	0	0	0	0	0	0	0	0	0
Bacteria;Actinobacteriota;Actinobacteria;Corynebacteriales;Nocardiaceae;Gordonia;Gordonia amicalis NBRC 100051 = JCM 11271	0	0	0	0	0	0	0	0.00285034	0.0375502	0.0016095
Bacteria;Actinobacteriota;Actinobacteria;Corynebacteriales;Nocardiaceae;Gordonia;Gordonia araii	0	0	0.00133617	0	0	0	0	0	0	0
Bacteria;Actinobacteriota;Actinobacteria;Corynebacteriales;Nocardiaceae;Gordonia;Gordonia bronchialis	0.000264149	0.000231748	0	0	0	0	0	0	0	0
Bacteria;Actinobacteriota;Actinobacteria;Corynebacteriales;Nocardiaceae;Gordonia;Gordonia bronchialis DSM 43247	0.000528298	0	0	0	0	0	0	0	0	0
Bacteria;Actinobacteriota;Actinobacteria;Corynebacteriales;Nocardiaceae;Gordonia;Gordonia effusa	0.00158489	0.000463495	0.00267233	0.00163015	0.00140233	0	0	0	0	0
Bacteria;Actinobacteriota;Actinobacteria;Corynebacteriales;Nocardiaceae;Gordonia;Gordonia effusa NBRC 100432	0	0	0	0	0	0	0	0	0	0.000804751
Bacteria;Actinobacteriota;Actinobacteria;Corynebacteriales;Nocardiaceae;Gordonia;Gordonia lacunae	0	0	0	0.000407538	0	0	0	0	0	0
Bacteria;Actinobacteriota;Actinobacteria;Corynebacteriales;Nocardiaceae;Gordonia;Gordonia neofelifaecis NRRL B-59395	0.00184904	0.000463495	0.000668083	0.00142638	0	0.000596346	0	0	0	0
Bacteria;Actinobacteriota;Actinobacteria;Corynebacteriales;Nocardiaceae;Gordonia;Gordonia rhizosphera	0.000528298	0.000231748	0	0.000203769	0.000233721	0	0	0	0	0
Bacteria;Actinobacteriota;Actinobacteria;Corynebacteriales;Nocardiaceae;Gordonia;Gordonia rubripertincta NBRC 101908	0	0	0	0	0	0	0	0	0.00129483	0
Bacteria;Actinobacteriota;Actinobacteria;Corynebacteriales;Nocardiaceae;Gordonia;Gordonia shandongensis	0	0	0.000668083	0	0	0	0	0	0	0
Bacteria;Actinobacteriota;Actinobacteria;Corynebacteriales;Nocardiaceae;Gordonia;Gordonia sinesedis	0.000264149	0	0	0	0	0	0	0	0	0
Bacteria;Actinobacteriota;Actinobacteria;Corynebacteriales;Nocardiaceae;Gordonia;Gordonia sp.	0	0	0	0.000203769	0.000233721	0	0	0	0.00258967	0
Bacteria;Actinobacteriota;Actinobacteria;Corynebacteriales;Nocardiaceae;Gordonia;Gordonia sp. IFM 0889	0	0.000231748	0	0.00101884	0	0	0	0	0	0
Bacteria;Actinobacteriota;Actinobacteria;Corynebacteriales;Nocardiaceae;Gordonia;Gordonia sp. IFM 10067	0.00475468	0.00139049	0.00734891	0.00550176	0.00186977	0.000894518	0	0	0	0
Bacteria;Actinobacteriota;Actinobacteria;Corynebacteriales;Nocardiaceae;Gordonia;Gordonia sp. IFM 10881	0	0	0.000334042	0	0	0	0	0	0	0
Bacteria;Actinobacteriota;Actinobacteria;Corynebacteriales;Nocardiaceae;Gordonia;Gordonia sp. IFP 2009	0	0	0	0	0	0	0	0	0.00129483	0
Bacteria;Actinobacteriota;Actinobacteria;Corynebacteriales;Nocardiaceae;Gordonia;metagenome	0	0	0.000668083	0	0	0	0	0	0	0
Bacteria;Actinobacteriota;Actinobacteria;Corynebacteriales;Nocardiaceae;Gordonia;uncultured bacterium	0.000528298	0	0	0.000407538	0	0	0	0	0.00258967	0
Bacteria;Actinobacteriota;Actinobacteria;Corynebacteriales;Nocardiaceae;Gordonia;uncultured Gordonia sp.	0	0	0	0.000203769	0	0	0	0	0	0
Bacteria;Actinobacteriota;Actinobacteria;Corynebacteriales;Nocardiaceae;Nocardia;actinobacterium P23	0	0	0.000334042	0	0	0	0	0	0	0
Bacteria;Actinobacteriota;Actinobacteria;Corynebacteriales;Nocardiaceae;Nocardia;Nocardia abscessus	0.0250942	0.00741592	0.0280595	0.0103922	0.00490815	0	0	0	0	0
Bacteria;Actinobacteriota;Actinobacteria;Corynebacteriales;Nocardiaceae;Nocardia;Nocardia africana	0.010566	0.00672068	0.0120255	0.00427915	0.00350582	0.000596346	0	0.0220902	0	0
Bacteria;Actinobacteriota;Actinobacteria;Corynebacteriales;Nocardiaceae;Nocardia;Nocardia aobensis	0	0.00092699	0	0	0	0	0	0	0	0
Bacteria;Actinobacteriota;Actinobacteria;Corynebacteriales;Nocardiaceae;Nocardia;Nocardia araoensis	0.000528298	0	0	0	0	0	0	0	0	0
Bacteria;Actinobacteriota;Actinobacteria;Corynebacteriales;Nocardiaceae;Nocardia;Nocardia asiatica	0.265998	0.0528384	0.314667	0.0452367	0.0504838	0.00447259	0	0	0	0
Bacteria;Actinobacteriota;Actinobacteria;Corynebacteriales;Nocardiaceae;Nocardia;Nocardia beijingensis	0.00369809	0.00254922	0.00734891	0.00305653	0.000701164	0	0	0	0.00129483	0
Bacteria;Actinobacteriota;Actinobacteria;Corynebacteriales;Nocardiaceae;Nocardia;Nocardia brasiliensis ATCC 700358	0.000264149	0	0	0	0	0	0	0	0	0
Bacteria;Actinobacteriota;Actinobacteria;Corynebacteriales;Nocardiaceae;Nocardia;Nocardia cerradoensis NBRC 101014	0	0	0	0	0	0	0	0.0242279	0	0
Bacteria;Actinobacteriota;Actinobacteria;Corynebacteriales;Nocardiaceae;Nocardia;Nocardia concava NBRC 100430	0	0	0	0	0	0	0	0.00142517	0	0
Bacteria;Actinobacteriota;Actinobacteria;Corynebacteriales;Nocardiaceae;Nocardia;Nocardia crassostreae	0	0	0	0	0	0	0	0	0.00129483	0
Bacteria;Actinobacteriota;Actinobacteria;Corynebacteriales;Nocardiaceae;Nocardia;Nocardia cyriacigeorgica	0.00686788	0.0044032	0.00567871	0.00468668	0.00257093	0	0	0	0	0
Bacteria;Actinobacteriota;Actinobacteria;Corynebacteriales;Nocardiaceae;Nocardia;Nocardia exalbida	0.000264149	0.000231748	0.00133617	0	0.000233721	0	0	0	0.00258967	0
Bacteria;Actinobacteriota;Actinobacteria;Corynebacteriales;Nocardiaceae;Nocardia;Nocardia exalbida NBRC 100660	0	0	0	0	0	0	0	0.0833725	1.17182	0.0410423
Bacteria;Actinobacteriota;Actinobacteria;Corynebacteriales;Nocardiaceae;Nocardia;Nocardia farcinica	0	0	0	0.000203769	0	0	0	0	0.00129483	0
Bacteria;Actinobacteriota;Actinobacteria;Corynebacteriales;Nocardiaceae;Nocardia;Nocardia farcinica IFM 10152	0.0330186	0.0044032	0.0313999	0.0059093	0.00514187	0.00178904	0	0	0	0
Bacteria;Actinobacteriota;Actinobacteria;Corynebacteriales;Nocardiaceae;Nocardia;Nocardia inohanensis	0.0010566	0.000231748	0.00200425	0	0	0	0	0	0	0
Bacteria;Actinobacteriota;Actinobacteria;Corynebacteriales;Nocardiaceae;Nocardia;Nocardia kroppenstedtii	0	0.000231748	0	0	0	0	0	0	0	0
Bacteria;Actinobacteriota;Actinobacteria;Corynebacteriales;Nocardiaceae;Nocardia;Nocardia niigatensis NBRC 100131	0	0	0	0	0	0	0	0.00570069	0.0271915	0.000804751
Bacteria;Actinobacteriota;Actinobacteria;Corynebacteriales;Nocardiaceae;Nocardia;Nocardia otitidiscaviarum	0.000264149	0	0	0	0	0	0	0	0	0
Bacteria;Actinobacteriota;Actinobacteria;Corynebacteriales;Nocardiaceae;Nocardia;Nocardia pseudobrasiliensis	0.00132075	0	0.00133617	0	0.000233721	0	0	0	0	0
Bacteria;Actinobacteriota;Actinobacteria;Corynebacteriales;Nocardiaceae;Nocardia;Nocardia puris	0.000264149	0.000231748	0	0	0	0	0	0	0	0
Bacteria;Actinobacteriota;Actinobacteria;Corynebacteriales;Nocardiaceae;Nocardia;Nocardia rhizosphaerae	0	0	0	0	0	0	0	0	0.00129483	0
Bacteria;Actinobacteriota;Actinobacteria;Corynebacteriales;Nocardiaceae;Nocardia;Nocardia salmonicida subsp. cummidelens	0.000264149	0	0	0	0.000233721	0	0	0	0	0
Bacteria;Actinobacteriota;Actinobacteria;Corynebacteriales;Nocardiaceae;Nocardia;Nocardia seriolae	0.000528298	0	0	0	0	0	0	0.000712586	0	0
Bacteria;Actinobacteriota;Actinobacteria;Corynebacteriales;Nocardiaceae;Nocardia;Nocardia sp. 171757	0	0	0	0	0.000233721	0	0	0	0	0
Bacteria;Actinobacteriota;Actinobacteria;Corynebacteriales;Nocardiaceae;Nocardia;Nocardia sp. 49405	0	0	0	0	0	0	0	0	0.00129483	0
Bacteria;Actinobacteriota;Actinobacteria;Corynebacteriales;Nocardiaceae;Nocardia;Nocardia sp. 49406	0	0	0.000334042	0	0	0	0	0	0	0
Bacteria;Actinobacteriota;Actinobacteria;Corynebacteriales;Nocardiaceae;Nocardia;Nocardia sp. DSM 43396	0.000528298	0	0.000334042	0	0	0	0	0	0	0
Bacteria;Actinobacteriota;Actinobacteria;Corynebacteriales;Nocardiaceae;Nocardia;Nocardia sp. HBUM 49410	0	0	0.000334042	0	0	0	0	0	0	0
Bacteria;Actinobacteriota;Actinobacteria;Corynebacteriales;Nocardiaceae;Nocardia;Nocardia sp. I08A-01809	0.000264149	0	0	0	0	0	0	0	0	0
Bacteria;Actinobacteriota;Actinobacteria;Corynebacteriales;Nocardiaceae;Nocardia;Nocardia sp. IIL-Asp20	0	0	0	0	0	0	0	0	0.00129483	0
Bacteria;Actinobacteriota;Actinobacteria;Corynebacteriales;Nocardiaceae;Nocardia;Nocardia sp. MB 36	0	0	0	0	0.000233721	0	0	0	0	0
Bacteria;Actinobacteriota;Actinobacteria;Corynebacteriales;Nocardiaceae;Nocardia;Nocardia sp. SC36-1	0	0.000231748	0	0.000407538	0	0	0	0	0	0
Bacteria;Actinobacteriota;Actinobacteria;Corynebacteriales;Nocardiaceae;Nocardia;Nocardia sp. SNSum17	0.000264149	0	0	0	0	0	0	0	0	0
Bacteria;Actinobacteriota;Actinobacteria;Corynebacteriales;Nocardiaceae;Nocardia;Nocardia sp. W148	0.000528298	0	0.000334042	0.000203769	0	0	0	0	0.00258967	0
Bacteria;Actinobacteriota;Actinobacteria;Corynebacteriales;Nocardiaceae;Nocardia;Nocardia sp. W433	0.000264149	0	0	0	0.000233721	0	0	0	0	0
Bacteria;Actinobacteriota;Actinobacteria;Corynebacteriales;Nocardiaceae;Nocardia;Nocardia sp. XJ31	0	0.000231748	0	0	0	0	0	0	0	0
Bacteria;Actinobacteriota;Actinobacteria;Corynebacteriales;Nocardiaceae;Nocardia;Nocardia takedensis	0.00211319	0	0	0	0.000467443	0.000894518	0	0	0	0
Bacteria;Actinobacteriota;Actinobacteria;Corynebacteriales;Nocardiaceae;Nocardia;Nocardia transvalensis	0.000792447	0	0.000668083	0	0.000233721	0	0	0	0	0
Bacteria;Actinobacteriota;Actinobacteria;Corynebacteriales;Nocardiaceae;Nocardia;uncultured actinobacterium	0	0	0	0	0	0	0	0	0.00129483	0
Bacteria;Actinobacteriota;Actinobacteria;Corynebacteriales;Nocardiaceae;Rhodococcus;actinobacterium HRG6	0	0	0.000334042	0	0.000233721	0	0	0	0	0
Bacteria;Actinobacteriota;Actinobacteria;Corynebacteriales;Nocardiaceae;Rhodococcus;bacterium ASP17	0	0	0	0	0.000233721	0	0	0	0	0
Bacteria;Actinobacteriota;Actinobacteria;Corynebacteriales;Nocardiaceae;Rhodococcus;bacterium KR 2001/7_94	0	0	0	0	0	0	0	0	0.00129483	0
Bacteria;Actinobacteriota;Actinobacteria;Corynebacteriales;Nocardiaceae;Rhodococcus;Rhodococcus cerastii	0	0	0	0	0	0	0	0	0.00129483	0
Bacteria;Actinobacteriota;Actinobacteria;Corynebacteriales;Nocardiaceae;Rhodococcus;Rhodococcus cercidiphylli	0	0.000231748	0	0	0	0	0	0	0.00129483	0
Bacteria;Actinobacteriota;Actinobacteria;Corynebacteriales;Nocardiaceae;Rhodococcus;Rhodococcus equi ATCC 33707	0.00950937	0.00741592	0.0193744	0.0107998	0.00584303	0.00119269	0	0	0	0
Bacteria;Actinobacteriota;Actinobacteria;Corynebacteriales;Nocardiaceae;Rhodococcus;Rhodococcus erythropolis	0.000264149	0	0.000334042	0.000203769	0.000934885	0	0	0	0	0.000804751
Bacteria;Actinobacteriota;Actinobacteria;Corynebacteriales;Nocardiaceae;Rhodococcus;Rhodococcus erythropolis CCM2595	0.0626033	0.0162223	0.0591253	0.00937337	0.0119198	0.000298173	0	0	0	0
Bacteria;Actinobacteriota;Actinobacteria;Corynebacteriales;Nocardiaceae;Rhodococcus;Rhodococcus hoagii	0	0	0	0	0	0	0	0	0.00258967	0
Bacteria;Actinobacteriota;Actinobacteria;Corynebacteriales;Nocardiaceae;Rhodococcus;Rhodococcus imtechensis	0	0	0.000668083	0	0	0	0	0	0	0
Bacteria;Actinobacteriota;Actinobacteria;Corynebacteriales;Nocardiaceae;Rhodococcus;Rhodococcus jostii	0.000792447	0.000231748	0.000668083	0	0.000701164	0.000596346	0	0	0	0
Bacteria;Actinobacteriota;Actinobacteria;Corynebacteriales;Nocardiaceae;Rhodococcus;Rhodococcus lactis	0.000264149	0	0	0	0.000233721	0	0	0	0	0
Bacteria;Actinobacteriota;Actinobacteria;Corynebacteriales;Nocardiaceae;Rhodococcus;Rhodococcus opacus	0.000264149	0	0	0	0	0	0	0	0.00129483	0
Bacteria;Actinobacteriota;Actinobacteria;Corynebacteriales;Nocardiaceae;Rhodococcus;Rhodococcus percolatus	0	0	0	0.000203769	0	0	0	0	0	0
Bacteria;Actinobacteriota;Actinobacteria;Corynebacteriales;Nocardiaceae;Rhodococcus;Rhodococcus rhodnii LMG 5362	0.000264149	0	0	0	0	0	0	0	0	0
Bacteria;Actinobacteriota;Actinobacteria;Corynebacteriales;Nocardiaceae;Rhodococcus;Rhodococcus rhodochrous	0	0	0.000668083	0	0	0	0	0	0	0
Bacteria;Actinobacteriota;Actinobacteria;Corynebacteriales;Nocardiaceae;Rhodococcus;Rhodococcus ruber	0	0	0.000334042	0	0	0	0	0	0	0
Bacteria;Actinobacteriota;Actinobacteria;Corynebacteriales;Nocardiaceae;Rhodococcus;Rhodococcus sp.	0	0	0	0	0.000233721	0	0	0	0	0
Bacteria;Actinobacteriota;Actinobacteria;Corynebacteriales;Nocardiaceae;Rhodococcus;Rhodococcus sp. 125 ZZ-2014	0.000528298	0.000231748	0.000334042	0	0	0	0	0	0	0
Bacteria;Actinobacteriota;Actinobacteria;Corynebacteriales;Nocardiaceae;Rhodococcus;Rhodococcus sp. 2G	0.000792447	0	0.00267233	0.000203769	0.000233721	0	0	0	0.00517933	0
Bacteria;Actinobacteriota;Actinobacteria;Corynebacteriales;Nocardiaceae;Rhodococcus;Rhodococcus sp. AN-P1	0.000264149	0	0	0	0	0	0	0	0	0
Bacteria;Actinobacteriota;Actinobacteria;Corynebacteriales;Nocardiaceae;Rhodococcus;Rhodococcus sp. B-1009	0	0	0	0	0	0	0	0	0.00129483	0
Bacteria;Actinobacteriota;Actinobacteria;Corynebacteriales;Nocardiaceae;Rhodococcus;Rhodococcus sp. B184	0.161659	0.0366161	0.176708	0.0332143	0.0313187	0.00357807	0	0	0	0
Bacteria;Actinobacteriota;Actinobacteria;Corynebacteriales;Nocardiaceae;Rhodococcus;Rhodococcus sp. B7740	0.364262	0.0713782	0.470664	0.0698927	0.0787641	0.00447259	0	0.099762	1.2288	0.0378233
Bacteria;Actinobacteriota;Actinobacteria;Corynebacteriales;Nocardiaceae;Rhodococcus;Rhodococcus sp. CHNTR32	0	0.000463495	0	0.000407538	0	0	0	0	0	0
Bacteria;Actinobacteriota;Actinobacteria;Corynebacteriales;Nocardiaceae;Rhodococcus;Rhodococcus sp. DZ001	0.000264149	0	0	0	0	0	0	0	0	0
Bacteria;Actinobacteriota;Actinobacteria;Corynebacteriales;Nocardiaceae;Rhodococcus;Rhodococcus sp. EG33	0	0	0.000334042	0	0	0	0	0	0	0
Bacteria;Actinobacteriota;Actinobacteria;Corynebacteriales;Nocardiaceae;Rhodococcus;Rhodococcus sp. F	0	0	0	0	0	0	0	0.000712586	0.00129483	0
Bacteria;Actinobacteriota;Actinobacteria;Corynebacteriales;Nocardiaceae;Rhodococcus;Rhodococcus sp. IFO16253	0	0	0.000668083	0	0	0	0	0	0	0
Bacteria;Actinobacteriota;Actinobacteria;Corynebacteriales;Nocardiaceae;Rhodococcus;Rhodococcus sp. IGTS8	0	0	0	0	0	0	0	0	0.00129483	0
Bacteria;Actinobacteriota;Actinobacteria;Corynebacteriales;Nocardiaceae;Rhodococcus;Rhodococcus sp. L17	0	0	0	0	0.000233721	0	0	0	0	0
Bacteria;Actinobacteriota;Actinobacteria;Corynebacteriales;Nocardiaceae;Rhodococcus;Rhodococcus sp. LKP-03	0.000264149	0	0	0	0	0	0	0	0	0
Bacteria;Actinobacteriota;Actinobacteria;Corynebacteriales;Nocardiaceae;Rhodococcus;Rhodococcus sp. M10	0.000264149	0	0	0	0	0	0	0	0	0
Bacteria;Actinobacteriota;Actinobacteria;Corynebacteriales;Nocardiaceae;Rhodococcus;Rhodococcus sp. MBIC01430	0	0	0	0.000203769	0	0	0	0	0	0
Bacteria;Actinobacteriota;Actinobacteria;Corynebacteriales;Nocardiaceae;Rhodococcus;Rhodococcus sp. P_wp0223	0.000264149	0	0	0	0.000233721	0	0	0	0	0
Bacteria;Actinobacteriota;Actinobacteria;Corynebacteriales;Nocardiaceae;Rhodococcus;Rhodococcus sp. P1Y	0	0	0	0	0	0	0	0.0897858	1.48258	0.0466756
Bacteria;Actinobacteriota;Actinobacteria;Corynebacteriales;Nocardiaceae;Rhodococcus;Rhodococcus sp. PN1	0.398865	0.0776354	0.486698	0.0819151	0.0841397	0.00775249	0	0	0	0
Bacteria;Actinobacteriota;Actinobacteria;Corynebacteriales;Nocardiaceae;Rhodococcus;Rhodococcus sp. RCC17	0.000264149	0	0	0.000203769	0	0	0	0	0	0
Bacteria;Actinobacteriota;Actinobacteria;Corynebacteriales;Nocardiaceae;Rhodococcus;Rhodococcus sp. RD6.2	0	0	0	0	0	0	0	0.0049881	0	0
Bacteria;Actinobacteriota;Actinobacteria;Corynebacteriales;Nocardiaceae;Rhodococcus;Rhodococcus sp. S2-17	0	0	0.000334042	0	0.000233721	0	0	0	0	0
Bacteria;Actinobacteriota;Actinobacteria;Corynebacteriales;Nocardiaceae;Rhodococcus;Rhodococcus sp. SSP2	0	0	0	0	0	0	0	0.000712586	0	0
Bacteria;Actinobacteriota;Actinobacteria;Corynebacteriales;Nocardiaceae;Rhodococcus;Rhodococcus sp. TG11	0.000264149	0	0	0	0	0	0	0	0	0
Bacteria;Actinobacteriota;Actinobacteria;Corynebacteriales;Nocardiaceae;Rhodococcus;Rhodococcus sp. TKB 4	0	0	0	0.000203769	0	0	0	0	0	0
Bacteria;Actinobacteriota;Actinobacteria;Corynebacteriales;Nocardiaceae;Rhodococcus;uncultured bacterium	0.000264149	0.000231748	0	0	0	0	0	0	0.00129483	0
Bacteria;Actinobacteriota;Actinobacteria;Corynebacteriales;Nocardiaceae;Rhodococcus;uncultured Rhodococcus sp.	0.0010566	0	0.000334042	0	0	0	0	0	0.00129483	0
Bacteria;Actinobacteriota;Actinobacteria;Corynebacteriales;Nocardiaceae;Rhodococcus;unidentified	0.000264149	0	0	0	0	0	0	0	0.00129483	0
Bacteria;Actinobacteriota;Actinobacteria;Corynebacteriales;Nocardiaceae;Skermania;Skermania piniformis	0	0	0.000334042	0	0	0	0	0	0	0
Bacteria;Actinobacteriota;Actinobacteria;Corynebacteriales;Nocardiaceae;Skermania;uncultured bacterium	0	0	0	0	0	0	0	0	0.00129483	0
Bacteria;Actinobacteriota;Actinobacteria;Corynebacteriales;Nocardiaceae;Smaragdicoccus;Smaragdicoccus niigatensis	0.000264149	0	0	0	0	0	0	0	0	0
Bacteria;Actinobacteriota;Actinobacteria;Corynebacteriales;Nocardiaceae;Williamsia;bacterium UKR A6	0	0	0	0	0	0	0	0.000712586	0	0
Bacteria;Actinobacteriota;Actinobacteria;Corynebacteriales;Nocardiaceae;Williamsia;Williamsia maris	0	0	0.000334042	0	0	0	0	0	0	0
Bacteria;Actinobacteriota;Actinobacteria;Corynebacteriales;Nocardiaceae;Williamsia;Williamsia sterculiae	0.000264149	0	0	0	0	0	0	0	0	0
Bacteria;Actinobacteriota;Actinobacteria;Corynebacteriales;Tsukamurellaceae;Tsukamurella;metagenome	0	0	0	0	0	0	0	0.0434677	0.00129483	0
Bacteria;Actinobacteriota;Actinobacteria;Corynebacteriales;Tsukamurellaceae;Tsukamurella;Tsukamurella pulmonis	0	0	0.000668083	0	0	0	0	0	0	0
Bacteria;Actinobacteriota;Actinobacteria;Corynebacteriales;Tsukamurellaceae;Tsukamurella;Tsukamurella sp. PAO-44	0	0	0.000334042	0	0	0	0	0	0	0
Bacteria;Actinobacteriota;Actinobacteria;Corynebacteriales;Tsukamurellaceae;Tsukamurella;uncultured bacterium	0	0	0.000334042	0	0	0	0	0	0	0
Bacteria;Actinobacteriota;Actinobacteria;Corynebacteriales;Tsukamurellaceae;Tsukamurella;uncultured Tsukamurella sp.	0	0	0	0	0	0	0	0.000712586	0	0
Bacteria;Actinobacteriota;Actinobacteria;Corynebacteriales;uncultured bacterium	0	0	0	0	0	0	0	0	0.00258967	0
Bacteria;Actinobacteriota;Actinobacteria;Corynebacteriales;uncultured;uncultured bacterium	0.000264149	0	0	0	0	0	0	0	0	0
Bacteria;Actinobacteriota;Actinobacteria;Euzebyales;Euzebyaceae;uncultured;uncultured bacterium	0.000264149	0	0	0	0	0	0	0	0	0
Bacteria;Actinobacteriota;Actinobacteria;Frankiales;Acidothermaceae;Acidothermus;uncultured bacterium	0	0.000231748	0	0.000407538	0	0	0	0	0	0
Bacteria;Actinobacteriota;Actinobacteria;Frankiales;Cryptosporangiaceae;Cryptosporangium;Cryptosporangium arvum	0	0	0	0	0	0	0	0	0.00258967	0
Bacteria;Actinobacteriota;Actinobacteria;Frankiales;Frankiaceae;Frankia;Frankia sp.	0.000264149	0	0.000334042	0	0	0	0	0	0	0
Bacteria;Actinobacteriota;Actinobacteria;Frankiales;Frankiaceae;Jatrophihabitans;Frankia sp. Iso899	0	0	0	0	0	0	0	0	0.00129483	0
Bacteria;Actinobacteriota;Actinobacteria;Frankiales;Frankiaceae;Jatrophihabitans;uncultured bacterium	0	0	0	0	0	0	0	0	0.00129483	0
Bacteria;Actinobacteriota;Actinobacteria;Frankiales;Geodermatophilaceae;Blastococcus;uncultured bacterium	0	0	0	0	0	0	0	0.00142517	0.00129483	0
Bacteria;Actinobacteriota;Actinobacteria;Frankiales;Geodermatophilaceae;Geodermatophilus;Geodermatophilus obscurus	0.000264149	0	0	0	0	0	0	0	0	0
Bacteria;Actinobacteriota;Actinobacteria;Frankiales;Geodermatophilaceae;Geodermatophilus;Geodermatophilus sp.	0	0	0	0	0	0	0	0	0.00129483	0
Bacteria;Actinobacteriota;Actinobacteria;Frankiales;Geodermatophilaceae;Geodermatophilus;Geodermatophilus tzadiensis	0.000264149	0	0	0	0	0	0	0	0	0
Bacteria;Actinobacteriota;Actinobacteria;Frankiales;Geodermatophilaceae;Klenkia;Geodermatophilus sp. Leaf369	0	0	0	0	0	0	0	0.000712586	0.00129483	0
Bacteria;Actinobacteriota;Actinobacteria;Frankiales;Geodermatophilaceae;Modestobacter;Geodermatophilus	0	0	0.000334042	0	0	0	0	0	0	0
Bacteria;Actinobacteriota;Actinobacteria;Frankiales;Geodermatophilaceae;Modestobacter;Modestobacter caceresii	0	0	0	0	0	0	0	0.00142517	0	0
Bacteria;Actinobacteriota;Actinobacteria;Frankiales;Geodermatophilaceae;Modestobacter;Modestobacter multiseptatus	0	0	0	0	0	0	0	0	0.00129483	0
Bacteria;Actinobacteriota;Actinobacteria;Frankiales;Geodermatophilaceae;Modestobacter;Modestobacter roseus	0	0.000231748	0	0	0.000233721	0	0	0	0	0
Bacteria;Actinobacteriota;Actinobacteria;Frankiales;Geodermatophilaceae;Modestobacter;Modestobacter versicolor	0	0	0.000334042	0	0	0	0	0	0	0
Bacteria;Actinobacteriota;Actinobacteria;Frankiales;Geodermatophilaceae;Modestobacter;uncultured bacterium	0.000264149	0	0	0	0	0	0	0	0	0
Bacteria;Actinobacteriota;Actinobacteria;Frankiales;Nakamurellaceae;Nakamurella;Nakamurella flavida	0	0	0	0	0	0	0	0	0.0038845	0
Bacteria;Actinobacteriota;Actinobacteria;Frankiales;Sporichthyaceae;hgcI clade;marine metagenome	0.00184904	0.000463495	0.000668083	0	0.000701164	0	0	0	0	0
Bacteria;Actinobacteriota;Actinobacteria;Frankiales;Sporichthyaceae;hgcI clade;uncultured actinobacterium	0	0	0	0	0.000233721	0	0	0	0	0
Bacteria;Actinobacteriota;Actinobacteria;Frankiales;uncultured bacterium	0	0	0	0	0	0	0	0	0	0.000804751
Bacteria;Actinobacteriota;Actinobacteria;Frankiales;uncultured;uncultured actinobacterium	0	0	0	0	0	0	0	0	0	0.0016095
Bacteria;Actinobacteriota;Actinobacteria;Frankiales;uncultured;uncultured bacterium	0.000264149	0	0.000668083	0	0	0	0	0	0.00517933	0
Bacteria;Actinobacteriota;Actinobacteria;Glycomycetales;Glycomycetaceae;Glycomyces;Glycomyces sambucus	0	0	0	0	0	0	0	0	0.00129483	0
Bacteria;Actinobacteriota;Actinobacteria;Glycomycetales;Glycomycetaceae;Glycomyces;uncultured bacterium	0	0	0	0	0	0	0	0	0.00129483	0
Bacteria;Actinobacteriota;Actinobacteria;Kineosporiales;Kineosporiaceae;Kineococcus;Kineococcus gynurae	0.142641	0.0241017	0.185727	0.02649	0.0322535	0.000894518	0	0	0	0
Bacteria;Actinobacteriota;Actinobacteria;Kineosporiales;Kineosporiaceae;Kineococcus;Kineococcus-like bacterium AS3381	0	0	0	0	0.000233721	0	0	0	0	0
Bacteria;Actinobacteriota;Actinobacteria;Kineosporiales;Kineosporiaceae;Kineosporia;Kineosporia aurantiaca	0	0	0	0	0	0	0	0	0.00129483	0
Bacteria;Actinobacteriota;Actinobacteria;Kineosporiales;Kineosporiaceae;Pseudokineococcus;Ornithinimicrobium sp. YIM KMY41	0	0	0	0	0	0	0	0.00142517	0	0
Bacteria;Actinobacteriota;Actinobacteria;Kineosporiales;Kineosporiaceae;Quadrisphaera;Quadrisphaera granulorum	0	0	0	0	0.000233721	0	0	0	0	0
Bacteria;Actinobacteriota;Actinobacteria;Kineosporiales;Kineosporiaceae;Quadrisphaera;uncultured bacterium	0.000264149	0	0.000334042	0	0	0	0	0	0	0
Bacteria;Actinobacteriota;Actinobacteria;Micrococcales;Beutenbergiaceae;metagenome	0	0	0	0	0	0	0	0	0.00129483	0
Bacteria;Actinobacteriota;Actinobacteria;Micrococcales;Beutenbergiaceae;Salana;uncultured bacterium	0	0	0	0.000407538	0	0	0	0	0	0
Bacteria;Actinobacteriota;Actinobacteria;Micrococcales;Bogoriellaceae;Georgenia;Georgenia muralis	0	0	0.000334042	0	0	0	0	0	0	0
Bacteria;Actinobacteriota;Actinobacteria;Micrococcales;Bogoriellaceae;Georgenia;Georgenia sp. SSCS26	0	0	0	0	0.000233721	0	0	0	0	0
Bacteria;Actinobacteriota;Actinobacteria;Micrococcales;Bogoriellaceae;Georgenia;metagenome	0	0	0	0	0	0	0	0.000712586	0	0
Bacteria;Actinobacteriota;Actinobacteria;Micrococcales;Brevibacteriaceae;Brevibacterium;uncultured bacterium	0	0.000231748	0	0	0	0	0	0	0	0
Bacteria;Actinobacteriota;Actinobacteria;Micrococcales;Cellulomonadaceae;Cellulomonas;Cellulomonas biazotea	0	0	0.000334042	0	0	0	0	0	0	0
Bacteria;Actinobacteriota;Actinobacteria;Micrococcales;Cellulomonadaceae;Cellulomonas;Cellulomonas hominis	0	0	0.000334042	0	0	0	0	0	0	0
Bacteria;Actinobacteriota;Actinobacteria;Micrococcales;Cellulomonadaceae;Cellulomonas;Cellulomonas sp. enrichment culture clone O8	0	0	0	0	0	0	0	0	0.00258967	0
Bacteria;Actinobacteriota;Actinobacteria;Micrococcales;Cellulomonadaceae;Cellulomonas;Cellulomonas sp. PAMC 80006	0	0	0	0	0	0	0	0	0.00129483	0
Bacteria;Actinobacteriota;Actinobacteria;Micrococcales;Cellulomonadaceae;Cellulomonas;uncultured bacterium	0	0	0	0	0	0	0	0.00285034	0.00517933	0.000804751
Bacteria;Actinobacteriota;Actinobacteria;Micrococcales;Dermacoccaceae;Dermacoccus;Dermacoccus barathri	0	0	0	0	0	0	0	0	0.00129483	0
Bacteria;Actinobacteriota;Actinobacteria;Micrococcales;Dermatophilaceae;Dermatophilus;Dermatophilus congolensis	0	0.000231748	0	0	0	0	0	0	0	0
Bacteria;Actinobacteriota;Actinobacteria;Micrococcales;Dermatophilaceae;uncultured;uncultured bacterium	0.000264149	0	0	0	0	0	0	0.000712586	0	0
Bacteria;Actinobacteriota;Actinobacteria;Micrococcales;Intrasporangiaceae;Tetrasphaera;metagenome	0.000264149	0	0	0	0	0	0	0	0.00129483	0
Bacteria;Actinobacteriota;Actinobacteria;Micrococcales;Intrasporangiaceae;Tetrasphaera;Phycicoccus elongatus	0	0	0.000668083	0	0	0	0	0	0	0
Bacteria;Actinobacteriota;Actinobacteria;Micrococcales;Intrasporangiaceae;Tetrasphaera;uncultured bacterium	0.000264149	0	0	0	0	0	0	0.00285034	0	0
Bacteria;Actinobacteriota;Actinobacteria;Micrococcales;Microbacteriaceae;Agrococcus;Agrococcus lahaulensis DSM 17612	0	0	0	0	0	0	0	0.000712586	0	0
Bacteria;Actinobacteriota;Actinobacteria;Micrococcales;Microbacteriaceae;Agromyces;Agromyces mediolanus	0	0	0	0	0	0	0	0.000712586	0	0
Bacteria;Actinobacteriota;Actinobacteria;Micrococcales;Microbacteriaceae;Agromyces;Agromyces sp. IY07-4	0	0	0	0	0	0	0	0	0.00129483	0
Bacteria;Actinobacteriota;Actinobacteria;Micrococcales;Microbacteriaceae;Agromyces;Agromyces tropicus	0.000264149	0	0	0	0	0	0	0	0	0
Bacteria;Actinobacteriota;Actinobacteria;Micrococcales;Microbacteriaceae;Agromyces;Mycobacterium tuberculosis	0	0	0	0	0	0	0	0	0.00129483	0
Bacteria;Actinobacteriota;Actinobacteria;Micrococcales;Microbacteriaceae;Candidatus Aquiluna;marine metagenome	0.00713203	0.00254922	0.00701487	0.00631684	0.000934885	0	0	0	0	0
Bacteria;Actinobacteriota;Actinobacteria;Micrococcales;Microbacteriaceae;Candidatus Aquiluna;uncultured bacterium	0.000792447	0	0	0	0	0	0	0.000712586	0	0
Bacteria;Actinobacteriota;Actinobacteria;Micrococcales;Microbacteriaceae;Clavibacter;Clavibacter michiganensis	0	0.000231748	0	0	0	0	0	0	0	0
Bacteria;Actinobacteriota;Actinobacteria;Micrococcales;Microbacteriaceae;Clavibacter;metagenome	0	0	0.000334042	0	0	0	0	0	0	0
Bacteria;Actinobacteriota;Actinobacteria;Micrococcales;Microbacteriaceae;Curtobacterium;Curtobacterium pusillum	0	0	0	0	0	0	0	0	0	0.000804751
Bacteria;Actinobacteriota;Actinobacteria;Micrococcales;Microbacteriaceae;DS001;marine metagenome	0	0.000231748	0.000334042	0.00122261	0	0	0	0	0	0
Bacteria;Actinobacteriota;Actinobacteria;Micrococcales;Microbacteriaceae;Gulosibacter;Gulosibacter molinativorax	0.000264149	0	0	0	0	0	0	0	0	0
Bacteria;Actinobacteriota;Actinobacteria;Micrococcales;Microbacteriaceae;Leucobacter;Caenorhabditis remanei	0.00184904	0.000231748	0.00233829	0.000815076	0.000233721	0	0	0	0	0
Bacteria;Actinobacteriota;Actinobacteria;Micrococcales;Microbacteriaceae;Leucobacter;Leucobacter exalbidus	0.000264149	0	0	0	0	0	0	0	0	0
Bacteria;Actinobacteriota;Actinobacteria;Micrococcales;Microbacteriaceae;Leucobacter;Leucobacter sp. CBX152	0	0	0	0	0	0	0	0.000712586	0	0
Bacteria;Actinobacteriota;Actinobacteria;Micrococcales;Microbacteriaceae;Leucobacter;uncultured bacterium	0.000528298	0	0.000334042	0.000407538	0.000701164	0	0	0	0.00129483	0.000804751
Bacteria;Actinobacteriota;Actinobacteria;Micrococcales;Microbacteriaceae;Marisediminicola;Agreia pratensis	0.000264149	0	0	0	0	0	0	0	0	0
Bacteria;Actinobacteriota;Actinobacteria;Micrococcales;Micrococcaceae;Arthrobacter;actinobacterium EC5	0.000528298	0	0	0	0	0	0	0	0	0
Bacteria;Actinobacteriota;Actinobacteria;Micrococcales;Micrococcaceae;Arthrobacter;Arthrobacter castelli DSM 16402	0	0	0	0	0	0	0	0.000712586	0	0
Bacteria;Actinobacteriota;Actinobacteria;Micrococcales;Micrococcaceae;Arthrobacter;Arthrobacter sp.	0	0	0.000334042	0	0	0	0	0	0	0
Bacteria;Actinobacteriota;Actinobacteria;Micrococcales;Micrococcaceae;Arthrobacter;Arthrobacter sp. III-102	0.000264149	0	0	0	0	0	0	0	0	0
Bacteria;Actinobacteriota;Actinobacteria;Micrococcales;Micrococcaceae;Arthrobacter;Arthrobacter sp. J3.16	0	0.000463495	0	0	0	0	0	0	0	0
Bacteria;Actinobacteriota;Actinobacteria;Micrococcales;Micrococcaceae;Arthrobacter;uncultured bacterium	0	0	0.000334042	0.000407538	0.000233721	0	0	0.00356293	0.00129483	0
Bacteria;Actinobacteriota;Actinobacteria;Micrococcales;Micrococcaceae;Glutamicibacter;Arthrobacter sp. RH-19	0	0	0	0	0	0.000298173	0	0	0	0
Bacteria;Actinobacteriota;Actinobacteria;Micrococcales;Micrococcaceae;Glutamicibacter;psychrophilic marine bacterium PS32	0.000528298	0.000231748	0	0.000407538	0	0	0	0	0	0
Bacteria;Actinobacteriota;Actinobacteria;Micrococcales;Micrococcaceae;Kocuria;Kocuria flava	0	0	0.000334042	0	0	0	0	0	0	0
Bacteria;Actinobacteriota;Actinobacteria;Micrococcales;Micrococcaceae;Kocuria;Kocuria palustris PEL	0	0	0	0	0	0	0	0.00142517	0	0
Bacteria;Actinobacteriota;Actinobacteria;Micrococcales;Micrococcaceae;Kocuria;Kocuria sp.	0.000264149	0	0	0	0	0	0	0	0	0
Bacteria;Actinobacteriota;Actinobacteria;Micrococcales;Micrococcaceae;Micrococcus;Micrococcus luteus	0.000264149	0	0	0	0	0	0	0	0.00129483	0
Bacteria;Actinobacteriota;Actinobacteria;Micrococcales;Micrococcaceae;Micrococcus;Micrococcus sp. UYEF5	0	0	0	0	0	0	0	0	0.00258967	0
Bacteria;Actinobacteriota;Actinobacteria;Micrococcales;Micrococcaceae;Micrococcus;Micrococcus yunnanensis	0	0	0.000334042	0	0	0	0	0	0	0
Bacteria;Actinobacteriota;Actinobacteria;Micrococcales;Micrococcaceae;Micrococcus;uncultured bacterium	0.000264149	0	0	0	0	0	0	0	0.00258967	0
Bacteria;Actinobacteriota;Actinobacteria;Micrococcales;Micrococcaceae;Nesterenkonia;bacterium K28	0	0	0	0	0.000233721	0	0	0	0	0
Bacteria;Actinobacteriota;Actinobacteria;Micrococcales;Micrococcaceae;Nesterenkonia;Nesterenkonia massiliensis	0	0	0	0	0	0	0	0.00142517	0	0
Bacteria;Actinobacteriota;Actinobacteria;Micrococcales;Micrococcaceae;Paenarthrobacter;Arthrobacter sp. Y-fx8	0	0	0.000334042	0	0	0	0	0	0	0
Bacteria;Actinobacteriota;Actinobacteria;Micrococcales;Micrococcaceae;Paenarthrobacter;uncultured bacterium	0.000264149	0	0	0.000203769	0	0	0	0	0	0
Bacteria;Actinobacteriota;Actinobacteria;Micrococcales;Micrococcaceae;Paeniglutamicibacter;Arthrobacter sp. G8	0	0	0	0.000203769	0	0	0	0	0	0
Bacteria;Actinobacteriota;Actinobacteria;Micrococcales;Micrococcaceae;Pseudarthrobacter;Arthrobacter sp. Kaza-36	0	0	0	0.000203769	0	0	0	0	0	0
Bacteria;Actinobacteriota;Actinobacteria;Micrococcales;Micrococcaceae;Pseudarthrobacter;Arthrobacter sp. THG-SQM6	0	0	0	0	0	0	0	0	0.00129483	0
Bacteria;Actinobacteriota;Actinobacteria;Micrococcales;Micrococcaceae;Pseudarthrobacter;Pseudarthrobacter niigatensis	0	0	0	0.000203769	0	0	0	0	0	0
Bacteria;Actinobacteriota;Actinobacteria;Micrococcales;Micrococcaceae;Pseudarthrobacter;uncultured bacterium	0	0	0	0	0	0	0	0	0.00129483	0
Bacteria;Actinobacteriota;Actinobacteria;Micrococcales;Micrococcaceae;Renibacterium;Renibacterium salmoninarum	0.000264149	0	0	0	0	0	0	0	0	0
Bacteria;Actinobacteriota;Actinobacteria;Micrococcales;Micrococcaceae;Rothia;Rothia mucilaginosa ATCC 25296	0.0110943	0.00718417	0.0130276	0.0103922	0.00186977	0.000596346	0	0	0	0
Bacteria;Actinobacteriota;Actinobacteria;Micrococcales;Micrococcaceae;Rothia;Rothia mucilaginosa DY-18	0.000528298	0	0	0	0	0	0	0	0	0
Bacteria;Actinobacteriota;Actinobacteria;Micrococcales;Micrococcaceae;Rothia;uncultured bacterium	0.0010566	0	0.000668083	0	0	0	0	0	0.00258967	0
Bacteria;Actinobacteriota;Actinobacteria;Micrococcales;Micrococcaceae;Rothia;uncultured organism	0	0.000231748	0	0	0.000233721	0	0	0	0	0
Bacteria;Actinobacteriota;Actinobacteria;Micrococcales;Micrococcaceae;Sinomonas;Arthrobacter sp. PAMU-1.14	0.000264149	0	0	0	0	0	0	0	0	0
Bacteria;Actinobacteriota;Actinobacteria;Micrococcales;Micrococcaceae;Sinomonas;Sinomonas albida	0.000264149	0	0	0	0	0	0	0	0	0
Bacteria;Actinobacteriota;Actinobacteria;Micrococcales;Promicromonosporaceae;Cellulosimicrobium;actinobacterium WB2	0.0245659	0.0115874	0.0237169	0.015894	0.00490815	0.00178904	0	0	0	0
Bacteria;Actinobacteriota;Actinobacteria;Micrococcales;Promicromonosporaceae;Cellulosimicrobium;Cellulomonadaceae bacterium RR8	0.00554713	0.00231748	0.0040085	0.00489045	0.000467443	0.000596346	0	0	0	0
Bacteria;Actinobacteriota;Actinobacteria;Micrococcales;Promicromonosporaceae;Cellulosimicrobium;Cellulomonas sp. Ao-9	0.000528298	0	0.000334042	0	0	0	0	0	0.00258967	0
Bacteria;Actinobacteriota;Actinobacteria;Micrococcales;Promicromonosporaceae;Promicromonospora;uncultured bacterium	0.000264149	0.000231748	0	0	0	0	0	0	0	0
Bacteria;Actinobacteriota;Actinobacteria;Micrococcales;Ruaniaceae;Ruania;uncultured bacterium	0	0	0	0	0	0	0	0	0.00129483	0
Bacteria;Actinobacteriota;Actinobacteria;Micrococcales;Sanguibacteraceae;Sanguibacter-Flavimobilis;uncultured bacterium	0	0	0	0.000203769	0	0	0	0	0	0
Bacteria;Actinobacteriota;Actinobacteria;Micromonosporales;Micromonosporaceae;Actinoplanes;Actinoplanes digitatis	0	0	0.000334042	0	0	0	0	0	0	0
Bacteria;Actinobacteriota;Actinobacteria;Micromonosporales;Micromonosporaceae;Actinoplanes;Actinoplanes friuliensis	0.000264149	0	0	0	0	0	0	0	0	0
Bacteria;Actinobacteriota;Actinobacteria;Micromonosporales;Micromonosporaceae;Asanoa;uncultured Krasilnikovia sp.	0	0	0	0	0	0	0	0	0.00129483	0
Bacteria;Actinobacteriota;Actinobacteria;Micromonosporales;Micromonosporaceae;Dactylosporangium;metagenome	0	0	0	0	0	0	0	0	0.00129483	0
Bacteria;Actinobacteriota;Actinobacteria;Micromonosporales;Micromonosporaceae;Dactylosporangium;uncultured actinobacterium	0	0	0	0	0	0	0	0.000712586	0	0
Bacteria;Actinobacteriota;Actinobacteria;Micromonosporales;Micromonosporaceae;Longispora;compost metagenome	0.000528298	0	0	0	0	0	0	0	0	0
Bacteria;Actinobacteriota;Actinobacteria;Micromonosporales;Micromonosporaceae;Longispora;Micromonosporaceae bacterium	0	0	0	0	0	0	0	0	0.00129483	0
Bacteria;Actinobacteriota;Actinobacteria;Micromonosporales;Micromonosporaceae;Micromonospora;bacterium	0	0	0	0	0	0	0	0	0.00129483	0
Bacteria;Actinobacteriota;Actinobacteria;Micromonosporales;Micromonosporaceae;Micromonospora;Frankia sp.	0	0.000231748	0	0	0	0	0	0	0	0
Bacteria;Actinobacteriota;Actinobacteria;Micromonosporales;Micromonosporaceae;Micromonospora;metagenome	0	0	0	0	0	0	0	0	0.00129483	0
Bacteria;Actinobacteriota;Actinobacteria;Micromonosporales;Micromonosporaceae;Micromonospora;Micromonospora echinaurantiaca	0	0	0	0	0.000233721	0	0	0	0	0
Bacteria;Actinobacteriota;Actinobacteria;Micromonosporales;Micromonosporaceae;Micromonospora;Micromonospora halophytica	0	0	0	0	0	0	0	0	0.00129483	0
Bacteria;Actinobacteriota;Actinobacteria;Micromonosporales;Micromonosporaceae;Micromonospora;Micromonospora sp.	0	0	0	0	0	0	0	0	0.00258967	0
Bacteria;Actinobacteriota;Actinobacteria;Micromonosporales;Micromonosporaceae;Micromonospora;Micromonospora sp. 173544	0	0	0	0	0	0	0	0	0.00129483	0
Bacteria;Actinobacteriota;Actinobacteria;Micromonosporales;Micromonosporaceae;Micromonospora;Micromonospora sp. L0204	0	0	0	0	0.000233721	0	0	0	0	0
Bacteria;Actinobacteriota;Actinobacteria;Micromonosporales;Micromonosporaceae;Micromonospora;Micromonospora sp. L0607	0.000264149	0	0	0	0	0	0	0	0.00129483	0
Bacteria;Actinobacteriota;Actinobacteria;Micromonosporales;Micromonosporaceae;Micromonospora;Micromonospora sp. L0801	0	0.000231748	0	0	0	0	0	0	0	0
Bacteria;Actinobacteriota;Actinobacteria;Micromonosporales;Micromonosporaceae;Micromonospora;Micromonospora sp. L1310	0	0	0.000334042	0	0	0	0	0	0.00129483	0
Bacteria;Actinobacteriota;Actinobacteria;Micromonosporales;Micromonosporaceae;Micromonospora;Micromonospora sp. NEAU-DD-4	0.000264149	0	0	0	0	0	0	0	0	0
Bacteria;Actinobacteriota;Actinobacteria;Micromonosporales;Micromonosporaceae;Micromonospora;uncultured bacterium	0	0	0	0	0	0	0	0	0.00129483	0
Bacteria;Actinobacteriota;Actinobacteria;Micromonosporales;Micromonosporaceae;Stackebrandtia;uncultured bacterium	0	0	0	0	0	0	0	0	0.00129483	0
Bacteria;Actinobacteriota;Actinobacteria;Nitriliruptorales;Nitriliruptoraceae;uncultured bacterium	0	0	0	0	0	0	0	0.000712586	0.00129483	0
Bacteria;Actinobacteriota;Actinobacteria;PeM15;marine metagenome	0.0126792	0.00718417	0.0143638	0.0279163	0.0077128	0.00685797	0	0	0	0
Bacteria;Actinobacteriota;Actinobacteria;PeM15;metagenome	0.000264149	0	0	0	0	0	0	0.000712586	0.00129483	0
Bacteria;Actinobacteriota;Actinobacteria;PeM15;uncultured bacterium	0	0	0.000334042	0	0	0	0	0	0	0
Bacteria;Actinobacteriota;Actinobacteria;Propionibacteriales;Nocardioidaceae;Aeromicrobium;Aeromicrobium marinum DSM 15272	0.00343394	0.00092699	0.00434254	0.00366784	0.000233721	0.000596346	0	0	0	0
Bacteria;Actinobacteriota;Actinobacteria;Propionibacteriales;Nocardioidaceae;Aeromicrobium;metagenome	0	0	0	0	0	0	0	0	0.00906384	0.000804751
Bacteria;Actinobacteriota;Actinobacteria;Propionibacteriales;Nocardioidaceae;Kribbella;bacterium BrCerrado22	0	0	0.000334042	0	0	0	0	0	0	0
Bacteria;Actinobacteriota;Actinobacteria;Propionibacteriales;Nocardioidaceae;Marmoricola;uncultured Nocardioides sp.	0	0	0	0	0	0	0	0	0.00129483	0
Bacteria;Actinobacteriota;Actinobacteria;Propionibacteriales;Nocardioidaceae;Nocardioides;Marmoricola sp. UNPA182	0	0	0	0.000203769	0	0	0	0	0	0
Bacteria;Actinobacteriota;Actinobacteria;Propionibacteriales;Nocardioidaceae;Nocardioides;Nocardioides panacihumi	0	0.00092699	0	0	0	0	0	0	0	0
Bacteria;Actinobacteriota;Actinobacteria;Propionibacteriales;Nocardioidaceae;Nocardioides;Nocardioides sp. 116-VN10-1W	0	0	0	0	0	0	0	0	0.00129483	0
Bacteria;Actinobacteriota;Actinobacteria;Propionibacteriales;Nocardioidaceae;Nocardioides;Nocardioides sp. CCGE2221	0	0	0	0	0	0	0	0	0.00129483	0
Bacteria;Actinobacteriota;Actinobacteria;Propionibacteriales;Nocardioidaceae;Nocardioides;uncultured bacterium	0.00132075	0.000463495	0.00167021	0.00163015	0.000467443	0	0	0	0.00129483	0
Bacteria;Actinobacteriota;Actinobacteria;Propionibacteriales;Nocardioidaceae;Nocardioides;uncultured Marmoricola sp.	0	0.000231748	0	0	0	0	0	0	0	0
Bacteria;Actinobacteriota;Actinobacteria;Propionibacteriales;Nocardioidaceae;uncultured;uncultured bacterium	0	0.000231748	0.000668083	0	0	0	0	0	0.00129483	0
Bacteria;Actinobacteriota;Actinobacteria;Propionibacteriales;Propionibacteriaceae;Acidipropionibacterium;Acidipropionibacterium acidipropionici	0	0	0.000334042	0	0	0.000596346	0	0	0	0
Bacteria;Actinobacteriota;Actinobacteria;Propionibacteriales;Propionibacteriaceae;Aestuariimicrobium;metagenome	0	0	0	0	0	0	0	0	0.00129483	0
Bacteria;Actinobacteriota;Actinobacteria;Propionibacteriales;Propionibacteriaceae;Cutibacterium;Cutibacterium acnes	0	0	0	0	0	0.000298173	0	0	0	0
Bacteria;Actinobacteriota;Actinobacteria;Propionibacteriales;Propionibacteriaceae;Cutibacterium;Cutibacterium granulosum	0	0	0	0	0	0.000596346	0	0	0	0
Bacteria;Actinobacteriota;Actinobacteria;Propionibacteriales;Propionibacteriaceae;Cutibacterium;uncultured bacterium	0.00132075	0.000231748	0.000668083	0.000203769	0.000467443	0	0	0.000712586	0.00258967	0
Bacteria;Actinobacteriota;Actinobacteria;Propionibacteriales;Propionibacteriaceae;Friedmanniella;uncultured bacterium	0.000264149	0	0	0	0.000467443	0	0	0	0	0
Bacteria;Actinobacteriota;Actinobacteria;Propionibacteriales;Propionibacteriaceae;Haloactinopolyspora;metagenome	0	0	0	0	0	0	0	0	0.00906384	0
Bacteria;Actinobacteriota;Actinobacteria;Propionibacteriales;Propionibacteriaceae;Microlunatus;uncultured bacterium	0	0	0	0	0	0	0	0	0.00129483	0
Bacteria;Actinobacteriota;Actinobacteria;Propionibacteriales;Propionibacteriaceae;Micropruina;uncultured bacterium	0	0	0	0.000203769	0	0	0	0	0	0
Bacteria;Actinobacteriota;Actinobacteria;Propionibacteriales;Propionibacteriaceae;Phytoactinopolyspora;Phytoactinopolyspora sp. YIM 96934	0	0	0	0	0	0	0	0.00213776	0.0142432	0.0016095
Bacteria;Actinobacteriota;Actinobacteria;Propionibacteriales;Propionibacteriaceae;Propionicicella;uncultured bacterium	0.000264149	0	0	0	0	0	0	0	0	0
Bacteria;Actinobacteriota;Actinobacteria;Propionibacteriales;Propionibacteriaceae;Propioniciclava;metagenome	0.000264149	0	0	0	0	0	0	0	0	0
Bacteria;Actinobacteriota;Actinobacteria;Propionibacteriales;Propionibacteriaceae;Pseudopropionibacterium;Propionibacterium sp. oral clone BN085	0.000528298	0.00115874	0.00300637	0.000815076	0	0	0	0	0	0
Bacteria;Actinobacteriota;Actinobacteria;Propionibacteriales;Propionibacteriaceae;Raineyella;Propionibacteriaceae bacterium MOB600	0.000264149	0	0	0	0	0	0	0	0	0
Bacteria;Actinobacteriota;Actinobacteria;Propionibacteriales;Propionibacteriaceae;Tessaracoccus;Propionibacteriaceae bacterium P6A17	0	0	0	0	0	0	0	0.000712586	0.007769	0
Bacteria;Actinobacteriota;Actinobacteria;Propionibacteriales;Propionibacteriaceae;Tessaracoccus;uncultured bacterium	0	0.000231748	0	0	0	0	0	0	0	0
Bacteria;Actinobacteriota;Actinobacteria;Propionibacteriales;Propionibacteriaceae;Tessaracoccus;uncultured Tessaracoccus sp.	0	0	0	0	0	0	0	0	0.00129483	0
Bacteria;Actinobacteriota;Actinobacteria;Propionibacteriales;Propionibacteriaceae;uncultured;metagenome	0.000264149	0	0	0.000203769	0	0	0	0	0	0
Bacteria;Actinobacteriota;Actinobacteria;Propionibacteriales;Propionibacteriaceae;uncultured;uncultured bacterium	0	0	0	0	0	0	0	0.000712586	0	0
Bacteria;Actinobacteriota;Actinobacteria;Pseudonocardiales;Pseudonocardiaceae;Actinoalloteichus;Actinoalloteichus cyanogriseus	0.000264149	0	0	0	0	0	0	0	0	0
Bacteria;Actinobacteriota;Actinobacteria;Pseudonocardiales;Pseudonocardiaceae;Actinokineospora;Actinokineospora globicatena	0.000264149	0	0	0	0	0	0	0	0	0
Bacteria;Actinobacteriota;Actinobacteria;Pseudonocardiales;Pseudonocardiaceae;Actinopolyspora;Actinopolyspora halophila	0	0	0	0	0	0	0	0	0	0.000804751
Bacteria;Actinobacteriota;Actinobacteria;Pseudonocardiales;Pseudonocardiaceae;Actinorectispora;Actinorectispora indica	0	0	0.000334042	0	0	0	0	0	0	0
Bacteria;Actinobacteriota;Actinobacteria;Pseudonocardiales;Pseudonocardiaceae;Actinosynnema;Actinosynnema mirum	0.000528298	0	0	0	0	0	0	0	0.00129483	0
Bacteria;Actinobacteriota;Actinobacteria;Pseudonocardiales;Pseudonocardiaceae;Alloactinosynnema;Streptomyces hygroscopicus	0	0	0	0	0	0	0	0.000712586	0	0
Bacteria;Actinobacteriota;Actinobacteria;Pseudonocardiales;Pseudonocardiaceae;Amycolatopsis;Amycolatopsis helveola	0.000264149	0	0	0	0	0	0	0	0	0
Bacteria;Actinobacteriota;Actinobacteria;Pseudonocardiales;Pseudonocardiaceae;Amycolatopsis;Amycolatopsis sp. ATCC 39116	0.00264149	0.00092699	0.00133617	0	0.000934885	0	0	0.000712586	0	0
Bacteria;Actinobacteriota;Actinobacteria;Pseudonocardiales;Pseudonocardiaceae;Crossiella;Crossiella cryophila	0.000264149	0	0.00100212	0.000407538	0	0	0	0	0	0
Bacteria;Actinobacteriota;Actinobacteria;Pseudonocardiales;Pseudonocardiaceae;Crossiella;uncultured actinobacterium	0	0.000231748	0	0	0	0	0	0	0	0
Bacteria;Actinobacteriota;Actinobacteria;Pseudonocardiales;Pseudonocardiaceae;Crossiella;uncultured bacterium	0.000264149	0	0	0	0	0	0	0	0.00129483	0
Bacteria;Actinobacteriota;Actinobacteria;Pseudonocardiales;Pseudonocardiaceae;Lechevalieria;Lentzea albidocapillata subsp. violacea	0.000264149	0	0	0	0	0	0	0	0.00129483	0
Bacteria;Actinobacteriota;Actinobacteria;Pseudonocardiales;Pseudonocardiaceae;Lechevalieria;Lentzea flava	0	0	0	0	0.000233721	0	0	0	0	0.000804751
Bacteria;Actinobacteriota;Actinobacteria;Pseudonocardiales;Pseudonocardiaceae;Pseudonocardia;Pseudonocardia ammonioxydans	0	0.000231748	0	0.000203769	0	0	0	0	0	0
Bacteria;Actinobacteriota;Actinobacteria;Pseudonocardiales;Pseudonocardiaceae;Pseudonocardia;Pseudonocardia salamisensis	0	0	0	0	0	0	0	0	0.00129483	0
Bacteria;Actinobacteriota;Actinobacteria;Pseudonocardiales;Pseudonocardiaceae;Pseudonocardia;Pseudonocardia soli	0	0	0.000668083	0	0	0	0	0	0	0
Bacteria;Actinobacteriota;Actinobacteria;Pseudonocardiales;Pseudonocardiaceae;Pseudonocardia;Pseudonocardia sp. MB03-A	0	0.000231748	0	0	0	0	0	0	0	0
Bacteria;Actinobacteriota;Actinobacteria;Pseudonocardiales;Pseudonocardiaceae;Pseudonocardia;Pseudonocardia sp. PMmon9	0	0	0.000334042	0	0	0	0	0.000712586	0.00129483	0
Bacteria;Actinobacteriota;Actinobacteria;Pseudonocardiales;Pseudonocardiaceae;Pseudonocardia;uncultured bacterium	0.000792447	0.000231748	0	0.000203769	0	0	0	0.00142517	0.00517933	0.000804751
Bacteria;Actinobacteriota;Actinobacteria;Pseudonocardiales;Pseudonocardiaceae;Pseudonocardia;uncultured Pseudonocardia sp.	0.000264149	0	0	0	0	0	0	0	0	0
Bacteria;Actinobacteriota;Actinobacteria;Pseudonocardiales;Pseudonocardiaceae;Saccharomonospora;Saccharomonospora xinjiangensis	0.000264149	0	0	0	0	0	0	0	0	0
Bacteria;Actinobacteriota;Actinobacteria;Pseudonocardiales;Pseudonocardiaceae;Saccharopolyspora;Haloactinomyces albus	0.000264149	0	0	0	0	0	0	0	0	0
Bacteria;Actinobacteriota;Actinobacteria;Pseudonocardiales;Pseudonocardiaceae;Saccharopolyspora;Saccharopolyspora gregorii	0	0	0.000334042	0	0	0	0	0	0	0
Bacteria;Actinobacteriota;Actinobacteria;Pseudonocardiales;Pseudonocardiaceae;Saccharopolyspora;Saccharopolyspora sp. BJ24	0.000528298	0.000463495	0.000668083	0	0.000233721	0	0	0	0	0
Bacteria;Actinobacteriota;Actinobacteria;Pseudonocardiales;Pseudonocardiaceae;Saccharopolyspora;Saccharopolyspora sp. T4S1	0	0	0	0	0	0	0	0	0.00129483	0
Bacteria;Actinobacteriota;Actinobacteria;Pseudonocardiales;Pseudonocardiaceae;Saccharothrix;Saccharothrix australiensis	0	0	0	0	0	0	0	0	0.00129483	0
Bacteria;Actinobacteriota;Actinobacteria;Pseudonocardiales;Pseudonocardiaceae;Saccharothrix;Saccharothrix espanaensis	0	0.000231748	0	0	0	0	0	0	0	0
Bacteria;Actinobacteriota;Actinobacteria;Pseudonocardiales;Pseudonocardiaceae;Saccharothrix;Saccharothrix mutabilis	0	0	0	0	0	0	0	0.000712586	0	0
Bacteria;Actinobacteriota;Actinobacteria;Pseudonocardiales;Pseudonocardiaceae;Saccharothrix;Saccharothrix variisporea	0	0	0	0	0	0	0	0	0.00129483	0
Bacteria;Actinobacteriota;Actinobacteria;Pseudonocardiales;Pseudonocardiaceae;Saccharothrix;Saccharothrix xinjiangensis	0.00528298	0.000463495	0.00367446	0.00122261	0.00210349	0.000596346	0	0	0	0
Bacteria;Actinobacteriota;Actinobacteria;Pseudonocardiales;Pseudonocardiaceae;uncultured;uncultured bacterium	0	0.000231748	0	0	0	0	0	0	0	0
Bacteria;Actinobacteriota;Actinobacteria;Streptomycetales;Streptomycetaceae;Kitasatospora;Kitasatospora atroaurantiaca	0	0	0	0	0	0	0	0.00213776	0.00129483	0
Bacteria;Actinobacteriota;Actinobacteria;Streptomycetales;Streptomycetaceae;Kitasatospora;Kitasatospora phosalacinea	0	0	0	0	0	0	0	0	0.00129483	0
Bacteria;Actinobacteriota;Actinobacteria;Streptomycetales;Streptomycetaceae;Streptacidiphilus;Streptacidiphilus jiangxiensis	0	0.000463495	0	0	0	0	0	0	0	0
Bacteria;Actinobacteriota;Actinobacteria;Streptomycetales;Streptomycetaceae;Streptomyces;metagenome	0	0	0	0	0	0	0	0	0.00129483	0
Bacteria;Actinobacteriota;Actinobacteria;Streptomycetales;Streptomycetaceae;Streptomyces;Streptomyces aurantiacus	0	0	0	0	0.000233721	0	0	0	0	0
Bacteria;Actinobacteriota;Actinobacteria;Streptomycetales;Streptomycetaceae;Streptomyces;Streptomyces clavuligerus ATCC 27064	0.00766033	0.00324447	0.00634679	0.00427915	0.00186977	0.000596346	0	0	0	0
Bacteria;Actinobacteriota;Actinobacteria;Streptomycetales;Streptomycetaceae;Streptomyces;Streptomyces griseorubiginosus	0	0	0	0	0	0	0	0	0	0.000804751
Bacteria;Actinobacteriota;Actinobacteria;Streptomycetales;Streptomycetaceae;Streptomyces;Streptomyces hawaiiensis	0	0	0	0	0.000233721	0	0	0	0	0
Bacteria;Actinobacteriota;Actinobacteria;Streptomycetales;Streptomycetaceae;Streptomyces;Streptomyces hygroscopicus	0.000264149	0	0	0	0	0	0	0	0	0
Bacteria;Actinobacteriota;Actinobacteria;Streptomycetales;Streptomycetaceae;Streptomyces;Streptomyces malaysiensis	0	0	0	0	0	0	0	0	0.00129483	0
Bacteria;Actinobacteriota;Actinobacteria;Streptomycetales;Streptomycetaceae;Streptomyces;Streptomyces narbonensis	0	0	0	0	0	0	0	0.000712586	0	0
Bacteria;Actinobacteriota;Actinobacteria;Streptomycetales;Streptomycetaceae;Streptomyces;Streptomyces pseudogriseolus	0	0	0	0	0	0	0	0	0	0.000804751
Bacteria;Actinobacteriota;Actinobacteria;Streptomycetales;Streptomycetaceae;Streptomyces;Streptomyces rimosus	0	0	0	0	0	0	0	0	0.0129483	0
Bacteria;Actinobacteriota;Actinobacteria;Streptomycetales;Streptomycetaceae;Streptomyces;Streptomyces roseochromogenus subsp. oscitans DS 12.976	0	0	0	0	0	0	0	0	0.00129483	0
Bacteria;Actinobacteriota;Actinobacteria;Streptomycetales;Streptomycetaceae;Streptomyces;Streptomyces sclerotialus	0	0	0.000334042	0	0	0	0	0	0	0
Bacteria;Actinobacteriota;Actinobacteria;Streptomycetales;Streptomycetaceae;Streptomyces;Streptomyces sp.	0	0	0	0.000203769	0	0	0	0	0.00129483	0.000804751
Bacteria;Actinobacteriota;Actinobacteria;Streptomycetales;Streptomycetaceae;Streptomyces;Streptomyces sp. AMJ3	0	0	0	0	0	0	0	0	0	0.000804751
Bacteria;Actinobacteriota;Actinobacteria;Streptomycetales;Streptomycetaceae;Streptomyces;Streptomyces sp. E1351	0	0	0	0	0	0	0	0	0.00129483	0
Bacteria;Actinobacteriota;Actinobacteria;Streptomycetales;Streptomycetaceae;Streptomyces;Streptomyces sp. FXJ7.086	0	0	0.000334042	0	0	0	0	0	0	0
Bacteria;Actinobacteriota;Actinobacteria;Streptomycetales;Streptomycetaceae;Streptomyces;Streptomyces sp. HGB0020	0.00739618	0.00185398	0.00334042	0.00366784	0.000467443	0	0	0	0	0
Bacteria;Actinobacteriota;Actinobacteria;Streptomycetales;Streptomycetaceae;Streptomyces;Streptomyces sp. NBRC 110468	0	0	0	0	0	0	0	0	0.00129483	0
Bacteria;Actinobacteriota;Actinobacteria;Streptomycetales;Streptomycetaceae;Streptomyces;Streptomyces sp. NRRL S-340	0	0	0	0	0	0	0	0.000712586	0.0103587	0
Bacteria;Actinobacteriota;Actinobacteria;Streptomycetales;Streptomycetaceae;Streptomyces;Streptomyces sp. PT12	0	0.000231748	0	0	0	0	0	0	0	0
Bacteria;Actinobacteriota;Actinobacteria;Streptomycetales;Streptomycetaceae;Streptomyces;Streptomyces sp. SIIA 17201	0	0	0	0	0	0	0	0	0.00129483	0
Bacteria;Actinobacteriota;Actinobacteria;Streptomycetales;Streptomycetaceae;Streptomyces;Streptomyces sp. THG S17-4	0	0	0	0	0	0	0	0	0.00129483	0
Bacteria;Actinobacteriota;Actinobacteria;Streptomycetales;Streptomycetaceae;Streptomyces;Streptomyces thermoviolaceus	0	0	0.000334042	0	0	0	0	0	0	0
Bacteria;Actinobacteriota;Actinobacteria;Streptomycetales;Streptomycetaceae;Streptomyces;Streptomyces uncialis	0	0	0	0	0	0	0	0	0.00258967	0
Bacteria;Actinobacteriota;Actinobacteria;Streptomycetales;Streptomycetaceae;Streptomyces;Streptomyces variabilis	0	0	0.000334042	0	0	0	0	0	0	0
Bacteria;Actinobacteriota;Actinobacteria;Streptomycetales;Streptomycetaceae;Streptomyces;Streptomyces viridochromogenes	0	0	0	0	0.000233721	0	0	0	0	0
Bacteria;Actinobacteriota;Actinobacteria;Streptomycetales;Streptomycetaceae;Streptomyces;uncultured bacterium	0	0	0	0	0	0	0	0	0.00129483	0
Bacteria;Actinobacteriota;Actinobacteria;Streptomycetales;Streptomycetaceae;Streptomyces;uncultured organism	0	0	0.000334042	0	0	0	0	0	0	0
Bacteria;Actinobacteriota;Actinobacteria;Streptosporangiales;Nocardiopsaceae;Nocardiopsis;Nocardiopsis exhalans	0	0	0	0	0	0	0	0	0.00129483	0
Bacteria;Actinobacteriota;Actinobacteria;Streptosporangiales;Nocardiopsaceae;Nocardiopsis;Nocardiopsis terrae	0	0	0	0	0	0	0	0.00213776	0	0
Bacteria;Actinobacteriota;Actinobacteria;Streptosporangiales;Streptosporangiaceae;Sphaerisporangium;Astrosporangium hypotensionis	0.00581128	0.00208573	0.00534466	0.00489045	0.00140233	0.00119269	0	0.00142517	0.007769	0
Bacteria;Actinobacteriota;Actinobacteria;Streptosporangiales;Streptosporangiaceae;uncultured;uncultured bacterium	0.000264149	0	0	0	0	0	0	0	0	0
Bacteria;Actinobacteriota;Coriobacteriia;Coriobacteriales;Coriobacteriaceae;Collinsella;Collinsella aerofaciens ATCC 25986	0	0	0	0	0	0.000596346	0	0	0	0
Bacteria;Actinobacteriota;Coriobacteriia;Coriobacteriales;Coriobacteriaceae;Collinsella;uncultured bacterium	0	0	0.000334042	0	0	0	0	0	0	0
Bacteria;Actinobacteriota;Coriobacteriia;Coriobacteriales;Eggerthellaceae;Denitrobacterium;Denitrobacterium detoxificans	0.000264149	0	0.000334042	0	0	0	0	0	0	0
Bacteria;Actinobacteriota;Coriobacteriia;Coriobacteriales;Eggerthellaceae;Enterorhabdus;mouse gut metagenome	0.0010566	0	0.000668083	0.000815076	0.000233721	0	0	0	0	0
Bacteria;Actinobacteriota;Coriobacteriia;Coriobacteriales;uncultured;uncultured bacterium	0	0	0.000334042	0	0	0	0	0	0	0
Bacteria;Actinobacteriota;MB-A2-108;uncultured bacterium contig00016	0.000264149	0	0	0	0	0	0	0	0	0
Bacteria;Actinobacteriota;Rubrobacteria;Rubrobacterales;Rubrobacteriaceae;Rubrobacter;metagenome	0	0	0	0	0	0	0	0	0.00129483	0
Bacteria;Actinobacteriota;Thermoleophilia;Gaiellales;Gaiellaceae;Gaiella;uncultured bacterium	0	0	0	0	0	0.000298173	0	0	0	0
Bacteria;Actinobacteriota;Thermoleophilia;Gaiellales;uncultured;Gaiella sp. EBR4-RS1	0	0	0	0	0	0.000298173	0	0	0	0
Bacteria;Actinobacteriota;Thermoleophilia;Gaiellales;uncultured;uncultured bacterium	0	0	0	0.000203769	0	0.137159	0	0	0	0.00724276
Bacteria;Actinobacteriota;Thermoleophilia;Gaiellales;uncultured;uncultured organism	0	0	0	0	0	0.0098397	0	0	0	0.000804751
Bacteria;Actinobacteriota;Thermoleophilia;Gaiellales;uncultured;uncultured Rubrobacteria bacterium	0	0	0	0	0	0.00715615	0	0	0	0
Bacteria;Actinobacteriota;Thermoleophilia;Solirubrobacterales;67-14;Solirubrobacterales bacterium 67-14	0	0	0	0	0	0	0	0	0	0.000804751
Bacteria;Actinobacteriota;Thermoleophilia;Solirubrobacterales;67-14;uncultured bacterium	0	0.000463495	0	0	0	0	0	0	0	0.000804751
Bacteria;Actinobacteriota;Thermoleophilia;Solirubrobacterales;Solirubrobacteraceae;Conexibacter;Conexibacter woesei Iso977N	0	0	0	0	0	0	0	0	0	0.000804751
Bacteria;Actinobacteriota;Thermoleophilia;Solirubrobacterales;Solirubrobacteraceae;Conexibacter;uncultured forest soil bacterium	0	0	0	0	0	0.000596346	0	0	0	0
Bacteria;Actinobacteriota;Thermoleophilia;uncultured;uncultured bacterium	0	0	0	0	0	0	0	0	0.00129483	0
Bacteria;Aquificota;Aquificae;Aquificales;Aquificaceae;Thermocrinis;Thermocrinis ruber	0	0	0	0.000203769	0	0	0	0	0	0
Bacteria;Armatimonadota;Armatimonadia;Armatimonadales;Armatimonadaceae;Armatimonas;Armatimonas rosea	0	0	0	0	0.000467443	0	0	0	0	0
Bacteria;Armatimonadota;Chthonomonadetes;Chthonomonadales;uncultured bacterium	0	0.00139049	0	0	0	0	0	0	0	0
Bacteria;Armatimonadota;uncultured;uncultured bacterium	0	0.000231748	0	0	0	0	0	0	0	0
Bacteria;Bacteroidota;Bacteroidia;Bacteroidales;Bacteroidaceae;Bacteroides;Bacteroides coprophilus DSM 18228 = JCM 13818	0	0	0	0	0	0.000596346	0	0	0	0
Bacteria;Bacteroidota;Bacteroidia;Bacteroidales;Bacteroidaceae;Bacteroides;Bacteroides massiliensis	0	0	0	0.000203769	0	0	0	0	0	0
Bacteria;Bacteroidota;Bacteroidia;Bacteroidales;Bacteroidaceae;Bacteroides;Bacteroides uniformis	0	0	0	0	0	0.000596346	0	0	0	0
Bacteria;Bacteroidota;Bacteroidia;Bacteroidales;Bacteroidaceae;Bacteroides;uncultured bacterium	0	0	0	0.00101884	0	0	0	0	0	0.000804751
Bacteria;Bacteroidota;Bacteroidia;Bacteroidales;Bacteroidaceae;Bacteroides;uncultured prokaryote	0	0	0	0.000407538	0	0	0	0	0	0
Bacteria;Bacteroidota;Bacteroidia;Bacteroidales;Dysgonomonadaceae;Candidatus Armantifilum;uncultured Bacteroidales bacterium	0	0.000463495	0	0	0	0	0	0	0	0
Bacteria;Bacteroidota;Bacteroidia;Bacteroidales;Dysgonomonadaceae;Dysgonomonas;Dysgonomonas hofstadii	0	0	0.000334042	0	0	0	0	0	0	0
Bacteria;Bacteroidota;Bacteroidia;Bacteroidales;Dysgonomonadaceae;Dysgonomonas;uncultured bacterium	0.000528298	0	0.000334042	0	0	0	0	0	0	0
Bacteria;Bacteroidota;Bacteroidia;Bacteroidales;Muribaculaceae;uncultured bacterium	0	0.000463495	0	0.000815076	0	0.00119269	0	0	0	0
Bacteria;Bacteroidota;Bacteroidia;Bacteroidales;Paludibacteraceae;F0058;uncultured bacterium	0.000528298	0	0	0	0	0	0	0	0	0
Bacteria;Bacteroidota;Bacteroidia;Bacteroidales;Paludibacteraceae;Paludibacter;uncultured bacterium	0.000528298	0	0	0	0	0.00119269	0	0	0	0
Bacteria;Bacteroidota;Bacteroidia;Bacteroidales;Prevotellaceae;Prevotella;Prevotella corporis	0	0	0	0	0	0	0	0	0	0.0016095
Bacteria;Bacteroidota;Bacteroidia;Bacteroidales;Prevotellaceae;Prevotella;Prevotella intermedia	0	0	0	0.000407538	0	0.000298173	0	0	0	0
Bacteria;Bacteroidota;Bacteroidia;Bacteroidales;Prevotellaceae;Prevotella;uncultured bacterium	0	0	0	0	0	0	0	0	0.00129483	0
Bacteria;Bacteroidota;Bacteroidia;Bacteroidales;Prevotellaceae;Prevotella_9;uncultured bacterium	0	0	0	0.000203769	0	0	0	0	0	0
Bacteria;Bacteroidota;Bacteroidia;Bacteroidales;Prevotellaceae;Prevotellaceae UCG-003;uncultured bacterium	0	0.000231748	0	0	0	0	0	0	0	0
Bacteria;Bacteroidota;Bacteroidia;Bacteroidales;Prolixibacteraceae;Meniscus;uncultured bacterium	0	0	0	0	0	0.000596346	0	0	0	0
Bacteria;Bacteroidota;Bacteroidia;Bacteroidales;Rikenellaceae;Alistipes;uncultured Bacteroidales bacterium	0	0	0.000334042	0	0	0	0	0	0	0
Bacteria;Bacteroidota;Bacteroidia;Bacteroidales;Rikenellaceae;Anaerocella;uncultured bacterium	0	0.000463495	0	0	0	0	0	0	0	0
Bacteria;Bacteroidota;Bacteroidia;Bacteroidales;Rikenellaceae;Anaerocella;uncultured Bacteroidetes bacterium	0	0.000463495	0	0	0	0	0	0	0	0
Bacteria;Bacteroidota;Bacteroidia;Bacteroidales;Rikenellaceae;Anaerocella;uncultured prokaryote	0	0.000231748	0	0	0	0	0	0	0	0
Bacteria;Bacteroidota;Bacteroidia;Bacteroidales;Rikenellaceae;DMER64;uncultured bacterium	0	0	0.000668083	0	0	0	0	0	0	0
Bacteria;Bacteroidota;Bacteroidia;Bacteroidales;Rikenellaceae;SP3-e08;uncultured bacterium	0.00396224	0	0	0.000203769	0	0	0	0	0	0
Bacteria;Bacteroidota;Bacteroidia;Bacteroidales;Rikenellaceae;uncultured;uncultured bacterium	0	0	0.00133617	0	0	0	0	0	0	0
Bacteria;Bacteroidota;Bacteroidia;Bacteroidales;SB-5;uncultured Bacteroidetes bacterium	0	0	0	0	0	0.000596346	0	0	0	0.000804751
Bacteria;Bacteroidota;Bacteroidia;Bacteroidales;Tannerellaceae;Parabacteroides;Parabacteroides distasonis	0	0.000463495	0	0.000407538	0.000467443	0.00178904	0	0.000712586	0	0.000804751
Bacteria;Bacteroidota;Bacteroidia;Bacteroidales;Tannerellaceae;Parabacteroides;Parabacteroides sp. CT06	0	0	0	0	0.000233721	0	0	0	0	0
Bacteria;Bacteroidota;Bacteroidia;Bacteroidales;Tannerellaceae;Parabacteroides;uncultured bacterium	0	0	0	0	0.000233721	0	0	0	0	0
Bacteria;Bacteroidota;Bacteroidia;Bacteroidetes VC2.1 Bac22;uncultured bacterium	0	0.000463495	0	0	0	0	0	0.000712586	0	0
Bacteria;Bacteroidota;Bacteroidia;Chitinophagales;Chitinophagaceae;Asinibacterium;uncultured bacterium	0	0	0.00100212	0	0	0	0	0	0	0
Bacteria;Bacteroidota;Bacteroidia;Chitinophagales;Chitinophagaceae;Aurantisolimonas;metagenome	0	0	0	0	0	0	0	0	0	0.000804751
Bacteria;Bacteroidota;Bacteroidia;Chitinophagales;Chitinophagaceae;Chitinophaga;Chitinophaga ginsengisegetis	0.0010566	0	0	0	0	0	0	0	0	0
Bacteria;Bacteroidota;Bacteroidia;Chitinophagales;Chitinophagaceae;Chitinophaga;Chitinophaga sp. MD30	0	0.000695243	0	0	0	0	0	0	0	0
Bacteria;Bacteroidota;Bacteroidia;Chitinophagales;Chitinophagaceae;Cnuella;uncultured bacterium	0.000792447	0	0	0	0	0	0	0	0	0
Bacteria;Bacteroidota;Bacteroidia;Chitinophagales;Chitinophagaceae;Edaphobaculum;metagenome	0	0	0	0	0	0	0	0	0	0.000804751
Bacteria;Bacteroidota;Bacteroidia;Chitinophagales;Chitinophagaceae;Edaphobaculum;uncultured bacterium	0	0.000231748	0	0	0	0	0	0	0	0
Bacteria;Bacteroidota;Bacteroidia;Chitinophagales;Chitinophagaceae;Ferruginibacter;metagenome	0.000528298	0	0	0	0	0	0	0	0	0
Bacteria;Bacteroidota;Bacteroidia;Chitinophagales;Chitinophagaceae;Ferruginibacter;Niastella sp. SCN 39-18	0.00132075	0	0	0	0	0	0	0	0	0
Bacteria;Bacteroidota;Bacteroidia;Chitinophagales;Chitinophagaceae;Ferruginibacter;uncultured bacterium	0.000528298	0	0.000668083	0	0	0	0	0	0	0
Bacteria;Bacteroidota;Bacteroidia;Chitinophagales;Chitinophagaceae;Flavihumibacter;Flavihumibacter sediminis	0.000528298	0	0	0	0	0	0	0	0	0
Bacteria;Bacteroidota;Bacteroidia;Chitinophagales;Chitinophagaceae;Flavihumibacter;Flavihumibacter sp. 7B-231	0.000264149	0	0	0	0	0	0	0	0	0
Bacteria;Bacteroidota;Bacteroidia;Chitinophagales;Chitinophagaceae;Flavihumibacter;Flavobacteriaceae bacterium TDMA-34	0.0155848	0	0	0	0	0	0	0	0	0
Bacteria;Bacteroidota;Bacteroidia;Chitinophagales;Chitinophagaceae;Flavihumibacter;uncultured bacterium	0.00237734	0	0	0	0	0	0	0	0	0
Bacteria;Bacteroidota;Bacteroidia;Chitinophagales;Chitinophagaceae;Flavihumibacter;uncultured Flavihumibacter sp.	0.00184904	0	0	0	0	0	0	0	0	0
Bacteria;Bacteroidota;Bacteroidia;Chitinophagales;Chitinophagaceae;Flavihumibacter;uncultured Sphingobacteriales bacterium	0.00132075	0	0	0	0	0	0	0	0	0
Bacteria;Bacteroidota;Bacteroidia;Chitinophagales;Chitinophagaceae;Flavisolibacter;Flavisolibacter sp. LY43	0	0	0	0	0	0.000596346	0	0	0	0
Bacteria;Bacteroidota;Bacteroidia;Chitinophagales;Chitinophagaceae;Flavisolibacter;Flavisolibacter tropicus	0	0.00139049	0	0	0	0.0032799	0	0	0	0.00241425
Bacteria;Bacteroidota;Bacteroidia;Chitinophagales;Chitinophagaceae;Flavisolibacter;uncultured bacterium	0.000528298	0	0.0040085	0	0	0.00208721	0	0	0	0
Bacteria;Bacteroidota;Bacteroidia;Chitinophagales;Chitinophagaceae;Flavitalea;uncultured Chitinophagaceae bacterium	0	0	0	0	0	0.000298173	0	0	0	0
Bacteria;Bacteroidota;Bacteroidia;Chitinophagales;Chitinophagaceae;Niabella;uncultured Bacteroidetes bacterium	0	0	0.000668083	0	0	0	0	0	0	0
Bacteria;Bacteroidota;Bacteroidia;Chitinophagales;Chitinophagaceae;Niastella;uncultured Chitinophagaceae bacterium	0	0	0	0	0	0	0	0	0	0.00241425
Bacteria;Bacteroidota;Bacteroidia;Chitinophagales;Chitinophagaceae;Parafilimonas;uncultured bacterium	0	0	0	0	0	0.00238538	0	0	0	0
Bacteria;Bacteroidota;Bacteroidia;Chitinophagales;Chitinophagaceae;Parasediminibacterium;uncultured bacterium	0.000264149	0	0.00701487	0	0	0	0	0	0	0
Bacteria;Bacteroidota;Bacteroidia;Chitinophagales;Chitinophagaceae;Puia;uncultured bacterium	0	0.000231748	0	0	0	0.00149086	0	0	0	0
Bacteria;Bacteroidota;Bacteroidia;Chitinophagales;Chitinophagaceae;Sediminibacterium;bacterium enrichment culture clone PKWE55-10	0.0010566	0	0.00634679	0	0	0	0	0	0.00129483	0
Bacteria;Bacteroidota;Bacteroidia;Chitinophagales;Chitinophagaceae;Sediminibacterium;Bacteroidetes bacterium SCGC AAA027-G08	0	0	0.000668083	0	0	0	0	0	0	0
Bacteria;Bacteroidota;Bacteroidia;Chitinophagales;Chitinophagaceae;Sediminibacterium;Candidatus Jacksonbacteria bacterium RIFOXYD2_FULL_43_21	0.0010566	0	0.00868508	0	0	0	0	0	0.00517933	0
Bacteria;Bacteroidota;Bacteroidia;Chitinophagales;Chitinophagaceae;Sediminibacterium;Chitinophagaceae bacterium IBVUCB1	0.000264149	0	0	0	0	0	0	0	0	0
Bacteria;Bacteroidota;Bacteroidia;Chitinophagales;Chitinophagaceae;Sediminibacterium;Chitinophagaceae bacterium IBVUCB2	0	0	0.00133617	0	0	0	0	0	0	0
Bacteria;Bacteroidota;Bacteroidia;Chitinophagales;Chitinophagaceae;Sediminibacterium;Hypsibius dujardini	0	0	0	0	0	0	0	0	0.00258967	0
Bacteria;Bacteroidota;Bacteroidia;Chitinophagales;Chitinophagaceae;Sediminibacterium;marine metagenome	0.00132075	0	0.00534466	0	0	0.000596346	0	0	0	0
Bacteria;Bacteroidota;Bacteroidia;Chitinophagales;Chitinophagaceae;Sediminibacterium;metagenome	0	0	0.000668083	0	0	0	0	0	0.0116535	0.000804751
Bacteria;Bacteroidota;Bacteroidia;Chitinophagales;Chitinophagaceae;Sediminibacterium;Sediminibacterium ginsengisoli	0.000264149	0	0.00434254	0	0.000467443	0	0	0	0	0
Bacteria;Bacteroidota;Bacteroidia;Chitinophagales;Chitinophagaceae;Sediminibacterium;Sediminibacterium goheungense	0.000264149	0	0.0257212	0	0	0	0	0	0.00517933	0
Bacteria;Bacteroidota;Bacteroidia;Chitinophagales;Chitinophagaceae;Sediminibacterium;Sediminibacterium salmoneum	0.0010566	0	0.0116915	0	0	0	0	0	0	0
Bacteria;Bacteroidota;Bacteroidia;Chitinophagales;Chitinophagaceae;Sediminibacterium;uncultured bacterium	0.00290564	0	0.0187063	0	0.000233721	0	0	0.000712586	0.015538	0
Bacteria;Bacteroidota;Bacteroidia;Chitinophagales;Chitinophagaceae;Sediminibacterium;uncultured Bacteroidetes bacterium	0.00316979	0	0.0150319	0	0.000467443	0	0	0	0	0
Bacteria;Bacteroidota;Bacteroidia;Chitinophagales;Chitinophagaceae;Terrimonas;metagenome	0	0	0	0	0	0.000298173	0	0	0	0
Bacteria;Bacteroidota;Bacteroidia;Chitinophagales;Chitinophagaceae;Terrimonas;Terrimonas lutea	0	0	0.00233829	0	0	0	0	0	0	0
Bacteria;Bacteroidota;Bacteroidia;Chitinophagales;Chitinophagaceae;Terrimonas;uncultured bacterium	0	0.00787942	0.00133617	0	0	0.00387625	0	0	0	0.0016095
Bacteria;Bacteroidota;Bacteroidia;Chitinophagales;Chitinophagaceae;Terrimonas;uncultured Bacteroidetes bacterium	0	0	0	0	0	0.0134178	0	0	0	0.0112665
Bacteria;Bacteroidota;Bacteroidia;Chitinophagales;Chitinophagaceae;uncultured;estrogen-degrading bacterium KC2	0	0	0.000334042	0	0	0	0	0	0	0
Bacteria;Bacteroidota;Bacteroidia;Chitinophagales;Chitinophagaceae;uncultured;marine metagenome	0.000528298	0.000463495	0.00100212	0	0	0.000298173	0	0	0	0
Bacteria;Bacteroidota;Bacteroidia;Chitinophagales;Chitinophagaceae;uncultured;uncultured bacterium	0	0.00208573	0.000668083	0	0	0.00238538	0	0	0.00129483	0.00241425
Bacteria;Bacteroidota;Bacteroidia;Chitinophagales;Chitinophagaceae;uncultured;uncultured Bacteroidetes bacterium	0.00132075	0	0.00768295	0	0	0.000298173	0	0	0.00517933	0
Bacteria;Bacteroidota;Bacteroidia;Chitinophagales;Saprospiraceae;Aureispira;Saprospira sp. SS90-1	0	0	0	0	0	0.000596346	0	0	0	0
Bacteria;Bacteroidota;Bacteroidia;Chitinophagales;Saprospiraceae;Portibacter;uncultured deep-sea bacterium	0	0	0.000334042	0	0	0	0	0	0	0
Bacteria;Bacteroidota;Bacteroidia;Chitinophagales;Saprospiraceae;uncultured;uncultured Bacteroidetes bacterium	0	0	0	0.00244523	0	0	0	0	0	0
Bacteria;Bacteroidota;Bacteroidia;Chitinophagales;Saprospiraceae;uncultured;uncultured Cytophaga sp.	0	0	0.000668083	0.000407538	0	0	0	0	0	0
Bacteria;Bacteroidota;Bacteroidia;Chitinophagales;Saprospiraceae;uncultured;uncultured marine bacterium	0	0	0	0	0	0	0	0	0.00258967	0
Bacteria;Bacteroidota;Bacteroidia;Chitinophagales;uncultured;uncultured bacterium	0	0	0	0	0	0.000298173	0	0	0	0
Bacteria;Bacteroidota;Bacteroidia;Cytophagales;Amoebophilaceae;Candidatus Amoebophilus;uncultured Bacteroidetes bacterium	0	0	0	0	0	0.000596346	0	0	0	0.00885226
Bacteria;Bacteroidota;Bacteroidia;Cytophagales;Bernardetiaceae;Bernardetia;Bernardetia litoralis	0	0	0	0.000611307	0	0	0	0	0	0
Bacteria;Bacteroidota;Bacteroidia;Cytophagales;Bernardetiaceae;Hugenholtzia;Hugenholtzia roseola	0	0	0	0	0	0.000596346	0	0	0	0
Bacteria;Bacteroidota;Bacteroidia;Cytophagales;Cyclobacteriaceae;Algoriphagus;Algoriphagus boritolerans	0	0	0	0.00122261	0	0	0	0	0	0
Bacteria;Bacteroidota;Bacteroidia;Cytophagales;Cyclobacteriaceae;Algoriphagus;Algoriphagus machipongonensis	0	0.000463495	0	0.000815076	0.000233721	0.00268356	0	0	0	0
Bacteria;Bacteroidota;Bacteroidia;Cytophagales;Cyclobacteriaceae;Algoriphagus;marine CFB-group bacterium MBIC01599	0	0	0	0	0	0.000596346	0	0	0	0
Bacteria;Bacteroidota;Bacteroidia;Cytophagales;Cyclobacteriaceae;Cecembia;Cecembia lonarensis LW9	0	0	0	0.000407538	0.000467443	0.000298173	0	0	0	0
Bacteria;Bacteroidota;Bacteroidia;Cytophagales;Cyclobacteriaceae;Cesiribacter;Flammeovirgaceae bacterium 311	0	0	0	0	0	0.0113306	0	0	0	0.0016095
Bacteria;Bacteroidota;Bacteroidia;Cytophagales;Cyclobacteriaceae;Ekhidna;Ekhidna sp. JLT2002	0	0	0	0	0	0.00268356	0	0	0	0.0016095
Bacteria;Bacteroidota;Bacteroidia;Cytophagales;Cyclobacteriaceae;Ekhidna;Flexibacteraceae bacterium Kor	0	0	0	0	0	0.0113306	0	0	0	0
Bacteria;Bacteroidota;Bacteroidia;Cytophagales;Cyclobacteriaceae;Ekhidna;marine metagenome	0	0.000231748	0	0.000815076	0	0.000596346	0	0	0	0
Bacteria;Bacteroidota;Bacteroidia;Cytophagales;Cyclobacteriaceae;Ekhidna;uncultured bacterium	0	0	0	0	0	0.000298173	0	0	0	0.000804751
Bacteria;Bacteroidota;Bacteroidia;Cytophagales;Cyclobacteriaceae;Ekhidna;uncultured Bacteroidetes bacterium	0	0	0	0	0	0.00805067	0	0	0	0.00804751
Bacteria;Bacteroidota;Bacteroidia;Cytophagales;Cyclobacteriaceae;Fabibacter;Fabibacter sp. 4D4	0	0.000231748	0.000668083	0.000815076	0	0.00119269	0	0	0	0
Bacteria;Bacteroidota;Bacteroidia;Cytophagales;Cyclobacteriaceae;Fabibacter;uncultured bacterium	0	0	0	0	0	0.00238538	0	0	0	0
Bacteria;Bacteroidota;Bacteroidia;Cytophagales;Cyclobacteriaceae;Fulvivirga;Marivirga tractuosa	0	0	0	0	0	0.00208721	0	0	0	0
Bacteria;Bacteroidota;Bacteroidia;Cytophagales;Cyclobacteriaceae;Fulvivirga;uncultured bacterium	0	0	0	0	0	0.000298173	0	0	0	0
Bacteria;Bacteroidota;Bacteroidia;Cytophagales;Cyclobacteriaceae;Imperialibacter;Imperialibacter sp.	0	0	0	0	0	0.00178904	0	0	0	0
Bacteria;Bacteroidota;Bacteroidia;Cytophagales;Cyclobacteriaceae;Imperialibacter;Microscilla sp. Nano 1	0	0	0	0	0	0.000596346	0	0	0	0
Bacteria;Bacteroidota;Bacteroidia;Cytophagales;Cyclobacteriaceae;Imperialibacter;uncultured bacterium	0	0	0	0	0	0.000596346	0	0	0	0
Bacteria;Bacteroidota;Bacteroidia;Cytophagales;Cyclobacteriaceae;Imperialibacter;uncultured organism	0	0	0	0	0	0.00208721	0	0	0	0.000804751
Bacteria;Bacteroidota;Bacteroidia;Cytophagales;Cyclobacteriaceae;Marinoscillum;Flexibacteraceae bacterium MOLA 120	0	0	0	0	0	0.0110324	0	0	0	0
Bacteria;Bacteroidota;Bacteroidia;Cytophagales;Cyclobacteriaceae;Marinoscillum;Marinoscillum furvescens	0	0	0	0	0	0.0208721	0	0	0	0.000804751
Bacteria;Bacteroidota;Bacteroidia;Cytophagales;Cyclobacteriaceae;Marinoscillum;Marinoscillum luteum	0	0	0	0	0	0.00149086	0	0	0	0
Bacteria;Bacteroidota;Bacteroidia;Cytophagales;Cyclobacteriaceae;Marinoscillum;metagenome	0	0	0	0	0	0.00805067	0	0	0	0.00241425
Bacteria;Bacteroidota;Bacteroidia;Cytophagales;Cyclobacteriaceae;Marinoscillum;Microscilla sp. DG946	0	0	0	0	0	0.0101379	0	0	0	0
Bacteria;Bacteroidota;Bacteroidia;Cytophagales;Cyclobacteriaceae;Marinoscillum;uncultured bacterium	0	0	0	0	0	0.0486022	0	0	0	0.0144855
Bacteria;Bacteroidota;Bacteroidia;Cytophagales;Cyclobacteriaceae;Marinoscillum;uncultured Cytophagia bacterium	0	0	0	0	0	0.00119269	0	0	0	0
Bacteria;Bacteroidota;Bacteroidia;Cytophagales;Cyclobacteriaceae;Marinoscillum;uncultured Flammeovirgaceae bacterium	0	0	0	0	0	0.00149086	0	0	0	0.00563326
Bacteria;Bacteroidota;Bacteroidia;Cytophagales;Cyclobacteriaceae;Marinoscillum;uncultured organism	0	0	0	0	0	0.0247483	0	0	0	0.00563326
Bacteria;Bacteroidota;Bacteroidia;Cytophagales;Cyclobacteriaceae;Marivirga;Marivirga tractuosa	0	0	0	0	0	0.000596346	0	0	0	0
Bacteria;Bacteroidota;Bacteroidia;Cytophagales;Cyclobacteriaceae;Nitritalea;Nitritalea halalkaliphila LW7	0	0	0	0.000407538	0	0	0	0	0	0
Bacteria;Bacteroidota;Bacteroidia;Cytophagales;Cyclobacteriaceae;Reichenbachiella;Reichenbachiella agariperforans	0	0	0	0	0	0.000894518	0	0	0	0
Bacteria;Bacteroidota;Bacteroidia;Cytophagales;Cyclobacteriaceae;Roseivirga;Roseivirga spongicola	0	0	0	0	0	0.000596346	0	0	0	0
Bacteria;Bacteroidota;Bacteroidia;Cytophagales;Cyclobacteriaceae;Roseivirga;Thalassiosira rotula	0	0	0	0	0	0.00119269	0	0	0	0
Bacteria;Bacteroidota;Bacteroidia;Cytophagales;Cyclobacteriaceae;uncultured;uncultured bacterium	0	0	0	0.000407538	0	0.0140141	0	0	0	0.00241425
Bacteria;Bacteroidota;Bacteroidia;Cytophagales;Cyclobacteriaceae;uncultured;uncultured Bacteroidetes bacterium	0	0	0	0	0	0.000596346	0	0	0	0
Bacteria;Bacteroidota;Bacteroidia;Cytophagales;Cyclobacteriaceae;uncultured;uncultured Cytophaga sp.	0	0	0	0	0	0.000596346	0	0	0	0
Bacteria;Bacteroidota;Bacteroidia;Cytophagales;Cyclobacteriaceae;uncultured;uncultured organism	0	0	0	0	0	0.00119269	0	0	0	0
Bacteria;Bacteroidota;Bacteroidia;Cytophagales;Cytophagaceae;Cytophaga;Cytophaga hutchinsonii	0	0	0	0.000407538	0	0	0	0	0	0
Bacteria;Bacteroidota;Bacteroidia;Cytophagales;Cytophagaceae;Cytophaga;uncultured bacterium	0	0.000695243	0	0.000407538	0	0.00178904	0	0	0	0
Bacteria;Bacteroidota;Bacteroidia;Cytophagales;Cytophagaceae;Sporocytophaga;Sporocytophaga myxococcoides	0	0	0	0	0	0.000596346	0	0	0	0
Bacteria;Bacteroidota;Bacteroidia;Cytophagales;Cytophagaceae;Sporocytophaga;uncultured bacterium	0	0	0	0	0	0.00119269	0	0	0	0
Bacteria;Bacteroidota;Bacteroidia;Cytophagales;Flammeovirgaceae;Flexithrix;Flexithrix dorotheae	0	0.000463495	0	0.000815076	0	0.000596346	0	0	0	0
Bacteria;Bacteroidota;Bacteroidia;Cytophagales;Flammeovirgaceae;Perexilibacter;Perexilibacter aurantiacus	0	0	0	0	0	0.000596346	0	0	0	0
Bacteria;Bacteroidota;Bacteroidia;Cytophagales;Hymenobacteraceae;Adhaeribacter;uncultured bacterium	0	0.000231748	0	0	0	0	0	0	0	0
Bacteria;Bacteroidota;Bacteroidia;Cytophagales;Hymenobacteraceae;Hymenobacter;Hymenobacter sp. CRA2	0	0	0	0	0	0	0	0	0.00129483	0.00241425
Bacteria;Bacteroidota;Bacteroidia;Cytophagales;Hymenobacteraceae;Hymenobacter;uncultured bacterium	0	0	0	0	0	0	0	0	0	0.000804751
Bacteria;Bacteroidota;Bacteroidia;Cytophagales;Microscillaceae;Chryseolinea;Chryseolinea sp. KIS68-18	0	0.0595591	0.11324	0.0482932	0.0364605	0.115095	0	0.00427551	0.007769	0.00241425
Bacteria;Bacteroidota;Bacteroidia;Cytophagales;Microscillaceae;Chryseolinea;Cytophagaceae bacterium JGI 0001001-B3	0	0.00208573	0.00467658	0.00427915	0.00140233	0.0098397	0	0	0.00258967	0.0016095
Bacteria;Bacteroidota;Bacteroidia;Cytophagales;Microscillaceae;Chryseolinea;metagenome	0	0	0.000668083	0	0	0	0	0.0114014	0.038845	0.0402376
Bacteria;Bacteroidota;Bacteroidia;Cytophagales;Microscillaceae;Chryseolinea;uncultured bacterium	0	0.0818069	0.151321	0.06704	0.0560931	0.151174	0	0.0406174	0.167034	0.166584
Bacteria;Bacteroidota;Bacteroidia;Cytophagales;Microscillaceae;Chryseolinea;uncultured Bacteroidetes bacterium	0	0	0	0.000407538	0	0	0	0	0	0
Bacteria;Bacteroidota;Bacteroidia;Cytophagales;Microscillaceae;Chryseolinea;uncultured Flexibacter sp.	0	0.0363844	0.0865167	0.0366784	0.0245407	0.074245	0	0	0.00129483	0.00321901
Bacteria;Bacteroidota;Bacteroidia;Cytophagales;Microscillaceae;Chryseolinea;uncultured soil bacterium	0	0.00834291	0.0133617	0.00855829	0.00420698	0.0166977	0	0	0	0
Bacteria;Bacteroidota;Bacteroidia;Cytophagales;Microscillaceae;Chryseolinea;uncultured Sphingobacteriales bacterium	0	0.0730005	0.140297	0.0556289	0.0460431	0.124338	0	0.0349167	0.108766	0.0949606
Bacteria;Bacteroidota;Bacteroidia;Cytophagales;Microscillaceae;Flexibacter;Flexibacter flexilis subsp. pelliculosus	0	0.000463495	0	0.00183392	0	0.000298173	0	0	0	0
Bacteria;Bacteroidota;Bacteroidia;Cytophagales;Microscillaceae;Flexibacter;uncultured Flexibacter sp.	0	0.00347621	0	0	0	0	0	0.00213776	0	0
Bacteria;Bacteroidota;Bacteroidia;Cytophagales;Microscillaceae;Hassallia;Hassallia byssoidea VB512170	0	0.00324447	0	0.0116148	0	0.00566528	0	0.000712586	0	0.00402376
Bacteria;Bacteroidota;Bacteroidia;Cytophagales;Microscillaceae;Hassallia;uncultured bacterium	0	0.0173811	0.0227148	0.0120224	0.01005	0.0295191	0	0.00213776	0.0103587	0.00965702
Bacteria;Bacteroidota;Bacteroidia;Cytophagales;Microscillaceae;Hassallia;uncultured soil bacterium	0	0	0.000334042	0	0	0	0	0	0	0.000804751
Bacteria;Bacteroidota;Bacteroidia;Cytophagales;Microscillaceae;Microscilla;Microscilla marina ATCC 23134	0	0	0	0.000407538	0	0	0	0	0	0
Bacteria;Bacteroidota;Bacteroidia;Cytophagales;Microscillaceae;Ohtaekwangia;Bacteroidetes bacterium GS	0	0.0132096	0.0120255	0.0059093	0.00514187	0.0149086	0	0	0	0
Bacteria;Bacteroidota;Bacteroidia;Cytophagales;Microscillaceae;Ohtaekwangia;Globodera pallida	0	0	0	0.000611307	0	0	0	0.00213776	0	0
Bacteria;Bacteroidota;Bacteroidia;Cytophagales;Microscillaceae;Ohtaekwangia;metagenome	0	0.00672068	0.0106893	0.0199694	0.00373954	0.0116287	0	0.00855103	0.023307	0.0442613
Bacteria;Bacteroidota;Bacteroidia;Cytophagales;Microscillaceae;Ohtaekwangia;uncultured bacterium	0	0.0542289	0.0744913	0.113092	0.0264105	0.0766304	0	0	0	0.00885226
Bacteria;Bacteroidota;Bacteroidia;Cytophagales;Microscillaceae;Ohtaekwangia;uncultured Bacteroidetes bacterium	0	0	0	0.000203769	0	0	0	0	0	0.00321901
Bacteria;Bacteroidota;Bacteroidia;Cytophagales;Microscillaceae;Ohtaekwangia;uncultured soil bacterium	0	0.000695243	0	0.163015	0	0.000298173	0	0	0	0.0152903
Bacteria;Bacteroidota;Bacteroidia;Cytophagales;Microscillaceae;OLB12;uncultured bacterium	0	0.000695243	0	0.000203769	0	0.0304136	0	0.000712586	0	0.0233378
Bacteria;Bacteroidota;Bacteroidia;Cytophagales;Microscillaceae;uncultured;Bacteroidetes bacterium ArSB	0	0.00718417	0	0.00122261	0	0.000596346	0	0	0	0
Bacteria;Bacteroidota;Bacteroidia;Cytophagales;Microscillaceae;uncultured;Bacteroidetes bacterium N2	0	0	0	0.000815076	0	0	0	0	0	0
Bacteria;Bacteroidota;Bacteroidia;Cytophagales;Microscillaceae;uncultured;marine metagenome	0	0.00347621	0.000668083	0.00570553	0.000701164	0.00596346	0	0	0	0
Bacteria;Bacteroidota;Bacteroidia;Cytophagales;Microscillaceae;uncultured;metagenome	0	0.0111239	0.0146978	0.0297503	0.0032721	0.0199776	0	0.00855103	0.0725107	0.0692086
Bacteria;Bacteroidota;Bacteroidia;Cytophagales;Microscillaceae;uncultured;Ohtaekwangia sp.	0	0.022943	0	0	0	0	0	0.00356293	0	0
Bacteria;Bacteroidota;Bacteroidia;Cytophagales;Microscillaceae;uncultured;Sorangium cellulosum	0	0.00115874	0	0.00774322	0	0.000894518	0	0	0	0
Bacteria;Bacteroidota;Bacteroidia;Cytophagales;Microscillaceae;uncultured;uncultured bacterium	0	0.0783307	0.0654721	0.0686701	0.03015	0.220648	0	0.00783844	0.00258967	0.0684039
Bacteria;Bacteroidota;Bacteroidia;Cytophagales;Microscillaceae;uncultured;uncultured Bacteroidetes bacterium	0	0.00370796	0.000668083	0.000611307	0.000934885	0.0175922	0	0.000712586	0	0.0209235
Bacteria;Bacteroidota;Bacteroidia;Cytophagales;Microscillaceae;uncultured;uncultured Flammeovirgaceae bacterium	0	0.000695243	0	0	0	0.0175922	0	0	0	0.00885226
Bacteria;Bacteroidota;Bacteroidia;Cytophagales;Microscillaceae;uncultured;uncultured Oceanibaculum sp.	0	0	0	0.000203769	0	0	0	0	0	0
Bacteria;Bacteroidota;Bacteroidia;Cytophagales;Microscillaceae;uncultured;uncultured soil bacterium	0	0.000695243	0	0.00122261	0	0.00178904	0	0	0	0
Bacteria;Bacteroidota;Bacteroidia;Cytophagales;Microscillaceae;uncultured;uncultured Sphingobacteriales bacterium	0	0	0	0.00244523	0	0	0	0	0	0
Bacteria;Bacteroidota;Bacteroidia;Cytophagales;MWH-CFBk5;Bacteroidetes bacterium MWH-CFBk5	0	0	0	0	0	0.00238538	0	0	0	0
Bacteria;Bacteroidota;Bacteroidia;Cytophagales;MWH-CFBk5;uncultured bacterium	0	0	0	0	0	0.00208721	0	0	0	0
Bacteria;Bacteroidota;Bacteroidia;Cytophagales;Spirosomaceae;Arsenicibacter;uncultured Bacteroidetes bacterium	0	0.000463495	0	0	0	0	0	0	0	0
Bacteria;Bacteroidota;Bacteroidia;Cytophagales;Spirosomaceae;Dyadobacter;Dyadobacter sp. Leaf189	0	0	0	0	0	0.000596346	0	0	0	0
Bacteria;Bacteroidota;Bacteroidia;Cytophagales;Spirosomaceae;Dyadobacter;metagenome	0	0	0	0	0	0	0	0	0	0.000804751
Bacteria;Bacteroidota;Bacteroidia;Cytophagales;Spirosomaceae;Flectobacillus;Flectobacillus major DSM 103	0	0	0	0	0	0	0	0	0	0.0016095
Bacteria;Bacteroidota;Bacteroidia;Cytophagales;Spirosomaceae;Spirosoma;Spirosoma rigui	0	0	0	0	0	0.000298173	0	0	0	0
Bacteria;Bacteroidota;Bacteroidia;Cytophagales;Spirosomaceae;Spirosoma;uncultured bacterium	0	0	0	0	0	0	0	0	0	0.000804751
Bacteria;Bacteroidota;Bacteroidia;Flavobacteriales;Crocinitomicaceae;Fluviicola;marine metagenome	0	0	0	0.000611307	0.000467443	0.000596346	0	0	0	0
Bacteria;Bacteroidota;Bacteroidia;Flavobacteriales;Cryomorphaceae;Cryomorpha;uncultured Flavobacteriia bacterium	0	0	0	0.00387161	0	0	0	0	0	0
Bacteria;Bacteroidota;Bacteroidia;Flavobacteriales;Cryomorphaceae;Owenweeksia;marine metagenome	0	0	0	0.000611307	0	0	0	0	0	0
Bacteria;Bacteroidota;Bacteroidia;Flavobacteriales;Cryomorphaceae;Owenweeksia;Owenweeksia hongkongensis	0	0	0	0.00122261	0	0	0	0	0	0
Bacteria;Bacteroidota;Bacteroidia;Flavobacteriales;Flavobacteriaceae;Flavobacterium;Flavobacteriaceae bacterium D11-24b1	0	0.000231748	0	0	0	0	0	0	0	0
Bacteria;Bacteroidota;Bacteroidia;Flavobacteriales;Flavobacteriaceae;Flavobacterium;Flavobacterium succinicans	0	0	0	0	0	0.000596346	0	0	0	0
Bacteria;Bacteroidota;Bacteroidia;Flavobacteriales;Flavobacteriaceae;Flavobacterium;uncultured bacterium	0	0.000463495	0	0	0	0	0	0.000712586	0	0
Bacteria;Bacteroidota;Bacteroidia;Flavobacteriales;Flavobacteriaceae;Formosa;Formosa sp. Hel3_A1_48	0	0	0.000334042	0.000407538	0	0	0	0	0	0
Bacteria;Bacteroidota;Bacteroidia;Flavobacteriales;Flavobacteriaceae;Formosa;uncultured marine bacterium	0	0.000463495	0.000668083	0.00122261	0.00116861	0.000596346	0	0	0	0
Bacteria;Bacteroidota;Bacteroidia;Flavobacteriales;Flavobacteriaceae;Imtechella;Imtechella halotolerans K1	0	0	0.000334042	0	0	0	0	0	0	0
Bacteria;Bacteroidota;Bacteroidia;Flavobacteriales;Flavobacteriaceae;Leeuwenhoekiella;Leeuwenhoekiella blandensis MED217	0	0	0	0.000407538	0	0	0	0	0	0
Bacteria;Bacteroidota;Bacteroidia;Flavobacteriales;Flavobacteriaceae;Maritimimonas;uncultured bacterium	0	0	0	0	0	0	0	0	0	0.000804751
Bacteria;Bacteroidota;Bacteroidia;Flavobacteriales;Flavobacteriaceae;NS2b marine group;uncultured marine bacterium	0	0	0	0	0	0.000596346	0	0	0	0.000804751
Bacteria;Bacteroidota;Bacteroidia;Flavobacteriales;Flavobacteriaceae;NS5 marine group;marine metagenome	0	0.000695243	0	0.000407538	0	0.000596346	0	0	0	0
Bacteria;Bacteroidota;Bacteroidia;Flavobacteriales;Flavobacteriaceae;uncultured;uncultured marine bacterium	0	0	0	0	0	0	0	0	0	0.000804751
Bacteria;Bacteroidota;Bacteroidia;Flavobacteriales;Flavobacteriaceae;Winogradskyella;uncultured Winogradskyella sp.	0	0	0	0	0	0.000596346	0	0	0	0
Bacteria;Bacteroidota;Bacteroidia;Flavobacteriales;NS7 marine group;uncultured marine bacterium	0	0.000463495	0.000668083	0.0032603	0	0.00119269	0	0	0	0
Bacteria;Bacteroidota;Bacteroidia;Flavobacteriales;NS9 marine group;uncultured marine bacterium	0	0.000463495	0	0.000203769	0.000467443	0.000894518	0	0	0	0
Bacteria;Bacteroidota;Bacteroidia;Flavobacteriales;Weeksellaceae;Bergeyella;uncultured bacterium	0	0	0	0.000203769	0	0	0	0	0	0
Bacteria;Bacteroidota;Bacteroidia;Flavobacteriales;Weeksellaceae;Chryseobacterium;Oryza sativa Indica Group (long-grained rice)	0	0	0	0	0.000467443	0	0	0	0	0
Bacteria;Bacteroidota;Bacteroidia;Flavobacteriales;Weeksellaceae;Empedobacter;Empedobacter stercoris	0	0	0	0	0	0.000596346	0	0	0	0
Bacteria;Bacteroidota;Bacteroidia;SM1A07;marine metagenome	0	0.000231748	0	0.000407538	0	0.00119269	0	0	0	0
Bacteria;Bacteroidota;Bacteroidia;Sphingobacteriales;Lentimicrobiaceae;Lentimicrobium;uncultured bacterium	0.000528298	0	0	0	0.000934885	0.000298173	0	0	0	0
Bacteria;Bacteroidota;Bacteroidia;Sphingobacteriales;NS11-12 marine group;Haematococcus lacustris	0	0	0	0	0	0.00119269	0	0	0	0
Bacteria;Bacteroidota;Bacteroidia;Sphingobacteriales;NS11-12 marine group;uncultured bacterium	0	0	0	0	0	0.0497949	0	0	0	0.0136808
Bacteria;Bacteroidota;Bacteroidia;Sphingobacteriales;NS11-12 marine group;uncultured Bacteroidetes bacterium	0	0	0	0	0	0.000596346	0	0	0	0.000804751
Bacteria;Bacteroidota;Chlorobia;Chlorobiales;Chlorobiaceae;Chlorobium;Chlorobium ferrooxidans DSM 13031	0.000528298	0	0	0	0	0	0	0	0	0
Bacteria;Bacteroidota;Chlorobia;Chlorobiales;Chlorobiaceae;Prosthecochloris;uncultured Chlorobi bacterium	0	0	0	0.000611307	0	0	0	0	0	0
Bacteria;Bacteroidota;Rhodothermia;Rhodothermales;Rhodothermaceae;Rhodothermus;uncultured bacterium	0	0.000231748	0	0	0	0	0	0	0	0
Bacteria;Bacteroidota;Rhodothermia;Rhodothermales;Rhodothermaceae;Rubricoccus;uncultured bacterium	0	0	0	0.000203769	0	0	0	0	0	0
Bacteria;Bdellovibrionota;Bdellovibrionia;Bacteriovoracales;Bacteriovoracaceae;Peredibacter;metagenome	0	0	0	0.00611307	0	0	0	0	0	0
Bacteria;Bdellovibrionota;Bdellovibrionia;Bacteriovoracales;Bacteriovoracaceae;Peredibacter;microbial mat metagenome	0	0	0	0.000407538	0	0	0	0	0	0
Bacteria;Bdellovibrionota;Bdellovibrionia;Bacteriovoracales;Bacteriovoracaceae;Peredibacter;uncultured bacterium	0	0.000463495	0	0.000407538	0	0	0	0	0	0
Bacteria;Bdellovibrionota;Bdellovibrionia;Bacteriovoracales;Bacteriovoracaceae;Peredibacter;uncultured delta proteobacterium	0	0	0	0.00101884	0	0.000298173	0	0	0	0
Bacteria;Bdellovibrionota;Bdellovibrionia;Bacteriovoracales;Bacteriovoracaceae;Peredibacter;uncultured delta proteobacterium HOC41	0	0	0	0	0	0.000298173	0	0	0	0
Bacteria;Bdellovibrionota;Bdellovibrionia;Bacteriovoracales;Bacteriovoracaceae;Peredibacter;uncultured prokaryote	0	0	0	0.000611307	0	0	0	0	0	0
Bacteria;Bdellovibrionota;Bdellovibrionia;Bdellovibrionales;Bdellovibrionaceae;Bdellovibrio;Bdellovibrio bacteriovorus W	0	0.000695243	0	0.000407538	0.000467443	0	0	0	0	0
Bacteria;Bdellovibrionota;Bdellovibrionia;Bdellovibrionales;Bdellovibrionaceae;Bdellovibrio;Bdellovibrionales bacterium RBG_16_40_8	0	0	0	0	0	0	0	0	0	0.000804751
Bacteria;Bdellovibrionota;Bdellovibrionia;Bdellovibrionales;Bdellovibrionaceae;Bdellovibrio;uncultured bacterium	0	0	0	0.00489045	0	0	0	0	0	0
Bacteria;Bdellovibrionota;Bdellovibrionia;Bdellovibrionales;Bdellovibrionaceae;Bdellovibrio;uncultured Bdellovibrio sp.	0	0	0	0.000815076	0	0	0	0	0	0
Bacteria;Bdellovibrionota;Bdellovibrionia;Bdellovibrionales;Bdellovibrionaceae;OM27 clade;metagenome	0	0.000463495	0	0	0	0	0	0	0	0
Bacteria;Bdellovibrionota;Bdellovibrionia;Bdellovibrionales;Bdellovibrionaceae;OM27 clade;uncultured delta proteobacterium	0	0	0	0	0	0	0	0.00142517	0	0
Bacteria;Bdellovibrionota;Oligoflexia;0319-6G20;metagenome	0	0.000463495	0	0	0	0	0	0.000712586	0	0.0016095
Bacteria;Bdellovibrionota;Oligoflexia;0319-6G20;uncultured bacterium	0	0	0	0.00122261	0	0.00119269	0	0	0	0.000804751
Bacteria;Bdellovibrionota;Oligoflexia;0319-6G20;uncultured delta proteobacterium	0	0	0	0	0	0	0	0	0	0.00643801
Bacteria;Bdellovibrionota;Oligoflexia;0319-6G20;uncultured proteobacterium	0	0	0	0	0	0.000298173	0	0	0	0.000804751
Bacteria;Bdellovibrionota;Oligoflexia;0319-6G20;uncultured soil bacterium	0	0	0	0	0	0.00298173	0	0	0	0.000804751
Bacteria;Bdellovibrionota;Oligoflexia;Oligoflexales;Oligoflexaceae;uncultured;marine metagenome	0	0.000463495	0	0	0	0	0	0	0	0
Bacteria;Bdellovibrionota;Oligoflexia;Silvanigrellales;Silvanigrellaceae;uncultured;uncultured bacterium	0	0.000231748	0	0	0	0	0	0	0	0
Bacteria;BHI80-139;uncultured bacterium	0	0	0	0.000407538	0	0.000596346	0	0	0	0
Bacteria;Caldatribacteriota;Caldatribacteriia;Caldatribacteriales;Caldatribacteriaceae;Candidatus Caldatribacterium;uncultured bacterium	0	0	0	0.000203769	0	0	0	0	0	0
Bacteria;Caldatribacteriota;JS1;benzene mineralizing consortium clone SB-15	0	0	0	0	0	0.000298173	0	0	0	0
Bacteria;Caldisericota;Caldisericia;Caldisericales;WCHB1-02;uncultured bacterium	0	0	0	0	0	0.000298173	0	0	0	0
Bacteria;Calditrichota;Calditrichia;Calditrichales;Calditrichaceae;uncultured bacterium	0.000528298	0.00162223	0.00200425	0.002649	0	0	0	0	0	0
Bacteria;Calditrichota;Calditrichia;Calditrichales;Calditrichaceae;uncultured candidate division KSB1 bacterium	0.000264149	0	0	0	0	0	0	0	0	0
Bacteria;Calditrichota;Calditrichia;Calditrichales;Calditrichaceae;uncultured organism	0	0.000231748	0	0.000203769	0	0	0	0	0	0
Bacteria;Campylobacterota;Campylobacteria;Campylobacterales;Arcobacteraceae;uncultured;uncultured epsilon proteobacterium 1021	0	0.000231748	0	0	0	0	0	0	0	0
Bacteria;Campylobacterota;Campylobacteria;Campylobacterales;Campylobacteraceae;Campylobacter;Campylobacter coli RM2228	0	0	0	0.00163015	0	0	0	0	0	0
Bacteria;Campylobacterota;Campylobacteria;Campylobacterales;Campylobacteraceae;Campylobacter;Campylobacter upsaliensis RM3195	0	0	0	0.000203769	0	0	0	0	0	0
Bacteria;Campylobacterota;Campylobacteria;Campylobacterales;Helicobacteraceae;Helicobacter;Helicobacter canadensis MIT 98-5491	0	0	0	0	0	0.000596346	0	0	0	0
Bacteria;Campylobacterota;Campylobacteria;Campylobacterales;Sulfurimonadaceae;Sulfurimonas;uncultured bacterium	0	0	0	0	0	0	0	0	0.00129483	0
Bacteria;Campylobacterota;Campylobacteria;Campylobacterales;Sulfurovaceae;Nitratifractor;epibiont metagenome	0	0.000463495	0	0	0	0	0	0	0	0
Bacteria;Campylobacterota;Campylobacteria;Nautiliales;Nautiliaceae;uncultured;uncultured bacterium VC2.1 Bac17	0	0	0	0	0.000233721	0	0	0	0	0
Bacteria;Chloroflexi;AD3;uncultured bacterium	0	0	0	0.000407538	0	0	0	0	0	0
Bacteria;Chloroflexi;Anaerolineae;ADurb.Bin180;uncultured bacterium	0	0	0	0	0	0	0	0	0	0.000804751
Bacteria;Chloroflexi;Anaerolineae;Anaerolineales;Anaerolineaceae;Anaerolinea;uncultured bacterium	0	0	0	0.000203769	0	0	0	0	0	0
Bacteria;Chloroflexi;Anaerolineae;Anaerolineales;Anaerolineaceae;uncultured;uncultured bacterium	0	0	0	0	0	0.000298173	0	0	0.00258967	0
Bacteria;Chloroflexi;Anaerolineae;Ardenticatenales;uncultured;uncultured bacterium	0	0	0	0	0	0.000298173	0	0	0	0
Bacteria;Chloroflexi;Anaerolineae;Caldilineales;Caldilineaceae;uncultured;uncultured bacterium	0	0.00092699	0	0	0	0	0	0	0	0
Bacteria;Chloroflexi;Anaerolineae;SBR1031;uncultured bacterium	0.000528298	0	0	0	0	0	0	0	0	0
Bacteria;Chloroflexi;Anaerolineae;SBR1031;uncultured organism	0	0.00092699	0	0	0.000701164	0.000596346	0	0	0	0.000804751
Bacteria;Chloroflexi;Anaerolineae;SBR1031;wastewater metagenome	0	0	0	0	0	0.000298173	0	0	0	0
Bacteria;Chloroflexi;Chloroflexia;Chloroflexales;Roseiflexaceae;Roseiflexus;Roseiflexus castenholzii	0	0	0	0.000407538	0	0	0	0	0	0
Bacteria;Chloroflexi;Chloroflexia;Thermomicrobiales;AKYG1722;metagenome	0	0	0	0	0	0	0	0	0.00129483	0
Bacteria;Chloroflexi;Chloroflexia;Thermomicrobiales;AKYG1722;uncultured Chloroflexi bacterium	0	0	0	0	0	0	0	0	0.00129483	0.000804751
Bacteria;Chloroflexi;Chloroflexia;Thermomicrobiales;JG30-KF-CM45;metagenome	0	0	0	0	0	0	0	0	0.00129483	0
Bacteria;Chloroflexi;Dehalococcoidia;H3.93;uncultured eubacterium H3.93	0	0	0	0	0	0	0	0	0	0.000804751
Bacteria;Chloroflexi;Dehalococcoidia;S085;uncultured bacterium	0	0	0	0	0	0	0	0	0	0.000804751
Bacteria;Chloroflexi;JG30-KF-CM66;uncultured bacterium	0	0	0	0	0	0	0	0	0.00129483	0
Bacteria;Chloroflexi;KD4-96;metagenome	0	0	0	0	0	0	0	0	0.00129483	0
Bacteria;Chloroflexi;KD4-96;uncultured bacterium	0	0	0	0	0	0	0	0	0.00129483	0
Bacteria;Chloroflexi;Ktedonobacteria;MVP-21;uncultured bacterium	0	0	0	0.000407538	0	0	0	0	0	0
Bacteria;Chloroflexi;OLB14;metagenome	0	0	0	0	0	0.000298173	0	0	0	0
Bacteria;Chloroflexi;OLB14;uncultured bacterium	0	0	0	0	0	0.000298173	0	0	0	0
Bacteria;Chloroflexi;P2-11E;uncultured bacterium	0	0	0	0	0	0	0	0	0.00258967	0
Bacteria;Chloroflexi;SL56 marine group;marine metagenome	0	0	0	0.000407538	0.000233721	0	0	0	0	0
Bacteria;Chloroflexi;SL56 marine group;uncultured bacterium	0	0	0	0.000407538	0	0	0	0	0	0
Bacteria;Chloroflexi;TK10;metagenome	0	0	0	0	0	0.000596346	0	0	0	0
Bacteria;Chloroflexi;TK10;uncultured bacterium	0	0.000231748	0	0	0	0	0	0	0	0
Bacteria;Chloroflexi;TK10;uncultured Chloroflexi bacterium	0	0.000463495	0	0	0	0.000596346	0	0	0	0
Bacteria;Chloroflexi;TK10;uncultured Chloroflexus sp.	0	0	0	0	0	0.000298173	0	0	0	0
Bacteria;CK-2C2-2;uncultured bacterium	0.000792447	0.00139049	0.00100212	0.00203769	0	0	0	0	0	0
Bacteria;Cloacimonadota;Cloacimonadia;Cloacimonadales;Cloacimonadaceae;W5;uncultured bacterium	0	0	0	0	0	0.000298173	0	0	0	0
Bacteria;Cloacimonadota;Cloacimonadia;Cloacimonadales;MSBL8;uncultured bacterium	0.000264149	0	0	0	0	0	0	0	0	0
Bacteria;Cyanobacteria;Cyanobacteriia;Chloroplast;Arabidopsis thaliana (thale cress)	0	0	0	0.000203769	0	0	0	0	0	0
Bacteria;Cyanobacteria;Cyanobacteriia;Chloroplast;Arachis ipaensis	0	0	0	0	0	0	0	0.00142517	0	0.0016095
Bacteria;Cyanobacteria;Cyanobacteriia;Chloroplast;Betula pendula (European white birch)	0	0	0	0	0	0	0	0	0	0.00241425
Bacteria;Cyanobacteria;Cyanobacteriia;Chloroplast;Carica papaya (papaya)	0	0	0	0	0	0	0	0.00142517	0	0
Bacteria;Cyanobacteria;Cyanobacteriia;Chloroplast;Chromochloris zofingiensis	0	0	0	0	0	0	0	0	0.00129483	0
Bacteria;Cyanobacteria;Cyanobacteriia;Chloroplast;Citrus maxima	0	0	0	0	0	0	0	0	0	0.000804751
Bacteria;Cyanobacteria;Cyanobacteriia;Chloroplast;Cucumis sativus (cucumber)	0	0	0	0	0	0	0	0.000712586	0	0
Bacteria;Cyanobacteria;Cyanobacteriia;Chloroplast;Elodea nuttallii	0	0	0.000334042	0	0	0	0	0	0	0
Bacteria;Cyanobacteria;Cyanobacteriia;Chloroplast;Epipyxis sp. PR26KG	0	0	0.000668083	0	0	0	0	0	0	0
Bacteria;Cyanobacteria;Cyanobacteriia;Chloroplast;marine metagenome	0	0	0	0	0	0.000298173	0	0	0	0
Bacteria;Cyanobacteria;Cyanobacteriia;Chloroplast;Nitzschia palea	0	0	0.000668083	0	0	0	0	0	0	0
Bacteria;Cyanobacteria;Cyanobacteriia;Chloroplast;Oryza sativa Japonica Group (Japanese rice)	0	0	0	0	0	0	0	0.000712586	0	0
Bacteria;Cyanobacteria;Cyanobacteriia;Chloroplast;Pedinomonas minor	0	0	0.000334042	0	0	0	0	0	0	0
Bacteria;Cyanobacteria;Cyanobacteriia;Chloroplast;Pinus sylvestris (Scots pine)	0	0	0	0	0	0	0	0.000712586	0	0
Bacteria;Cyanobacteria;Cyanobacteriia;Chloroplast;Pseudotaxus chienii	0	0	0	0	0	0	0	0.000712586	0	0
Bacteria;Cyanobacteria;Cyanobacteriia;Chloroplast;Trachelium caeruleum	0	0	0	0	0	0	0	0.00213776	0	0
Bacteria;Cyanobacteria;Cyanobacteriia;Chloroplast;Triticum aestivum (bread wheat)	0	0	0	0	0	0.000298173	0	0	0	0
Bacteria;Cyanobacteria;Cyanobacteriia;Chloroplast;uncultured bacterium	0	0	0.00100212	0	0.000233721	0	0	0.0242279	0	0.00241425
Bacteria;Cyanobacteria;Cyanobacteriia;Chloroplast;uncultured Chlorophyta	0	0	0	0	0	0.000596346	0	0	0	0
Bacteria;Cyanobacteria;Cyanobacteriia;Chloroplast;uncultured cyanobacterium	0	0	0	0	0	0	0	0	0	0.0016095
Bacteria;Cyanobacteria;Cyanobacteriia;Chloroplast;uncultured eukaryote	0	0	0	0	0	0	0	0.000712586	0	0
Bacteria;Cyanobacteria;Cyanobacteriia;Chloroplast;uncultured phototrophic eukaryote	0	0	0.000668083	0	0	0	0	0.000712586	0.00129483	0
Bacteria;Cyanobacteria;Cyanobacteriia;Chloroplast;uncultured rhodophyte	0	0	0.000668083	0	0	0	0	0	0	0
Bacteria;Cyanobacteria;Cyanobacteriia;Cyanobacteriales;Coleofasciculaceae;Coleofasciculus PCC-7420;uncultured organism	0	0	0	0.000203769	0.000233721	0	0	0	0	0
Bacteria;Cyanobacteria;Cyanobacteriia;Cyanobacteriales;Coleofasciculaceae;Wilmottia Ant-Ph58;Wilmottia murrayi 25PC	0	0	0	0	0	0	0	0	0	0.000804751
Bacteria;Cyanobacteria;Cyanobacteriia;Cyanobacteriales;Geitlerinemaceae;Geitlerinema PCC-7105;Geitlerinema sp. PCC 7105	0.000528298	0	0	0	0	0	0	0	0	0
Bacteria;Cyanobacteria;Cyanobacteriia;Cyanobacteriales;Microcystaceae;Microcystis PCC-7914;uncultured cyanobacterium	0	0	0	0	0	0.000298173	0	0	0	0
Bacteria;Cyanobacteria;Cyanobacteriia;Cyanobacteriales;Nostocaceae;Calothrix PCC-6303;Calothrix sp. NIES-3974	0	0	0	0.000203769	0	0	0	0	0	0
Bacteria;Cyanobacteria;Cyanobacteriia;Cyanobacteriales;Nostocaceae;Calothrix PCC-6303;Calothrix sp. PCC 7103	0.000528298	0.000231748	0	0	0.000467443	0.000298173	0	0.00142517	0	0
Bacteria;Cyanobacteria;Cyanobacteriia;Cyanobacteriales;Nostocaceae;Nostoc PCC-73102;Nostoc commune WY1KK1	0	0.000463495	0	0	0.000467443	0.00149086	0	0	0	0
Bacteria;Cyanobacteria;Cyanobacteriia;Cyanobacteriales;Nostocaceae;Nostoc PCC-73102;uncultured bacterium	0	0	0	0	0	0	0	0.00142517	0	0.00321901
Bacteria;Cyanobacteria;Cyanobacteriia;Cyanobacteriales;Nostocaceae;Phyllonema tangolundensis C76-M18-K59	0	0	0	0	0	0.000298173	0	0	0	0
Bacteria;Cyanobacteria;Cyanobacteriia;Cyanobacteriales;Nostocaceae;Rivularia PCC-7116;Nostocales cyanobacterium HI15	0	0.000463495	0	0	0	0	0	0	0	0
Bacteria;Cyanobacteria;Cyanobacteriia;Cyanobacteriales;Oscillatoriaceae;Oscillatoria PCC-10802;uncultured Oscillatoria sp.	0	0	0	0	0	0	0	0.000712586	0.00129483	0
Bacteria;Cyanobacteria;Cyanobacteriia;Cyanobacteriales;Paraspirulinaceae;Spirulina PCC-9445;Spirulina subsalsa IAM M-223	0.000264149	0	0	0	0	0	0	0	0	0
Bacteria;Cyanobacteria;Cyanobacteriia;Cyanobacteriales;Phormidiaceae;Trichocoleus SAG 26.92;Porphyrosiphon sp. ACKU_Y_DB1	0	0	0	0	0	0	0	0	0	0.000804751
Bacteria;Cyanobacteria;Cyanobacteriia;Cyanobacteriales;Phormidiaceae;Trichodesmium IMS101;Lyngbya semiplena SERB 7	0	0	0	0	0.000233721	0	0	0	0	0
Bacteria;Cyanobacteria;Cyanobacteriia;Cyanobacteriales;Phormidiaceae;Trichodesmium IMS101;Oscillatoriaceae cyanobacterium ThrGT9	0.00211319	0.00092699	0.00167021	0.00203769	0.000467443	0	0	0	0	0
Bacteria;Cyanobacteria;Cyanobacteriia;Cyanobacteriales;Prochloraceae;Prochloron P1-Palau;Prochloron didemni P1-Palau	0	0	0	0.00203769	0	0	0	0.00142517	0	0
Bacteria;Cyanobacteria;Cyanobacteriia;Cyanobacteriales;Xenococcaceae;Xenococcus PCC-7305;Xenococcus sp. PCC 7305	0	0	0	0	0	0	0	0	0	0.000804751
Bacteria;Cyanobacteria;Cyanobacteriia;Leptolyngbyales;Leptolyngbyaceae;Geitlerinema PCC-8501;Leptolyngbya sp. NgrLPT40	0	0	0	0.000407538	0	0	0	0	0	0
Bacteria;Cyanobacteria;Cyanobacteriia;Leptolyngbyales;Leptolyngbyaceae;Leptolyngbya PCC-6306;uncultured bacterium	0	0.000463495	0	0	0	0	0	0	0	0
Bacteria;Cyanobacteria;Cyanobacteriia;Leptolyngbyales;Leptolyngbyaceae;uncultured;uncultured bacterium	0	0.000463495	0	0	0	0	0	0	0	0
Bacteria;Cyanobacteria;Cyanobacteriia;Limnotrichales;Limnotrichaceae;Limnothrix;Limnothrix sp. PsrGTmp11	0	0.000463495	0	0	0	0	0	0.00213776	0	0
Bacteria;Cyanobacteria;Cyanobacteriia;Phormidesmiales;Nodosilineaceae;Nodosilinea PCC-7104;Romeria sp. KLL-H-201	0	0	0	0	0	0	0	0	0	0.000804751
Bacteria;Cyanobacteria;Cyanobacteriia;Phormidesmiales;Phormidesmiaceae;Phormidesmis ANT.LACV5.1;LPP-group cyanobacterium QSSC3cya	0.000264149	0	0	0	0	0	0	0	0	0
Bacteria;Cyanobacteria;Cyanobacteriia;Phormidesmiales;Phormidesmiaceae;Phormidesmis ANT.LACV5.1;Synechococcus sp.	0	0.00092699	0	0	0.00140233	0	0	0	0	0
Bacteria;Cyanobacteria;Cyanobacteriia;Pseudanabaenales;Pseudanabaenaceae;Pseudanabaena PCC-6802;Pseudanabaena sp. PCC 6802	0	0	0	0.000407538	0	0	0	0	0	0
Bacteria;Cyanobacteria;Cyanobacteriia;Synechococcales;Cyanobiaceae;Cyanobium PCC-6307;Synechococcus sp. WH 5701	0.000264149	0	0	0	0	0	0	0	0	0
Bacteria;Cyanobacteria;Cyanobacteriia;Synechococcales;Cyanobiaceae;Cyanobium PCC-6307;uncultured bacterium	0	0	0	0	0.000233721	0	0	0	0	0
Bacteria;Cyanobacteria;Cyanobacteriia;Synechococcales;Cyanobiaceae;Prochlorococcus MIT9313;marine metagenome	0	0	0	0.000407538	0	0	0	0	0	0
Bacteria;Cyanobacteria;Vampirivibrionia;Gastranaerophilales;uncultured bacterium	0.000528298	0	0	0	0.00140233	0	0	0	0	0.000804751
Bacteria;Cyanobacteria;Vampirivibrionia;Gastranaerophilales;uncultured organism	0	0	0	0	0	0	0	0.000712586	0	0
Bacteria;Cyanobacteria;Vampirivibrionia;Gastranaerophilales;uncultured rumen bacterium	0	0	0	0	0	0.000596346	0	0	0	0
Bacteria;Cyanobacteria;Vampirivibrionia;Obscuribacterales;Obscuribacteraceae;bioreactor metagenome	0.000264149	0.000695243	0	0.000815076	0.00888141	0.000596346	0	0.00641327	0	0.00321901
Bacteria;Cyanobacteria;Vampirivibrionia;Obscuribacterales;Obscuribacteraceae;Candidatus Obscuribacter;Candidatus Obscuribacter phosphatis	0	0	0	0	0	0	0	0	0	0.0177045
Bacteria;Cyanobacteria;Vampirivibrionia;Obscuribacterales;Obscuribacteraceae;Candidatus Obscuribacter;metagenome	0.000264149	0	0.000334042	0.000815076	0	0.000596346	0	0.00142517	0.00647417	0.0434566
Bacteria;Cyanobacteria;Vampirivibrionia;Obscuribacterales;Obscuribacteraceae;Candidatus Obscuribacter;uncultured actinobacterium	0	0	0	0	0.000701164	0	0	0	0	0.000804751
Bacteria;Cyanobacteria;Vampirivibrionia;Obscuribacterales;Obscuribacteraceae;Candidatus Obscuribacter;uncultured bacterium	0.000792447	0.000231748	0.00133617	0.000407538	0.00210349	0.00477076	0	0	0.00129483	0.022533
Bacteria;Cyanobacteria;Vampirivibrionia;Obscuribacterales;Obscuribacteraceae;metagenome	0	0.000695243	0	0	0.00934885	0	0	0.000712586	0.00906384	0
Bacteria;Cyanobacteria;Vampirivibrionia;Obscuribacterales;Obscuribacteraceae;uncultured bacterium	0.409695	0.192119	0.0748253	0.0287314	0.386108	0.261796	0	2.88312	0.334067	1.46545
Bacteria;Cyanobacteria;Vampirivibrionia;Obscuribacterales;Obscuribacteraceae;uncultured bacterium mle1-12	0.000528298	0	0.00334042	0	0.00350582	0.000894518	0	0	0.00129483	0
Bacteria;Cyanobacteria;Vampirivibrionia;Obscuribacterales;Obscuribacteraceae;uncultured Clostridia bacterium	0	0	0.000334042	0	0.000233721	0.000298173	0	0.00641327	0	0.00643801
Bacteria;Cyanobacteria;Vampirivibrionia;Obscuribacterales;Obscuribacteraceae;uncultured Gloeobacter sp.	0	0.00509845	0.000668083	0.000407538	0.00631048	0	0	0.000712586	0.0116535	0.0587468
Bacteria;Cyanobacteria;Vampirivibrionia;Vampirovibrionales;marine metagenome	0	0.000231748	0	0.000407538	0	0.00149086	0	0	0	0
Bacteria;Cyanobacteria;Vampirivibrionia;Vampirovibrionales;uncultured bacterium	0	0	0	0	0	0.0378679	0	0	0	0.00482851
Bacteria;Cyanobacteria;Vampirivibrionia;Vampirovibrionales;uncultured organism	0	0	0	0	0	0.00208721	0	0	0	0.000804751
Bacteria;Cyanobacteria;Vampirivibrionia;Vampirovibrionales;Vampirovibrionaceae;uncultured bacterium	0	0	0	0	0	0.0032799	0	0	0	0
Bacteria;Cyanobacteria;Vampirivibrionia;Vampirovibrionales;Vampirovibrionaceae;uncultured cyanobacterium	0	0	0	0	0	0.00805067	0	0	0	0
Bacteria;Cyanobacteria;Vampirivibrionia;Vampirovibrionales;Vampirovibrionaceae;Vampirovibrio;metagenome	0	0	0	0	0	0	0	0.00142517	0	0.000804751
Bacteria;Cyanobacteria;Vampirivibrionia;Vampirovibrionales;Vampirovibrionaceae;Vampirovibrio;uncultured bacterium	0	0	0	0	0	0.00834884	0	0	0	0
Bacteria;Cyanobacteria;Vampirivibrionia;Vampirovibrionales;Vampirovibrionaceae;Vampirovibrio;Vampirovibrio chlorellavorus	0	0	0	0	0	0.000298173	0	0	0	0
Bacteria;Dadabacteria;Dadabacteriia;Dadabacteriales;uncultured bacterium	0	0.000231748	0	0.0191543	0	0	0	0	0	0.00482851
Bacteria;Dadabacteria;Dadabacteriia;Dadabacteriales;uncultured bacterium SBR1093	0	0	0	0.00183392	0	0	0	0	0	0
Bacteria;Dadabacteria;Dadabacteriia;Dadabacteriales;uncultured candidate division SBR1093 bacterium	0	0.000231748	0	0.013245	0	0	0	0	0	0
Bacteria;Dadabacteria;Dadabacteriia;Dadabacteriales;uncultured organism	0	0	0	0.000407538	0	0	0	0	0	0
Bacteria;Dadabacteria;Dadabacteriia;Dadabacteriales;uncultured soil bacterium	0	0	0	0.00163015	0	0	0	0	0	0
Bacteria;Deferribacterota;Deferribacteres;Deferribacterales;Deferribacteraceae;Geovibrio;uncultured Deferribacteres bacterium	0	0	0.000668083	0	0.000467443	0	0	0	0	0
Bacteria;Deinococcota;Deinococci;Deinococcales;Deinococcaceae;Deinococcus;Deinococcus aetherius	0	0	0.000334042	0	0	0	0	0	0	0
Bacteria;Deinococcota;Deinococci;Thermales;Thermaceae;Thermus;Thermus islandicus DSM 21543	0	0	0	0	0	0	0	0	0	0.000804751
Bacteria;Deinococcota;Deinococci;Thermales;Thermaceae;Thermus;Thermus oshimai DSM 12092	0	0	0	0.00122261	0	0	0	0	0	0
Bacteria;Dependentiae;Babeliae;Babeliales;Babeliaceae;uncultured bacterium	0	0	0	0	0	0	0	0	0	0.00321901
Bacteria;Dependentiae;Babeliae;Babeliales;UBA12409;uncultured bacterium	0	0.000231748	0	0	0	0	0	0	0	0
Bacteria;Dependentiae;Babeliae;Babeliales;uncultured bacterium	0	0	0.000334042	0	0	0.000894518	0	0	0.00129483	0.0016095
Bacteria;Dependentiae;Babeliae;Babeliales;Vermiphilaceae;candidate division TM6 bacterium JCVI TM6SC1	0	0	0	0	0	0.00119269	0	0	0	0
Bacteria;Dependentiae;Babeliae;Babeliales;Vermiphilaceae;uncultured bacterium	0	0.0190033	0.00701487	0	0	0.0471113	0	0	0.0038845	0.0249473
Bacteria;Dependentiae;Babeliae;Babeliales;Vermiphilaceae;uncultured soil bacterium	0	0.000231748	0	0	0	0	0	0	0	0
Bacteria;Desulfobacterota;Desulfarculia;Desulfarculales;uncultured bacterium	0.000264149	0	0	0	0	0	0	0	0	0
Bacteria;Desulfobacterota;Desulfobaccia;Desulfobaccales;Desulfobaccaceae;Desulfobacca;uncultured bacterium	0	0	0	0.00224146	0	0.000596346	0	0	0	0
Bacteria;Desulfobacterota;Desulfobacteria;Desulfatiglandales;Desulfatiglandaceae;Desulfatiglans;delta proteobacterium NaphS2	0	0	0	0	0.000233721	0	0	0	0	0
Bacteria;Desulfobacterota;Desulfobacteria;Desulfatiglandales;Desulfatiglandaceae;Desulfatiglans;uncultured bacterium	0	0.000463495	0	0	0	0.00119269	0	0	0	0
Bacteria;Desulfobacterota;Desulfobacteria;Desulfobacterales;Desulfococcaceae;uncultured;uncultured organism	0	0	0	0.000203769	0	0	0	0	0	0
Bacteria;Desulfobacterota;Desulfobacteria;Desulfobacterales;Desulfolunaceae;Desulfoluna;Desulfoluna butyratoxydans	0	0	0	0	0	0.000298173	0	0	0	0
Bacteria;Desulfobacterota;Desulfobacteria;Desulfobacterales;Desulfosarcinaceae;LCP-80;uncultured delta proteobacterium	0	0	0	0	0.000233721	0	0	0	0	0
Bacteria;Desulfobacterota;Desulfobacteria;Desulfobacterales;Desulfosarcinaceae;SEEP-SRB1;uncultured bacterium	0	0	0	0	0	0.000298173	0	0	0	0
Bacteria;Desulfobacterota;Desulfobacteria;Desulfobacterales;Desulfosarcinaceae;Sva0081 sediment group;uncultured delta proteobacterium	0	0	0	0	0.000233721	0	0	0	0	0
Bacteria;Desulfobacterota;Desulfobacteria;Desulfobacterales;Desulfosarcinaceae;uncultured;uncultured bacterium	0	0	0.000334042	0	0	0	0	0	0	0
Bacteria;Desulfobacterota;Desulfobacteria;Desulfobacterales;uncultured;uncultured bacterium	0	0.00092699	0	0	0	0	0	0	0	0
Bacteria;Desulfobacterota;Desulfobulbia;Desulfobulbales;Desulfobulbaceae;Desulfobulbus;uncultured bacterium	0	0	0.000334042	0	0	0	0	0	0	0
Bacteria;Desulfobacterota;Desulfobulbia;Desulfobulbales;Desulfobulbaceae;Desulfobulbus;uncultured delta proteobacterium	0	0	0	0	0.000467443	0	0	0	0	0
Bacteria;Desulfobacterota;Desulfobulbia;Desulfobulbales;Desulfocapsaceae;Desulfopila;uncultured bacterium	0	0	0	0	0	0	0	0	0	0.000804751
Bacteria;Desulfobacterota;Desulfobulbia;Desulfobulbales;Desulfocapsaceae;uncultured;uncultured bacterium	0	0	0	0	0	0	0	0.000712586	0	0
Bacteria;Desulfobacterota;Desulfobulbia;Desulfobulbales;Desulfurivibrionaceae;MSBL7;bioreactor metagenome	0	0.000463495	0	0.000407538	0	0	0	0	0	0
Bacteria;Desulfobacterota;Desulfobulbia;Desulfobulbales;Desulfurivibrionaceae;MSBL7;uncultured organism	0	0	0	0.000203769	0	0	0	0	0	0
Bacteria;Desulfobacterota;Desulfovibrionia;Desulfovibrionales;Desulfonauticaceae;Desulfovibrionales bacterium Spi55	0	0.000231748	0	0	0	0.000596346	0	0	0	0
Bacteria;Desulfobacterota;Desulfovibrionia;Desulfovibrionales;Desulfovibrionaceae;Desulfocurvus;Desulfocurvus vexinensis	0	0	0	0.000203769	0	0	0	0	0	0
Bacteria;Desulfobacterota;Desulfovibrionia;Desulfovibrionales;Desulfovibrionaceae;Desulfovibrio;Desulfovibrio bastinii	0	0	0	0	0	0.000596346	0	0	0	0
Bacteria;Desulfobacterota;Desulfuromonadia;Bradymonadales;Bradymonadaceae;uncultured bacterium	0	0	0	0	0	0	0	0	0	0.000804751
Bacteria;Desulfobacterota;Desulfuromonadia;Desulfuromonadales;Desulfuromonadaceae;Desulfuromonas;Desulfuromonas acetoxidans DSM 684	0.000528298	0.00162223	0.00267233	0.00366784	0	0.00387625	0	0	0	0
Bacteria;Desulfobacterota;Desulfuromonadia;Desulfuromonadales;Geopsychrobacteraceae;Geopsychrobacter;Nitrospirae bacterium CG2_30_53_67	0	0.000231748	0	0	0	0	0	0	0	0
Bacteria;Desulfobacterota;Desulfuromonadia;Desulfuromonadales;Geothermobacteraceae;Geothermobacter;uncultured bacterium	0.000528298	0	0	0	0	0	0	0	0	0
Bacteria;Desulfobacterota;Desulfuromonadia;Desulfuromonadales;Sva1033;uncultured bacterium	0	0	0	0	0	0	0	0	0.00129483	0
Bacteria;Desulfobacterota;Desulfuromonadia;Geobacterales;Geobacteraceae;uncultured;uncultured bacterium	0	0	0	0	0	0.00357807	0	0	0	0
Bacteria;Desulfobacterota;Desulfuromonadia;PB19;metagenome	0	0	0	0	0	0	0	0.000712586	0	0
Bacteria;Desulfobacterota;Desulfuromonadia;PB19;uncultured bacterium	0	0	0	0	0	0.000298173	0	0	0	0
Bacteria;Desulfobacterota;Dissulfuribacteria;Dissulfuribacterales;Dissulfuribacteraceae;SEEP-SRB2;uncultured delta proteobacterium	0	0	0	0	0	0.000298173	0	0	0	0
Bacteria;Desulfobacterota;Syntrophia;Syntrophales;Smithellaceae;Smithella;Smithella sp. SC_K08D17	0	0.000463495	0	0	0	0	0	0	0	0
Bacteria;Desulfobacterota;Syntrophia;Syntrophales;Syntrophaceae;Syntrophus;Syntrophus aciditrophicus	0	0	0	0.000203769	0	0	0	0	0	0
Bacteria;Desulfobacterota;Syntrophia;Syntrophales;Syntrophaceae;Syntrophus;uncultured bacterium	0	0.000231748	0	0	0	0	0	0	0	0
Bacteria;Desulfobacterota;Syntrophia;Syntrophales;uncultured;uncultured bacterium	0	0	0	0	0	0.00805067	0	0	0	0
Bacteria;Desulfobacterota;Syntrophobacteria;Syntrophobacterales;Syntrophobacteraceae;Syntrophobacter;uncultured bacterium	0	0	0.000334042	0	0	0	0	0	0	0
Bacteria;Desulfobacterota;Syntrophobacteria;Syntrophobacterales;Thermodesulforhabdaceae;Thermodesulforhabdus;uncultured Thermodesulforhabdus sp.	0	0	0	0	0	0.000298173	0	0	0	0
Bacteria;Desulfobacterota;Syntrophorhabdia;Syntrophorhabdales;Syntrophorhabdaceae;Syntrophorhabdus;uncultured bacterium	0	0	0	0	0	0	0	0	0	0.000804751
Bacteria;Desulfobacterota;Syntrophorhabdia;Syntrophorhabdales;Syntrophorhabdaceae;Syntrophorhabdus;uncultured delta proteobacterium	0	0	0	0	0	0.00596346	0	0	0	0
Bacteria;Desulfobacterota;uncultured;uncultured bacterium	0	0.0241017	0.0100212	0	0	0.993512	0	0.00285034	0.0116535	1.25461
Bacteria;Desulfobacterota;uncultured;uncultured delta proteobacterium	0	0	0	0	0	0.000596346	0	0	0	0
Bacteria;Desulfobacterota;uncultured;uncultured Desulfuromonadales bacterium	0	0.00625718	0.00167021	0	0	0.565932	0	0	0	0.390304
Bacteria;Desulfobacterota;uncultured;uncultured proteobacterium	0	0.000463495	0	0	0	0.000596346	0	0	0	0
Bacteria;Desulfobacterota;uncultured;uncultured sludge bacterium H16	0	0.000463495	0	0	0	0.000894518	0	0	0	0
Bacteria;Elusimicrobiota;Endomicrobia;Endomicrobiales;Endomicrobiaceae;Endomicrobium;uncultured bacterium	0	0	0	0	0.000467443	0.000298173	0	0	0	0
Bacteria;Elusimicrobiota;Endomicrobia;Endomicrobiales;Endomicrobiaceae;Endomicrobium;uncultured Endomicrobia bacterium	0.000264149	0	0	0	0	0	0	0	0	0
Bacteria;Elusimicrobiota;Lineage IIa;metagenome	0	0	0	0	0	0	0	0	0.00129483	0
Bacteria;Entotheonellaeota;Entotheonellia;Entotheonellales;Entotheonellaceae;Candidatus Entotheonella;Candidatus Entotheonella sp. TSY1	0	0	0	0	0	0.000596346	0	0	0	0
Bacteria;Fibrobacterota;Chitinivibrionia;uncultured;uncultured bacterium	0	0	0	0	0	0.000596346	0	0	0	0
Bacteria;Fibrobacterota;Fibrobacteria;Fibrobacterales;uncultured;uncultured bacterium	0	0	0	0	0.000233721	0	0	0	0	0
Bacteria;Firmicutes;Bacilli;Acholeplasmatales;Acholeplasmataceae;Candidatus Phytoplasma;Candidatus Phytoplasma aurantifolia	0.000264149	0	0	0	0	0	0	0	0	0
Bacteria;Firmicutes;Bacilli;Alicyclobacillales;Alicyclobacillaceae;Acidibacillus;Alicyclobacillaceae bacterium iFeo-D4-31-CH	0	0	0.000668083	0	0	0	0	0	0	0
Bacteria;Firmicutes;Bacilli;Aneurinibacillales;Aneurinibacillaceae;Aneurinibacillus;uncultured bacterium	0	0	0.000334042	0	0	0	0	0	0	0
Bacteria;Firmicutes;Bacilli;Bacillales;Bacillaceae;Bacillus;Bacillus amyloliquefaciens	0	0	0	0.000203769	0	0	0	0	0	0
Bacteria;Firmicutes;Bacilli;Bacillales;Bacillaceae;Bacillus;Bacillus aquimaris	0	0	0	0	0	0	0	0	0.00258967	0
Bacteria;Firmicutes;Bacilli;Bacillales;Bacillaceae;Bacillus;Bacillus cereus	0	0	0	0.000203769	0	0	0	0	0.00129483	0
Bacteria;Firmicutes;Bacilli;Bacillales;Bacillaceae;Bacillus;Bacillus djibelorensis	0	0	0	0	0.000467443	0	0	0	0	0
Bacteria;Firmicutes;Bacilli;Bacillales;Bacillaceae;Bacillus;Bacillus drentensis	0	0	0	0	0	0	0	0	0	0.000804751
Bacteria;Firmicutes;Bacilli;Bacillales;Bacillaceae;Bacillus;Bacillus sp. (in: Bacteria)	0	0.000463495	0	0	0	0	0	0	0	0
Bacteria;Firmicutes;Bacilli;Bacillales;Bacillaceae;Bacillus;Bacillus sp. CPSM8	0	0	0	0	0	0.000298173	0	0	0	0
Bacteria;Firmicutes;Bacilli;Bacillales;Bacillaceae;Bacillus;Bacillus sp. KX6	0	0	0	0	0	0.000596346	0	0	0	0
Bacteria;Firmicutes;Bacilli;Bacillales;Bacillaceae;Bacillus;Bacillus sp. NRRL B-14911	0	0	0	0.000407538	0	0	0	0	0	0
Bacteria;Firmicutes;Bacilli;Bacillales;Bacillaceae;Bacillus;Bacillus sp. SIT16	0	0	0	0	0.000467443	0	0	0	0	0
Bacteria;Firmicutes;Bacilli;Bacillales;Bacillaceae;Bacillus;Bacillus subtilis	0.000264149	0	0	0	0	0	0	0.000712586	0.00129483	0
Bacteria;Firmicutes;Bacilli;Bacillales;Bacillaceae;Bacillus;Bacillus subtilis subsp. spizizenii ATCC 6633	0.00211319	0	0.00133617	0.00163015	0.000467443	0.000596346	0	0	0	0
Bacteria;Firmicutes;Bacilli;Bacillales;Bacillaceae;Bacillus;Bacillus thuringiensis	0	0	0	0.000203769	0	0	0	0	0.00129483	0.000804751
Bacteria;Firmicutes;Bacilli;Bacillales;Bacillaceae;Bacillus;Bacillus thuringiensis serovar israelensis ATCC 35646	0	0	0.000334042	0.00122261	0	0.000596346	0	0	0	0
Bacteria;Firmicutes;Bacilli;Bacillales;Bacillaceae;Bacillus;metagenome	0	0	0	0	0	0	0	0	0.00258967	0
Bacteria;Firmicutes;Bacilli;Bacillales;Bacillaceae;Bacillus;uncultured bacterium	0	0	0.000334042	0	0	0	0	0	0	0
Bacteria;Firmicutes;Bacilli;Bacillales;Bacillaceae;Geobacillus;Geobacillus sp. 1P03TB	0	0	0.000334042	0	0	0	0	0	0	0
Bacteria;Firmicutes;Bacilli;Bacillales;Planococcaceae;Bhargavaea;Bhargavaea beijingensis	0	0	0	0	0	0	0	0	0	0.000804751
Bacteria;Firmicutes;Bacilli;Bacillales;Planococcaceae;Chryseomicrobium;Planococcus sp. LY	0	0	0	0	0	0	0	0	0	0.000804751
Bacteria;Firmicutes;Bacilli;Bacillales;Planococcaceae;Lysinibacillus;Lysinibacillus fusiformis	0.000264149	0	0	0	0.000233721	0.000298173	0	0	0	0
Bacteria;Firmicutes;Bacilli;Bacillales;Planococcaceae;uncultured;uncultured bacterium	0	0	0	0.000203769	0	0	0	0	0	0
Bacteria;Firmicutes;Bacilli;Erysipelotrichales;Erysipelatoclostridiaceae;Eggerthia;Eggerthia catenaformis OT 569 = DSM 20559	0	0.000231748	0	0	0	0	0	0	0	0
Bacteria;Firmicutes;Bacilli;Erysipelotrichales;Erysipelatoclostridiaceae;Erysipelatoclostridium;uncultured bacterium	0	0	0	0	0	0	0	0	0	0.000804751
Bacteria;Firmicutes;Bacilli;Erysipelotrichales;Erysipelatoclostridiaceae;Erysipelotrichaceae UCG-003;uncultured bacterium	0	0	0	0	0	0	0	0	0.00129483	0
Bacteria;Firmicutes;Bacilli;Erysipelotrichales;Erysipelatoclostridiaceae;UCG-004;uncultured bacterium	0	0	0	0	0.000233721	0	0	0	0	0
Bacteria;Firmicutes;Bacilli;Erysipelotrichales;Erysipelotrichaceae;Holdemanella;human gut metagenome	0	0	0.000334042	0	0	0	0	0	0	0
Bacteria;Firmicutes;Bacilli;Erysipelotrichales;Erysipelotrichaceae;Solobacterium;metagenome	0	0	0	0.00468668	0	0.00119269	0	0	0	0
Bacteria;Firmicutes;Bacilli;Lactobacillales;Aerococcaceae;Aerosphaera;Aerosphaera taetra	0	0	0	0.000203769	0	0	0	0	0	0
Bacteria;Firmicutes;Bacilli;Lactobacillales;Carnobacteriaceae;Carnobacterium;Carnobacterium maltaromaticum ATCC 35586	0	0	0	0	0	0.000596346	0	0	0	0
Bacteria;Firmicutes;Bacilli;Lactobacillales;Carnobacteriaceae;Carnobacterium;uncultured bacterium	0	0	0	0	0	0	0	0	0	0.0016095
Bacteria;Firmicutes;Bacilli;Lactobacillales;Carnobacteriaceae;Granulicatella;uncultured bacterium	0	0	0	0	0	0	0	0	0	0.0016095
Bacteria;Firmicutes;Bacilli;Lactobacillales;Enterococcaceae;Enterococcus;Enterococcus faecium DO	0.0010566	0.00254922	0.00133617	0.0173204	0.00303838	0.00626163	0	0	0	0
Bacteria;Firmicutes;Bacilli;Lactobacillales;Enterococcaceae;Enterococcus;Enterococcus hirae	0	0.000231748	0	0	0	0	0	0	0	0
Bacteria;Firmicutes;Bacilli;Lactobacillales;Lactobacillaceae;Lactobacillus;Lactobacillus johnsonii ATCC 33200	0.000264149	0.000463495	0.000334042	0.000611307	0	0	0	0	0	0
Bacteria;Firmicutes;Bacilli;Lactobacillales;Lactobacillaceae;Lactobacillus;Lactobacillus sp. MWBPC 1-3-1	0	0	0.000334042	0	0	0	0	0	0	0
Bacteria;Firmicutes;Bacilli;Lactobacillales;Lactobacillaceae;Lactobacillus;Lactobacillus ultunensis DSM 16047	0	0	0	0	0	0.00298173	0	0	0	0
Bacteria;Firmicutes;Bacilli;Lactobacillales;Lactobacillaceae;Lactobacillus;uncultured bacterium	0	0	0	0	0	0	0	0.000712586	0	0
Bacteria;Firmicutes;Bacilli;Lactobacillales;Lactobacillaceae;Lactobacillus;uncultured organism	0	0	0	0.000203769	0	0	0	0	0	0
Bacteria;Firmicutes;Bacilli;Lactobacillales;Lactobacillaceae;Lentilactobacillus;Lactobacillus brevis subsp. gravesensis ATCC 27305	0	0	0	0.000407538	0	0	0	0	0	0
Bacteria;Firmicutes;Bacilli;Lactobacillales;Lactobacillaceae;Lentilactobacillus;Lactobacillus kefiri	0	0	0	0	0	0	0.0764526	0	0	0
Bacteria;Firmicutes;Bacilli;Lactobacillales;Lactobacillaceae;Limosilactobacillus;Lactobacillus mucosae LM1	0	0.000231748	0	0.000611307	0	0	0	0	0	0
Bacteria;Firmicutes;Bacilli;Lactobacillales;Lactobacillaceae;Limosilactobacillus;uncultured bacterium	0	0	0	0.000203769	0	0	0	0	0	0
Bacteria;Firmicutes;Bacilli;Lactobacillales;Lactobacillaceae;Oenococcus;Oenococcus oeni	0	0.000463495	0	0	0.000233721	0	0	0	0	0
Bacteria;Firmicutes;Bacilli;Lactobacillales;Lactobacillaceae;Oenococcus;Oenococcus oeni ATCC BAA-1163	0	0	0	0.000203769	0	0	0	0	0	0
Bacteria;Firmicutes;Bacilli;Lactobacillales;Lactobacillaceae;Pediococcus;Pediococcus acidilactici	0	0	0	0	0	0	0.0764526	0	0	0
Bacteria;Firmicutes;Bacilli;Lactobacillales;Lactobacillaceae;Weissella;uncultured bacterium	0	0	0	0	0	0	0	0.000712586	0	0
Bacteria;Firmicutes;Bacilli;Lactobacillales;Lactobacillaceae;Weissella;Weissella confusa	0	0	0.000334042	0	0	0	0	0	0	0
Bacteria;Firmicutes;Bacilli;Lactobacillales;Listeriaceae;Listeria;Listeria monocytogenes FSL J2-064	0	0	0	0.000815076	0	0	0	0	0	0
Bacteria;Firmicutes;Bacilli;Lactobacillales;Streptococcaceae;Streptococcus;Streptococcus agalactiae 18RS21	0	0	0	0	0	0.00119269	0	0	0	0
Bacteria;Firmicutes;Bacilli;Lactobacillales;Streptococcaceae;Streptococcus;uncultured bacterium	0	0	0	0	0	0	0	0	0	0.000804751
Bacteria;Firmicutes;Bacilli;Mycoplasmatales;Mycoplasmataceae;Mycoplasma;Mesomycoplasma moatsii	0	0	0.000334042	0	0	0	0	0	0	0
Bacteria;Firmicutes;Bacilli;Paenibacillales;Paenibacillaceae;Paenibacillus;Oryza sativa Indica Group (long-grained rice)	0	0	0	0	0.000467443	0.00149086	0	0	0	0
Bacteria;Firmicutes;Bacilli;Staphylococcales;Staphylococcaceae;Staphylococcus;Staphylococcus aureus subsp. aureus RN4220	0	0	0	0	0	0.000596346	0	0	0	0
Bacteria;Firmicutes;Bacilli;Thermicanales;Thermicanaceae;Thermicanus;Thermicanus aegyptius DSM 12793	0	0	0	0	0	0	0	0	0.00129483	0
Bacteria;Firmicutes;Clostridia;Christensenellales;Christensenellaceae;Christensenellaceae R-7 group;metagenome	0	0.000463495	0	0.00529799	0.000701164	0.00208721	0	0	0	0
Bacteria;Firmicutes;Clostridia;Christensenellales;Christensenellaceae;Christensenellaceae R-7 group;uncultured bacterium	0	0.000231748	0	0	0	0.00119269	0	0.000712586	0	0
Bacteria;Firmicutes;Clostridia;Clostridia UCG-014;uncultured bacterium	0	0.000231748	0	0.000407538	0	0.00119269	0	0	0	0
Bacteria;Firmicutes;Clostridia;Clostridia UCG-014;unidentified rumen bacterium RFN16	0	0	0	0.000407538	0	0	0	0	0	0
Bacteria;Firmicutes;Clostridia;Clostridia vadinBB60 group;uncultured bacterium	0	0	0	0	0	0	0	0	0.00129483	0
Bacteria;Firmicutes;Clostridia;Clostridia vadinBB60 group;uncultured Clostridiales bacterium	0	0	0	0.000407538	0	0.000596346	0	0	0	0
Bacteria;Firmicutes;Clostridia;Clostridiales;Clostridiaceae;Clostridium sensu stricto 1;uncultured bacterium	0	0.000231748	0	0	0	0	0	0	0.00129483	0
Bacteria;Firmicutes;Clostridia;Eubacteriales;Anaerofustaceae;Anaerofustis;uncultured bacterium	0	0	0	0	0	0	0	0.000712586	0	0
Bacteria;Firmicutes;Clostridia;Eubacteriales;Eubacteriaceae;Acetobacterium;uncultured Firmicutes bacterium	0	0.000231748	0	0	0	0	0	0	0	0
Bacteria;Firmicutes;Clostridia;Lachnospirales;Defluviitaleaceae;Defluviitaleaceae UCG-011;uncultured bacterium	0	0	0	0.000203769	0	0	0	0	0	0
Bacteria;Firmicutes;Clostridia;Lachnospirales;Lachnospiraceae;[Eubacterium] fissicatena group;bacterium NLAE-zl-C114	0	0	0	0.000203769	0	0	0	0	0	0
Bacteria;Firmicutes;Clostridia;Lachnospirales;Lachnospiraceae;[Eubacterium] ruminantium group;uncultured bacterium	0	0	0	0	0	0.000298173	0	0	0	0
Bacteria;Firmicutes;Clostridia;Lachnospirales;Lachnospiraceae;[Ruminococcus] gauvreauii group;uncultured rumen bacterium	0.000264149	0	0	0	0	0	0	0	0	0
Bacteria;Firmicutes;Clostridia;Lachnospirales;Lachnospiraceae;Anaerostignum;bacterium NLAE-zl-G68	0	0	0	0	0	0.000298173	0	0	0	0
Bacteria;Firmicutes;Clostridia;Lachnospirales;Lachnospiraceae;Blautia;Blautia hydrogenotrophica DSM 10507	0	0	0	0	0.000233721	0	0	0	0	0
Bacteria;Firmicutes;Clostridia;Lachnospirales;Lachnospiraceae;Blautia;uncultured bacterium	0.000264149	0	0.000334042	0	0	0	0	0	0	0
Bacteria;Firmicutes;Clostridia;Lachnospirales;Lachnospiraceae;Coprococcus;uncultured bacterium	0	0.000231748	0	0	0	0	0	0	0	0
Bacteria;Firmicutes;Clostridia;Lachnospirales;Lachnospiraceae;Epulopiscium;Lachnospiraceae bacterium mt14	0	0	0	0	0	0	0	0.000712586	0.00129483	0
Bacteria;Firmicutes;Clostridia;Lachnospirales;Lachnospiraceae;Hungatella;Hungatella hathewayi	0	0	0.000334042	0	0	0	0	0	0	0
Bacteria;Firmicutes;Clostridia;Lachnospirales;Lachnospiraceae;Lachnospiraceae NC2004 group;uncultured bacterium	0	0	0	0	0	0	0	0	0.00129483	0
Bacteria;Firmicutes;Clostridia;Lachnospirales;Lachnospiraceae;Lachnospiraceae NK3A20 group;uncultured bacterium	0.000264149	0	0	0	0	0	0	0	0	0
Bacteria;Firmicutes;Clostridia;Lachnospirales;Lachnospiraceae;Lachnospiraceae NK4A136 group;Lachnospiraceae bacterium A4	0	0	0.000334042	0	0	0	0	0	0	0
Bacteria;Firmicutes;Clostridia;Lachnospirales;Lachnospiraceae;Lachnospiraceae NK4A136 group;uncultured bacterium	0	0.000231748	0.000334042	0	0	0	0	0	0	0.000804751
Bacteria;Firmicutes;Clostridia;Lachnospirales;Lachnospiraceae;Lachnospiraceae UCG-006;uncultured bacterium	0.000264149	0	0	0	0	0	0	0	0	0
Bacteria;Firmicutes;Clostridia;Lachnospirales;Lachnospiraceae;Lachnospiraceae UCG-008;uncultured bacterium	0	0.000231748	0	0	0	0	0	0	0	0
Bacteria;Firmicutes;Clostridia;Lachnospirales;Lachnospiraceae;Roseburia;Eubacterium sp. 14-2	0	0	0	0	0.000233721	0	0	0	0	0
Bacteria;Firmicutes;Clostridia;Lachnospirales;Lachnospiraceae;Roseburia;mouse gut metagenome	0	0	0	0.000407538	0	0	0	0	0	0
Bacteria;Firmicutes;Clostridia;Lachnospirales;Lachnospiraceae;Roseburia;uncultured bacterium	0	0.000231748	0	0	0.000233721	0	0	0.000712586	0	0.000804751
Bacteria;Firmicutes;Clostridia;Lachnospirales;Lachnospiraceae;uncultured;Clostridium sp. Clone-47	0	0.000231748	0	0	0	0	0	0	0	0
Bacteria;Firmicutes;Clostridia;Lachnospirales;Lachnospiraceae;uncultured;mouse gut metagenome	0	0	0	0	0	0.00178904	0	0	0	0
Bacteria;Firmicutes;Clostridia;Oscillospirales;[Eubacterium] coprostanoligenes group;uncultured bacterium	0.000264149	0	0	0	0	0	0	0	0	0
Bacteria;Firmicutes;Clostridia;Oscillospirales;Hungateiclostridiaceae;Fastidiosipila;uncultured bacterium	0	0	0	0	0	0	0	0	0.00129483	0
Bacteria;Firmicutes;Clostridia;Oscillospirales;Hungateiclostridiaceae;Ruminiclostridium;uncultured bacterium	0.000264149	0	0	0	0	0	0	0	0	0
Bacteria;Firmicutes;Clostridia;Oscillospirales;Hungateiclostridiaceae;uncultured;uncultured bacterium	0	0	0	0	0	0	0	0.00142517	0	0
Bacteria;Firmicutes;Clostridia;Oscillospirales;Oscillospiraceae;UCG-002;gut metagenome	0	0	0	0	0	0	0	0	0.00129483	0
Bacteria;Firmicutes;Clostridia;Oscillospirales;Oscillospiraceae;UCG-002;uncultured bacterium	0	0	0	0	0	0	0	0	0.00129483	0.0016095
Bacteria;Firmicutes;Clostridia;Oscillospirales;Oscillospiraceae;uncultured;uncultured bacterium	0	0.000463495	0.000334042	0	0	0	0.0764526	0.000712586	0	0
Bacteria;Firmicutes;Clostridia;Oscillospirales;Ruminococcaceae;[Eubacterium] siraeum group;[Eubacterium] siraeum DSM 15702	0	0.000463495	0	0	0	0	0	0	0	0
Bacteria;Firmicutes;Clostridia;Oscillospirales;Ruminococcaceae;Faecalibacterium;uncultured bacterium	0.000264149	0.000231748	0	0	0	0	0	0	0	0
Bacteria;Firmicutes;Clostridia;Oscillospirales;Ruminococcaceae;Ruminococcus;uncultured bacterium	0	0	0.000334042	0	0	0.000596346	0	0	0	0
Bacteria;Firmicutes;Clostridia;Oscillospirales;Ruminococcaceae;Ruminococcus;uncultured Clostridiaceae bacterium	0	0	0.000334042	0	0	0	0	0	0	0
Bacteria;Firmicutes;Clostridia;Oscillospirales;Ruminococcaceae;Ruminococcus;uncultured Papillibacter sp.	0	0.000231748	0	0	0	0	0	0	0	0
Bacteria;Firmicutes;Clostridia;Oscillospirales;Ruminococcaceae;Subdoligranulum;human gut metagenome	0.000528298	0	0	0	0.000467443	0	0	0	0	0
Bacteria;Firmicutes;Clostridia;Oscillospirales;Ruminococcaceae;Subdoligranulum;metagenome	0	0	0	0	0.000233721	0	0	0	0	0
Bacteria;Firmicutes;Clostridia;Oscillospirales;Ruminococcaceae;Subdoligranulum;uncultured bacterium	0.000264149	0	0.000668083	0	0.000233721	0	0	0	0	0
Bacteria;Firmicutes;Clostridia;Peptococcales;Peptococcaceae;uncultured;uncultured bacterium	0	0	0	0	0	0	0	0	0	0.000804751
Bacteria;Firmicutes;Clostridia;Peptostreptococcales-Tissierellales;Caloranaerobacter;uncultured bacterium	0	0	0	0	0	0.00178904	0	0	0	0
Bacteria;Firmicutes;Clostridia;Peptostreptococcales-Tissierellales;Family XI;Tissierella;uncultured bacterium	0	0	0.000668083	0	0	0	0	0	0	0
Bacteria;Firmicutes;Clostridia;Peptostreptococcales-Tissierellales;Fusibacteraceae;Fusibacter;uncultured bacterium	0	0	0	0	0	0	0	0	0	0.000804751
Bacteria;Firmicutes;Clostridia;Peptostreptococcales-Tissierellales;JTB215;uncultured bacterium	0	0	0	0.000407538	0	0.000298173	0	0	0	0
Bacteria;Firmicutes;Clostridia;Peptostreptococcales-Tissierellales;Peptostreptococcaceae;Proteocatella;uncultured Clostridiales bacterium	0	0	0	0	0.000934885	0	0	0	0	0
Bacteria;Firmicutes;Clostridia;Peptostreptococcales-Tissierellales;Peptostreptococcaceae;Terrisporobacter;uncultured bacterium	0	0.000231748	0	0	0	0	0	0.000712586	0	0
Bacteria;Firmicutes;Clostridia;Peptostreptococcales-Tissierellales;Peptostreptococcaceae;uncultured soil bacterium	0	0.000463495	0	0	0	0	0	0	0	0
Bacteria;Firmicutes;Clostridia;Peptostreptococcales-Tissierellales;Proteiniboraceae;Proteiniborus;uncultured bacterium	0	0	0	0	0	0.000596346	0	0	0	0
Bacteria;Firmicutes;Clostridia;Peptostreptococcales-Tissierellales;Thermohalobacter;uncultured bacterium	0	0	0	0	0	0	0	0.000712586	0	0
Bacteria;Firmicutes;Clostridia;Thermincolales;Thermincolaceae;Thermincola;uncultured bacterium	0	0	0	0.000407538	0	0	0	0	0	0
Bacteria;Firmicutes;Incertae Sedis;DTU014;uncultured bacterium	0	0	0	0.000203769	0	0.000894518	0	0	0	0
Bacteria;Firmicutes;Incertae Sedis;Gelria;uncultured bacterium	0	0.000695243	0	0	0	0	0	0	0	0
Bacteria;Firmicutes;Limnochordia;Limnochordales;uncultured;uncultured bacterium	0	0	0	0	0	0	0	0	0.00129483	0
Bacteria;Firmicutes;Limnochordia;uncultured;uncultured bacterium	0	0	0	0.000203769	0	0	0	0	0	0
Bacteria;Firmicutes;Negativicutes;Acidaminococcales;Acidaminococcaceae;Phascolarctobacterium;uncultured organism	0	0	0	0	0.000233721	0	0	0	0	0
Bacteria;Firmicutes;Negativicutes;Acidaminococcales;Acidaminococcaceae;Succiniclasticum;gut metagenome	0	0	0	0	0	0.000596346	0	0	0	0
Bacteria;Firmicutes;Negativicutes;Acidaminococcales;Acidaminococcaceae;Succiniclasticum;uncultured rumen bacterium	0	0	0	0	0	0	0	0	0.00129483	0
Bacteria;Firmicutes;Negativicutes;Veillonellales-Selenomonadales;Selenomonadaceae;Megamonas;Megamonas funiformis YIT 11815	0	0	0	0.000611307	0	0	0	0	0	0.000804751
Bacteria;Firmicutes;Negativicutes;Veillonellales-Selenomonadales;Selenomonadaceae;Selenomonas;Selenomonas ruminantium	0.000264149	0	0	0	0	0	0	0	0	0
Bacteria;Firmicutes;Negativicutes;Veillonellales-Selenomonadales;Selenomonadaceae;Selenomonas;Selenomonas sp. oral clone IQ048	0	0	0	0	0	0	0	0	0.00129483	0
Bacteria;Firmicutes;Negativicutes;Veillonellales-Selenomonadales;Selenomonadaceae;uncultured;uncultured bacterium	0	0	0	0	0	0	0	0	0.00129483	0
Bacteria;Firmicutes;Negativicutes;Veillonellales-Selenomonadales;Selenomonadaceae;uncultured;uncultured Selenomonas sp.	0	0.000231748	0	0	0	0	0	0	0	0
Bacteria;Firmicutes;Negativicutes;Veillonellales-Selenomonadales;Sporomusaceae;Sporomusa;Desulfosporomusa polytropa	0.000264149	0	0	0	0	0	0	0	0	0
Bacteria;Firmicutes;Negativicutes;Veillonellales-Selenomonadales;Sporomusaceae;Thermosinus;Thermosinus carboxydivorans Nor1	0	0.000231748	0	0	0	0	0	0	0	0
Bacteria;Firmicutes;Negativicutes;Veillonellales-Selenomonadales;Veillonellaceae;Dialister;uncultured bacterium	0	0	0	0	0	0	0	0.000712586	0	0
Bacteria;Firmicutes;Negativicutes;Veillonellales-Selenomonadales;Veillonellaceae;Megasphaera;uncultured bacterium	0	0.000231748	0	0	0	0	0	0	0	0
Bacteria;Firmicutes;Negativicutes;Veillonellales-Selenomonadales;Veillonellaceae;Veillonella;uncultured bacterium	0	0	0	0	0	0	0	0.000712586	0	0
Bacteria;Firmicutes;Sulfobacillia;Sulfobacillales;Sulfobacillaceae;Sulfobacillus;mine drainage metagenome	0	0.000231748	0	0	0	0	0	0	0	0
Bacteria;Firmicutes;Symbiobacteriia;Symbiobacteriales;Symbiobacteraceae;Symbiobacterium;Symbiobacterium terraclitae	0	0.000463495	0	0	0	0	0	0	0	0
Bacteria;Firmicutes;Symbiobacteriia;Symbiobacteriales;Symbiobacteraceae;uncultured;uncultured bacterium	0	0	0	0	0	0.000298173	0	0	0	0
Bacteria;Firmicutes;Syntrophomonadia;Syntrophomonadales;Syntrophomonadaceae;Syntrophomonas;uncultured Clostridia bacterium	0	0	0	0	0	0.00178904	0	0	0	0
Bacteria;Firmicutes;Thermoanaerobacteria;Thermoanaerobacterales;Thermoanaerobacteraceae;Thermoanaerobacter;Thermoanaerobacter sp. KB4	0	0	0	0.000407538	0	0	0	0	0	0
Bacteria;Fusobacteriota;Fusobacteriia;Fusobacteriales;Fusobacteriaceae;Fusobacterium;Fusobacterium nucleatum subsp. vincentii 3_1_36A2	0	0	0	0	0.000233721	0	0	0	0	0
Bacteria;Fusobacteriota;Fusobacteriia;Fusobacteriales;Fusobacteriaceae;Fusobacterium;Fusobacterium nucleatum subsp. vincentii ATCC 49256	0.00343394	0.00231748	0.00501062	0.00203769	0.000233721	0.000894518	0	0	0	0
Bacteria;Fusobacteriota;Fusobacteriia;Fusobacteriales;Leptotrichiaceae;Leptotrichia;Leptotrichia goodfellowii	0	0	0.000334042	0	0	0	0	0	0	0
Bacteria;GAL15;uncultured bacterium	0	0.000231748	0	0	0	0	0	0	0	0
Bacteria;Gemmatimonadota;AKAU4049;uncultured bacterium	0	0	0	0	0	0.000298173	0	0	0	0
Bacteria;Gemmatimonadota;BD2-11 terrestrial group;uncultured bacterium	0	0	0	0.000203769	0	0.00119269	0	0	0	0
Bacteria;Gemmatimonadota;Gemmatimonadetes;Gemmatimonadales;Gemmatimonadaceae;Gemmatimonas;bacterium Ellin5220	0	0	0	0.000407538	0	0	0	0	0	0
Bacteria;Gemmatimonadota;Gemmatimonadetes;Gemmatimonadales;Gemmatimonadaceae;Gemmatimonas;Gemmatimonas aurantiaca	0	0	0	0.00224146	0	0	0	0	0	0
Bacteria;Gemmatimonadota;Gemmatimonadetes;Gemmatimonadales;Gemmatimonadaceae;Gemmatimonas;Gemmatimonas aurantiaca T-27	0	0	0.000668083	0.000611307	0	0	0	0	0	0
Bacteria;Gemmatimonadota;Gemmatimonadetes;Gemmatimonadales;Gemmatimonadaceae;Gemmatimonas;Gemmatimonas phototrophica	0.000528298	0	0.00334042	0.00346407	0.00140233	0	0	0	0	0
Bacteria;Gemmatimonadota;Gemmatimonadetes;Gemmatimonadales;Gemmatimonadaceae;Gemmatimonas;metagenome	0	0	0.000334042	0	0	0	0	0	0	0
Bacteria;Gemmatimonadota;Gemmatimonadetes;Gemmatimonadales;Gemmatimonadaceae;Gemmatimonas;uncultured bacterium	0.000264149	0	0.0217127	0.0362709	0.00257093	0	0	0	0	0
Bacteria;Gemmatimonadota;Gemmatimonadetes;Gemmatimonadales;Gemmatimonadaceae;Gemmatimonas;uncultured bacterium SBRH63	0	0	0	0.000611307	0	0	0	0	0	0
Bacteria;Gemmatimonadota;Gemmatimonadetes;Gemmatimonadales;Gemmatimonadaceae;Gemmatimonas;uncultured Gemmatimonadetes bacterium	0.00132075	0	0.0263893	0.0645947	0.00303838	0	0	0	0.015538	0
Bacteria;Gemmatimonadota;Gemmatimonadetes;Gemmatimonadales;Gemmatimonadaceae;Gemmatimonas;wastewater metagenome	0	0	0	0	0.000467443	0	0	0	0	0
Bacteria;Gemmatimonadota;Gemmatimonadetes;Gemmatimonadales;Gemmatimonadaceae;uncultured;Gemmatimonadetes bacterium SCN 70-22	0	0.00115874	0.0678104	0	0	0.000298173	0	0	0	0.0209235
Bacteria;Gemmatimonadota;Gemmatimonadetes;Gemmatimonadales;Gemmatimonadaceae;uncultured;uncultured actinobacterium	0	0	0	0	0	0.000596346	0	0	0	0
Bacteria;Gemmatimonadota;Gemmatimonadetes;Gemmatimonadales;Gemmatimonadaceae;uncultured;uncultured bacterium	0	0.000463495	0.0450956	0.0118186	0.000233721	0.00238538	0	0.00142517	0.00129483	0.00241425
Bacteria;Gemmatimonadota;Gemmatimonadetes;Gemmatimonadales;Gemmatimonadaceae;uncultured;uncultured bacterium contig00007	0	0.000231748	0.00734891	0	0	0	0	0	0	0.00482851
Bacteria;Gemmatimonadota;Gemmatimonadetes;Gemmatimonadales;Gemmatimonadaceae;uncultured;uncultured Fibrobacteres bacterium	0	0	0	0	0	0.000298173	0	0	0	0
Bacteria;Gemmatimonadota;Gemmatimonadetes;Gemmatimonadales;Gemmatimonadaceae;uncultured;uncultured Gemmatimonadaceae bacterium	0	0	0.000668083	0	0	0	0	0	0	0
Bacteria;Gemmatimonadota;Gemmatimonadetes;Gemmatimonadales;Gemmatimonadaceae;uncultured;uncultured Gemmatimonadales bacterium	0	0	0	0	0	0.000298173	0	0	0	0
Bacteria;Gemmatimonadota;Gemmatimonadetes;Gemmatimonadales;Gemmatimonadaceae;uncultured;uncultured Gemmatimonadetes bacterium	0	0	0.0377467	0.00122261	0.000233721	0.00208721	0	0	0	0.00241425
Bacteria;Gemmatimonadota;Gemmatimonadetes;Gemmatimonadales;Gemmatimonadaceae;uncultured;uncultured soil bacterium	0	0.000695243	0.0474339	0	0	0	0	0	0	0
Bacteria;Gemmatimonadota;PAUC43f marine benthic group;uncultured bacterium	0	0	0.000334042	0	0	0	0	0	0	0
Bacteria;Halanaerobiaeota;Halanaerobiia;Halanaerobiales;Halanaerobiaceae;Halocella;uncultured compost bacterium	0	0	0.000668083	0	0	0	0	0	0	0
Bacteria;Hydrogenedentes;Hydrogenedentia;Hydrogenedentiales;Hydrogenedensaceae;Candidatus Hydrogenedens;Hydrogenedentes bacterium JGI 0000077-O16	0	0	0	0	0	0.000596346	0	0	0	0
Bacteria;Hydrogenedentes;Hydrogenedentia;Hydrogenedentiales;Hydrogenedensaceae;metagenome	0	0	0	0	0	0.0152068	0	0	0	0.000804751
Bacteria;Hydrogenedentes;Hydrogenedentia;Hydrogenedentiales;Hydrogenedensaceae;uncultured bacterium	0	0.000231748	0	0	0.000233721	0.0369734	0	0	0	0.00482851
Bacteria;Hydrogenedentes;Hydrogenedentia;Hydrogenedentiales;Hydrogenedensaceae;uncultured bacterium SJP-3	0	0	0	0	0	0.000298173	0	0	0	0
Bacteria;Hydrogenedentes;Hydrogenedentia;Hydrogenedentiales;Hydrogenedensaceae;uncultured Hydrogenedentes bacterium	0	0	0	0	0	0.000894518	0	0	0	0
Bacteria;Hydrogenedentes;Hydrogenedentia;Hydrogenedentiales;Hydrogenedensaceae;uncultured organism	0	0	0	0	0	0.000894518	0	0	0	0
Bacteria;Hydrogenedentes;Hydrogenedentia;Hydrogenedentiales;Hydrogenedensaceae;YC-ZSS-LKJ63;uncultured bacterium	0	0	0	0	0	0.000596346	0	0	0	0
Bacteria;Latescibacterota;saltmarsh clone LCP-67	0	0	0	0.000407538	0	0	0	0	0	0
Bacteria;Latescibacterota;uncultured bacterium	0	0	0	0.000407538	0	0.00178904	0	0	0	0
Bacteria;Latescibacterota;uncultured Fibrobacteres bacterium	0	0	0	0	0	0.000596346	0	0	0	0
Bacteria;LCP-89;uncultured bacterium	0	0	0	0.000203769	0	0.000596346	0	0.000712586	0	0
Bacteria;Marinimicrobia (SAR406 clade);marine metagenome	0	0.000231748	0	0.00122261	0.000467443	0	0	0	0	0
Bacteria;Marinimicrobia (SAR406 clade);uncultured bacterium	0	0	0	0	0.000233721	0	0	0	0	0
Bacteria;Marinimicrobia (SAR406 clade);uncultured marine bacterium	0.0010566	0	0	0	0	0	0	0.000712586	0	0
Bacteria;MBNT15;Actinobacteria bacterium RBG_13_63_9	0	0	0	0	0	0	0	0	0	0.000804751
Bacteria;MBNT15;delta proteobacterium WX152	0	0.000463495	0	0	0	0	0	0	0	0
Bacteria;MBNT15;uncultured Anaeromyxobacter sp.	0	0	0	0	0	0	0	0.000712586	0	0
Bacteria;MBNT15;uncultured bacterium	0	0.00185398	0	0	0	0.00954153	0	0.000712586	0	0.00241425
Bacteria;MBNT15;uncultured delta proteobacterium	0	0.000231748	0	0	0	0	0	0	0	0
Bacteria;MBNT15;uncultured organism	0	0	0	0	0	0	0	0	0	0.000804751
Bacteria;MBNT15;uncultured proteobacterium	0	0	0	0	0	0.000894518	0	0	0	0
Bacteria;Methylomirabilota;Methylomirabilia;Methylomirabilales;Methylomirabilaceae;Candidatus Methylomirabilis;uncultured Firmicutes bacterium	0	0.000231748	0	0	0	0	0	0	0	0
Bacteria;Methylomirabilota;Methylomirabilia;Methylomirabilales;Methylomirabilaceae;MIZ14;uncultured bacterium	0	0	0	0.000203769	0	0	0	0	0	0
Bacteria;Methylomirabilota;Methylomirabilia;Methylomirabilales;Methylomirabilaceae;wb1-A12;uncultured low G+C Gram-positive bacterium	0	0	0	0.000407538	0	0	0	0	0	0
Bacteria;Modulibacteria;Moduliflexia;Moduliflexales;Moduliflexaceae;uncultured organism	0	0	0	0	0	0	0	0	0.00129483	0
Bacteria;Myxococcota;bacteriap25;Deltaproteobacteria bacterium RIFCSPLOWO2_02_56_12	0	0	0	0	0	0.00238538	0	0	0	0.0152903
Bacteria;Myxococcota;bacteriap25;Deltaproteobacteria bacterium RIFOXYA2_FULL_55_11	0	0.00208573	0.000668083	0	0	0.046515	0	0	0.00129483	0.0386281
Bacteria;Myxococcota;bacteriap25;uncultured bacterium	0	0.00092699	0	0.000407538	0	0.00685797	0	0.000712586	0	0.0112665
Bacteria;Myxococcota;bacteriap25;uncultured delta proteobacterium	0	0	0	0	0	0.000596346	0	0	0	0
Bacteria;Myxococcota;bacteriap25;uncultured Myxococcales bacterium	0	0	0	0	0	0.000894518	0	0	0	0
Bacteria;Myxococcota;Myxococcia;Myxococcales;Anaeromyxobacteraceae;Anaeromyxobacter;uncultured bacterium	0	0	0	0	0	0.00149086	0	0	0	0.000804751
Bacteria;Myxococcota;Myxococcia;Myxococcales;Myxococcaceae;P3OB-42;Deltaproteobacteria bacterium RIFOXYB12_FULL_58_9	0	0	0	0	0	0.00238538	0	0	0	0
Bacteria;Myxococcota;Myxococcia;Myxococcales;Myxococcaceae;P3OB-42;metagenome	0	0	0.0146978	0	0	0	0	0	0	0
Bacteria;Myxococcota;Myxococcia;Myxococcales;Myxococcaceae;P3OB-42;uncultured bacterium	0	0.000463495	0.0237169	0	0.000467443	0	0	0	0.00129483	0
Bacteria;Myxococcota;Myxococcia;Myxococcales;Myxococcaceae;P3OB-42;uncultured organism	0	0.000231748	0	0	0	0	0	0	0	0
Bacteria;Myxococcota;Myxococcia;Myxococcales;Myxococcaceae;P3OB-42;uncultured soil bacterium	0	0	0.0040085	0	0	0	0	0	0	0
Bacteria;Myxococcota;Myxococcia;Myxococcales;Myxococcaceae;P3OB-42;uncultured Sorangiineae bacterium	0	0	0	0	0	0	0	0	0	0.000804751
Bacteria;Myxococcota;Myxococcia;Myxococcales;Myxococcaceae;P3OB-42;uncultured Stigmatella sp.	0	0	0.000668083	0	0	0	0	0	0	0
Bacteria;Myxococcota;Myxococcia;Myxococcales;Myxococcaceae;Stigmatella;Stigmatella aurantiaca DW4/3-1	0.000264149	0.000463495	0.00100212	0.000815076	0.000233721	0.000596346	0	0	0	0
Bacteria;Myxococcota;Myxococcia;Myxococcales;Myxococcaceae;uncultured bacterium	0	0	0.000334042	0	0	0	0	0	0	0
Bacteria;Myxococcota;Myxococcia;Myxococcales;Myxococcaceae;uncultured;uncultured bacterium	0	0	0.00100212	0	0	0	0	0	0	0
Bacteria;Myxococcota;Polyangia;Blfdi19;uncultured bacterium	0	0	0	0	0	0	0	0	0	0.000804751
Bacteria;Myxococcota;Polyangia;Haliangiales;Haliangiaceae;Haliangium;Haliangium ochraceum	0	0	0	0	0.00140233	0.00178904	0	0	0	0
Bacteria;Myxococcota;Polyangia;Haliangiales;Haliangiaceae;Haliangium;Haliangium tepidum	0	0	0	0	0	0.00119269	0	0	0	0
Bacteria;Myxococcota;Polyangia;Haliangiales;Haliangiaceae;Haliangium;metagenome	0	0	0	0.000203769	0	0	0	0.000712586	0	0
Bacteria;Myxococcota;Polyangia;Haliangiales;Haliangiaceae;Haliangium;uncultured bacterium	0	0	0	0	0	0	0	0	0	0.000804751
Bacteria;Myxococcota;Polyangia;Haliangiales;Haliangiaceae;Haliangium;uncultured delta proteobacterium	0	0	0	0	0	0	0	0	0	0.000804751
Bacteria;Myxococcota;Polyangia;MSB-4B10;uncultured bacterium	0	0.0234065	0	0	0	0.00119269	0	0.00570069	0	0.00321901
Bacteria;Myxococcota;Polyangia;Nannocystales;Nannocystaceae;Nannocystis;metagenome	0	0.00162223	0	0	0	0	0	0	0	0
Bacteria;Myxococcota;Polyangia;Nannocystales;Nannocystaceae;Nannocystis;myxobacterium SMH-27-4	0	0.00324447	0	0	0	0	0	0	0	0
Bacteria;Myxococcota;Polyangia;Nannocystales;Nannocystaceae;Nannocystis;uncultured bacterium	0	0.0127461	0	0	0	0	0	0.000712586	0	0
Bacteria;Myxococcota;Polyangia;Nannocystales;Nannocystaceae;Nannocystis;uncultured delta proteobacterium	0	0.0305907	0	0	0	0	0	0.00570069	0	0
Bacteria;Myxococcota;Polyangia;Nannocystales;Nannocystaceae;Nannocystis;uncultured Myxococcales bacterium	0	0.0315177	0	0	0	0	0	0.00855103	0	0
Bacteria;Myxococcota;Polyangia;Nannocystales;Nannocystaceae;Plesiocystis;Plesiocystis pacifica	0	0.00208573	0	0	0	0	0	0	0	0
Bacteria;Myxococcota;Polyangia;Nannocystales;Nannocystaceae;uncultured;uncultured bacterium	0	0.000231748	0	0	0	0	0	0	0	0
Bacteria;Myxococcota;Polyangia;Polyangiales;Polyangiaceae;Polyangium;metagenome	0	0	0	0	0	0	0	0	0	0.0016095
Bacteria;Myxococcota;Polyangia;Polyangiales;Polyangiaceae;Sorangium;Sorangium cellulosum So ce56	0	0.000231748	0	0	0	0.00208721	0	0	0	0
Bacteria;Myxococcota;Polyangia;Polyangiales;Polyangiaceae;uncultured;uncultured bacterium	0	0	0	0	0	0.000596346	0	0	0	0
Bacteria;Myxococcota;Polyangia;Polyangiales;Sandaracinaceae;uncultured;metagenome	0	0	0	0	0	0	0	0	0.00129483	0
Bacteria;Myxococcota;Polyangia;Polyangiales;Sandaracinaceae;uncultured;myxobacterium SIBN-17	0	0.000463495	0	0.000815076	0	0.00626163	0	0	0	0
Bacteria;Myxococcota;Polyangia;Polyangiales;Sandaracinaceae;uncultured;Oryza longistaminata	0	0	0	0	0	0.000894518	0	0	0	0
Bacteria;NB1-j;hydrothermal vent metagenome	0	0.00185398	0	0	0	0	0	0	0	0
Bacteria;NB1-j;uncultured bacterium	0	0.588639	0.016368	0	0	0.0709651	0	0.0399048	0	0.0354091
Bacteria;NB1-j;uncultured deep-sea bacterium	0	0.00417146	0.000334042	0	0	0.00238538	0	0	0	0
Bacteria;NB1-j;uncultured delta proteobacterium	0	0.0118191	0	0.00122261	0	0.000596346	0	0	0	0
Bacteria;NB1-j;uncultured organism	0	0.00162223	0	0	0	0.00119269	0	0	0	0.000804751
Bacteria;NB1-j;uncultured prokaryote	0	0	0	0	0	0	0	0.00142517	0	0.00241425
Bacteria;Nitrospinota;Nitrospinia;Nitrospinales;Nitrospinaceae;Nitrospina;uncultured marine bacterium	0.000528298	0.000463495	0	0.000407538	0	0.00268356	0	0	0	0.000804751
Bacteria;Nitrospinota;P9X2b3D02;uncultured bacterium	0	0.000463495	0	0.000203769	0	0	0	0	0	0
Bacteria;Nitrospirota;Leptospirillia;Leptospirillales;Leptospirillaceae;Leptospirillum;uncultured bacterium	0	0	0	0	0	0	0	0	0	0.00724276
Bacteria;Nitrospirota;Nitrospiria;Nitrospirales;Nitrospiraceae;Nitrospira;freshwater sediment metagenome	0	0	0	0	0	0.000298173	0	0	0	0
Bacteria;Nitrospirota;Nitrospiria;Nitrospirales;Nitrospiraceae;Nitrospira;metagenome	0	0	0	0	0	0	0	0	0	0.00321901
Bacteria;Nitrospirota;Nitrospiria;Nitrospirales;Nitrospiraceae;Nitrospira;Nitrospira bacterium SG8_3	0	0	0	0	0	0.000894518	0	0	0	0
Bacteria;Nitrospirota;Nitrospiria;Nitrospirales;Nitrospiraceae;Nitrospira;Nitrospira sp. OLB3	0	0	0	0	0	0	0	0	0	0.000804751
Bacteria;Nitrospirota;Nitrospiria;Nitrospirales;Nitrospiraceae;Nitrospira;Nitrospirae bacterium 13_2_20CM_2_62_8	0	0.000231748	0	0	0	0	0	0.000712586	0	0
Bacteria;Nitrospirota;Nitrospiria;Nitrospirales;Nitrospiraceae;Nitrospira;uncultured bacterium	0	0	0	0.00305653	0	0.0205739	0	0.00356293	0	0.0659896
Bacteria;Nitrospirota;Nitrospiria;Nitrospirales;Nitrospiraceae;Nitrospira;uncultured Cytophaga sp.	0	0	0	0.000407538	0.000467443	0	0	0	0	0
Bacteria;Nitrospirota;Nitrospiria;Nitrospirales;Nitrospiraceae;Nitrospira;uncultured Nitrospira sp.	0	0	0	0.000203769	0	0.00745432	0	0	0	0
Bacteria;Nitrospirota;Nitrospiria;Nitrospirales;Nitrospiraceae;Nitrospira;uncultured Nitrospirae bacterium	0	0	0	0.000815076	0	0.000298173	0	0	0	0
Bacteria;Nitrospirota;Nitrospiria;Nitrospirales;Nitrospiraceae;Nitrospira;unidentified	0	0	0.000334042	0.000203769	0	0.00208721	0	0	0	0
Bacteria;Nitrospirota;Thermodesulfovibrionia;Magnetobacteriales;Magnetobacteriaceae;Candidatus Magnetobacterium;uncultured Nitrospirae bacterium MY2-3C	0	0.000463495	0	0	0	0	0	0	0	0
Bacteria;Nitrospirota;Thermodesulfovibrionia;Thermodesulfovibrionales;Thermodesulfovibrionaceae;Thermodesulfovibrio;Thermodesulfovibrio aggregans	0	0	0	0.00122261	0	0	0	0	0	0
Bacteria;Nitrospirota;Thermodesulfovibrionia;Thermodesulfovibrionales;Thermodesulfovibrionaceae;Thermodesulfovibrio;uncultured bacterium	0	0	0	0	0	0.000894518	0	0	0	0
Bacteria;Nitrospirota;Thermodesulfovibrionia;uncultured;Nitrospirae bacterium GWF2_44_13	0	0.000463495	0	0	0	0	0	0.000712586	0	0.000804751
Bacteria;Patescibacteria;ABY1;Candidatus Komeilibacteria;uncultured bacterium	0	0	0	0	0	0	0	0	0.00129483	0
Bacteria;Patescibacteria;Berkelbacteria;uncultured bacterium	0	0	0.000334042	0	0	0	0	0	0	0
Bacteria;Patescibacteria;Dojkabacteria;uncultured bacterium	0	0	0	0.000203769	0	0	0	0	0	0
Bacteria;Patescibacteria;Parcubacteria;Candidatus Adlerbacteria;metagenome	0	0	0	0	0.000233721	0	0	0	0	0
Bacteria;Patescibacteria;Parcubacteria;Candidatus Adlerbacteria;uncultured bacterium	0	0	0	0	0	0	0	0	0	0.000804751
Bacteria;Patescibacteria;Parcubacteria;Candidatus Nomurabacteria;Parcubacteria group bacterium GW2011_GWF2_38_76	0	0	0	0	0.000467443	0	0	0	0	0
Bacteria;Patescibacteria;Saccharimonadia;Saccharimonadales;Saccharimonadaceae;Candidatus Saccharimonas;uncultured bacterium	0	0	0	0.000203769	0	0	0	0	0	0
Bacteria;Patescibacteria;Saccharimonadia;Saccharimonadales;Saccharimonadaceae;TM7a;uncultured bacterium	0	0	0	0	0	0	0	0	0.00129483	0
Bacteria;Patescibacteria;Saccharimonadia;Saccharimonadales;Saccharimonadaceae;TM7x;uncultured Candidatus Saccharibacteria bacterium	0	0	0	0	0	0.000894518	0	0	0	0
Bacteria;Patescibacteria;Saccharimonadia;Saccharimonadales;uncultured bacterium	0	0	0	0	0.000233721	0	0	0	0	0
Bacteria;Patescibacteria;Saccharimonadia;Saccharimonadales;uncultured Epsilonproteobacteria bacterium	0	0	0	0	0	0.000596346	0	0	0	0
Bacteria;Patescibacteria;WWE3;uncultured bacterium	0	0	0	0	0	0	0	0.000712586	0	0
Bacteria;Planctomycetota;BD7-11;uncultured bacterium	0	0.000463495	0	0	0	0.00298173	0	0	0	0
Bacteria;Planctomycetota;BD7-11;uncultured planctomycete	0	0.000231748	0	0	0	0.000596346	0	0	0	0
Bacteria;Planctomycetota;Brocadiae;Brocadiales;Brocadiaceae;Candidatus Jettenia;uncultured bacterium	0	0	0	0	0	0.000596346	0	0	0	0
Bacteria;Planctomycetota;Brocadiae;Brocadiales;Brocadiaceae;Candidatus Kuenenia;Candidatus Kuenenia stuttgartiensis enrichment culture clone RU1	0	0	0	0	0	0.000298173	0	0	0	0
Bacteria;Planctomycetota;Brocadiae;Brocadiales;GWA2-50-13;Planctomycetes bacterium GWA2_50_13	0	0	0	0.000407538	0	0	0	0	0	0
Bacteria;Planctomycetota;ODP123;uncultured bacterium	0	0	0	0	0	0.000596346	0	0	0	0
Bacteria;Planctomycetota;OM190;metagenome	0	0	0	0	0	0.000894518	0	0	0	0
Bacteria;Planctomycetota;OM190;uncultured bacterium	0	0.506368	0	0.00387161	0.0899827	0.605589	0	0.0684082	0	0.378233
Bacteria;Planctomycetota;OM190;uncultured Crater Lake bacterium CL500-15	0	0.00162223	0	0	0	0	0	0	0	0
Bacteria;Planctomycetota;OM190;uncultured Planctomycetaceae bacterium	0	0.00347621	0	0	0.000467443	0.00238538	0	0	0	0
Bacteria;Planctomycetota;OM190;uncultured Planctomycetales bacterium	0	0.0829656	0	0	0.000934885	0.258516	0	0.0299286	0	0.186702
Bacteria;Planctomycetota;OM190;uncultured planctomycete	0	0.0243335	0	0	0.000701164	0.0986952	0	0.000712586	0	0.025752
Bacteria;Planctomycetota;OM190;unidentified bacterium wb1_D18	0	0.0296637	0	0	0	0.110324	0	0	0	0.00563326
Bacteria;Planctomycetota;Phycisphaerae;CCM11a;uncultured bacterium	0	0	0	0	0.000233721	0	0	0	0	0
Bacteria;Planctomycetota;Phycisphaerae;DG-20;uncultured bacterium	0	0.000231748	0	0	0.000233721	0.000298173	0	0	0	0
Bacteria;Planctomycetota;Phycisphaerae;mle1-8;uncultured bacterium mle1-8	0	0	0	0	0	0.000298173	0	0	0	0
Bacteria;Planctomycetota;Phycisphaerae;MSBL9;SG8-4;uncultured bacterium	0	0.000231748	0	0	0	0	0	0.000712586	0	0
Bacteria;Planctomycetota;Phycisphaerae;MSBL9;SM23-30;uncultured bacterium	0	0	0	0	0	0.000298173	0	0	0	0
Bacteria;Planctomycetota;Phycisphaerae;MSBL9;SM23-30;uncultured organism	0	0	0	0.000407538	0	0	0	0	0	0
Bacteria;Planctomycetota;Phycisphaerae;Phycisphaerales;AKAU3564 sediment group;uncultured bacterium	0	0.000463495	0	0	0	0	0	0	0	0
Bacteria;Planctomycetota;Phycisphaerae;Phycisphaerales;AKAU3564 sediment group;uncultured organism	0	0	0	0	0	0	0	0.000712586	0	0
Bacteria;Planctomycetota;Phycisphaerae;Phycisphaerales;Phycisphaeraceae;AKYG587;uncultured bacterium	0.000528298	0.00811116	0	0.00101884	0.00140233	0.00178904	0	0.00783844	0	0.0201188
Bacteria;Planctomycetota;Phycisphaerae;Phycisphaerales;Phycisphaeraceae;CL500-3;uncultured bacterium	0	0	0	0.0032603	0.000467443	0.00178904	0	0	0	0.00321901
Bacteria;Planctomycetota;Phycisphaerae;Phycisphaerales;Phycisphaeraceae;CL500-3;uncultured planctomycete	0	0	0	0	0	0	0	0.000712586	0	0
Bacteria;Planctomycetota;Phycisphaerae;Phycisphaerales;Phycisphaeraceae;I-8;bacterium enrichment culture clone 12631	0	0	0	0.000407538	0.000934885	0	0	0	0	0
Bacteria;Planctomycetota;Phycisphaerae;Phycisphaerales;Phycisphaeraceae;I-8;uncultured bacterium	0	0	0	0	0	0	0	0	0	0.000804751
Bacteria;Planctomycetota;Phycisphaerae;Phycisphaerales;Phycisphaeraceae;JL-ETNP-F27;Planctomycetes bacterium SCGC AAA282-C19	0.000264149	0.000463495	0	0	0.000467443	0	0	0	0	0
Bacteria;Planctomycetota;Phycisphaerae;Phycisphaerales;Phycisphaeraceae;SM1A02;iron-reducing bacterium enrichment culture clone HN122	0.00422639	0.0111239	0	0.00163015	0.00701164	0.000298173	0	0.0733963	0	0.0547231
Bacteria;Planctomycetota;Phycisphaerae;Phycisphaerales;Phycisphaeraceae;SM1A02;metagenome	0.00660373	0.0338351	0	0.00529799	0.0144907	0.0366753	0	0.129691	0	0.114275
Bacteria;Planctomycetota;Phycisphaerae;Phycisphaerales;Phycisphaeraceae;SM1A02;Planctomycetaceae bacterium BBD 1991-11	0	0.000463495	0	0	0	0	0	0	0	0.00321901
Bacteria;Planctomycetota;Phycisphaerae;Phycisphaerales;Phycisphaeraceae;SM1A02;uncultured bacterium	0.0430563	0.161065	0	0.0888432	0.119665	0.0593364	0	0.466031	0	0.40479
Bacteria;Planctomycetota;Phycisphaerae;Phycisphaerales;Phycisphaeraceae;SM1A02;uncultured deep-sea bacterium	0	0.00463495	0	0.000203769	0.00163605	0.00119269	0	0.000712586	0	0.00724276
Bacteria;Planctomycetota;Phycisphaerae;Phycisphaerales;Phycisphaeraceae;SM1A02;uncultured organism	0.00184904	0.0227113	0	0.0118186	0.0133221	0.00506894	0	0.0320664	0	0.182679
Bacteria;Planctomycetota;Phycisphaerae;Phycisphaerales;Phycisphaeraceae;SM1A02;uncultured Phycisphaeraceae bacterium	0	0	0	0	0	0	0	0	0	0.000804751
Bacteria;Planctomycetota;Phycisphaerae;Phycisphaerales;Phycisphaeraceae;SM1A02;uncultured Planctomycetaceae bacterium	0	0.000231748	0	0	0	0	0	0	0	0
Bacteria;Planctomycetota;Phycisphaerae;Phycisphaerales;Phycisphaeraceae;SM1A02;uncultured Planctomycetales bacterium	0.000264149	0.0092699	0	0.00142638	0.00163605	0.00208721	0	0.0049881	0	0.0667944
Bacteria;Planctomycetota;Phycisphaerae;Phycisphaerales;Phycisphaeraceae;SM1A02;uncultured planctomycete	0.00290564	0.0366161	0	0.0366784	0.0380966	0.00685797	0	0.0441803	0	0.148879
Bacteria;Planctomycetota;Phycisphaerae;Phycisphaerales;Phycisphaeraceae;SM1A02;uncultured soil bacterium	0	0.000463495	0	0	0	0	0	0	0	0
Bacteria;Planctomycetota;Phycisphaerae;Phycisphaerales;Phycisphaeraceae;SM1A02;unidentified marine bacterioplankton	0.00501883	0.020162	0	0.00427915	0.0105175	0.00208721	0	0.104038	0	0.0329948
Bacteria;Planctomycetota;Phycisphaerae;Phycisphaerales;Phycisphaeraceae;uncultured planctomycete	0	0	0	0	0.000467443	0	0	0	0	0
Bacteria;Planctomycetota;Phycisphaerae;Phycisphaerales;Phycisphaeraceae;uncultured;marine metagenome	0	0	0	0.000407538	0	0	0	0	0	0
Bacteria;Planctomycetota;Phycisphaerae;Phycisphaerales;Phycisphaeraceae;uncultured;metagenome	0	0	0	0	0	0	0	0	0	0.000804751
Bacteria;Planctomycetota;Phycisphaerae;Phycisphaerales;Phycisphaeraceae;uncultured;uncultured bacterium	0	0.000231748	0	0.000203769	0	0	0	0	0	0
Bacteria;Planctomycetota;Phycisphaerae;Phycisphaerales;Phycisphaeraceae;uncultured;uncultured bacterium #0319-7F4	0	0	0	0.000611307	0.000233721	0	0	0	0	0
Bacteria;Planctomycetota;Phycisphaerae;Phycisphaerales;Phycisphaeraceae;uncultured;uncultured Bacteroidetes bacterium	0	0	0	0.000203769	0	0	0	0	0	0
Bacteria;Planctomycetota;Phycisphaerae;Phycisphaerales;Phycisphaeraceae;uncultured;uncultured organism	0	0	0	0.000407538	0	0	0	0	0	0
Bacteria;Planctomycetota;Phycisphaerae;Phycisphaerales;Phycisphaeraceae;Urania-1B-19 marine sediment group;uncultured bacterium	0	0.000231748	0	0	0.000233721	0	0	0	0	0
Bacteria;Planctomycetota;Phycisphaerae;Phycisphaerales;Phycisphaeraceae;Urania-1B-19 marine sediment group;uncultured organism	0	0	0	0	0	0	0	0.000712586	0	0
Bacteria;Planctomycetota;Phycisphaerae;Phycisphaerales;Phycisphaeraceae;Z195MB87;uncultured planctomycete	0	0.000463495	0	0	0	0	0	0	0	0
Bacteria;Planctomycetota;Phycisphaerae;Pla1 lineage;uncultured bacterium	0	0	0	0	0	0.00238538	0	0	0	0
Bacteria;Planctomycetota;Phycisphaerae;S-70;uncultured bacterium	0	0	0	0.000611307	0	0.000596346	0	0	0	0.00482851
Bacteria;Planctomycetota;Phycisphaerae;Tepidisphaerales;Tepidisphaeraceae;Tepidisphaera;uncultured bacterium	0	0.00092699	0	0	0.000233721	0	0	0	0	0
Bacteria;Planctomycetota;Phycisphaerae;Tepidisphaerales;Tepidisphaeraceae;uncultured bacterium	0	0.000463495	0	0	0	0	0	0	0	0
Bacteria;Planctomycetota;Phycisphaerae;Tepidisphaerales;WD2101 soil group;uncultured bacterium	0	0.000231748	0	0.000407538	0	0	0	0	0	0
Bacteria;Planctomycetota;Pla3 lineage;uncultured bacterium	0	0.000463495	0	0	0	0.00119269	0	0	0	0
Bacteria;Planctomycetota;Pla3 lineage;uncultured deep-sea bacterium	0	0.000463495	0	0	0	0	0	0	0	0
Bacteria;Planctomycetota;Planctomycetes;Gemmatales;Gemmataceae;Fimbriiglobus;Fimbriiglobus ruber	0	0	0	0	0.000233721	0	0	0	0	0
Bacteria;Planctomycetota;Planctomycetes;Gemmatales;Gemmataceae;Fimbriiglobus;Gemmata sp. Br1-2	0	0	0	0	0.00186977	0	0	0	0	0
Bacteria;Planctomycetota;Planctomycetes;Gemmatales;Gemmataceae;Fimbriiglobus;Gemmata sp. Io1-6	0	0	0.000334042	0	0	0	0	0	0	0
Bacteria;Planctomycetota;Planctomycetes;Gemmatales;Gemmataceae;Fimbriiglobus;metagenome	0	0	0	0	0.000467443	0	0	0	0.00129483	0.000804751
Bacteria;Planctomycetota;Planctomycetes;Gemmatales;Gemmataceae;Fimbriiglobus;uncultured bacterium	0.000528298	0	0.000334042	0.000407538	0.00888141	0	0	0.000712586	0.00129483	0.00482851
Bacteria;Planctomycetota;Planctomycetes;Gemmatales;Gemmataceae;Fimbriiglobus;uncultured Gemmata sp.	0	0	0.000334042	0	0	0	0	0	0.0038845	0.0016095
Bacteria;Planctomycetota;Planctomycetes;Gemmatales;Gemmataceae;Fimbriiglobus;uncultured Pietermaritzburg bacterium Y14-6	0	0	0.000668083	0	0	0.00238538	0	0	0	0
Bacteria;Planctomycetota;Planctomycetes;Gemmatales;Gemmataceae;Fimbriiglobus;uncultured Planctomycetales bacterium	0	0	0	0	0.0032721	0	0	0	0	0.000804751
Bacteria;Planctomycetota;Planctomycetes;Gemmatales;Gemmataceae;Fimbriiglobus;uncultured planctomycete	0	0.000463495	0	0	0.00373954	0	0	0	0.00129483	0.00643801
Bacteria;Planctomycetota;Planctomycetes;Gemmatales;Gemmataceae;Gemmata;bacterium enrichment culture clone KIST-JJY169	0	0.000695243	0	0.00122261	0	0	0	0	0	0
Bacteria;Planctomycetota;Planctomycetes;Gemmatales;Gemmataceae;Gemmata;Gemmata obscuriglobus	0.000792447	0.000695243	0.000334042	0.000407538	0.0196326	0	0	0	0	0.00241425
Bacteria;Planctomycetota;Planctomycetes;Gemmatales;Gemmataceae;Gemmata;Gemmata obscuriglobus UQM 2246	0.000528298	0.00231748	0	0.000815076	0.0065442	0	0	0	0	0
Bacteria;Planctomycetota;Planctomycetes;Gemmatales;Gemmataceae;Gemmata;Gemmata sp. Ca1-2	0	0	0.00133617	0	0.0329547	0	0	0	0	0
Bacteria;Planctomycetota;Planctomycetes;Gemmatales;Gemmataceae;Gemmata;Gemmata sp. Fl1-1	0	0	0	0	0.00186977	0	0	0	0	0
Bacteria;Planctomycetota;Planctomycetes;Gemmatales;Gemmataceae;Gemmata;Gemmata sp. IIL30	0	0	0	0	0.00280466	0	0	0	0	0
Bacteria;Planctomycetota;Planctomycetes;Gemmatales;Gemmataceae;Gemmata;Gemmata sp. SH-PL17	0.000264149	0	0	0	0.0273454	0	0	0	0	0
Bacteria;Planctomycetota;Planctomycetes;Gemmatales;Gemmataceae;Gemmata;Gemmata-like str. JW11-2f5	0	0	0	0	0.000467443	0	0	0	0	0
Bacteria;Planctomycetota;Planctomycetes;Gemmatales;Gemmataceae;Gemmata;metagenome	0	0.0206255	0.00300637	0.0118186	0.0642734	0	0	0.00213776	0.0220122	0.0136808
Bacteria;Planctomycetota;Planctomycetes;Gemmatales;Gemmataceae;Gemmata;uncultured bacterium	0.00766033	0.126766	0.0167021	0.0908809	0.593418	0.000298173	0	0.0135391	0.0297812	0.107032
Bacteria;Planctomycetota;Planctomycetes;Gemmatales;Gemmataceae;Gemmata;uncultured endolithic bacterium	0	0	0	0.000407538	0	0	0	0	0	0
Bacteria;Planctomycetota;Planctomycetes;Gemmatales;Gemmataceae;Gemmata;uncultured Gemmata sp.	0	0.000463495	0.000334042	0.000815076	0.00724536	0	0	0.000712586	0	0
Bacteria;Planctomycetota;Planctomycetes;Gemmatales;Gemmataceae;Gemmata;uncultured Planctomycetales bacterium	0	0	0	0	0.000701164	0	0	0	0	0
Bacteria;Planctomycetota;Planctomycetes;Gemmatales;Gemmataceae;Gemmata;uncultured planctomycete	0	0.0134414	0.000334042	0.00489045	0.0140233	0	0	0.00213776	0.00258967	0
Bacteria;Planctomycetota;Planctomycetes;Gemmatales;Gemmataceae;Gemmata;uncultured soil bacterium	0	0.000231748	0.000334042	0	0.0212686	0	0	0	0	0
Bacteria;Planctomycetota;Planctomycetes;Gemmatales;Gemmataceae;Telmatocola;uncultured planctomycete	0	0	0	0	0.000467443	0	0	0	0	0
Bacteria;Planctomycetota;Planctomycetes;Gemmatales;Gemmataceae;uncultured bacterium	0	0	0	0	0	0.000298173	0	0	0	0.0016095
Bacteria;Planctomycetota;Planctomycetes;Gemmatales;Gemmataceae;uncultured;bacterium enrichment culture clone auto84_4W	0	0	0	0	0	0.000596346	0	0	0	0
Bacteria;Planctomycetota;Planctomycetes;Gemmatales;Gemmataceae;uncultured;metagenome	0	0	0	0	0	0.000298173	0	0	0	0.0144855
Bacteria;Planctomycetota;Planctomycetes;Gemmatales;Gemmataceae;uncultured;Planctomycetia bacterium WSF3-27	0	0	0	0	0	0	0	0	0	0.0016095
Bacteria;Planctomycetota;Planctomycetes;Gemmatales;Gemmataceae;uncultured;uncultured bacterium	0	0.00811116	0	0.00815076	0.00514187	0.0161013	0	0	0.00258967	0.0136808
Bacteria;Planctomycetota;Planctomycetes;Gemmatales;Gemmataceae;uncultured;uncultured Gemmata sp.	0	0	0	0	0	0.00178904	0	0	0	0
Bacteria;Planctomycetota;Planctomycetes;Gemmatales;Gemmataceae;uncultured;uncultured Planctomycetales bacterium	0	0	0	0	0	0	0	0	0	0.00241425
Bacteria;Planctomycetota;Planctomycetes;Gemmatales;Gemmataceae;uncultured;uncultured planctomycete	0	0	0	0	0.000934885	0.00506894	0	0	0	0.00241425
Bacteria;Planctomycetota;Planctomycetes;Gemmatales;Gemmataceae;uncultured;uncultured sludge bacterium A12	0	0	0	0	0.000233721	0	0	0	0	0
Bacteria;Planctomycetota;Planctomycetes;Gemmatales;Gemmataceae;uncultured;uncultured soil bacterium	0	0	0	0	0	0.00298173	0	0	0	0.00402376
Bacteria;Planctomycetota;Planctomycetes;Gemmatales;Gemmataceae;uncultured;uncultured thermal soil bacterium	0	0	0	0	0	0.000596346	0	0	0	0
Bacteria;Planctomycetota;Planctomycetes;Gemmatales;Gemmataceae;Zavarzinella;Gemmata-like str. JW10-3f1	0	0	0	0	0	0.000596346	0	0	0	0
Bacteria;Planctomycetota;Planctomycetes;Isosphaerales;Isosphaeraceae;Paludisphaera;Paludisphaera borealis	0	0	0	0.000407538	0	0	0	0	0	0
Bacteria;Planctomycetota;Planctomycetes;Isosphaerales;Isosphaeraceae;Paludisphaera;uncultured bacterium	0	0	0	0	0	0	0	0	0.00129483	0
Bacteria;Planctomycetota;Planctomycetes;Isosphaerales;Isosphaeraceae;Tundrisphaera;uncultured bacterium	0	0	0	0	0.000701164	0	0	0	0	0
Bacteria;Planctomycetota;Planctomycetes;Pirellulales;Pirellulaceae;Blastopirellula;Blastopirellula marina DSM 3645	0	0	0	0.000407538	0	0	0	0	0	0
Bacteria;Planctomycetota;Planctomycetes;Pirellulales;Pirellulaceae;Blastopirellula;uncultured organism	0	0	0	0	0	0.000298173	0	0	0	0.000804751
Bacteria;Planctomycetota;Planctomycetes;Pirellulales;Pirellulaceae;Bythopirellula;uncultured bacterium	0	0	0	0	0	0	0	0.000712586	0	0
Bacteria;Planctomycetota;Planctomycetes;Pirellulales;Pirellulaceae;p-1088-a5 gut group;uncultured rumen bacterium	0	0.000463495	0	0	0	0	0	0	0	0
Bacteria;Planctomycetota;Planctomycetes;Pirellulales;Pirellulaceae;Pir4 lineage;metagenome	0	0	0	0	0	0.000596346	0	0	0	0.00885226
Bacteria;Planctomycetota;Planctomycetes;Pirellulales;Pirellulaceae;Pir4 lineage;Pirellula sp.	0	0	0	0	0	0.00119269	0	0	0	0
Bacteria;Planctomycetota;Planctomycetes;Pirellulales;Pirellulaceae;Pir4 lineage;planctomycete DDSe3013	0	0.000231748	0	0.000611307	0	0	0	0	0	0.000804751
Bacteria;Planctomycetota;Planctomycetes;Pirellulales;Pirellulaceae;Pir4 lineage;planctomycete DDSW3022	0	0	0	0	0	0	0	0	0	0.0016095
Bacteria;Planctomycetota;Planctomycetes;Pirellulales;Pirellulaceae;Pir4 lineage;planctomycete DSC3C2	0	0.000695243	0	0.002649	0	0	0	0	0	0.00402376
Bacteria;Planctomycetota;Planctomycetes;Pirellulales;Pirellulaceae;Pir4 lineage;planctomycete MS1399	0	0.000231748	0	0	0	0	0	0	0	0
Bacteria;Planctomycetota;Planctomycetes;Pirellulales;Pirellulaceae;Pir4 lineage;Planctomycetes bacterium	0	0	0	0	0	0	0	0	0	0.000804751
Bacteria;Planctomycetota;Planctomycetes;Pirellulales;Pirellulaceae;Pir4 lineage;Symbiodinium sp. A1	0	0	0	0.000815076	0	0.000298173	0	0	0	0
Bacteria;Planctomycetota;Planctomycetes;Pirellulales;Pirellulaceae;Pir4 lineage;uncultured bacterium	0	0.00417146	0	0.00896583	0	0.0333954	0	0.00142517	0	0.0434566
Bacteria;Planctomycetota;Planctomycetes;Pirellulales;Pirellulaceae;Pir4 lineage;uncultured organism	0	0	0	0.000815076	0	0	0	0	0	0
Bacteria;Planctomycetota;Planctomycetes;Pirellulales;Pirellulaceae;Pir4 lineage;uncultured Pirellula sp.	0	0	0	0	0	0.000596346	0	0	0	0
Bacteria;Planctomycetota;Planctomycetes;Pirellulales;Pirellulaceae;Pir4 lineage;uncultured Planctomycetaceae bacterium	0	0	0	0	0	0.00119269	0	0	0	0.00321901
Bacteria;Planctomycetota;Planctomycetes;Pirellulales;Pirellulaceae;Pir4 lineage;uncultured Planctomycetales bacterium	0	0	0	0.000611307	0	0	0	0.00285034	0	0.00482851
Bacteria;Planctomycetota;Planctomycetes;Pirellulales;Pirellulaceae;Pir4 lineage;uncultured planctomycete	0	0.00139049	0	0.00224146	0	0.000596346	0	0	0	0
Bacteria;Planctomycetota;Planctomycetes;Pirellulales;Pirellulaceae;Pir4 lineage;uncultured soil bacterium	0	0	0	0	0	0.00357807	0	0	0	0
Bacteria;Planctomycetota;Planctomycetes;Pirellulales;Pirellulaceae;Pirellula;uncultured bacterium	0	0.000231748	0	0.00142638	0	0.00119269	0	0	0	0.0112665
Bacteria;Planctomycetota;Planctomycetes;Pirellulales;Pirellulaceae;Rhodopirellula;Rhodopirellula maiorica SM1	0	0	0	0.000407538	0.000701164	0	0	0	0	0
Bacteria;Planctomycetota;Planctomycetes;Pirellulales;Pirellulaceae;Rhodopirellula;Rhodopirellula sp. CS15	0	0.000463495	0	0	0	0	0	0	0	0
Bacteria;Planctomycetota;Planctomycetes;Pirellulales;Pirellulaceae;Rhodopirellula;uncultured bacterium	0	0	0	0	0	0	0	0	0	0.00241425
Bacteria;Planctomycetota;Planctomycetes;Pirellulales;Pirellulaceae;Rhodopirellula;uncultured deep-sea bacterium	0	0.000463495	0	0.000407538	0	0	0	0	0	0
Bacteria;Planctomycetota;Planctomycetes;Pirellulales;Pirellulaceae;uncultured bacterium	0	0	0	0	0	0.000596346	0	0	0	0
Bacteria;Planctomycetota;Planctomycetes;Pirellulales;Pirellulaceae;uncultured;marine metagenome	0	0.000231748	0	0.000203769	0.000467443	0.00208721	0	0	0	0
Bacteria;Planctomycetota;Planctomycetes;Pirellulales;Pirellulaceae;uncultured;metagenome	0	0	0	0	0	0.0244502	0	0	0	0.143246
Bacteria;Planctomycetota;Planctomycetes;Pirellulales;Pirellulaceae;uncultured;uncultured bacterium	0	0.000463495	0	0	0	0.0158032	0	0.000712586	0	0.00965702
Bacteria;Planctomycetota;Planctomycetes;Pirellulales;Pirellulaceae;uncultured;uncultured deep-sea bacterium	0	0	0	0.000203769	0	0	0	0	0	0
Bacteria;Planctomycetota;Planctomycetes;Pirellulales;Pirellulaceae;uncultured;uncultured planctomycete	0	0	0	0	0	0.000298173	0	0	0	0
Bacteria;Planctomycetota;Planctomycetes;Pirellulales;Pirellulaceae;uncultured;uncultured sludge bacterium A40	0	0.000463495	0	0	0	0	0	0.000712586	0	0
Bacteria;Planctomycetota;Planctomycetes;Pirellulales;Pirellulaceae;uncultured;uncultured soil bacterium	0	0	0	0.00101884	0	0	0	0	0	0
Bacteria;Planctomycetota;Planctomycetes;Planctomycetales;Gimesiaceae;Gimesia;Gimesia maris DSM 8797	0.000528298	0.00208573	0	0	0.000701164	0.000596346	0	0	0	0
Bacteria;Planctomycetota;Planctomycetes;Planctomycetales;Rubinisphaeraceae;SH-PL14;metagenome	0	0	0	0	0	0	0	0	0.00129483	0
Bacteria;Planctomycetota;Planctomycetes;Planctomycetales;Rubinisphaeraceae;SH-PL14;Planctomyces sp. SCGC AG-212-M04	0	0	0	0	0	0	0	0	0	0.000804751
Bacteria;Planctomycetota;Planctomycetes;Planctomycetales;Rubinisphaeraceae;SH-PL14;uncultured planctomycete	0	0	0	0	0	0	0	0	0.00129483	0
Bacteria;Planctomycetota;Planctomycetes;Planctomycetales;Rubinisphaeraceae;uncultured;uncultured bacterium	0	0	0	0	0.000233721	0	0	0	0	0
Bacteria;Planctomycetota;Planctomycetes;Planctomycetales;Schlesneriaceae;Planctopirus;metagenome	0	0.000231748	0	0	0	0.00119269	0	0	0	0.0233378
Bacteria;Planctomycetota;Planctomycetes;Planctomycetales;Schlesneriaceae;Planctopirus;Planctomyces sp. 599	0	0	0	0.000407538	0	0.00298173	0	0	0	0.0120713
Bacteria;Planctomycetota;Planctomycetes;Planctomycetales;Schlesneriaceae;Planctopirus;uncultured bacterium	0	0.00185398	0	0.000407538	0	0.00596346	0	0.000712586	0	0.0515041
Bacteria;Planctomycetota;Planctomycetes;Planctomycetales;Schlesneriaceae;Planctopirus;uncultured Planctomyces sp.	0	0.00139049	0	0	0	0.00149086	0	0.00356293	0	0.028971
Bacteria;Planctomycetota;Planctomycetes;Planctomycetales;Schlesneriaceae;Planctopirus;uncultured planctomycete	0	0	0	0.00224146	0	0.00268356	0	0.000712586	0	0.0273615
Bacteria;Planctomycetota;Planctomycetes;Planctomycetales;Schlesneriaceae;Planctopirus;uncultured soil bacterium	0	0	0	0	0	0.000596346	0	0	0	0
Bacteria;Planctomycetota;Planctomycetes;Planctomycetales;Schlesneriaceae;Schlesneria;Schlesneria paludicola	0	0	0	0	0	0.000596346	0	0	0	0
Bacteria;Planctomycetota;Planctomycetes;Planctomycetales;uncultured;metagenome	0	0	0	0.00163015	0.000467443	0.000894518	0	0	0	0.000804751
Bacteria;Planctomycetota;Planctomycetes;Planctomycetales;uncultured;Planctomycetaceae bacterium Bac131	0	0	0	0	0	0.000298173	0	0	0	0
Bacteria;Planctomycetota;Planctomycetes;Planctomycetales;uncultured;uncultured bacterium	0	0.00092699	0	0.00631684	0.00280466	0.00178904	0	0.00142517	0	0.00563326
Bacteria;Planctomycetota;Planctomycetes;Planctomycetales;uncultured;uncultured Crater Lake bacterium CL500-4	0	0	0	0	0	0.000596346	0	0	0	0
Bacteria;Planctomycetota;Planctomycetes;Planctomycetales;uncultured;uncultured Planctomyces sp.	0	0	0	0.000203769	0	0	0	0	0	0
Bacteria;Planctomycetota;Planctomycetes;Planctomycetales;uncultured;uncultured planctomycete	0	0	0	0.00101884	0	0	0	0	0	0
Bacteria;Planctomycetota;Planctomycetes;uncultured;uncultured bacterium	0	0.00092699	0	0	0	0.000298173	0	0	0	0
Bacteria;Planctomycetota;vadinHA49;Planctomycetes bacterium DG_58	0	0	0	0.000407538	0	0	0	0.000712586	0	0
Bacteria;Planctomycetota;vadinHA49;uncultured bacterium	0	0	0	0.000407538	0	0.000596346	0	0	0	0
Bacteria;Planctomycetota;vadinHA49;wastewater metagenome	0	0	0	0.000407538	0	0	0	0	0	0
Bacteria;Poribacteria;uncultured Firmicutes bacterium	0	0.000231748	0	0	0	0	0	0	0	0
Bacteria;Proteobacteria;Alphaproteobacteria;Acetobacterales;Acetobacteraceae;Acetobacter;Acetobacter oryzifermentans	0	0.00208573	0	0	0.0065442	0.000298173	0	0	0	0
Bacteria;Proteobacteria;Alphaproteobacteria;Acetobacterales;Acetobacteraceae;Acetobacter;Acetobacter pomorum	0	0.000231748	0	0	0.00140233	0.000596346	0	0	0	0
Bacteria;Proteobacteria;Alphaproteobacteria;Acetobacterales;Acetobacteraceae;Acetobacter;uncultured bacterium	0	0	0	0	0	0	0	0	0	0.000804751
Bacteria;Proteobacteria;Alphaproteobacteria;Acetobacterales;Acetobacteraceae;Acidicaldus;Acidicaldus organivorans	0	0	0	0.000407538	0	0	0	0	0	0
Bacteria;Proteobacteria;Alphaproteobacteria;Acetobacterales;Acetobacteraceae;Acidicaldus;uncultured thermal soil bacterium	0	0	0	0	0	0.000596346	0	0	0	0
Bacteria;Proteobacteria;Alphaproteobacteria;Acetobacterales;Acetobacteraceae;Acidiphilium;uncultured Alphaproteobacteria bacterium	0	0	0.000334042	0	0	0	0	0	0	0
Bacteria;Proteobacteria;Alphaproteobacteria;Acetobacterales;Acetobacteraceae;Acidisoma;uncultured bacterium	0	0.000463495	0	0	0	0	0	0	0	0
Bacteria;Proteobacteria;Alphaproteobacteria;Acetobacterales;Acetobacteraceae;Acidisphaera;uncultured soil bacterium	0	0	0	0	0	0.00149086	0	0	0	0
Bacteria;Proteobacteria;Alphaproteobacteria;Acetobacterales;Acetobacteraceae;Acidocella;Acidocella aluminiidurans	0	0	0	0.000407538	0	0	0	0	0	0
Bacteria;Proteobacteria;Alphaproteobacteria;Acetobacterales;Acetobacteraceae;Acidocella;uncultured bacterium	0	0	0	0	0	0	0	0	0	0.000804751
Bacteria;Proteobacteria;Alphaproteobacteria;Acetobacterales;Acetobacteraceae;Acidomonas;Acidomonas methanolica	0	0	0	0	0	0.00417442	0	0	0	0
Bacteria;Proteobacteria;Alphaproteobacteria;Acetobacterales;Acetobacteraceae;Asaia;Asaia bogorensis	0	0.000695243	0	0	0	0	0	0	0	0
Bacteria;Proteobacteria;Alphaproteobacteria;Acetobacterales;Acetobacteraceae;Bombella;Acetobacteraceae bacterium DAT818	0	0	0	0	0	0.000298173	0	0	0	0
Bacteria;Proteobacteria;Alphaproteobacteria;Acetobacterales;Acetobacteraceae;Craurococcus-Caldovatus;Craurococcus roseus	0	0	0	0.000407538	0.00420698	0	0	0.00285034	0	0
Bacteria;Proteobacteria;Alphaproteobacteria;Acetobacterales;Acetobacteraceae;Gluconacetobacter;Gluconacetobacter tumulisoli	0	0	0	0	0	0.000298173	0	0	0	0
Bacteria;Proteobacteria;Alphaproteobacteria;Acetobacterales;Acetobacteraceae;Gluconobacter;Gluconobacter morbifer G707	0	0	0	0.00183392	0	0	0	0	0	0
Bacteria;Proteobacteria;Alphaproteobacteria;Acetobacterales;Acetobacteraceae;Granulibacter;Granulibacter bethesdensis CGDNIH1	0	0	0	0	0	0.00268356	0	0	0	0
Bacteria;Proteobacteria;Alphaproteobacteria;Acetobacterales;Acetobacteraceae;Komagataeibacter;Gluconacetobacter persimmonis	0	0.00139049	0	0	0.00186977	0	0	0	0	0
Bacteria;Proteobacteria;Alphaproteobacteria;Acetobacterales;Acetobacteraceae;Komagataeibacter;Komagataeibacter europaeus	0	0	0	0.000407538	0	0	0	0	0	0
Bacteria;Proteobacteria;Alphaproteobacteria;Acetobacterales;Acetobacteraceae;Komagataeibacter;Komagataeibacter europaeus LMG 18494	0	0	0	0	0	0	0	0	0	0.000804751
Bacteria;Proteobacteria;Alphaproteobacteria;Acetobacterales;Acetobacteraceae;Komagataeibacter;Komagataeibacter medellinensis NBRC 3288	0	0	0	0	0.000934885	0	0	0	0	0
Bacteria;Proteobacteria;Alphaproteobacteria;Acetobacterales;Acetobacteraceae;Komagataeibacter;Komagataeibacter oboediens	0	0.000695243	0	0	0.00514187	0	0	0	0	0
Bacteria;Proteobacteria;Alphaproteobacteria;Acetobacterales;Acetobacteraceae;Muricoccus;Roseomonas rosea	0	0	0	0	0	0	0	0	0	0.000804751
Bacteria;Proteobacteria;Alphaproteobacteria;Acetobacterales;Acetobacteraceae;Neoasaia;Neoasaia chiangmaiensis	0.000264149	0	0	0.000407538	0	0	0	0	0	0
Bacteria;Proteobacteria;Alphaproteobacteria;Acetobacterales;Acetobacteraceae;Paracraurococcus;Paracraurococcus ruber	0	0.00208573	0	0	0.00303838	0.000298173	0	0	0	0
Bacteria;Proteobacteria;Alphaproteobacteria;Acetobacterales;Acetobacteraceae;Rhodopila;metagenome	0	0	0	0	0	0.0289228	0	0	0	0
Bacteria;Proteobacteria;Alphaproteobacteria;Acetobacterales;Acetobacteraceae;Rhodovarius;Rhodovarius lipocyclicus	0	0.000695243	0	0	0	0	0	0	0	0
Bacteria;Proteobacteria;Alphaproteobacteria;Acetobacterales;Acetobacteraceae;Rhodovarius;uncultured bacterium	0	0.00092699	0	0	0.0077128	0	0	0	0	0.00241425
Bacteria;Proteobacteria;Alphaproteobacteria;Acetobacterales;Acetobacteraceae;Rhodovastum;Rhodovastum atsumiense	0	0.000695243	0	0	0.000467443	0.00238538	0	0	0	0
Bacteria;Proteobacteria;Alphaproteobacteria;Acetobacterales;Acetobacteraceae;Roseomonas;Paracraurococcus sp. QSSC5-3	0	0	0	0	0.000233721	0	0	0	0	0.000804751
Bacteria;Proteobacteria;Alphaproteobacteria;Acetobacterales;Acetobacteraceae;Roseomonas;Roseomonas cervicalis ATCC 49957	0	0.000463495	0	0.00427915	0.000701164	0.00208721	0	0	0	0
Bacteria;Proteobacteria;Alphaproteobacteria;Acetobacterales;Acetobacteraceae;Roseomonas;Roseomonas elaeocarpi	0	0	0	0.000407538	0	0	0	0	0	0
Bacteria;Proteobacteria;Alphaproteobacteria;Acetobacterales;Acetobacteraceae;Roseomonas;Roseomonas lacus	0	0	0	0	0.000701164	0	0	0	0	0
Bacteria;Proteobacteria;Alphaproteobacteria;Acetobacterales;Acetobacteraceae;Roseomonas;Roseomonas musae	0	0	0	0	0.000233721	0	0	0	0	0
Bacteria;Proteobacteria;Alphaproteobacteria;Acetobacterales;Acetobacteraceae;Roseomonas;Roseomonas sp. SK 65	0	0.00185398	0	0	0.00934885	0	0	0	0	0
Bacteria;Proteobacteria;Alphaproteobacteria;Acetobacterales;Acetobacteraceae;Roseomonas;Roseomonas stagni	0	0	0	0	0.000701164	0	0	0	0	0
Bacteria;Proteobacteria;Alphaproteobacteria;Acetobacterales;Acetobacteraceae;Roseomonas;Roseomonas tokyonensis	0	0	0	0.000203769	0	0.000298173	0	0	0	0
Bacteria;Proteobacteria;Alphaproteobacteria;Acetobacterales;Acetobacteraceae;Roseomonas;uncultured Acetobacteraceae bacterium	0	0	0	0	0.000233721	0.000298173	0	0	0	0
Bacteria;Proteobacteria;Alphaproteobacteria;Acetobacterales;Acetobacteraceae;Roseomonas;uncultured bacterium	0	0	0	0.000203769	0	0.000596346	0	0	0	0.000804751
Bacteria;Proteobacteria;Alphaproteobacteria;Acetobacterales;Acetobacteraceae;Roseomonas;uncultured Methylobacteriaceae bacterium	0	0	0	0.00305653	0	0.000596346	0	0	0	0
Bacteria;Proteobacteria;Alphaproteobacteria;Acetobacterales;Acetobacteraceae;Roseomonas;unidentified	0	0.00092699	0	0	0.00140233	0	0	0	0	0
Bacteria;Proteobacteria;Alphaproteobacteria;Acetobacterales;Acetobacteraceae;uncultured;alpha proteobacterium CRIB-03	0	0	0	0.000407538	0.000233721	0	0	0	0	0
Bacteria;Proteobacteria;Alphaproteobacteria;Acetobacterales;Acetobacteraceae;uncultured;metagenome	0	0	0	0.000407538	0	0.0554601	0	0.000712586	0	0.0595516
Bacteria;Proteobacteria;Alphaproteobacteria;Acetobacterales;Acetobacteraceae;uncultured;uncultured Acetobacteraceae bacterium	0	0.0567782	0	0.00244523	0.239331	0	0	0.0270783	0	0
Bacteria;Proteobacteria;Alphaproteobacteria;Acetobacterales;Acetobacteraceae;uncultured;uncultured bacterium	0	0.0044032	0	0.000407538	0.0175291	0.00178904	0	0.00855103	0	0.00241425
Bacteria;Proteobacteria;Alphaproteobacteria;Acetobacterales;Elioraeaceae;Elioraea;Elioraea tepidiphila DSM 17972	0	0.000695243	0	0	0.00257093	0	0	0	0	0
Bacteria;Proteobacteria;Alphaproteobacteria;Alphaproteobacteria Incertae Sedis;Unknown Family;Acuticoccus;uncultured Rhizobiales bacterium	0	0	0	0.000407538	0	0	0	0	0	0
Bacteria;Proteobacteria;Alphaproteobacteria;Azospirillales;Azospirillaceae;Azospirillum sp. MIMtkN9	0	0	0	0	0	0	0	0.000712586	0	0
Bacteria;Proteobacteria;Alphaproteobacteria;Azospirillales;Azospirillaceae;Azospirillum;Azospirillum brasilense FP2	0	0	0	0	0	0.000298173	0	0	0	0
Bacteria;Proteobacteria;Alphaproteobacteria;Azospirillales;Azospirillaceae;Azospirillum;Azospirillum brasilense Sp245	0	0	0	0	0	0.00149086	0	0	0	0
Bacteria;Proteobacteria;Alphaproteobacteria;Azospirillales;Azospirillaceae;Azospirillum;Azospirillum lipoferum	0	0	0	0	0	0	0	0	0	0.000804751
Bacteria;Proteobacteria;Alphaproteobacteria;Azospirillales;Azospirillaceae;Azospirillum;Azospirillum melinis	0	0	0	0	0.000233721	0	0	0	0	0
Bacteria;Proteobacteria;Alphaproteobacteria;Azospirillales;Azospirillaceae;Azospirillum;Azospirillum sp. ASAZOES-141	0	0	0	0	0	0	0	0	0	0.000804751
Bacteria;Proteobacteria;Alphaproteobacteria;Azospirillales;Azospirillaceae;Azospirillum;Azospirillum sp. B52	0	0.000463495	0	0	0	0.000298173	0	0	0	0
Bacteria;Proteobacteria;Alphaproteobacteria;Azospirillales;Azospirillaceae;Azospirillum;Azospirillum sp. CFH 70021	0	0	0	0	0	0.10615	0	0	0	0.0579421
Bacteria;Proteobacteria;Alphaproteobacteria;Azospirillales;Azospirillaceae;Azospirillum;Azospirillum sp. NS33	0	0	0	0	0	0.000596346	0	0	0	0
Bacteria;Proteobacteria;Alphaproteobacteria;Azospirillales;Azospirillaceae;Azospirillum;Azospirillum sp. TS6	0	0	0	0	0	0.000894518	0	0	0	0
Bacteria;Proteobacteria;Alphaproteobacteria;Azospirillales;Azospirillaceae;Azospirillum;Azospirillum thiophilum	0	0.00509845	0	0	0	0.00238538	0	0.000712586	0	0
Bacteria;Proteobacteria;Alphaproteobacteria;Azospirillales;Azospirillaceae;Azospirillum;bacterium AEOC021	0	0	0	0	0	0.000596346	0	0	0	0
Bacteria;Proteobacteria;Alphaproteobacteria;Azospirillales;Azospirillaceae;Azospirillum;bioreactor metagenome	0	0	0	0	0	0	0	0.000712586	0	0.00402376
Bacteria;Proteobacteria;Alphaproteobacteria;Azospirillales;Azospirillaceae;Nitrospirillum;Nitrospirillum amazonense CBAmc	0	0.000695243	0.000334042	0.00163015	0	0.0161013	0	0	0	0
Bacteria;Proteobacteria;Alphaproteobacteria;Azospirillales;Azospirillaceae;Niveispirillum;Niveispirillum cyanobacteriorum	0	0.000463495	0	0	0	0	0	0	0	0
Bacteria;Proteobacteria;Alphaproteobacteria;Azospirillales;Azospirillaceae;Rhodocista;Rhodocista pekingensis	0	0	0	0	0	0	0	0	0	0.000804751
Bacteria;Proteobacteria;Alphaproteobacteria;Azospirillales;Inquilinaceae;Inquilinus;Inquilinus ginsengisoli	0	0	0	0	0	0.00238538	0	0	0	0
Bacteria;Proteobacteria;Alphaproteobacteria;Azospirillales;Inquilinaceae;Inquilinus;uncultured eubacterium WD278	0	0	0	0.000815076	0	0	0	0	0	0
Bacteria;Proteobacteria;Alphaproteobacteria;Azospirillales;uncultured;uncultured Rhodospirillales bacterium	0	0	0	0	0	0.000298173	0	0	0	0
Bacteria;Proteobacteria;Alphaproteobacteria;Caedibacterales;Caedibacteraceae;Caedibacter;Caedimonas varicaedens	0	0	0	0.000203769	0.000467443	0	0	0	0	0
Bacteria;Proteobacteria;Alphaproteobacteria;Caedibacterales;Caedibacteraceae;Caedibacter;Candidatus Paracaedimonas acanthamoebae	0	0	0	0.00142638	0.00701164	0	0	0	0	0
Bacteria;Proteobacteria;Alphaproteobacteria;Caedibacterales;Caedibacteraceae;Caedibacter;endosymbiont of Acanthamoeba sp.	0	0	0	0	0.00116861	0	0	0	0	0
Bacteria;Proteobacteria;Alphaproteobacteria;Caedibacterales;Caedibacteraceae;Caedibacter;endosymbiont of Acanthamoeba sp. S40	0	0	0	0.00489045	0.00560931	0.00149086	0	0	0	0
Bacteria;Proteobacteria;Alphaproteobacteria;Caedibacterales;Caedibacteraceae;Caedibacter;uncultured Alphaproteobacteria bacterium	0	0	0	0	0	0.000596346	0	0	0	0
Bacteria;Proteobacteria;Alphaproteobacteria;Caedibacterales;Caedibacteraceae;Caedibacter;uncultured bacterium	0	0	0	0	0.00420698	0.000596346	0	0	0	0
Bacteria;Proteobacteria;Alphaproteobacteria;Caedibacterales;Caedibacteraceae;Candidatus Nucleicultrix;Candidatus Nucleicultrix amoebiphila FS5	0	0	0	0.000203769	0	0	0	0	0	0
Bacteria;Proteobacteria;Alphaproteobacteria;Caedibacterales;Caedibacteraceae;Candidatus Nucleicultrix;uncultured bacterium	0	0	0	0	0	0.00119269	0	0	0	0
Bacteria;Proteobacteria;Alphaproteobacteria;Caulobacterales;Caulobacteraceae;Asticcacaulis;Asticcacaulis biprosthecium	0.000264149	0	0	0	0	0	0	0	0	0
Bacteria;Proteobacteria;Alphaproteobacteria;Caulobacterales;Caulobacteraceae;Asticcacaulis;Asticcacaulis biprosthecum C19	0	0.000463495	0.000668083	0.00224146	0.000233721	0	0	0	0	0
Bacteria;Proteobacteria;Alphaproteobacteria;Caulobacterales;Caulobacteraceae;Asticcacaulis;Asticcacaulis excentricus	0.000528298	0	0	0	0	0	0	0	0	0
Bacteria;Proteobacteria;Alphaproteobacteria;Caulobacterales;Caulobacteraceae;Brevundimonas;alpha proteobacterium PII_GH2.2.D6	0.000264149	0	0	0	0.000934885	0	0	0	0	0
Bacteria;Proteobacteria;Alphaproteobacteria;Caulobacterales;Caulobacteraceae;Brevundimonas;bacterium 8-gw2-4	0	0.000231748	0	0	0	0	0	0	0	0
Bacteria;Proteobacteria;Alphaproteobacteria;Caulobacterales;Caulobacteraceae;Brevundimonas;Brevundimonas denitrificans	0	0.000231748	0	0	0	0	0	0	0	0
Bacteria;Proteobacteria;Alphaproteobacteria;Caulobacterales;Caulobacteraceae;Brevundimonas;Brevundimonas diminuta ATCC 11568	0.000264149	0	0	0	0	0	0	0	0	0
Bacteria;Proteobacteria;Alphaproteobacteria;Caulobacterales;Caulobacteraceae;Brevundimonas;Brevundimonas kwangchunensis	0	0.000463495	0	0	0	0	0	0	0	0
Bacteria;Proteobacteria;Alphaproteobacteria;Caulobacterales;Caulobacteraceae;Brevundimonas;Caulobacter sp. MBIC1405	0	0	0.00200425	0	0	0	0	0	0	0
Bacteria;Proteobacteria;Alphaproteobacteria;Caulobacterales;Caulobacteraceae;Brevundimonas;Nannochloropsis oceanica	0	0	0	0.000203769	0	0	0	0	0	0
Bacteria;Proteobacteria;Alphaproteobacteria;Caulobacterales;Caulobacteraceae;Brevundimonas;uncultured bacterium	0	0	0.00167021	0	0	0.000596346	0	0.0883606	0.0038845	0.00241425
Bacteria;Proteobacteria;Alphaproteobacteria;Caulobacterales;Caulobacteraceae;Brevundimonas;uncultured Caulobacteraceae bacterium	0	0	0	0.000203769	0	0	0	0	0	0
Bacteria;Proteobacteria;Alphaproteobacteria;Caulobacterales;Caulobacteraceae;Caulobacter;Caulobacter fusiformis	0.00396224	0.000695243	0.00233829	0	0.000467443	0	0	0	0	0
Bacteria;Proteobacteria;Alphaproteobacteria;Caulobacterales;Caulobacteraceae;Caulobacter;Caulobacter ginsengisoli	0.0010566	0	0.000668083	0	0	0	0	0	0	0
Bacteria;Proteobacteria;Alphaproteobacteria;Caulobacterales;Caulobacteraceae;Caulobacter;Caulobacter henricii	0.0126792	0	0.0183723	0	0	0	0	0	0	0
Bacteria;Proteobacteria;Alphaproteobacteria;Caulobacterales;Caulobacteraceae;Caulobacter;Caulobacter mirabilis	0	0.000231748	0	0	0	0.000894518	0	0	0.0038845	0.000804751
Bacteria;Proteobacteria;Alphaproteobacteria;Caulobacterales;Caulobacteraceae;Caulobacter;Caulobacter vibrioides	0.00713203	0	0.0190404	0.000203769	0	0	0	0	0	0
Bacteria;Proteobacteria;Alphaproteobacteria;Caulobacterales;Caulobacteraceae;Caulobacter;metagenome	0	0	0	0.000815076	0.000467443	0	0	0	0.00517933	0
Bacteria;Proteobacteria;Alphaproteobacteria;Caulobacterales;Caulobacteraceae;Caulobacter;uncultured bacterium	0	0	0.000334042	0	0	0	0	0	0	0
Bacteria;Proteobacteria;Alphaproteobacteria;Caulobacterales;Caulobacteraceae;Caulobacter;uncultured Caulobacter sp.	0.00713203	0	0.00467658	0	0	0	0	0	0.00129483	0
Bacteria;Proteobacteria;Alphaproteobacteria;Caulobacterales;Caulobacteraceae;Phenylobacterium;alpha proteobacterium A0902	0.00132075	0	0.00167021	0	0	0	0	0	0	0
Bacteria;Proteobacteria;Alphaproteobacteria;Caulobacterales;Caulobacteraceae;Phenylobacterium;bacterium Ellin5060	0.00818862	0	0.00734891	0	0	0	0	0	0	0
Bacteria;Proteobacteria;Alphaproteobacteria;Caulobacterales;Caulobacteraceae;Phenylobacterium;Caulobacter sp. H62	0.0253583	0	0.0541147	0	0	0	0	0	0	0
Bacteria;Proteobacteria;Alphaproteobacteria;Caulobacterales;Caulobacteraceae;Phenylobacterium;drinking water bacterium Y7	0.0367167	0.00092699	0.0260552	0.00244523	0	0.00119269	0	0	0	0
Bacteria;Proteobacteria;Alphaproteobacteria;Caulobacterales;Caulobacteraceae;Phenylobacterium;metagenome	0.000792447	0	0.0167021	0	0	0	0	0.00142517	0.0751003	0.00563326
Bacteria;Proteobacteria;Alphaproteobacteria;Caulobacterales;Caulobacteraceae;Phenylobacterium;Phenylobacterium conjunctum	0	0	0.000668083	0	0	0	0	0	0	0
Bacteria;Proteobacteria;Alphaproteobacteria;Caulobacterales;Caulobacteraceae;Phenylobacterium;Phenylobacterium falsum	0.00449054	0	0.00567871	0.000203769	0	0	0	0	0	0.0016095
Bacteria;Proteobacteria;Alphaproteobacteria;Caulobacterales;Caulobacteraceae;Phenylobacterium;Phenylobacterium koreense	0.0216602	0	0.0136957	0.000611307	0	0.000298173	0	0	0	0
Bacteria;Proteobacteria;Alphaproteobacteria;Caulobacterales;Caulobacteraceae;Phenylobacterium;Phenylobacterium kunshanense	0.00184904	0	0.00467658	0	0	0	0	0	0	0
Bacteria;Proteobacteria;Alphaproteobacteria;Caulobacterales;Caulobacteraceae;Phenylobacterium;Phenylobacterium muchangponense	0	0	0	0.000407538	0	0	0	0	0	0
Bacteria;Proteobacteria;Alphaproteobacteria;Caulobacterales;Caulobacteraceae;Phenylobacterium;Phenylobacterium sp.	0.000792447	0	0.008017	0	0	0	0	0	0	0
Bacteria;Proteobacteria;Alphaproteobacteria;Caulobacterales;Caulobacteraceae;Phenylobacterium;Phenylobacterium sp. CCH12-B4	0.00132075	0	0.024385	0	0	0	0	0	0.0129483	0.00482851
Bacteria;Proteobacteria;Alphaproteobacteria;Caulobacterales;Caulobacteraceae;Phenylobacterium;Phenylobacterium sp. HYN0004	0.0256225	0.000695243	0.0293957	0	0	0	0	0	0.007769	0
Bacteria;Proteobacteria;Alphaproteobacteria;Caulobacterales;Caulobacteraceae;Phenylobacterium;Phenylobacterium sp. P-32	0.0171697	0	0.0110234	0	0.000233721	0	0	0	0	0
Bacteria;Proteobacteria;Alphaproteobacteria;Caulobacterales;Caulobacteraceae;Phenylobacterium;uncultured Alphaproteobacteria bacterium	0	0	0	0	0	0	0	0	0.00129483	0
Bacteria;Proteobacteria;Alphaproteobacteria;Caulobacterales;Caulobacteraceae;Phenylobacterium;uncultured bacterium	0.0533581	0.000695243	0.144306	0.000815076	0.000467443	0.000894518	0	0	0.015538	0.00402376
Bacteria;Proteobacteria;Alphaproteobacteria;Caulobacterales;Caulobacteraceae;Phenylobacterium;uncultured Caulobacter sp.	0.00237734	0	0.00634679	0	0	0	0	0	0.00129483	0
Bacteria;Proteobacteria;Alphaproteobacteria;Caulobacterales;Caulobacteraceae;Phenylobacterium;uncultured Caulobacteraceae bacterium	0	0	0.000334042	0.000203769	0	0	0	0	0	0
Bacteria;Proteobacteria;Alphaproteobacteria;Caulobacterales;Caulobacteraceae;Phenylobacterium;uncultured eubacterium WD225	0.00686788	0.000463495	0.0260552	0.000815076	0	0.000596346	0	0	0	0
Bacteria;Proteobacteria;Alphaproteobacteria;Caulobacterales;Caulobacteraceae;Phenylobacterium;uncultured Phenylobacterium sp.	0.11966	0	0.103887	0.000611307	0	0.000596346	0	0	0.0103587	0.0016095
Bacteria;Proteobacteria;Alphaproteobacteria;Caulobacterales;Caulobacteraceae;Phenylobacterium;unidentified	0	0	0.00133617	0	0	0.000596346	0	0	0	0
Bacteria;Proteobacteria;Alphaproteobacteria;Caulobacterales;Caulobacteraceae;PMMR1;uncultured endolithic bacterium	0.000264149	0.000463495	0.00334042	0.000815076	0.000701164	0	0	0	0	0
Bacteria;Proteobacteria;Alphaproteobacteria;Caulobacterales;Caulobacteraceae;uncultured;metagenome	0	0	0	0	0	0	0	0	0.00906384	0.00241425
Bacteria;Proteobacteria;Alphaproteobacteria;Caulobacterales;Caulobacteraceae;uncultured;uncultured bacterium	0.000264149	0	0.000668083	0.000203769	0.00186977	0.000298173	0	0	0	0
Bacteria;Proteobacteria;Alphaproteobacteria;Caulobacterales;Hyphomonadaceae;Euryhalocaulis;Euryhalocaulis caribicus	0	0	0	0	0	0	0	0	0	0.000804751
Bacteria;Proteobacteria;Alphaproteobacteria;Caulobacterales;Hyphomonadaceae;Henriciella;Caulobacter sp. OC6	0	0.00648893	0	0	0.00233721	0	0	0	0	0
Bacteria;Proteobacteria;Alphaproteobacteria;Caulobacterales;Hyphomonadaceae;Henriciella;Henriciella aquimarina	0	0	0	0	0.000233721	0	0	0	0	0
Bacteria;Proteobacteria;Alphaproteobacteria;Caulobacterales;Hyphomonadaceae;Henriciella;Henriciella barbarensis	0	0.00347621	0	0.000407538	0.00116861	0	0	0	0	0
Bacteria;Proteobacteria;Alphaproteobacteria;Caulobacterales;Hyphomonadaceae;Henriciella;Henriciella marina DSM 19595	0	0.000463495	0	0	0.000467443	0	0	0	0	0
Bacteria;Proteobacteria;Alphaproteobacteria;Caulobacterales;Hyphomonadaceae;Henriciella;Hyphomonas rosenbergii	0	0.00185398	0	0	0.00116861	0	0	0	0	0
Bacteria;Proteobacteria;Alphaproteobacteria;Caulobacterales;Hyphomonadaceae;Henriciella;uncultured organism	0	0.00347621	0	0	0.00467443	0	0	0	0	0
Bacteria;Proteobacteria;Alphaproteobacteria;Caulobacterales;Hyphomonadaceae;Hirschia;metagenome	0	0	0	0	0	0.00149086	0	0.0570069	0	0.0321901
Bacteria;Proteobacteria;Alphaproteobacteria;Caulobacterales;Hyphomonadaceae;Hirschia;uncultured bacterium	0.000528298	0.00254922	0	0.00244523	0.00233721	0	0	0.00142517	0	0
Bacteria;Proteobacteria;Alphaproteobacteria;Caulobacterales;Hyphomonadaceae;Hyphomonas;Hyphomonas beringensis	0	0.00301272	0	0	0.00210349	0	0	0	0	0
Bacteria;Proteobacteria;Alphaproteobacteria;Caulobacterales;Hyphomonadaceae;Hyphomonas;Hyphomonas jannaschiana	0	0.02387	0	0.000815076	0.00888141	0	0	0	0	0.000804751
Bacteria;Proteobacteria;Alphaproteobacteria;Caulobacterales;Hyphomonadaceae;Hyphomonas;Hyphomonas johnsonii	0	0.00625718	0	0	0.000467443	0	0	0	0	0
Bacteria;Proteobacteria;Alphaproteobacteria;Caulobacterales;Hyphomonadaceae;Hyphomonas;Hyphomonas neptunium	0	0.020162	0	0	0.000233721	0	0	0	0	0
Bacteria;Proteobacteria;Alphaproteobacteria;Caulobacterales;Hyphomonadaceae;Hyphomonas;Hyphomonas polymorpha	0	0.00301272	0	0	0	0	0	0	0	0
Bacteria;Proteobacteria;Alphaproteobacteria;Caulobacterales;Hyphomonadaceae;Hyphomonas;Hyphomonas sp. CACIAM 19H1	0	0.00695243	0	0	0	0	0	0.000712586	0	0
Bacteria;Proteobacteria;Alphaproteobacteria;Caulobacterales;Hyphomonadaceae;Hyphomonas;Mastigocoleus testarum BC008	0	0.0120509	0	0	0	0	0	0	0	0
Bacteria;Proteobacteria;Alphaproteobacteria;Caulobacterales;Hyphomonadaceae;Hyphomonas;uncultured Alphaproteobacteria bacterium	0	0.0245652	0	0	0	0	0	0	0	0
Bacteria;Proteobacteria;Alphaproteobacteria;Caulobacterales;Hyphomonadaceae;Hyphomonas;uncultured bacterium	0	0.0254922	0	0	0	0	0	0.00142517	0	0
Bacteria;Proteobacteria;Alphaproteobacteria;Caulobacterales;Hyphomonadaceae;Hyphomonas;uncultured Hyphomonas sp.	0	0.00695243	0	0	0	0	0	0	0	0
Bacteria;Proteobacteria;Alphaproteobacteria;Caulobacterales;Hyphomonadaceae;Hyphomonas;uncultured organism	0	0	0	0	0.000233721	0	0	0.00142517	0	0.000804751
Bacteria;Proteobacteria;Alphaproteobacteria;Caulobacterales;Hyphomonadaceae;Hyphomonas;uncultured proteobacterium	0	0.00115874	0	0	0.00140233	0	0	0	0	0
Bacteria;Proteobacteria;Alphaproteobacteria;Caulobacterales;Hyphomonadaceae;Hyphomonas;uncultured soil bacterium	0	0.0048667	0	0	0	0	0	0	0	0
Bacteria;Proteobacteria;Alphaproteobacteria;Caulobacterales;Hyphomonadaceae;Maricaulis;Maricaulis maris	0	0.00139049	0	0.000407538	0.000934885	0	0	0	0	0
Bacteria;Proteobacteria;Alphaproteobacteria;Caulobacterales;Hyphomonadaceae;Oceanicaulis;Oceanicaulis sp. DG1255	0	0.000463495	0	0	0	0	0	0	0	0.000804751
Bacteria;Proteobacteria;Alphaproteobacteria;Caulobacterales;Hyphomonadaceae;Oceanicaulis;uncultured Alphaproteobacteria bacterium	0	0	0	0	0	0	0	0	0	0.000804751
Bacteria;Proteobacteria;Alphaproteobacteria;Caulobacterales;Hyphomonadaceae;Oceanicaulis;uncultured bacterium	0	0.000231748	0	0	0	0	0	0	0	0
Bacteria;Proteobacteria;Alphaproteobacteria;Caulobacterales;Hyphomonadaceae;Ponticaulis;uncultured Alphaproteobacteria bacterium	0	0.0132096	0	0	0.0123872	0	0	0	0	0
Bacteria;Proteobacteria;Alphaproteobacteria;Caulobacterales;Hyphomonadaceae;Robiginitomaculum;uncultured bacterium	0	0.000463495	0	0	0	0.000298173	0	0	0	0
Bacteria;Proteobacteria;Alphaproteobacteria;Caulobacterales;Hyphomonadaceae;SWB02;alpha proteobacterium U9-1i	0	0.00579369	0	0	0	0	0	0	0	0
Bacteria;Proteobacteria;Alphaproteobacteria;Caulobacterales;Hyphomonadaceae;SWB02;Caulobacteraceae bacterium OTSz_A_272	0	0.00208573	0	0	0.000467443	0	0	0	0	0.000804751
Bacteria;Proteobacteria;Alphaproteobacteria;Caulobacterales;Hyphomonadaceae;SWB02;metagenome	0	0.00463495	0	0	0	0	0	0.029216	0	0.0273615
Bacteria;Proteobacteria;Alphaproteobacteria;Caulobacterales;Hyphomonadaceae;SWB02;uncultured Alphaproteobacteria bacterium	0	0.000695243	0.000668083	0	0	0	0	0	0	0
Bacteria;Proteobacteria;Alphaproteobacteria;Caulobacterales;Hyphomonadaceae;SWB02;uncultured bacterium	0.000264149	0.0194668	0	0.000815076	0.00140233	0.000298173	0	0.0627075	0	0.0482851
Bacteria;Proteobacteria;Alphaproteobacteria;Caulobacterales;Hyphomonadaceae;SWB02;uncultured sludge bacterium S36	0	0.000231748	0	0	0	0	0	0	0	0
Bacteria;Proteobacteria;Alphaproteobacteria;Caulobacterales;Hyphomonadaceae;UKL13-1;Hyphomonadaceae bacterium UKL13-1	0	0.00231748	0.00133617	0	0	0.0032799	0	0	0.00258967	0.0241425
Bacteria;Proteobacteria;Alphaproteobacteria;Caulobacterales;Hyphomonadaceae;uncultured bacterium	0	0	0	0	0	0	0	0.0306412	0	0.0378233
Bacteria;Proteobacteria;Alphaproteobacteria;Caulobacterales;Hyphomonadaceae;uncultured;uncultured Alphaproteobacteria bacterium	0	0.00092699	0	0	0.000467443	0	0	0	0	0
Bacteria;Proteobacteria;Alphaproteobacteria;Caulobacterales;Hyphomonadaceae;uncultured;uncultured bacterium	0.0404148	0.120509	0	0.0839528	0.372552	0.0110324	0	1.51353	0.0414347	0.928683
Bacteria;Proteobacteria;Alphaproteobacteria;Caulobacterales;Hyphomonadaceae;uncultured;uncultured Maricaulis sp.	0	0.000231748	0	0	0	0	0	0.0263657	0	0.0321901
Bacteria;Proteobacteria;Alphaproteobacteria;Caulobacterales;Hyphomonadaceae;uncultured;uncultured organism	0	0.00231748	0	0	0.00233721	0	0	0	0	0.000804751
Bacteria;Proteobacteria;Alphaproteobacteria;Caulobacterales;Parvularculaceae;Amphiplicatus;bacterium YC-ZSS-LKJ85	0.000528298	0.00278097	0.000334042	0.00244523	0.0102837	0	0	0.000712586	0	0.0016095
Bacteria;Proteobacteria;Alphaproteobacteria;Caulobacterales;Parvularculaceae;Amphiplicatus;uncultured Alphaproteobacteria bacterium	0.00475468	0.0414828	0.00267233	0.00550176	0.203805	0.118375	0	0.0106888	0.0492037	0.25752
Bacteria;Proteobacteria;Alphaproteobacteria;Caulobacterales;Parvularculaceae;Amphiplicatus;uncultured bacterium	0.654826	2.24911	0.374795	0.440548	3.02833	1.72135	0	0.566506	0.634468	2.51485
Bacteria;Proteobacteria;Alphaproteobacteria;Caulobacterales;Parvularculaceae;Amphiplicatus;uncultured Parvularcula sp.	0	0	0	0	0.000467443	0	0	0	0	0
Bacteria;Proteobacteria;Alphaproteobacteria;Caulobacterales;Parvularculaceae;Amphiplicatus;uncultured Rhizobiales bacterium	0.00132075	0.252373	0.0220467	0.00407538	0.258963	0.355422	0	0.00142517	0	0.0692086
Bacteria;Proteobacteria;Alphaproteobacteria;Caulobacterales;Parvularculaceae;Amphiplicatus;uncultured Rhodobacterales bacterium	0	0.000463495	0	0.000203769	0	0.0101379	0	0	0	0
Bacteria;Proteobacteria;Alphaproteobacteria;Caulobacterales;Parvularculaceae;Amphiplicatus;uncultured sludge bacterium H9	0.000264149	0.0549242	0.0327361	0.00183392	0.236292	0.252254	0	0.00142517	0	0.0241425
Bacteria;Proteobacteria;Alphaproteobacteria;Caulobacterales;Parvularculaceae;Hyphococcus;Parvularcula sp. P33	0.000264149	0	0	0	0	0	0	0	0	0
Bacteria;Proteobacteria;Alphaproteobacteria;Caulobacterales;Parvularculaceae;Hyphococcus;uncultured bacterium	0	0	0	0	0	0	0	0	0.00129483	0
Bacteria;Proteobacteria;Alphaproteobacteria;Caulobacterales;Parvularculaceae;Hyphococcus;uncultured organism	0	0.000231748	0	0	0	0	0	0	0	0
Bacteria;Proteobacteria;Alphaproteobacteria;Caulobacterales;Parvularculaceae;Marinicaulis;rock porewater metagenome	0	0.0111239	0.00467658	0	0	0.0217666	0	0	0.00129483	0.0474803
Bacteria;Proteobacteria;Alphaproteobacteria;Caulobacterales;Parvularculaceae;Marinicaulis;uncultured Alphaproteobacteria bacterium	0	0.000231748	0	0	0	0	0	0	0	0
Bacteria;Proteobacteria;Alphaproteobacteria;Caulobacterales;Parvularculaceae;Marinicaulis;uncultured bacterium	0	0	0	0	0.0065442	0.000894518	0	0	0	0
Bacteria;Proteobacteria;Alphaproteobacteria;Caulobacterales;Parvularculaceae;Marinicaulis;uncultured Pseudorhodobacter sp.	0	0	0	0	0	0	0	0.000712586	0	0
Bacteria;Proteobacteria;Alphaproteobacteria;Caulobacterales;Parvularculaceae;Parvularcula;Parvularcula bermudensis	0.0010566	0.00254922	0	0.000407538	0.00210349	0	0	0	0	0
Bacteria;Proteobacteria;Alphaproteobacteria;Caulobacterales;Parvularculaceae;Parvularcula;Parvularcula bermudensis HTCC2503	0.000264149	0	0.000668083	0	0.000467443	0	0	0	0	0
Bacteria;Proteobacteria;Alphaproteobacteria;Caulobacterales;Parvularculaceae;Parvularcula;uncultured organism	0	0	0	0	0	0	0	0.00142517	0	0
Bacteria;Proteobacteria;Alphaproteobacteria;Caulobacterales;Parvularculaceae;uncultured;Parvularcula sp. BBD 1991-13	0	0	0	0	0	0	0	0.00285034	0	0.022533
Bacteria;Proteobacteria;Alphaproteobacteria;Caulobacterales;Parvularculaceae;uncultured;uncultured bacterium	0	0	0	0	0	0	0	0.0306412	0.0194225	0.0354091
Bacteria;Proteobacteria;Alphaproteobacteria;Caulobacterales;Parvularculaceae;uncultured;uncultured organism	0	0	0	0.000203769	0.00607675	0.00119269	0	0	0.0129483	0.019314
Bacteria;Proteobacteria;Alphaproteobacteria;Defluviicoccales;Defluviicoccaceae;Defluviicoccus;uncultured bacterium	0	0.00301272	0	0	0	0	0	0	0	0
Bacteria;Proteobacteria;Alphaproteobacteria;Defluviicoccales;Defluviicoccaceae;Defluviicoccus;uncultured bacterium mle1-13	0	0	0	0.000407538	0	0	0	0	0	0
Bacteria;Proteobacteria;Alphaproteobacteria;Defluviicoccales;uncultured;marine metagenome	0	0.00092699	0	0.00183392	0.000233721	0.00268356	0	0	0	0
Bacteria;Proteobacteria;Alphaproteobacteria;Defluviicoccales;uncultured;uncultured Alphaproteobacteria bacterium	0	0	0	0	0	0.0304136	0	0	0	0.0168998
Bacteria;Proteobacteria;Alphaproteobacteria;Defluviicoccales;uncultured;uncultured bacterium	0	0.000695243	0	0	0	0.00834884	0	0	0.00129483	0.00724276
Bacteria;Proteobacteria;Alphaproteobacteria;Defluviicoccales;uncultured;uncultured Parvibaculum sp.	0	0	0	0.000407538	0	0	0	0	0	0
Bacteria;Proteobacteria;Alphaproteobacteria;Defluviicoccales;uncultured;uncultured Rhizobiales bacterium	0	0	0	0	0	0.0253447	0	0	0	0.0209235
Bacteria;Proteobacteria;Alphaproteobacteria;Dongiales;Dongiaceae;Dongia;metagenome	0	0	0	0	0	0	0	0	0	0.0104618
Bacteria;Proteobacteria;Alphaproteobacteria;Dongiales;Dongiaceae;Dongia;uncultured Acetobacteraceae bacterium	0	0.00764767	0	0.0144676	0.000467443	0.0757359	0	0	0	0
Bacteria;Proteobacteria;Alphaproteobacteria;Dongiales;Dongiaceae;Dongia;uncultured Alphaproteobacteria bacterium	0	0	0	0	0	0.00357807	0	0.000712586	0	0.00402376
Bacteria;Proteobacteria;Alphaproteobacteria;Dongiales;Dongiaceae;Dongia;uncultured bacterium	0	0.0718417	0	0.24167	0.00140233	0.726647	0	0.0327789	0	0.795094
Bacteria;Proteobacteria;Alphaproteobacteria;Dongiales;Dongiaceae;Dongia;uncultured Dongia sp.	0	0.00417146	0	0.00346407	0	0.0330972	0	0.00213776	0	0.0241425
Bacteria;Proteobacteria;Alphaproteobacteria;Dongiales;Dongiaceae;Dongia;uncultured Rhodospirillaceae bacterium	0	0	0	0	0	0.000596346	0	0	0	0
Bacteria;Proteobacteria;Alphaproteobacteria;Dongiales;Dongiaceae;Dongia;uncultured Rhodospirillales bacterium	0	0.00903815	0	0.021192	0	0.098397	0	0.00641327	0	0.236597
Bacteria;Proteobacteria;Alphaproteobacteria;Dongiales;Dongiaceae;Dongia;uncultured soil bacterium	0	0.0146001	0	0.0381048	0.000701164	0.209317	0	0	0	0.0321901
Bacteria;Proteobacteria;Alphaproteobacteria;Elsterales;Elsteraceae;uncultured;uncultured Alphaproteobacteria bacterium	0	0.000463495	0	0.00244523	0	0.000298173	0	0	0	0
Bacteria;Proteobacteria;Alphaproteobacteria;Elsterales;Elsteraceae;uncultured;uncultured bacterium	0	0	0	0	0	0	0	0	0	0.000804751
Bacteria;Proteobacteria;Alphaproteobacteria;Elsterales;uncultured;metagenome	0	0	0	0	0	0	0	0	0	0.000804751
Bacteria;Proteobacteria;Alphaproteobacteria;Elsterales;uncultured;uncultured Acetobacteraceae bacterium	0	0	0	0	0	0	0	0	0.00129483	0
Bacteria;Proteobacteria;Alphaproteobacteria;Elsterales;uncultured;uncultured bacterium	0.000528298	0	0.000668083	0.000407538	0.000467443	0.00387625	0	0	0	0
Bacteria;Proteobacteria;Alphaproteobacteria;Elsterales;uncultured;uncultured forest soil bacterium	0	0.000463495	0	0.0118186	0	0.00149086	0	0	0	0
Bacteria;Proteobacteria;Alphaproteobacteria;Elsterales;uncultured;uncultured thermal soil bacterium	0	0	0	0.00163015	0	0	0	0	0	0
Bacteria;Proteobacteria;Alphaproteobacteria;Elsterales;URHD0088;bacterium Ellin5299	0	0	0	0	0	0.000596346	0	0	0	0
Bacteria;Proteobacteria;Alphaproteobacteria;Elsterales;URHD0088;uncultured bacterium	0	0	0	0	0	0.000298173	0	0	0	0
Bacteria;Proteobacteria;Alphaproteobacteria;Ferrovibrionales;Ferrovibrionaceae;Ferrovibrio;Ferrovibrio denitrificans	0	0	0	0	0.00140233	0	0	0	0	0
Bacteria;Proteobacteria;Alphaproteobacteria;Ferrovibrionales;Ferrovibrionaceae;Ferrovibrio;metagenome	0	0	0	0	0.000701164	0	0	0	0.00129483	0
Bacteria;Proteobacteria;Alphaproteobacteria;Ferrovibrionales;Ferrovibrionaceae;Ferrovibrio;Phaeospirillum sp. I08B-942	0	0	0.000668083	0	0.00420698	0	0	0	0	0
Bacteria;Proteobacteria;Alphaproteobacteria;Ferrovibrionales;Ferrovibrionaceae;Ferrovibrio;Rhodospirillaceae bacterium GB9	0	0	0	0	0.000701164	0.00208721	0	0	0	0
Bacteria;Proteobacteria;Alphaproteobacteria;Ferrovibrionales;Ferrovibrionaceae;Ferrovibrio;uncultured bacterium	0	0.000231748	0	0	0.00233721	0.000596346	0	0	0.00129483	0
Bacteria;Proteobacteria;Alphaproteobacteria;Ferrovibrionales;uncultured;metagenome	0	0	0	0	0.000467443	0	0	0	0	0
Bacteria;Proteobacteria;Alphaproteobacteria;Holosporales;Holosporaceae;uncultured bacterium	0	0.00092699	0	0	0	0.000596346	0	0	0	0
Bacteria;Proteobacteria;Alphaproteobacteria;Holosporales;Holosporaceae;uncultured;Alphaproteobacteria bacterium RBG_16_42_14	0	0	0	0.00122261	0.000233721	0	0	0	0	0
Bacteria;Proteobacteria;Alphaproteobacteria;Holosporales;Holosporaceae;uncultured;metagenome	0	0	0	0	0.000233721	0	0	0	0	0
Bacteria;Proteobacteria;Alphaproteobacteria;Holosporales;Holosporaceae;uncultured;uncultured Alphaproteobacteria bacterium	0	0	0	0	0.000934885	0	0	0	0	0
Bacteria;Proteobacteria;Alphaproteobacteria;Holosporales;Holosporaceae;uncultured;uncultured bacterium	0	0	0	0.000203769	0.00724536	0.000298173	0	0	0	0.000804751
Bacteria;Proteobacteria;Alphaproteobacteria;Holosporales;Holosporaceae;uncultured;uncultured deep-sea bacterium	0	0	0	0	0.000467443	0	0	0	0	0
Bacteria;Proteobacteria;Alphaproteobacteria;Kiloniellales;Fodinicurvataceae;Rhodovibrio;Rhodovibrio sodomensis	0	0	0	0	0	0.00387625	0	0	0	0
Bacteria;Proteobacteria;Alphaproteobacteria;Kiloniellales;Fodinicurvataceae;Rhodovibrio;uncultured bacterium	0	0.000463495	0	0	0	0	0	0	0	0
Bacteria;Proteobacteria;Alphaproteobacteria;Kiloniellales;Fodinicurvataceae;uncultured;uncultured Alphaproteobacteria bacterium	0	0	0	0	0	0.000298173	0	0	0	0
Bacteria;Proteobacteria;Alphaproteobacteria;Kiloniellales;Fodinicurvataceae;uncultured;uncultured bacterium	0	0	0	0	0	0.000894518	0	0	0	0
Bacteria;Proteobacteria;Alphaproteobacteria;Kiloniellales;Kiloniellaceae;Pelagibius;uncultured Alphaproteobacteria bacterium	0	0.00417146	0.000668083	0	0.00140233	0.0101379	0	0	0	0
Bacteria;Proteobacteria;Alphaproteobacteria;Kiloniellales;Kiloniellaceae;Pelagibius;uncultured bacterium	0	0	0	0	0	0	0	0	0	0.000804751
Bacteria;Proteobacteria;Alphaproteobacteria;Kiloniellales;Kiloniellaceae;Tistlia;marine metagenome	0	0.00463495	0.00200425	0.00387161	0.00631048	0.00954153	0	0	0	0
Bacteria;Proteobacteria;Alphaproteobacteria;Kiloniellales;Kiloniellaceae;Tistlia;uncultured bacterium	0	0	0	0	0	0.000596346	0	0	0	0
Bacteria;Proteobacteria;Alphaproteobacteria;Kiloniellales;Kiloniellaceae;uncultured;uncultured bacterium	0	0	0	0	0	0.000596346	0	0	0	0.000804751
Bacteria;Proteobacteria;Alphaproteobacteria;Micavibrionales;Micavibrionaceae;uncultured;marine metagenome	0	0.000463495	0	0	0.000233721	0	0	0	0	0
Bacteria;Proteobacteria;Alphaproteobacteria;Micavibrionales;Micavibrionaceae;uncultured;metagenome	0	0	0	0	0.000233721	0	0	0	0	0
Bacteria;Proteobacteria;Alphaproteobacteria;Micavibrionales;Micavibrionaceae;uncultured;uncultured Alphaproteobacteria bacterium	0	0.000463495	0	0	0	0	0	0	0	0
Bacteria;Proteobacteria;Alphaproteobacteria;Micavibrionales;uncultured;metagenome	0	0	0	0	0	0	0	0	0	0.000804751
Bacteria;Proteobacteria;Alphaproteobacteria;Micavibrionales;uncultured;uncultured bacterium	0	0.00092699	0	0.000407538	0.000701164	0.00178904	0	0	0	0
Bacteria;Proteobacteria;Alphaproteobacteria;Micropepsales;Micropepsaceae;Rhizomicrobium;Rhizomicrobium palustre	0	0	0	0.000407538	0	0	0	0	0	0
Bacteria;Proteobacteria;Alphaproteobacteria;Micropepsales;Micropepsaceae;Rhizomicrobium;uncultured bacterium	0	0	0	0	0	0.000298173	0	0	0	0
Bacteria;Proteobacteria;Alphaproteobacteria;Micropepsales;Micropepsaceae;uncultured;metagenome	0	0	0	0	0	0.000298173	0	0	0	0
Bacteria;Proteobacteria;Alphaproteobacteria;Micropepsales;Micropepsaceae;uncultured;uncultured bacterium	0	0	0	0	0.000467443	0	0	0	0	0
Bacteria;Proteobacteria;Alphaproteobacteria;NRL2;metagenome	0	0.00278097	0.0120255	0.00672437	0	0.126723	0	0.049881	0.0116535	0.394328
Bacteria;Proteobacteria;Alphaproteobacteria;NRL2;Rhizobiales bacterium NRL2	0	0	0	0	0	0.000596346	0	0	0	0
Bacteria;Proteobacteria;Alphaproteobacteria;NRL2;uncultured Alphaproteobacteria bacterium	0	0.0544607	0.132614	0.0735606	0	1.29347	0	0.0171021	0.00129483	0.13037
Bacteria;Proteobacteria;Alphaproteobacteria;NRL2;uncultured bacterium	0	0.000695243	0.00233829	0.00183392	0	0.0647035	0	0.0099762	0.00517933	0.173826
Bacteria;Proteobacteria;Alphaproteobacteria;NRL2;uncultured Rhizobiales bacterium	0	0.00579369	0.0237169	0.0101884	0	0.52061	0	0.00142517	0.00647417	0.019314
Bacteria;Proteobacteria;Alphaproteobacteria;NRL2;uncultured soil bacterium	0	0.0148318	0.0313999	0.0156902	0	0.364964	0	0.00427551	0.0038845	0.0273615
Bacteria;Proteobacteria;Alphaproteobacteria;Paracaedibacterales;Paracaedibacteraceae;Candidatus Finniella;uncultured bacterium	0	0	0	0.000407538	0	0	0	0	0	0
Bacteria;Proteobacteria;Alphaproteobacteria;Paracaedibacterales;Paracaedibacteraceae;Candidatus Odyssella;Candidatus Odyssella thessalonicensis L13	0	0	0	0.000815076	0	0.00626163	0	0	0	0
Bacteria;Proteobacteria;Alphaproteobacteria;Paracaedibacterales;Paracaedibacteraceae;Candidatus Paracaedibacter;metagenome	0	0	0	0	0	0	0	0	0	0.0016095
Bacteria;Proteobacteria;Alphaproteobacteria;Paracaedibacterales;Paracaedibacteraceae;uncultured;uncultured Alphaproteobacteria bacterium	0.000264149	0	0	0.000611307	0.00210349	0.00298173	0	0	0	0
Bacteria;Proteobacteria;Alphaproteobacteria;Paracaedibacterales;Paracaedibacteraceae;uncultured;uncultured proteobacterium	0	0	0	0	0.000233721	0	0	0	0	0
Bacteria;Proteobacteria;Alphaproteobacteria;Parvibaculales;OCS116 clade;marine metagenome	0.00449054	0.00092699	0.00167021	0.000407538	0.00210349	0.00357807	0	0	0	0
Bacteria;Proteobacteria;Alphaproteobacteria;Parvibaculales;OCS116 clade;uncultured Alphaproteobacteria bacterium	0	0	0	0	0	0.000894518	0	0	0	0
Bacteria;Proteobacteria;Alphaproteobacteria;Parvibaculales;OCS116 clade;uncultured bacterium	0	0	0	0	0.000701164	0	0	0	0	0
Bacteria;Proteobacteria;Alphaproteobacteria;Parvibaculales;Parvibaculaceae;Candidatus Phaeomarinobacter;Candidatus Phaeomarinobacter ectocarpi	0	0	0	0	0.00864769	0.00238538	0	0	0	0
Bacteria;Proteobacteria;Alphaproteobacteria;Parvibaculales;Parvibaculaceae;Parvibaculum;uncultured bacterium	0.000264149	0.00092699	0	0.0998468	0.00116861	0.0348862	0	0.000712586	0	0.000804751
Bacteria;Proteobacteria;Alphaproteobacteria;Parvibaculales;Parvibaculaceae;Tepidicaulis;Tepidicaulis marinus	0	0	0	0	0	0.000596346	0	0	0	0
Bacteria;Proteobacteria;Alphaproteobacteria;Parvibaculales;PS1 clade;marine metagenome	0	0	0	0.00285276	0.000467443	0.00119269	0	0	0	0
Bacteria;Proteobacteria;Alphaproteobacteria;Parvibaculales;PS1 clade;uncultured bacterium	0	0	0	0	0	0.000298173	0	0.000712586	0.00129483	0
Bacteria;Proteobacteria;Alphaproteobacteria;Puniceispirillales;EF100-94H03;uncultured Alphaproteobacteria bacterium	0	0	0.000334042	0	0	0	0	0	0	0
Bacteria;Proteobacteria;Alphaproteobacteria;Puniceispirillales;Puniceispirillales Incertae Sedis;Constrictibacter;Constrictibacter antarcticus	0	0	0	0	0	0.000596346	0	0	0	0
Bacteria;Proteobacteria;Alphaproteobacteria;Puniceispirillales;Puniceispirillales Incertae Sedis;Constrictibacter;uncultured bacterium	0	0	0	0	0	0.000298173	0	0	0	0.0016095
Bacteria;Proteobacteria;Alphaproteobacteria;Puniceispirillales;SAR116 clade;Candidatus Puniceispirillum;Candidatus Puniceispirillum marinum IMCC1322	0	0.000463495	0	0.000407538	0	0	0	0	0	0
Bacteria;Proteobacteria;Alphaproteobacteria;Puniceispirillales;SAR116 clade;marine metagenome	0.00290564	0.00347621	0.00233829	0.00489045	0.00280466	0.0134178	0	0	0	0
Bacteria;Proteobacteria;Alphaproteobacteria;Puniceispirillales;SAR116 clade;uncultured bacterium	0	0	0	0.000203769	0	0.000298173	0	0	0	0
Bacteria;Proteobacteria;Alphaproteobacteria;Puniceispirillales;SAR116 clade;uncultured marine bacterium	0	0.000231748	0	0.00224146	0	0.00119269	0	0	0	0
Bacteria;Proteobacteria;Alphaproteobacteria;Puniceispirillales;SAR116 clade;uncultured proteobacterium OCS28	0	0	0	0.000407538	0.000233721	0	0	0	0	0
Bacteria;Proteobacteria;Alphaproteobacteria;Puniceispirillales;uncultured;metagenome	0	0	0	0	0	0.000298173	0	0	0	0
Bacteria;Proteobacteria;Alphaproteobacteria;Reyranellales;Reyranellaceae;Reyranella;alpha proteobacterium BAC233	0	0	0.00167021	0.00163015	0	0	0	0	0	0
Bacteria;Proteobacteria;Alphaproteobacteria;Reyranellales;Reyranellaceae;Reyranella;alpha proteobacterium Gsoil 257	0	0	0.00334042	0.0213957	0	0.00417442	0	0	0	0
Bacteria;Proteobacteria;Alphaproteobacteria;Reyranellales;Reyranellaceae;Reyranella;Enhydrobacter aerosaccus	0	0.000463495	0.0187063	0.0817113	0	0.0137159	0	0	0	0
Bacteria;Proteobacteria;Alphaproteobacteria;Reyranellales;Reyranellaceae;Reyranella;metagenome	0.000264149	0.000695243	0.0547828	0.21844	0	0.0608273	0	0	0.0323708	0.161755
Bacteria;Proteobacteria;Alphaproteobacteria;Reyranellales;Reyranellaceae;Reyranella;Reyranella graminifolii	0	0	0	0.00957714	0	0.000298173	0	0	0	0
Bacteria;Proteobacteria;Alphaproteobacteria;Reyranellales;Reyranellaceae;Reyranella;Reyranella massiliensis	0.000792447	0	0.0103553	0	0	0.0178904	0	0	0	0
Bacteria;Proteobacteria;Alphaproteobacteria;Reyranellales;Reyranellaceae;Reyranella;Reyranella soli	0	0	0	0.00244523	0	0	0	0	0	0
Bacteria;Proteobacteria;Alphaproteobacteria;Reyranellales;Reyranellaceae;Reyranella;Reyranella sp.	0	0	0	0.0116148	0	0.0175922	0	0	0	0.0177045
Bacteria;Proteobacteria;Alphaproteobacteria;Reyranellales;Reyranellaceae;Reyranella;uncultured Acetobacteraceae bacterium	0	0	0	0.000407538	0	0	0	0	0	0.00402376
Bacteria;Proteobacteria;Alphaproteobacteria;Reyranellales;Reyranellaceae;Reyranella;uncultured Alphaproteobacteria bacterium	0	0	0.0173702	0.188894	0	0.0527766	0	0	0.0038845	0.0828894
Bacteria;Proteobacteria;Alphaproteobacteria;Reyranellales;Reyranellaceae;Reyranella;uncultured bacterium	0.0010566	0	0.048102	0.193377	0	0.0709651	0	0	0.0168328	0.155317
Bacteria;Proteobacteria;Alphaproteobacteria;Reyranellales;Reyranellaceae;Reyranella;uncultured marine bacterium	0	0	0	0.140193	0	0.0450241	0	0	0	0
Bacteria;Proteobacteria;Alphaproteobacteria;Reyranellales;Reyranellaceae;Reyranella;uncultured organism	0	0	0.000668083	0.0154864	0	0.00894518	0	0	0	0.0016095
Bacteria;Proteobacteria;Alphaproteobacteria;Reyranellales;Reyranellaceae;Reyranella;uncultured proteobacterium	0	0	0	0.000203769	0	0	0	0	0	0
Bacteria;Proteobacteria;Alphaproteobacteria;Reyranellales;Reyranellaceae;Reyranella;uncultured Rhizobiales bacterium	0	0	0	0.000203769	0	0	0	0	0.007769	0.000804751
Bacteria;Proteobacteria;Alphaproteobacteria;Reyranellales;Reyranellaceae;uncultured;metagenome	0	0.000463495	0	0	0	0	0	0	0	0.0120713
Bacteria;Proteobacteria;Alphaproteobacteria;Reyranellales;Reyranellaceae;uncultured;uncultured bacterium	0	0.000463495	0	0.0301578	0	0.0107342	0	0	0	0.0515041
Bacteria;Proteobacteria;Alphaproteobacteria;Reyranellales;Reyranellaceae;uncultured;uncultured Green Bay ferromanganous micronodule bacterium MNC12	0	0.00092699	0	0	0	0	0	0	0	0
Bacteria;Proteobacteria;Alphaproteobacteria;Reyranellales;Reyranellaceae;uncultured;uncultured Rhodospirillales bacterium	0	0	0	0	0	0.000596346	0	0	0	0.0016095
Bacteria;Proteobacteria;Alphaproteobacteria;Reyranellales;Reyranellaceae;uncultured;uncultured sludge bacterium A3	0	0.000463495	0	0	0	0	0	0	0	0
Bacteria;Proteobacteria;Alphaproteobacteria;Rhizobiales;A0839;uncultured Alphaproteobacteria bacterium	0	0	0	0	0	0	0	0	0	0.000804751
Bacteria;Proteobacteria;Alphaproteobacteria;Rhizobiales;A0839;uncultured bacterium	0.000528298	0	0	0.000203769	0	0	0	0	0	0
Bacteria;Proteobacteria;Alphaproteobacteria;Rhizobiales;Amb-16S-1323;uncultured bacterium	0	0	0	0.000203769	0	0	0	0	0	0
Bacteria;Proteobacteria;Alphaproteobacteria;Rhizobiales;Beijerinckiaceae;1174-901-12;uncultured bacterium	0	0	0	0	0.000233721	0.000596346	0	0	0	0
Bacteria;Proteobacteria;Alphaproteobacteria;Rhizobiales;Beijerinckiaceae;alphaI cluster;metagenome	0	0	0	0	0	0	0	0	0	0.00241425
Bacteria;Proteobacteria;Alphaproteobacteria;Rhizobiales;Beijerinckiaceae;alphaI cluster;uncultured Alphaproteobacteria bacterium	0	0	0	0	0	0	0	0	0	0.000804751
Bacteria;Proteobacteria;Alphaproteobacteria;Rhizobiales;Beijerinckiaceae;alphaI cluster;uncultured bacterium	0	0	0	0	0	0	0	0	0	0.000804751
Bacteria;Proteobacteria;Alphaproteobacteria;Rhizobiales;Beijerinckiaceae;Beijerinckia;Beijerinckia derxii	0.00898107	0.00509845	0.0103553	0.00713191	0.00607675	0.00357807	0	0	0	0
Bacteria;Proteobacteria;Alphaproteobacteria;Rhizobiales;Beijerinckiaceae;Bosea;bacterium 11RO3	0.00184904	0.00139049	0	0.000611307	0.012621	0	0	0	0	0
Bacteria;Proteobacteria;Alphaproteobacteria;Rhizobiales;Beijerinckiaceae;Bosea;Bosea eneae	0.00316979	0.00185398	0	0.00122261	0.0334221	0	0	0	0	0
Bacteria;Proteobacteria;Alphaproteobacteria;Rhizobiales;Beijerinckiaceae;Bosea;Bosea massiliensis	0	0	0	0	0.0044407	0	0	0	0	0
Bacteria;Proteobacteria;Alphaproteobacteria;Rhizobiales;Beijerinckiaceae;Bosea;Bosea minatitlanensis	0.00396224	0.00463495	0	0.000815076	0.036928	0	0.152905	0	0	0
Bacteria;Proteobacteria;Alphaproteobacteria;Rhizobiales;Beijerinckiaceae;Bosea;Bosea sp. CRIB-12	0	0	0	0	0.00140233	0	0	0	0	0.00321901
Bacteria;Proteobacteria;Alphaproteobacteria;Rhizobiales;Beijerinckiaceae;Bosea;Bosea sp. Hue-2	0.00264149	0.00092699	0	0.000203769	0.00794652	0	0	0	0	0
Bacteria;Proteobacteria;Alphaproteobacteria;Rhizobiales;Beijerinckiaceae;Bosea;Bosea sp. IMCC1738	0	0	0	0	0	0	0	0.0135391	0	0.0265568
Bacteria;Proteobacteria;Alphaproteobacteria;Rhizobiales;Beijerinckiaceae;Bosea;Bosea sp. K2 STR	0	0	0.000334042	0	0	0	0	0	0	0
Bacteria;Proteobacteria;Alphaproteobacteria;Rhizobiales;Beijerinckiaceae;Bosea;Bosea sp. PAMC 26642	0.00158489	0.000231748	0	0.000203769	0.0107512	0	0	0	0	0
Bacteria;Proteobacteria;Alphaproteobacteria;Rhizobiales;Beijerinckiaceae;Bosea;Bosea sp. RAC05	0	0	0	0	0.000233721	0	0	0	0	0
Bacteria;Proteobacteria;Alphaproteobacteria;Rhizobiales;Beijerinckiaceae;Bosea;Bosea sp. TM19_7	0	0	0	0	0	0	0	0.000712586	0	0
Bacteria;Proteobacteria;Alphaproteobacteria;Rhizobiales;Beijerinckiaceae;Bosea;Bosea thiooxidans	0.00264149	0.00185398	0	0.000407538	0.0661431	0	0.152905	0	0	0
Bacteria;Proteobacteria;Alphaproteobacteria;Rhizobiales;Beijerinckiaceae;Bosea;Bosea vaviloviae	0	0	0	0	0	0	0	0.00285034	0	0.000804751
Bacteria;Proteobacteria;Alphaproteobacteria;Rhizobiales;Beijerinckiaceae;Bosea;Bosea vestrisii	0	0	0	0	0.000233721	0	0	0	0	0
Bacteria;Proteobacteria;Alphaproteobacteria;Rhizobiales;Beijerinckiaceae;Bosea;metagenome	0	0	0	0	0	0	0	0.00285034	0	0.00402376
Bacteria;Proteobacteria;Alphaproteobacteria;Rhizobiales;Beijerinckiaceae;Bosea;methanotrophic bacterium MG1	0	0	0	0.00101884	0.0077128	0	0	0	0	0
Bacteria;Proteobacteria;Alphaproteobacteria;Rhizobiales;Beijerinckiaceae;Bosea;uncultured Alphaproteobacteria bacterium	0.00237734	0.00185398	0.000334042	0.00142638	0.024307	0	0	0.00356293	0	0.00965702
Bacteria;Proteobacteria;Alphaproteobacteria;Rhizobiales;Beijerinckiaceae;Bosea;uncultured bacterium	0.00158489	0.00208573	0	0.00142638	0.0373954	0	0	0.00783844	0	0.0177045
Bacteria;Proteobacteria;Alphaproteobacteria;Rhizobiales;Beijerinckiaceae;Bosea;uncultured Bosea sp.	0	0	0	0	0	0	0	0.00213776	0	0.000804751
Bacteria;Proteobacteria;Alphaproteobacteria;Rhizobiales;Beijerinckiaceae;Bosea;uncultured organism	0.000264149	0.000463495	0	0	0.00140233	0	0	0	0	0.0016095
Bacteria;Proteobacteria;Alphaproteobacteria;Rhizobiales;Beijerinckiaceae;Chelatococcus;uncultured bacterium SJA-9	0	0	0	0.000203769	0	0	0	0	0	0
Bacteria;Proteobacteria;Alphaproteobacteria;Rhizobiales;Beijerinckiaceae;metagenome	0	0	0	0	0	0.000894518	0	0	0	0
Bacteria;Proteobacteria;Alphaproteobacteria;Rhizobiales;Beijerinckiaceae;Methylobacterium-Methylorubrum;Methylobacterium aquaticum	0	0.00278097	0.000334042	0.00224146	0.00186977	0.00566528	0	0	0	0
Bacteria;Proteobacteria;Alphaproteobacteria;Rhizobiales;Beijerinckiaceae;Methylobacterium-Methylorubrum;Methylobacterium extorquens DSM 13060	0	0	0.000334042	0.000815076	0.000233721	0	0	0	0	0
Bacteria;Proteobacteria;Alphaproteobacteria;Rhizobiales;Beijerinckiaceae;Methylobacterium-Methylorubrum;Methylobacterium haplocladii	0.000264149	0	0	0	0	0	0	0	0	0
Bacteria;Proteobacteria;Alphaproteobacteria;Rhizobiales;Beijerinckiaceae;Methylobacterium-Methylorubrum;Methylobacterium mesophilicum	0	0	0.000334042	0	0	0	0	0	0	0
Bacteria;Proteobacteria;Alphaproteobacteria;Rhizobiales;Beijerinckiaceae;Methylobacterium-Methylorubrum;Methylobacterium sp. MSF 46	0	0	0	0.000203769	0	0	0	0	0	0
Bacteria;Proteobacteria;Alphaproteobacteria;Rhizobiales;Beijerinckiaceae;Methylobacterium-Methylorubrum;Methylorubrum aminovorans	0	0	0	0.000407538	0	0	0	0	0	0
Bacteria;Proteobacteria;Alphaproteobacteria;Rhizobiales;Beijerinckiaceae;Methylobacterium-Methylorubrum;Methylorubrum rhodesianum	0	0.000231748	0	0	0	0	0	0	0	0
Bacteria;Proteobacteria;Alphaproteobacteria;Rhizobiales;Beijerinckiaceae;Methylobacterium-Methylorubrum;Methylorubrum zatmanii	0	0	0	0	0	0	0	0	0	0.00241425
Bacteria;Proteobacteria;Alphaproteobacteria;Rhizobiales;Beijerinckiaceae;Methylobacterium-Methylorubrum;uncultured Alphaproteobacteria bacterium	0	0	0	0	0.000233721	0	0	0	0	0
Bacteria;Proteobacteria;Alphaproteobacteria;Rhizobiales;Beijerinckiaceae;Methylobacterium-Methylorubrum;uncultured bacterium	0	0	0	0	0.000467443	0	0	0	0.00129483	0
Bacteria;Proteobacteria;Alphaproteobacteria;Rhizobiales;Beijerinckiaceae;Methylocella;uncultured bacterium	0	0	0	0	0.00116861	0	0	0	0	0
Bacteria;Proteobacteria;Alphaproteobacteria;Rhizobiales;Beijerinckiaceae;Methylocystis;Methylocystis bryophila	0	0	0	0.000203769	0	0	0	0	0	0.000804751
Bacteria;Proteobacteria;Alphaproteobacteria;Rhizobiales;Beijerinckiaceae;Methylocystis;Methylocystis sp. LW5	0	0	0	0.000203769	0	0	0	0	0	0
Bacteria;Proteobacteria;Alphaproteobacteria;Rhizobiales;Beijerinckiaceae;Methyloferula;uncultured Alphaproteobacteria bacterium	0	0	0	0	0.000934885	0	0	0	0	0
Bacteria;Proteobacteria;Alphaproteobacteria;Rhizobiales;Beijerinckiaceae;Methyloferula;uncultured bacterium	0	0.000231748	0	0	0	0	0	0	0	0
Bacteria;Proteobacteria;Alphaproteobacteria;Rhizobiales;Beijerinckiaceae;Methylosinus;Methylosinus sp. NCIMB 13214	0	0	0	0	0.00163605	0	0	0	0	0
Bacteria;Proteobacteria;Alphaproteobacteria;Rhizobiales;Beijerinckiaceae;Methylosinus;Methylosinus trichosporium	0.000264149	0	0	0.000407538	0.000233721	0	0	0	0	0
Bacteria;Proteobacteria;Alphaproteobacteria;Rhizobiales;Beijerinckiaceae;Methylovirgula;uncultured bacterium	0.000264149	0.000231748	0	0.000203769	0.000701164	0	0	0	0	0
Bacteria;Proteobacteria;Alphaproteobacteria;Rhizobiales;Beijerinckiaceae;Microvirga;Microvirga aerophila	0	0.000231748	0	0	0	0	0	0	0	0
Bacteria;Proteobacteria;Alphaproteobacteria;Rhizobiales;Beijerinckiaceae;Microvirga;Microvirga flocculans	0	0	0	0	0.000467443	0.000596346	0	0	0	0
Bacteria;Proteobacteria;Alphaproteobacteria;Rhizobiales;Beijerinckiaceae;Microvirga;uncultured bacterium	0	0	0	0.000407538	0.000467443	0	0	0	0	0
Bacteria;Proteobacteria;Alphaproteobacteria;Rhizobiales;Beijerinckiaceae;Roseiarcus;uncultured bacterium	0	0	0	0	0.000233721	0.00119269	0	0	0	0.000804751
Bacteria;Proteobacteria;Alphaproteobacteria;Rhizobiales;Beijerinckiaceae;uncultured Chelatococcus sp.	0.000264149	0.000463495	0	0	0.00607675	0	0	0	0	0
Bacteria;Proteobacteria;Alphaproteobacteria;Rhizobiales;Beijerinckiaceae;uncultured;uncultured Alphaproteobacteria bacterium	0	0.00092699	0	0.000203769	0	0	0	0	0	0
Bacteria;Proteobacteria;Alphaproteobacteria;Rhizobiales;Beijerinckiaceae;uncultured;uncultured endolithic bacterium	0	0	0	0	0.00140233	0	0	0	0	0
Bacteria;Proteobacteria;Alphaproteobacteria;Rhizobiales;C2U;uncultured bacterium	0	0	0	0	0	0.000596346	0	0	0	0.000804751
Bacteria;Proteobacteria;Alphaproteobacteria;Rhizobiales;D05-2;alpha proteobacterium Shinshu-ah2	0.000528298	0	0	0	0.000467443	0	0	0	0	0
Bacteria;Proteobacteria;Alphaproteobacteria;Rhizobiales;D05-2;Rhizobiales bacterium GB6	0	0	0.000668083	0	0	0	0	0	0	0
Bacteria;Proteobacteria;Alphaproteobacteria;Rhizobiales;D05-2;uncultured Mesorhizobium sp.	0	0	0	0	0	0.000596346	0	0	0	0
Bacteria;Proteobacteria;Alphaproteobacteria;Rhizobiales;Devosiaceae;Devosia;Devosia sp. P-37	0	0	0	0	0	0.000596346	0	0	0	0
Bacteria;Proteobacteria;Alphaproteobacteria;Rhizobiales;Devosiaceae;Devosia;metagenome	0	0	0	0	0	0	0	0	0	0.000804751
Bacteria;Proteobacteria;Alphaproteobacteria;Rhizobiales;Devosiaceae;Devosia;Tolypothrix campylonemoides VB511288	0	0	0.000334042	0	0	0.000596346	0	0	0	0
Bacteria;Proteobacteria;Alphaproteobacteria;Rhizobiales;Devosiaceae;Devosia;uncultured bacterium	0	0.000463495	0	0	0	0.000596346	0.0764526	0	0	0
Bacteria;Proteobacteria;Alphaproteobacteria;Rhizobiales;Devosiaceae;Devosia;uncultured Rhizobiales bacterium	0	0	0	0.000203769	0	0	0	0	0	0
Bacteria;Proteobacteria;Alphaproteobacteria;Rhizobiales;Devosiaceae;Pelagibacterium;uncultured microorganism	0	0	0	0	0	0.000596346	0	0	0	0
Bacteria;Proteobacteria;Alphaproteobacteria;Rhizobiales;Devosiaceae;uncultured bacterium	0	0	0	0	0	0	0	0.00142517	0	0
Bacteria;Proteobacteria;Alphaproteobacteria;Rhizobiales;Devosiaceae;uncultured;uncultured Alphaproteobacteria bacterium	0	0	0	0	0.000233721	0	0	0	0	0
Bacteria;Proteobacteria;Alphaproteobacteria;Rhizobiales;Devosiaceae;uncultured;uncultured bacterium	0	0	0	0	0.000467443	0.000894518	0	0	0	0.0016095
Bacteria;Proteobacteria;Alphaproteobacteria;Rhizobiales;Devosiaceae;uncultured;uncultured Phyllobacteriaceae bacterium	0	0	0.000334042	0	0	0	0	0	0	0
Bacteria;Proteobacteria;Alphaproteobacteria;Rhizobiales;Devosiaceae;Youhaiella;Devosia sp. H5989	0	0.000231748	0	0.000815076	0	0	0	0	0	0
Bacteria;Proteobacteria;Alphaproteobacteria;Rhizobiales;Hyphomicrobiaceae;Filomicrobium;uncultured bacterium	0.000264149	0.000463495	0	0.000815076	0.000934885	0.000298173	0	0.00142517	0	0.000804751
Bacteria;Proteobacteria;Alphaproteobacteria;Rhizobiales;Hyphomicrobiaceae;Filomicrobium;uncultured Hyphomicrobiaceae bacterium	0	0	0	0	0	0	0	0	0	0.000804751
Bacteria;Proteobacteria;Alphaproteobacteria;Rhizobiales;Hyphomicrobiaceae;Hyphomicrobium;Hyphomicrobium denitrificans 1NES1	0	0.000463495	0	0	0	0	0	0	0	0
Bacteria;Proteobacteria;Alphaproteobacteria;Rhizobiales;Hyphomicrobiaceae;Hyphomicrobium;Hyphomicrobium methylovorum	0.000528298	0.00602544	0	0.000611307	0.00163605	0.00298173	0	0	0	0
Bacteria;Proteobacteria;Alphaproteobacteria;Rhizobiales;Hyphomicrobiaceae;Hyphomicrobium;Hyphomicrobium nitrativorans NL23	0	0.000695243	0	0.00142638	0	0.000596346	0	0	0	0.000804751
Bacteria;Proteobacteria;Alphaproteobacteria;Rhizobiales;Hyphomicrobiaceae;Hyphomicrobium;Hyphomicrobium sulfonivorans	0	0	0.000668083	0	0	0	0	0	0	0
Bacteria;Proteobacteria;Alphaproteobacteria;Rhizobiales;Hyphomicrobiaceae;Hyphomicrobium;Hyphomicrobium vulgare	0.0010566	0.00579369	0.000334042	0.00489045	0.00303838	0.00119269	0	0	0	0
Bacteria;Proteobacteria;Alphaproteobacteria;Rhizobiales;Hyphomicrobiaceae;Hyphomicrobium;Hyphomicrobium zavarzinii ATCC 27496	0	0.00185398	0	0.000815076	0.000233721	0	0	0	0	0.00241425
Bacteria;Proteobacteria;Alphaproteobacteria;Rhizobiales;Hyphomicrobiaceae;Hyphomicrobium;metagenome	0	0.000463495	0	0	0.000467443	0.00178904	0	0.0470307	0	0.134393
Bacteria;Proteobacteria;Alphaproteobacteria;Rhizobiales;Hyphomicrobiaceae;Hyphomicrobium;uncultured Alphaproteobacteria bacterium	0	0	0	0	0.000233721	0.000298173	0	0	0	0
Bacteria;Proteobacteria;Alphaproteobacteria;Rhizobiales;Hyphomicrobiaceae;Hyphomicrobium;uncultured bacterium	0.0219244	0.0199303	0.00267233	0.0266937	0.0930211	0.017294	0	0.820186	0.0258967	0.655872
Bacteria;Proteobacteria;Alphaproteobacteria;Rhizobiales;Hyphomicrobiaceae;Hyphomicrobium;uncultured Hyphomicrobiaceae bacterium	0	0	0	0.000407538	0	0.000596346	0	0	0	0
Bacteria;Proteobacteria;Alphaproteobacteria;Rhizobiales;Hyphomicrobiaceae;Hyphomicrobium;uncultured Hyphomicrobium sp.	0	0	0	0.000203769	0.000701164	0	0	0	0	0
Bacteria;Proteobacteria;Alphaproteobacteria;Rhizobiales;Hyphomicrobiaceae;Hyphomicrobium;uncultured sludge bacterium A27b	0	0.00092699	0	0.000815076	0.000467443	0	0	0	0	0
Bacteria;Proteobacteria;Alphaproteobacteria;Rhizobiales;Hyphomicrobiaceae;Pedomicrobium;Hyphomicrobium sp. CS1BSMeth3	0	0.00509845	0	0	0	0.00238538	0	0	0	0.00563326
Bacteria;Proteobacteria;Alphaproteobacteria;Rhizobiales;Hyphomicrobiaceae;Pedomicrobium;metagenome	0	0.000463495	0	0	0	0	0	0	0	0.00804751
Bacteria;Proteobacteria;Alphaproteobacteria;Rhizobiales;Hyphomicrobiaceae;Pedomicrobium;uncultured Alphaproteobacteria bacterium	0	0.00324447	0	0	0	0.00238538	0	0	0	0
Bacteria;Proteobacteria;Alphaproteobacteria;Rhizobiales;Hyphomicrobiaceae;Pedomicrobium;uncultured bacterium	0	0.0254922	0	0.00122261	0.000467443	0.00924336	0	0.000712586	0	0.00482851
Bacteria;Proteobacteria;Alphaproteobacteria;Rhizobiales;Hyphomicrobiaceae;Pedomicrobium;uncultured Hyphomicrobiaceae bacterium	0	0	0	0	0	0	0	0	0	0.00482851
Bacteria;Proteobacteria;Alphaproteobacteria;Rhizobiales;Hyphomicrobiaceae;Pedomicrobium;uncultured Hyphomicrobium sp.	0	0.044959	0	0	0	0.0232575	0	0	0	0
Bacteria;Proteobacteria;Alphaproteobacteria;Rhizobiales;Hyphomicrobiaceae;Pedomicrobium;uncultured Pedomicrobium sp.	0	0.0366161	0	0	0	0.0169958	0	0	0	0
Bacteria;Proteobacteria;Alphaproteobacteria;Rhizobiales;Hyphomicrobiaceae;uncultured;metagenome	0	0.00185398	0	0	0	0.00119269	0	0	0	0
Bacteria;Proteobacteria;Alphaproteobacteria;Rhizobiales;Hyphomicrobiaceae;uncultured;uncultured bacterium	0.000264149	0.00556194	0	0.000407538	0.000233721	0.00178904	0	0	0	0
Bacteria;Proteobacteria;Alphaproteobacteria;Rhizobiales;Kaistiaceae;Kaistia;Kaistia granuli	0	0	0	0.000203769	0	0.00119269	0	0	0	0
Bacteria;Proteobacteria;Alphaproteobacteria;Rhizobiales;Labraceae;Labrys;alpha proteobacterium A0838	0	0	0	0	0	0.000298173	0	0	0	0
Bacteria;Proteobacteria;Alphaproteobacteria;Rhizobiales;Labraceae;Labrys;Labrys sp.	0	0	0.000334042	0	0	0	0	0	0	0
Bacteria;Proteobacteria;Alphaproteobacteria;Rhizobiales;Methyloligellaceae;Methyloceanibacter;Methyloceanibacter caenitepidi	0	0.00324447	0	0	0	0.00149086	0	0	0	0
Bacteria;Proteobacteria;Alphaproteobacteria;Rhizobiales;Methyloligellaceae;Methyloceanibacter;uncultured bacterium	0	0.000231748	0	0	0	0	0	0	0	0
Bacteria;Proteobacteria;Alphaproteobacteria;Rhizobiales;Methyloligellaceae;uncultured;alpha proteobacterium PWB3	0	0.000231748	0	0	0	0	0	0	0	0
Bacteria;Proteobacteria;Alphaproteobacteria;Rhizobiales;Methyloligellaceae;uncultured;metagenome	0	0	0	0	0	0	0	0	0	0.00241425
Bacteria;Proteobacteria;Alphaproteobacteria;Rhizobiales;Methyloligellaceae;uncultured;uncultured bacterium	0	0.00139049	0.000334042	0.000407538	0	0	0	0	0	0.00241425
Bacteria;Proteobacteria;Alphaproteobacteria;Rhizobiales;Methyloligellaceae;uncultured;uncultured bacterium mle1-4	0	0	0.000668083	0	0	0.00119269	0	0	0	0
Bacteria;Proteobacteria;Alphaproteobacteria;Rhizobiales;Pleomorphomonadaceae;Pleomorphomonas;Rhizobiales bacterium A4b	0	0	0	0.000815076	0	0.000596346	0	0	0	0
Bacteria;Proteobacteria;Alphaproteobacteria;Rhizobiales;Pleomorphomonadaceae;Prosthecomicrobium;Prosthecomicrobium pneumaticum	0.000264149	0.000463495	0.000334042	0	0	0.00178904	0	0	0	0
Bacteria;Proteobacteria;Alphaproteobacteria;Rhizobiales;Rhizobiaceae;Ahrensia;Ahrensia kielensis	0	0	0	0	0.000467443	0	0	0	0	0
Bacteria;Proteobacteria;Alphaproteobacteria;Rhizobiales;Rhizobiaceae;Allorhizobium-Neorhizobium-Pararhizobium-Rhizobium;Agrobacterium radiobacter	0.000264149	0	0	0	0.000233721	0	0	0	0	0
Bacteria;Proteobacteria;Alphaproteobacteria;Rhizobiales;Rhizobiaceae;Allorhizobium-Neorhizobium-Pararhizobium-Rhizobium;Agrobacterium sp. 148A	0	0	0.000334042	0	0	0	0	0	0	0
Bacteria;Proteobacteria;Alphaproteobacteria;Rhizobiales;Rhizobiaceae;Allorhizobium-Neorhizobium-Pararhizobium-Rhizobium;Agrobacterium vitis S4	0	0	0.000668083	0	0	0.000596346	0	0	0	0
Bacteria;Proteobacteria;Alphaproteobacteria;Rhizobiales;Rhizobiaceae;Allorhizobium-Neorhizobium-Pararhizobium-Rhizobium;Allorhizobium vitis	0	0	0	0	0	0	0	0	0	0.000804751
Bacteria;Proteobacteria;Alphaproteobacteria;Rhizobiales;Rhizobiaceae;Allorhizobium-Neorhizobium-Pararhizobium-Rhizobium;alpha proteobacterium Kaza-29	0	0.000231748	0	0	0	0	0	0	0	0
Bacteria;Proteobacteria;Alphaproteobacteria;Rhizobiales;Rhizobiaceae;Allorhizobium-Neorhizobium-Pararhizobium-Rhizobium;metagenome	0	0	0	0	0.000233721	0	0	0	0	0.000804751
Bacteria;Proteobacteria;Alphaproteobacteria;Rhizobiales;Rhizobiaceae;Allorhizobium-Neorhizobium-Pararhizobium-Rhizobium;Rhizobium etli CFN 42	0.00132075	0.00162223	0.00100212	0.000407538	0.00560931	0	0	0	0	0
Bacteria;Proteobacteria;Alphaproteobacteria;Rhizobiales;Rhizobiaceae;Allorhizobium-Neorhizobium-Pararhizobium-Rhizobium;Rhizobium grahamii CCGE 502	0.0010566	0.000231748	0	0	0.00233721	0.00119269	0	0	0	0
Bacteria;Proteobacteria;Alphaproteobacteria;Rhizobiales;Rhizobiaceae;Allorhizobium-Neorhizobium-Pararhizobium-Rhizobium;Rhizobium leguminosarum	0	0	0	0	0	0.000298173	0	0	0	0.000804751
Bacteria;Proteobacteria;Alphaproteobacteria;Rhizobiales;Rhizobiaceae;Allorhizobium-Neorhizobium-Pararhizobium-Rhizobium;Rhizobium leguminosarum bv. viciae UPM1131	0	0	0	0	0	0	0	0.00142517	0.00129483	0.000804751
Bacteria;Proteobacteria;Alphaproteobacteria;Rhizobiales;Rhizobiaceae;Allorhizobium-Neorhizobium-Pararhizobium-Rhizobium;Rhizobium paknamense	0	0.000463495	0	0	0	0	0	0	0	0
Bacteria;Proteobacteria;Alphaproteobacteria;Rhizobiales;Rhizobiaceae;Allorhizobium-Neorhizobium-Pararhizobium-Rhizobium;Rhizobium sp.	0	0	0	0.000203769	0	0	0	0	0	0
Bacteria;Proteobacteria;Alphaproteobacteria;Rhizobiales;Rhizobiaceae;Allorhizobium-Neorhizobium-Pararhizobium-Rhizobium;Rhizobium sp. ACO-34A	0	0.000231748	0	0	0.000467443	0	0	0	0	0
Bacteria;Proteobacteria;Alphaproteobacteria;Rhizobiales;Rhizobiaceae;Allorhizobium-Neorhizobium-Pararhizobium-Rhizobium;Rhizobium sp. B51	0	0	0	0	0	0	0	0	0	0.000804751
Bacteria;Proteobacteria;Alphaproteobacteria;Rhizobiales;Rhizobiaceae;Allorhizobium-Neorhizobium-Pararhizobium-Rhizobium;Rhizobium sp. GM14	0	0	0	0	0	0.000298173	0	0	0	0
Bacteria;Proteobacteria;Alphaproteobacteria;Rhizobiales;Rhizobiaceae;Allorhizobium-Neorhizobium-Pararhizobium-Rhizobium;Rhizobium sp. KYGT207	0	0.000231748	0	0	0	0	0	0	0	0
Bacteria;Proteobacteria;Alphaproteobacteria;Rhizobiales;Rhizobiaceae;Allorhizobium-Neorhizobium-Pararhizobium-Rhizobium;Rhizobium sp. NXC14	0	0	0	0	0	0	0	0.000712586	0	0
Bacteria;Proteobacteria;Alphaproteobacteria;Rhizobiales;Rhizobiaceae;Allorhizobium-Neorhizobium-Pararhizobium-Rhizobium;Rhizobium sp. PR24	0.000264149	0	0	0	0	0	0	0	0	0
Bacteria;Proteobacteria;Alphaproteobacteria;Rhizobiales;Rhizobiaceae;Allorhizobium-Neorhizobium-Pararhizobium-Rhizobium;Rhizobium sp. RU35A	0	0.00115874	0.000668083	0	0	0.00298173	0	0	0	0.00321901
Bacteria;Proteobacteria;Alphaproteobacteria;Rhizobiales;Rhizobiaceae;Allorhizobium-Neorhizobium-Pararhizobium-Rhizobium;uncultured bacterium	0.000264149	0.000231748	0	0.000203769	0.000467443	0	0	0.00285034	0.00258967	0.00321901
Bacteria;Proteobacteria;Alphaproteobacteria;Rhizobiales;Rhizobiaceae;Aminobacter;uncultured Mesorhizobium sp.	0	0	0	0	0	0	0	0	0	0.000804751
Bacteria;Proteobacteria;Alphaproteobacteria;Rhizobiales;Rhizobiaceae;Aurantimonas;Aurantimonas coralicida DSM 14790	0	0	0	0	0	0	0	0	0	0.000804751
Bacteria;Proteobacteria;Alphaproteobacteria;Rhizobiales;Rhizobiaceae;Aureimonas;Aureimonas altamirensis	0	0	0	0	0	0	0	0	0	0.000804751
Bacteria;Proteobacteria;Alphaproteobacteria;Rhizobiales;Rhizobiaceae;Bartonella;Bartonella apis	0	0	0	0	0	0	0	0	0	0.000804751
Bacteria;Proteobacteria;Alphaproteobacteria;Rhizobiales;Rhizobiaceae;Brucella;Brucella melitensis bv. 1 str. 16M	0	0	0	0	0	0	0	0.000712586	0	0
Bacteria;Proteobacteria;Alphaproteobacteria;Rhizobiales;Rhizobiaceae;Brucella;Brucella neotomae 5K33	0	0.00347621	0	0.000407538	0.000467443	0.00208721	0	0	0	0
Bacteria;Proteobacteria;Alphaproteobacteria;Rhizobiales;Rhizobiaceae;Candidatus Hodgkinia;Candidatus Hodgkinia cicadicola	0	0	0	0	0	0.000894518	0	0	0	0
Bacteria;Proteobacteria;Alphaproteobacteria;Rhizobiales;Rhizobiaceae;Candidatus Liberibacter;Candidatus Liberibacter americanus str. Sao Paulo	0.000264149	0	0	0.000407538	0	0.000596346	0	0	0	0
Bacteria;Proteobacteria;Alphaproteobacteria;Rhizobiales;Rhizobiaceae;Candidatus Liberibacter;Candidatus Liberibacter asiaticus	0	0	0	0	0	0	0	0	0.00129483	0.000804751
Bacteria;Proteobacteria;Alphaproteobacteria;Rhizobiales;Rhizobiaceae;Candidatus Liberibacter;Candidatus Liberibacter asiaticus str. Ishi-1	0.000264149	0	0	0.000611307	0.000233721	0.00357807	0	0	0	0
Bacteria;Proteobacteria;Alphaproteobacteria;Rhizobiales;Rhizobiaceae;Candidatus Liberibacter;Liberibacter crescens	0	0	0	0	0	0	0	0.00356293	0	0.025752
Bacteria;Proteobacteria;Alphaproteobacteria;Rhizobiales;Rhizobiaceae;Candidatus Liberibacter;Liberibacter crescens BT-1	0	0.00393971	0.0100212	0.00366784	0	0.0906445	0	0	0	0
Bacteria;Proteobacteria;Alphaproteobacteria;Rhizobiales;Rhizobiaceae;Chelativorans;uncultured bacterium	0	0	0	0	0	0	0	0	0	0.000804751
Bacteria;Proteobacteria;Alphaproteobacteria;Rhizobiales;Rhizobiaceae;Cohaesibacter;marine metagenome	0.000528298	0.00254922	0.00233829	0.00122261	0.00373954	0.00477076	0	0	0	0
Bacteria;Proteobacteria;Alphaproteobacteria;Rhizobiales;Rhizobiaceae;Ensifer;Ensifer meliloti	0.00158489	0.00092699	0	0.00224146	0.0102837	0	0	0	0	0
Bacteria;Proteobacteria;Alphaproteobacteria;Rhizobiales;Rhizobiaceae;Ensifer;Ensifer sojae CCBAU 05684	0.00554713	0.0122826	0.000334042	0.00489045	0.0203338	0.000894518	0	0.0049881	0	0.00321901
Bacteria;Proteobacteria;Alphaproteobacteria;Rhizobiales;Rhizobiaceae;Ensifer;Ensifer sp. YIC4027	0	0	0	0	0	0	0	0.00641327	0	0.00402376
Bacteria;Proteobacteria;Alphaproteobacteria;Rhizobiales;Rhizobiaceae;Ensifer;Sinorhizobium americanum CCGM7	0	0.0143683	0.000668083	0	0	0.00834884	0	0	0	0
Bacteria;Proteobacteria;Alphaproteobacteria;Rhizobiales;Rhizobiaceae;Ensifer;Sinorhizobium fredii CCBAU 83666	0	0	0	0	0	0	0	0.0577194	0	0.0337996
Bacteria;Proteobacteria;Alphaproteobacteria;Rhizobiales;Rhizobiaceae;Ensifer;Sinorhizobium indiaense	0.000264149	0	0	0	0.000233721	0	0	0	0	0
Bacteria;Proteobacteria;Alphaproteobacteria;Rhizobiales;Rhizobiaceae;Falsochrobactrum;Ochrobactrum sp. c279	0	0	0	0	0.000233721	0	0	0	0	0
Bacteria;Proteobacteria;Alphaproteobacteria;Rhizobiales;Rhizobiaceae;Fulvimarina;Fulvimarina pelagi HTCC2506	0	0.00254922	0	0.000407538	0.00140233	0.00268356	0	0	0	0
Bacteria;Proteobacteria;Alphaproteobacteria;Rhizobiales;Rhizobiaceae;Hoeflea;uncultured Alphaproteobacteria bacterium	0	0	0	0	0.000233721	0	0	0	0	0
Bacteria;Proteobacteria;Alphaproteobacteria;Rhizobiales;Rhizobiaceae;Lentilitoribacter;uncultured bacterium	0	0	0.000334042	0	0	0	0	0	0	0
Bacteria;Proteobacteria;Alphaproteobacteria;Rhizobiales;Rhizobiaceae;marine metagenome	0.000792447	0.000463495	0.00100212	0.00183392	0.000467443	0.000596346	0	0	0	0
Bacteria;Proteobacteria;Alphaproteobacteria;Rhizobiales;Rhizobiaceae;Martelella;Martelella endophytica	0	0.00301272	0	0.00163015	0.000467443	0.0065598	0	0	0	0.0016095
Bacteria;Proteobacteria;Alphaproteobacteria;Rhizobiales;Rhizobiaceae;Mesorhizobium;Mesorhizobium loti	0	0.000695243	0	0.000407538	0.000934885	0.000596346	0	0	0	0
Bacteria;Proteobacteria;Alphaproteobacteria;Rhizobiales;Rhizobiaceae;Mesorhizobium;Mesorhizobium plurifarium	0	0	0	0	0.000233721	0	0	0	0	0
Bacteria;Proteobacteria;Alphaproteobacteria;Rhizobiales;Rhizobiaceae;Mesorhizobium;metagenome	0	0	0	0	0	0	0	0.000712586	0	0.000804751
Bacteria;Proteobacteria;Alphaproteobacteria;Rhizobiales;Rhizobiaceae;Mesorhizobium;uncultured bacterium	0	0.000231748	0	0	0	0	0	0	0	0
Bacteria;Proteobacteria;Alphaproteobacteria;Rhizobiales;Rhizobiaceae;Nitratireductor;Nitratireductor sp. ZZ-1	0	0	0	0	0	0	0	0	0	0.00241425
Bacteria;Proteobacteria;Alphaproteobacteria;Rhizobiales;Rhizobiaceae;Nitratireductor;uncultured Alphaproteobacteria bacterium	0	0	0.000334042	0	0	0	0	0	0	0
Bacteria;Proteobacteria;Alphaproteobacteria;Rhizobiales;Rhizobiaceae;Ochrobactrum;Ochrobactrum intermedium 229E	0	0	0	0.000407538	0	0.00119269	0	0	0	0.000804751
Bacteria;Proteobacteria;Alphaproteobacteria;Rhizobiales;Rhizobiaceae;Ochrobactrum;Ochrobactrum intermedium LMG 3301	0.000528298	0.000695243	0	0	0	0.00268356	0	0	0	0
Bacteria;Proteobacteria;Alphaproteobacteria;Rhizobiales;Rhizobiaceae;Ochrobactrum;uncultured organism	0	0	0	0	0	0.000298173	0	0	0	0
Bacteria;Proteobacteria;Alphaproteobacteria;Rhizobiales;Rhizobiaceae;Paramesorhizobium;Mesorhizobium sp. E231a	0	0.000231748	0	0	0	0	0	0	0	0
Bacteria;Proteobacteria;Alphaproteobacteria;Rhizobiales;Rhizobiaceae;Pseudahrensia;Candidatus Endowatersipora palomitas	0	0	0	0	0.00116861	0.000596346	0	0	0	0
Bacteria;Proteobacteria;Alphaproteobacteria;Rhizobiales;Rhizobiaceae;Pseudahrensia;uncultured bacterium	0	0.000463495	0	0	0.000467443	0.000596346	0	0	0	0
Bacteria;Proteobacteria;Alphaproteobacteria;Rhizobiales;Rhizobiaceae;Roseitalea;uncultured bacterium	0	0	0	0	0	0	0	0	0	0.000804751
Bacteria;Proteobacteria;Alphaproteobacteria;Rhizobiales;Rhizobiaceae;Shinella;Rhizobium sp. PIP4	0	0	0	0	0	0.000596346	0	0	0	0
Bacteria;Proteobacteria;Alphaproteobacteria;Rhizobiales;Rhizobiaceae;Shinella;Shinella sp. HZN7	0	0	0.000668083	0	0	0	0	0	0	0
Bacteria;Proteobacteria;Alphaproteobacteria;Rhizobiales;Rhizobiaceae;Shinella;Shinella zoogloeoides	0	0	0.000668083	0	0	0	0	0	0	0
Bacteria;Proteobacteria;Alphaproteobacteria;Rhizobiales;Rhizobiaceae;uncultured;metagenome	0	0	0	0	0	0.000596346	0	0	0	0
Bacteria;Proteobacteria;Alphaproteobacteria;Rhizobiales;Rhizobiaceae;uncultured;uncultured bacterium	0	0.00556194	0.00233829	0.000203769	0.000233721	0.00775249	0	0.00142517	0.007769	0.012876
Bacteria;Proteobacteria;Alphaproteobacteria;Rhizobiales;Rhizobiaceae;uncultured;uncultured Rhizobiales bacterium	0	0	0	0.000203769	0	0	0	0	0	0
Bacteria;Proteobacteria;Alphaproteobacteria;Rhizobiales;Rhizobiales Incertae Sedis;Alsobacter;Alsobacter metallidurans	0	0	0	0	0.000701164	0	0	0	0	0
Bacteria;Proteobacteria;Alphaproteobacteria;Rhizobiales;Rhizobiales Incertae Sedis;Anderseniella;uncultured Alphaproteobacteria bacterium	0	0.000463495	0	0	0	0	0	0	0	0
Bacteria;Proteobacteria;Alphaproteobacteria;Rhizobiales;Rhizobiales Incertae Sedis;Anderseniella;uncultured bacterium	0	0.0044032	0	0	0.00280466	0	0	0	0	0
Bacteria;Proteobacteria;Alphaproteobacteria;Rhizobiales;Rhizobiales Incertae Sedis;Bauldia;metagenome	0	0	0	0	0	0.000596346	0	0	0	0
Bacteria;Proteobacteria;Alphaproteobacteria;Rhizobiales;Rhizobiales Incertae Sedis;Dichotomicrobium;uncultured organism	0	0	0	0	0	0	0	0	0	0.000804751
Bacteria;Proteobacteria;Alphaproteobacteria;Rhizobiales;Rhizobiales Incertae Sedis;Nordella;Nordella oligomobilis	0	0	0.00167021	0	0	0.00238538	0	0	0	0.00321901
Bacteria;Proteobacteria;Alphaproteobacteria;Rhizobiales;Rhizobiales Incertae Sedis;Nordella;uncultured Alphaproteobacteria bacterium	0	0	0	0	0	0	0	0	0	0.00321901
Bacteria;Proteobacteria;Alphaproteobacteria;Rhizobiales;Rhizobiales Incertae Sedis;Nordella;uncultured bacterium	0	0.00162223	0.000334042	0	0.000233721	0	0	0	0	0.000804751
Bacteria;Proteobacteria;Alphaproteobacteria;Rhizobiales;Rhizobiales Incertae Sedis;Nordella;uncultured sludge bacterium H34	0	0.000231748	0	0	0	0.000596346	0	0	0	0
Bacteria;Proteobacteria;Alphaproteobacteria;Rhizobiales;Rhizobiales Incertae Sedis;Phreatobacter;Alphaproteobacteria bacterium i77	0	0	0	0	0.000934885	0	0	0	0	0
Bacteria;Proteobacteria;Alphaproteobacteria;Rhizobiales;Rhizobiales Incertae Sedis;Phreatobacter;Phreatobacter cathodiphilus	0	0.00509845	0.00467658	0	0	0.0134178	0	0	0.00129483	0.00724276
Bacteria;Proteobacteria;Alphaproteobacteria;Rhizobiales;Rhizobiales Incertae Sedis;Phreatobacter;uncultured bacterium	0	0	0	0.00163015	0	0	0	0	0	0
Bacteria;Proteobacteria;Alphaproteobacteria;Rhizobiales;Rhizobiales Incertae Sedis;Phreatobacter;uncultured Brucella sp.	0.000264149	0	0.000334042	0	0	0	0	0	0	0
Bacteria;Proteobacteria;Alphaproteobacteria;Rhizobiales;Rhizobiales Incertae Sedis;uncultured;uncultured Alphaproteobacteria bacterium	0.000528298	0	0	0	0.000233721	0.000596346	0	0	0	0
Bacteria;Proteobacteria;Alphaproteobacteria;Rhizobiales;Rhizobiales Incertae Sedis;uncultured;uncultured bacterium	0	0.000231748	0	0	0	0.00119269	0	0	0	0.000804751
Bacteria;Proteobacteria;Alphaproteobacteria;Rhizobiales;Rhodobiaceae;Afifella;Rhodopseudomonas julia	0	0.00139049	0	0.000815076	0.000233721	0.00268356	0	0	0	0
Bacteria;Proteobacteria;Alphaproteobacteria;Rhizobiales;Rhodomicrobiaceae;Rhodomicrobium;uncultured bacterium	0	0.000695243	0	0	0.000467443	0.00119269	0	0	0	0
Bacteria;Proteobacteria;Alphaproteobacteria;Rhizobiales;Stappiaceae;Labrenzia;Labrenzia aggregata IAM 12614	0.000264149	0.00092699	0.00100212	0.00183392	0.000467443	0.000596346	0	0	0	0.000804751
Bacteria;Proteobacteria;Alphaproteobacteria;Rhizobiales;Stappiaceae;Pannonibacter;Pannonibacter phragmitetus	0.000792447	0.000695243	0	0.000611307	0.00467443	0	0	0.020665	0	0.0144855
Bacteria;Proteobacteria;Alphaproteobacteria;Rhizobiales;Stappiaceae;Polymorphum;Polymorphum gilvum SL003B-26A1	0	0	0	0	0	0	0	0.00213776	0	0
Bacteria;Proteobacteria;Alphaproteobacteria;Rhizobiales;Stappiaceae;Pseudovibrio;Pseudovibrio japonicus	0	0	0	0.000407538	0	0	0	0	0	0
Bacteria;Proteobacteria;Alphaproteobacteria;Rhizobiales;uncultured bacterium	0.000264149	0	0	0.000203769	0	0	0	0	0	0
Bacteria;Proteobacteria;Alphaproteobacteria;Rhizobiales;uncultured;uncultured Alphaproteobacteria bacterium	0	0.000231748	0	0.000407538	0	0.000596346	0	0	0	0
Bacteria;Proteobacteria;Alphaproteobacteria;Rhizobiales;uncultured;uncultured bacterium	0.000792447	0.0180763	0.00367446	0	0	0.0217666	0	0	0.00258967	0.0152903
Bacteria;Proteobacteria;Alphaproteobacteria;Rhizobiales;Xanthobacteraceae;Afipia;Afipia birgiae	0.000528298	0.00092699	0.0040085	0	0.000233721	0	0	0	0	0
Bacteria;Proteobacteria;Alphaproteobacteria;Rhizobiales;Xanthobacteraceae;Afipia;Afipia broomeae ATCC 49717	0.00132075	0.0048667	0.00734891	0.0091696	0.000233721	0.00477076	0	0.000712586	0.00129483	0
Bacteria;Proteobacteria;Alphaproteobacteria;Rhizobiales;Xanthobacteraceae;Afipia;Afipia clevelandensis ATCC 49720	0	0	0.000334042	0	0	0	0	0	0	0.00241425
Bacteria;Proteobacteria;Alphaproteobacteria;Rhizobiales;Xanthobacteraceae;Afipia;Afipia massiliensis	0.00211319	0.00139049	0.000668083	0.00244523	0.000233721	0.000596346	0	0	0	0
Bacteria;Proteobacteria;Alphaproteobacteria;Rhizobiales;Xanthobacteraceae;Afipia;Afipia sp. Root123D2	0	0	0.000668083	0.000407538	0	0	0	0	0.015538	0.0112665
Bacteria;Proteobacteria;Alphaproteobacteria;Rhizobiales;Xanthobacteraceae;Afipia;alpha proteobacterium ARP-G8	0.0118867	0.00556194	0.016368	0.0114111	0.00934885	0.00447259	0	0	0	0
Bacteria;Proteobacteria;Alphaproteobacteria;Rhizobiales;Xanthobacteraceae;Afipia;bacterium BTH	0	0	0	0	0	0.000298173	0	0	0	0
Bacteria;Proteobacteria;Alphaproteobacteria;Rhizobiales;Xanthobacteraceae;Afipia;Bradyrhizobium elkanii	0	0	0	0	0.000233721	0	0	0	0	0
Bacteria;Proteobacteria;Alphaproteobacteria;Rhizobiales;Xanthobacteraceae;Afipia;Bradyrhizobium sp. 1	0.000264149	0	0	0	0	0	0	0	0	0
Bacteria;Proteobacteria;Alphaproteobacteria;Rhizobiales;Xanthobacteraceae;Afipia;Bradyrhizobium sp. enrichment culture clone MWE_N32	0	0	0	0	0	0.000298173	0	0	0	0.0016095
Bacteria;Proteobacteria;Alphaproteobacteria;Rhizobiales;Xanthobacteraceae;Afipia;Bradyrhizobium sp. SH28301	0	0	0.000334042	0	0.000467443	0	0	0	0	0
Bacteria;Proteobacteria;Alphaproteobacteria;Rhizobiales;Xanthobacteraceae;Afipia;metagenome	0	0.000231748	0	0	0	0	0	0.00213776	0.0246018	0.0104618
Bacteria;Proteobacteria;Alphaproteobacteria;Rhizobiales;Xanthobacteraceae;Afipia;Pseudomonas carboxydohydrogena	0.0253583	0.0166858	0.0344063	0.0224146	0.0172954	0.0098397	0	0	0	0
Bacteria;Proteobacteria;Alphaproteobacteria;Rhizobiales;Xanthobacteraceae;Afipia;uncultured bacterium	0.0142641	0.0146001	0.0223808	0.0199694	0.0133221	0.0098397	0	0	0	0
Bacteria;Proteobacteria;Alphaproteobacteria;Rhizobiales;Xanthobacteraceae;Afipia;uncultured Bradyrhizobium sp.	0	0	0	0	0.000467443	0.000298173	0	0	0	0
Bacteria;Proteobacteria;Alphaproteobacteria;Rhizobiales;Xanthobacteraceae;alpha proteobacterium CRIB-04	0	0	0	0	0	0.000894518	0	0	0	0
Bacteria;Proteobacteria;Alphaproteobacteria;Rhizobiales;Xanthobacteraceae;Ancylobacter;groundwater biofilm bacterium F1	0	0	0	0	0	0.000298173	0	0	0	0
Bacteria;Proteobacteria;Alphaproteobacteria;Rhizobiales;Xanthobacteraceae;Blastochloris;Blastochloris sp. TUT3225	0	0	0	0	0.000233721	0	0	0	0	0
Bacteria;Proteobacteria;Alphaproteobacteria;Rhizobiales;Xanthobacteraceae;Blastochloris;Blastochloris viridis	0	0	0	0	0	0.00387625	0	0	0	0.00241425
Bacteria;Proteobacteria;Alphaproteobacteria;Rhizobiales;Xanthobacteraceae;Bradyrhizobium;alpha proteobacterium ARP-2-16	0.0155848	0.00857466	0.0167021	0.0167091	0.0119198	0.00596346	0	0	0	0
Bacteria;Proteobacteria;Alphaproteobacteria;Rhizobiales;Xanthobacteraceae;Bradyrhizobium;alpha proteobacterium ARP-A1	0.000264149	0	0.000334042	0.000407538	0	0	0	0	0	0
[truncated: 1,549 more rows]
