# Supplementary material for: Microbial Biofilms Dynamics and Functionality in an Urban Mycobacterium-Dominated Drinking Water Distribution System
Source: Environ Sci Technol. 2026 Feb 9;60(7):5242–58. doi: 10.1021/acs.est.5c09194 (PMC12947685; doi:10.1021/acs.est.5c09194)
Supplement: Supplementary file 3 [file es5c09194_si_003.zip › Suppl_Table_S9.xlsx]

## Sheet: 0
Supplementary Table S9. Functional annotation of contigs above 1kb. The different sheets of this excel correspond to the annotation with the different databases used.

## Sheet: KOs
KOs ID	BM_A	BM_B	BM_C	BM_D	BM_E	BM_F	BM_G	WM_B	WM_C	WM_F	Biofilm	Water	Incipient	Intermediate	Old
K00001	1	0	1	2	1	2	0	0	0	3	7	3	0	2	5
K00002	0	0	0	0	0	0	0	0	1	0	0	1	0	0	0
K00003	19	28	30	43	33	47	1	14	11	29	201	54	1	77	123
K00004	1	3	5	8	2	5	0	6	1	4	24	11	0	9	15
K00005	1	3	2	3	3	7	0	1	2	6	19	9	0	6	13
K00007	0	0	0	1	1	0	0	0	0	0	2	0	0	0	2
K00008	1	3	2	1	2	2	0	1	1	1	11	3	0	6	5
K00009	0	1	0	1	0	2	0	0	0	1	4	1	0	1	3
K00010	8	12	19	22	20	32	0	8	4	13	113	25	0	39	74
K00012	22	40	47	55	43	68	1	23	14	43	276	80	1	109	166
K00013	17	28	30	41	31	34	1	13	5	25	182	43	1	75	106
K00014	29	33	50	64	51	66	1	24	15	47	294	86	1	112	181
K00015	11	15	16	20	15	20	1	5	6	10	98	21	1	42	55
K00016	0	1	3	3	1	4	0	0	0	4	12	4	0	4	8
K00018	2	4	5	7	1	6	0	3	1	5	25	9	0	11	14
K00019	21	28	29	52	36	46	1	12	15	31	213	58	1	78	134
K00020	51	84	106	133	94	143	2	47	34	84	613	165	2	241	370
K00021	0	1	6	3	2	4	0	0	1	3	16	4	0	7	9
K00022	0	2	0	1	0	2	0	1	1	2	5	4	0	2	3
K00023	11	15	22	25	21	20	2	9	6	17	116	32	2	48	66
K00024	22	27	35	52	40	51	1	17	12	35	228	64	1	84	143
K00025	0	0	1	0	0	0	0	0	0	0	1	0	0	1	0
K00027	2	5	10	14	10	13	0	6	4	9	54	19	0	17	37
K00029	11	21	22	30	23	37	0	7	7	15	144	29	0	54	90
K00030	1	8	5	7	7	11	0	0	0	5	39	5	0	14	25
K00031	22	35	39	52	38	57	1	17	12	41	244	70	1	96	147
K00033	16	27	29	38	21	40	0	15	13	33	171	61	0	72	99
K00034	2	6	4	9	4	10	0	3	1	5	35	9	0	12	23
K00035	3	4	5	5	7	2	0	1	3	1	26	5	0	12	14
K00036	19	32	35	50	38	47	1	25	13	42	222	80	1	86	135
K00038	12	36	31	45	13	64	1	28	13	33	202	74	1	79	122
K00039	1	0	0	1	1	0	0	1	0	0	3	1	0	1	2
K00040	5	4	4	6	8	5	1	4	3	3	33	10	1	13	19
K00041	0	1	3	4	2	5	0	1	1	2	15	4	0	4	11
K00042	6	9	16	17	12	16	0	3	4	8	76	15	0	31	45
K00043	1	4	6	8	5	5	0	1	0	3	29	4	0	11	18
K00045	3	3	2	3	3	3	0	2	2	2	17	6	0	8	9
K00046	3	3	3	12	4	6	0	1	1	8	31	10	0	9	22
K00050	3	9	6	11	4	6	0	0	3	3	39	6	0	18	21
K00052	26	36	30	53	28	61	1	13	11	30	235	54	1	92	142
K00053	20	30	32	42	32	50	1	18	11	35	207	64	1	82	124
K00054	0	2	1	3	1	4	0	0	0	3	11	3	0	3	8
K00055	1	4	2	4	6	3	1	6	0	3	21	9	1	7	13
K00057	22	37	34	45	39	48	1	22	12	39	226	73	1	93	132
K00058	45	82	84	123	79	139	1	31	23	77	553	131	1	211	341
K00059	185	327	370	542	321	604	10	202	116	406	2359	724	10	882	1467
K00060	6	10	11	13	11	17	0	7	4	13	68	24	0	27	41
K00064	3	8	8	8	3	14	0	3	1	10	44	14	0	19	25
K00065	6	10	6	12	5	12	0	0	2	4	51	6	0	22	29
K00066	0	6	5	6	4	6	1	4	1	6	28	11	1	11	16
K00067	26	33	37	63	49	75	2	25	12	49	285	86	2	96	187
K00068	0	0	0	0	0	1	0	0	0	0	1	0	0	0	1
K00069	1	4	6	8	0	13	0	5	1	8	32	14	0	11	21
K00072	0	0	0	0	1	0	0	0	0	0	1	0	0	0	1
K00073	1	0	4	2	1	3	0	1	0	1	11	2	0	5	6
K00074	23	36	37	51	34	53	1	16	12	31	235	59	1	96	138
K00075	23	31	40	55	43	54	1	19	13	35	247	67	1	94	152
K00076	3	9	4	14	5	14	0	10	4	8	49	22	0	16	33
K00077	17	46	54	82	42	97	0	17	13	53	338	83	0	117	221
K00078	1	2	4	4	3	5	0	3	2	3	19	8	0	7	12
K00079	0	0	0	0	0	1	0	0	0	0	1	0	0	0	1
K00088	20	30	35	62	37	60	1	25	10	34	245	69	1	85	159
K00090	1	2	2	3	1	1	0	1	0	0	10	1	0	5	5
K00091	21	34	45	87	46	88	2	34	17	70	323	121	2	100	221
K00096	0	2	5	3	1	7	0	1	0	6	18	7	0	7	11
K00097	13	17	16	25	23	19	1	6	7	13	114	26	1	46	67
K00098	3	2	4	8	6	4	0	1	2	2	27	5	0	9	18
K00099	24	30	33	47	35	46	1	17	12	34	216	63	1	87	128
K00101	11	15	12	22	14	17	0	13	9	16	91	38	0	38	53
K00102	4	8	11	13	10	17	0	3	2	8	63	13	0	23	40
K00103	0	0	0	1	0	1	0	0	0	2	2	2	0	0	2
K00104	14	29	26	38	22	42	0	9	9	21	171	39	0	69	102
K00106	1	2	1	1	3	0	0	1	1	2	8	4	0	4	4
K00108	41	74	79	104	48	106	3	23	26	54	455	103	3	194	258
K00109	3	7	11	16	8	16	0	1	2	9	61	12	0	21	40
K00111	21	40	40	67	39	68	1	20	15	40	276	75	1	101	174
K00113	13	21	31	34	26	44	0	10	3	18	169	31	0	65	104
K00114	1	18	4	23	13	42	1	4	1	2	102	7	1	23	78
K00116	1	3	4	3	1	4	0	3	1	3	16	7	0	8	8
K00117	4	24	12	22	4	33	0	5	6	11	99	22	0	40	59
K00118	1	3	4	5	3	7	0	3	2	4	23	9	0	8	15
K00119	2	2	2	3	2	2	0	6	3	4	13	13	0	6	7
K00120	0	0	0	0	0	0	0	1	0	1	0	2	0	0	0
K00121	13	20	20	27	18	25	1	5	8	14	124	27	1	53	70
K00122	0	1	1	1	1	2	0	0	1	2	6	3	0	2	4
K00123	9	17	18	27	19	30	0	7	2	22	120	31	0	44	76
K00124	4	9	5	14	9	10	0	4	2	4	51	10	0	18	33
K00126	5	12	9	14	5	11	0	1	2	6	56	9	0	26	30
K00127	5	7	6	13	9	19	0	2	2	4	59	8	0	18	41
K00128	7	12	14	20	14	18	0	5	7	19	85	31	0	33	52
K00130	3	4	4	3	6	7	0	2	3	10	27	15	0	11	16
K00131	2	4	2	4	1	4	0	0	2	2	17	4	0	8	9
K00132	0	0	0	2	0	1	0	1	0	0	3	1	0	0	3
K00133	25	38	39	60	42	65	1	18	13	35	270	66	1	102	167
K00134	29	39	50	71	47	75	1	23	16	45	312	84	1	118	193
K00135	23	39	41	63	38	48	1	23	17	35	253	75	1	103	149
K00137	2	2	1	4	1	1	0	1	0	0	11	1	0	5	6
K00138	5	5	7	9	11	4	0	5	3	3	41	11	0	17	24
K00139	0	0	0	1	0	1	0	0	0	2	2	2	0	0	2
K00140	23	29	25	39	25	34	2	21	15	25	177	61	2	77	98
K00141	2	2	2	3	2	0	1	3	1	1	12	5	1	6	5
K00145	26	31	42	54	42	51	1	21	12	36	247	69	1	99	147
K00146	1	2	4	6	8	10	0	1	1	9	31	11	0	7	24
K00147	13	20	28	36	33	35	1	14	9	25	166	48	1	61	104
K00148	2	3	1	5	2	7	0	4	1	3	20	8	0	6	14
K00150	3	4	6	8	5	6	0	2	1	5	32	8	0	13	19
K00151	2	2	1	4	2	4	0	1	1	1	15	3	0	5	10
K00153	1	1	1	3	1	1	0	4	1	2	8	7	0	3	5
K00154	11	14	14	24	13	17	1	10	6	16	94	32	1	39	54
K00156	5	6	6	10	6	5	0	6	3	6	38	15	0	17	21
K00158	0	0	0	2	0	0	0	3	0	0	2	3	0	0	2
K00161	22	36	35	59	41	64	1	18	13	41	258	72	1	93	164
K00162	22	31	45	59	40	64	1	21	14	45	262	80	1	98	163
K00163	16	27	24	49	37	53	0	22	7	25	206	54	0	67	139
K00164	14	23	28	45	29	38	1	19	10	25	178	54	1	65	112
K00166	5	8	7	14	8	12	1	3	5	7	55	15	1	20	34
K00167	7	8	10	14	13	15	1	7	5	10	68	22	1	25	42
K00169	0	0	0	1	1	6	0	1	0	3	8	4	0	0	8
K00170	0	1	1	2	1	6	0	0	0	3	11	3	0	2	9
K00171	0	0	0	0	0	1	0	0	0	0	1	0	0	0	1
K00172	0	0	1	1	1	5	0	1	0	4	8	5	0	1	7
K00174	17	34	23	39	18	53	0	12	14	37	184	63	0	74	110
K00175	16	33	19	36	17	49	0	12	14	33	170	59	0	68	102
K00176	0	0	0	1	0	5	0	1	0	3	6	4	0	0	6
K00177	0	1	0	1	0	4	0	0	0	3	6	3	0	1	5
K00179	1	5	6	5	6	13	0	1	1	7	36	9	0	12	24
K00180	2	6	8	5	6	11	0	0	2	8	38	10	0	16	22
K00185	0	1	0	3	1	4	0	1	1	3	9	5	0	1	8
K00187	0	1	0	0	0	0	0	0	0	0	1	0	0	1	0
K00196	4	4	4	8	7	9	0	4	1	6	36	11	0	12	24
K00200	4	4	3	8	10	5	0	2	0	3	34	5	0	11	23
K00201	4	3	3	8	11	4	0	1	0	8	33	9	0	10	23
K00202	0	2	3	6	10	6	0	1	0	2	27	3	0	5	22
K00203	0	0	0	0	0	1	0	0	0	0	1	0	0	0	1
K00206	1	3	7	3	0	8	0	0	0	4	22	4	0	11	11
K00207	0	0	1	0	1	3	0	0	0	1	5	1	0	1	4
K00208	26	37	47	56	49	68	1	18	10	46	284	74	1	110	173
K00209	1	4	2	5	1	2	0	0	3	0	15	3	0	7	8
K00213	0	0	1	0	0	3	0	0	0	0	4	0	0	1	3
K00214	0	0	0	1	0	0	0	0	0	0	1	0	0	0	1
K00215	23	30	41	42	40	51	1	14	12	37	228	63	1	94	133
K00216	0	0	1	1	0	0	0	0	0	0	2	0	0	1	1
K00217	6	12	12	13	9	16	0	2	3	5	68	10	0	30	38
K00218	2	1	1	2	1	1	0	2	1	1	8	4	0	4	4
K00219	3	7	20	20	14	16	1	7	3	10	81	20	1	30	50
K00220	10	13	14	17	16	16	1	7	5	12	87	24	1	37	49
K00221	3	5	5	11	5	8	0	9	4	9	37	22	0	13	24
K00222	0	0	0	1	1	0	0	0	0	0	2	0	0	0	2
K00226	1	4	4	8	2	10	0	0	1	7	29	8	0	9	20
K00227	19	30	23	36	26	30	3	15	14	25	167	54	3	72	92
K00228	19	27	33	42	37	36	2	12	10	19	196	41	2	79	115
K00230	0	3	1	0	0	1	0	0	0	0	5	0	0	4	1
K00231	12	17	22	27	22	34	0	12	8	29	134	49	0	51	83
K00232	1	1	4	4	5	5	0	4	2	4	20	10	0	6	14
K00234	1	3	5	8	5	6	0	2	1	3	28	6	0	9	19
K00235	0	0	1	0	0	0	0	0	0	0	1	0	0	1	0
K00237	0	0	1	0	0	0	0	0	0	0	1	0	0	1	0
K00239	16	28	34	51	34	53	2	22	12	37	218	71	2	78	138
K00240	25	35	46	65	38	72	1	29	14	44	282	87	1	106	175
K00241	19	27	32	48	37	50	1	18	9	37	214	64	1	78	135
K00242	14	18	22	30	29	28	1	12	7	23	142	42	1	54	87
K00243	2	1	0	0	1	3	0	0	1	1	7	2	0	3	4
K00244	0	1	3	1	0	3	0	0	0	1	8	1	0	4	4
K00245	0	0	1	1	0	2	0	1	0	1	4	2	0	1	3
K00247	1	1	2	2	0	4	0	0	0	1	10	1	0	4	6
K00248	6	12	12	20	11	21	0	5	6	17	82	28	0	30	52
K00249	183	371	405	591	360	529	18	246	148	356	2457	750	18	959	1480
K00252	18	27	23	38	26	39	0	13	9	24	171	46	0	68	103
K00253	12	16	20	25	21	23	1	7	9	16	118	32	1	48	69
K00254	21	25	27	33	27	36	1	13	11	30	170	54	1	73	96
K00257	2	2	2	6	2	2	0	7	2	2	16	11	0	6	10
K00259	15	28	28	38	29	50	1	14	9	38	189	61	1	71	117
K00261	10	15	11	16	7	25	0	5	5	17	84	27	0	36	48
K00262	8	9	5	10	10	9	1	5	3	6	52	14	1	22	29
K00263	11	12	9	12	13	14	1	6	4	15	72	25	1	32	39
K00265	12	23	19	34	20	36	1	12	4	13	145	29	1	54	90
K00266	16	26	28	41	25	44	1	16	8	25	181	49	1	70	110
K00273	4	8	11	9	6	10	0	5	1	10	48	16	0	23	25
K00274	14	18	20	32	17	31	0	17	8	23	132	48	0	52	80
K00275	26	33	46	62	48	46	2	23	15	37	263	75	2	105	156
K00276	4	9	8	12	8	11	0	7	4	8	52	19	0	21	31
K00278	15	22	25	41	28	34	1	14	11	23	166	48	1	62	103
K00279	0	1	0	1	1	1	0	0	0	1	4	1	0	1	3
K00281	8	15	15	26	13	21	0	11	5	11	98	27	0	38	60
K00282	13	16	20	21	21	31	1	8	7	27	123	42	1	49	73
K00283	14	14	22	22	21	30	1	6	7	25	124	38	1	50	73
K00284	0	0	0	0	0	2	0	0	0	0	2	0	0	0	2
K00285	16	21	32	38	29	42	0	6	7	18	178	31	0	69	109
K00286	23	30	38	50	39	50	1	16	11	34	231	61	1	91	139
K00287	19	23	26	37	29	34	1	13	11	29	169	53	1	68	100
K00290	7	7	10	11	8	6	1	2	4	5	50	11	1	24	25
K00294	5	10	5	13	5	14	0	6	4	12	52	22	0	20	32
K00297	18	24	34	47	32	56	2	12	12	30	213	54	2	76	135
K00298	1	1	1	2	1	1	0	2	1	1	7	4	0	3	4
K00299	9	9	4	8	12	5	1	3	4	4	48	11	1	22	25
K00300	1	2	1	4	5	1	0	2	0	1	14	3	0	4	10
K00301	4	6	8	7	6	12	0	3	2	9	43	14	0	18	25
K00302	3	2	2	5	2	2	0	0	0	2	16	2	0	7	9
K00303	11	17	40	57	17	69	0	10	5	41	211	56	0	68	143
K00304	3	4	9	13	3	14	0	1	1	6	46	8	0	16	30
K00305	5	4	6	14	5	12	0	2	1	7	46	10	0	15	31
K00306	0	0	1	0	0	1	0	0	0	0	2	0	0	1	1
K00309	0	0	0	1	0	0	0	2	0	0	1	2	0	0	1
K00311	19	27	33	44	31	39	1	15	11	28	194	54	1	79	114
K00313	0	0	1	3	1	2	0	1	0	2	7	3	0	1	6
K00314	2	3	10	10	5	17	0	1	0	8	47	9	0	15	32
K00315	5	5	7	9	4	9	0	0	1	4	39	5	0	17	22
K00316	0	3	3	4	0	4	0	0	1	2	14	3	0	6	8
K00317	2	2	6	3	0	8	0	0	0	3	21	3	0	10	11
K00318	6	9	8	15	4	17	0	8	3	7	59	18	0	23	36
K00319	0	1	0	2	2	1	0	1	0	0	6	1	0	1	5
K00320	13	44	47	110	59	156	3	71	15	91	432	177	3	104	325
K00322	3	6	7	17	8	25	0	7	1	16	66	24	0	16	50
K00324	18	20	25	41	31	41	1	15	8	24	177	47	1	63	113
K00325	17	21	20	39	28	38	1	14	5	18	164	37	1	58	105
K00326	0	1	3	3	0	5	0	0	0	4	12	4	0	4	8
K00327	0	0	2	0	0	0	0	0	0	0	2	0	0	2	0
K00330	22	36	42	60	44	70	1	24	14	46	275	84	1	100	174
K00331	21	32	39	52	39	59	1	20	11	46	243	77	1	92	150
K00332	18	31	37	50	41	62	1	19	11	42	240	72	1	86	153
K00333	13	24	27	40	35	41	1	16	8	27	181	51	1	64	116
K00334	22	35	41	53	41	59	1	17	13	32	252	62	1	98	153
K00335	18	29	30	47	32	52	0	14	11	30	208	55	0	77	131
K00336	9	16	19	20	19	26	1	9	6	12	110	27	1	44	65
K00337	21	33	39	55	40	63	2	19	14	43	253	76	2	93	158
K00338	15	30	35	49	38	60	2	19	12	41	229	72	2	80	147
K00339	18	34	40	52	41	69	1	20	12	44	255	76	1	92	162
K00340	21	34	40	53	40	63	1	19	12	46	252	77	1	95	156
K00341	21	35	38	53	44	66	1	20	12	45	258	77	1	94	163
K00342	17	27	33	46	38	55	1	18	13	43	217	74	1	77	139
K00343	23	35	44	58	46	68	1	25	12	48	275	85	1	102	172
K00344	86	168	160	233	152	246	3	82	58	142	1048	282	3	414	631
K00346	0	1	6	7	2	8	0	2	1	4	24	7	0	7	17
K00347	0	2	5	7	2	6	0	2	1	3	22	6	0	7	15
K00348	0	1	6	7	2	6	0	2	1	4	22	7	0	7	15
K00349	0	2	6	6	2	6	0	2	1	5	22	8	0	8	14
K00350	0	2	6	6	2	6	0	2	1	3	22	6	0	8	14
K00351	0	1	4	6	2	6	0	2	1	2	19	5	0	5	14
K00354	0	0	1	1	0	1	0	0	0	2	3	2	0	1	2
K00355	7	16	19	23	15	24	0	6	1	13	104	20	0	42	62
K00359	0	1	0	0	0	1	0	0	0	0	2	0	0	1	1
K00360	1	1	1	2	1	1	0	1	1	1	7	3	0	3	4
K00362	14	23	28	43	29	35	3	18	9	23	175	50	3	65	107
K00363	16	26	32	45	27	45	2	25	12	35	193	72	2	74	117
K00364	0	0	2	3	2	1	0	1	0	1	8	2	0	2	6
K00365	1	1	2	1	2	3	0	1	1	4	10	6	0	4	6
K00366	1	3	3	4	5	7	0	1	1	3	23	5	0	7	16
K00367	0	1	2	3	1	5	0	1	1	1	12	3	0	3	9
K00368	2	5	5	4	4	16	0	2	4	6	36	12	0	12	24
K00370	19	26	25	36	25	35	0	11	11	35	166	57	0	70	96
K00371	11	16	19	24	16	25	0	10	7	24	111	41	0	46	65
K00372	9	9	14	12	13	12	1	3	3	8	70	14	1	32	37
K00373	10	15	13	22	14	19	0	9	6	22	93	37	0	38	55
K00374	10	16	14	23	15	19	0	11	6	19	97	36	0	40	57
K00375	28	34	30	37	27	39	0	15	18	44	195	77	0	92	103
K00376	3	9	8	14	7	13	0	5	2	9	54	16	0	20	34
K00380	6	6	7	14	12	10	0	11	2	8	55	21	0	19	36
K00381	13	17	19	26	24	23	1	5	5	16	123	26	1	49	73
K00382	35	59	69	96	73	100	2	30	21	62	434	113	2	163	269
K00383	14	18	21	30	26	29	1	7	8	18	139	33	1	53	85
K00384	28	46	41	73	53	74	2	25	16	52	317	93	2	115	200
K00386	0	0	0	0	3	0	0	0	0	0	3	0	0	0	3
K00387	0	2	0	0	1	3	0	0	0	2	6	2	0	2	4
K00389	6	7	12	19	13	17	0	13	3	14	74	30	0	25	49
K00390	16	25	30	40	28	43	1	17	9	27	183	53	1	71	111
K00392	1	4	8	9	5	16	0	4	3	5	43	12	0	13	30
K00394	2	2	1	2	0	2	0	0	0	0	9	0	0	5	4
K00395	3	3	2	4	0	8	0	1	0	3	20	4	0	8	12
K00404	10	17	16	24	22	23	1	9	6	15	113	30	1	43	69
K00405	14	16	18	25	23	26	1	9	6	16	123	31	1	48	74
K00406	24	39	33	61	37	60	1	14	10	37	255	61	1	96	158
K00407	17	22	22	29	26	29	1	9	7	18	146	34	1	61	84
K00410	4	3	3	5	6	3	0	1	2	1	24	4	0	10	14
K00411	15	21	29	35	32	30	1	13	9	23	163	45	1	65	97
K00412	16	26	26	36	31	52	1	10	10	35	188	55	1	68	119
K00413	16	17	26	30	29	32	1	12	10	20	151	42	1	59	91
K00417	0	0	1	0	0	0	0	0	0	0	1	0	0	1	0
K00419	0	1	2	0	1	0	0	0	0	0	4	0	0	3	1
K00424	3	4	2	1	2	2	0	0	0	1	14	1	0	9	5
K00425	24	31	29	55	40	54	1	14	11	38	234	63	1	84	149
K00426	21	31	27	45	40	42	1	14	10	33	207	57	1	79	127
K00428	10	59	27	80	33	91	0	21	2	39	300	62	0	96	204
K00432	27	32	40	65	44	59	1	21	14	39	268	74	1	99	168
K00433	10	27	22	32	21	37	0	11	8	20	149	39	0	59	90
K00435	3	4	5	6	3	9	0	5	4	9	30	18	0	12	18
K00436	1	2	3	4	2	2	0	2	1	2	14	5	0	6	8
K00441	6	6	5	13	15	5	0	4	2	5	50	11	0	17	33
K00446	4	11	11	22	12	18	0	2	5	8	78	15	0	26	52
K00448	6	10	8	12	10	11	0	4	4	5	57	13	0	24	33
K00449	8	19	15	30	19	29	0	4	5	13	120	22	0	42	78
K00450	3	11	13	11	9	31	0	2	3	13	78	18	0	27	51
K00451	17	24	27	31	27	35	0	12	9	27	161	48	0	68	93
K00452	3	5	7	5	3	13	0	2	3	8	36	13	0	15	21
K00453	12	18	19	22	14	27	1	5	8	19	113	32	1	49	63
K00455	1	3	3	4	2	3	0	1	2	1	16	4	0	7	9
K00456	3	3	4	13	7	16	0	4	0	8	46	12	0	10	36
K00457	21	25	39	35	39	46	2	14	11	29	207	54	2	85	120
K00459	75	122	118	167	116	161	4	63	57	107	763	227	4	315	444
K00463	1	1	2	2	2	3	1	0	0	1	12	1	1	4	7
K00464	14	24	10	14	12	23	1	8	8	17	98	33	1	48	49
K00467	1	2	4	7	4	2	1	6	2	4	21	12	1	7	13
K00468	0	0	2	1	0	2	0	0	0	1	5	1	0	2	3
K00469	0	4	5	4	1	5	0	1	1	2	19	4	0	9	10
K00471	0	0	3	1	0	2	0	0	0	1	6	1	0	3	3
K00472	7	8	9	8	16	3	2	3	6	7	53	16	2	24	27
K00474	0	0	2	1	0	1	0	0	0	1	4	1	0	2	2
K00476	5	10	7	2	9	3	0	0	5	3	36	8	0	22	14
K00477	3	26	28	34	12	55	0	8	3	40	158	51	0	57	101
K00479	5	5	7	14	5	16	0	9	4	14	52	27	0	17	35
K00480	8	12	15	15	19	17	0	4	3	9	86	16	0	35	51
K00481	4	7	8	14	12	9	0	2	2	3	54	7	0	19	35
K00483	0	7	12	6	3	33	0	1	0	11	61	12	0	19	42
K00485	5	7	4	12	9	6	0	7	3	5	43	15	0	16	27
K00486	2	4	4	4	5	8	0	2	3	8	27	13	0	10	17
K00491	0	2	0	0	0	0	0	0	0	0	2	0	0	2	0
K00496	6	6	16	29	24	23	0	12	5	19	104	36	0	28	76
K00499	4	10	9	16	7	17	0	3	3	10	63	16	0	23	40
K00500	11	18	19	19	21	19	1	8	5	14	108	27	1	48	59
K00503	0	0	0	2	0	1	0	0	0	0	3	0	0	0	3
K00505	0	0	2	6	1	1	0	2	0	1	10	3	0	2	8
K00507	23	29	40	58	47	65	2	20	14	53	264	87	2	92	170
K00508	3	6	6	8	3	17	0	2	4	8	43	14	0	15	28
K00511	0	0	0	1	3	0	0	0	0	0	4	0	0	0	4
K00518	1	1	1	3	1	2	0	3	1	2	9	6	0	3	6
K00520	7	17	15	30	22	29	1	13	6	26	121	45	1	39	81
K00521	0	0	1	0	0	0	0	0	0	0	1	0	0	1	0
K00523	2	6	7	10	7	9	0	2	0	7	41	9	0	15	26
K00525	40	64	78	96	60	109	1	37	23	83	448	143	1	182	265
K00526	17	23	23	33	25	31	1	16	13	24	153	53	1	63	89
K00527	0	2	4	3	2	4	0	0	1	3	15	4	0	6	9
K00528	15	28	22	30	19	19	1	13	11	11	134	35	1	65	68
K00529	24	28	34	40	29	25	2	25	16	20	182	61	2	86	94
K00537	28	34	43	50	42	51	2	23	12	42	250	77	2	105	143
K00540	17	33	23	56	21	55	0	61	21	48	205	130	0	73	132
K00543	0	2	2	1	1	2	0	0	0	1	8	1	0	4	4
K00544	0	0	0	1	0	2	0	0	0	1	3	1	0	0	3
K00545	2	3	2	4	2	6	0	5	3	4	19	12	0	7	12
K00547	0	2	0	3	0	1	0	0	0	0	6	0	0	2	4
K00548	42	55	64	85	58	95	4	39	26	71	403	136	4	161	238
K00549	13	36	66	53	35	102	1	16	13	53	306	82	1	115	190
K00554	22	33	36	55	40	61	1	19	13	37	248	69	1	91	156
K00555	0	0	0	0	0	2	0	0	0	0	2	0	0	0	2
K00556	3	7	4	9	2	10	0	4	2	1	35	7	0	14	21
K00558	21	38	34	57	35	53	3	31	9	48	241	88	3	93	145
K00560	23	23	32	40	34	41	1	15	13	35	194	63	1	78	115
K00561	2	3	1	1	0	0	0	0	0	0	7	0	0	6	1
K00563	0	1	2	3	0	3	0	1	0	1	9	2	0	3	6
K00564	6	7	9	9	6	7	0	3	1	3	44	7	0	22	22
K00565	0	0	2	0	0	0	0	0	0	0	2	0	0	2	0
K00566	20	31	35	51	37	50	2	20	8	37	226	65	2	86	138
K00567	20	32	37	50	29	58	1	18	15	28	227	61	1	89	137
K00568	9	13	19	23	17	20	0	5	2	14	101	21	0	41	60
K00569	1	0	2	6	3	6	0	1	0	1	18	2	0	3	15
K00570	17	34	39	65	43	67	0	13	11	37	265	61	0	90	175
K00571	31	35	47	66	58	58	2	21	18	39	297	78	2	113	182
K00573	28	45	53	71	53	93	1	15	12	55	344	82	1	126	217
K00574	47	66	63	108	70	111	1	56	33	85	466	174	1	176	289
K00575	26	47	53	97	66	87	2	23	16	58	378	97	2	126	250
K00577	0	0	2	0	0	2	0	0	0	1	4	1	0	2	2
K00586	0	0	0	0	0	1	0	0	0	0	1	0	0	0	1
K00587	0	0	1	0	0	0	0	0	0	0	1	0	0	1	0
K00588	9	19	21	34	16	46	0	17	10	28	145	55	0	49	96
K00590	0	0	0	1	0	0	0	0	0	0	1	0	0	0	1
K00591	1	1	0	1	1	0	0	0	0	0	4	0	0	2	2
K00594	0	3	1	2	1	3	0	0	1	2	10	3	0	4	6
K00595	5	7	12	12	11	12	1	8	3	13	60	24	1	24	35
K00596	0	3	1	4	0	8	0	2	0	3	16	5	0	4	12
K00598	1	10	15	15	6	20	0	6	1	13	67	20	0	26	41
K00599	0	0	1	0	0	0	0	0	0	0	1	0	0	1	0
K00600	27	40	57	67	46	71	2	26	16	50	310	92	2	124	184
K00602	27	33	40	62	38	67	1	21	16	43	268	80	1	100	167
K00603	0	3	1	6	1	6	0	0	0	1	17	1	0	4	13
K00604	22	36	37	53	38	60	1	17	12	46	247	75	1	95	151
K00605	22	33	42	68	41	65	1	19	13	44	272	76	1	97	174
K00606	29	29	43	55	41	52	2	20	13	39	251	72	2	101	148
K00609	19	32	41	51	38	58	1	21	11	33	240	65	1	92	147
K00610	0	0	0	1	0	1	0	0	0	0	2	0	0	0	2
K00611	19	28	37	52	36	51	2	18	7	31	225	56	2	84	139
K00612	11	22	19	30	19	56	0	7	8	27	157	42	0	52	105
K00613	1	4	2	4	2	3	0	0	0	0	16	0	0	7	9
K00615	38	47	69	96	70	101	1	32	25	73	422	130	1	154	267
K00616	23	35	40	64	44	66	1	18	15	42	273	75	1	98	174
K00619	1	4	3	10	5	4	0	4	1	4	27	9	0	8	19
K00620	18	25	32	44	31	37	1	14	6	26	188	46	1	75	112
K00621	0	0	1	0	0	0	0	0	0	1	1	1	0	1	0
K00622	1	1	1	2	1	1	0	3	1	1	7	5	0	3	4
K00625	5	9	8	7	10	10	0	1	3	3	49	7	0	22	27
K00626	113	184	172	288	200	254	7	112	80	175	1218	367	7	469	742
K00627	20	29	35	47	47	54	1	22	13	37	233	72	1	84	148
K00630	0	0	0	1	1	0	0	0	0	0	2	0	0	0	2
K00631	4	7	6	9	3	13	0	9	4	9	42	22	0	17	25
K00632	13	27	25	36	24	40	1	15	8	22	166	45	1	65	100
K00635	26	42	43	85	35	70	1	88	43	85	302	216	1	111	190
K00639	9	13	14	17	13	23	0	4	5	13	89	22	0	36	53
K00640	23	40	45	63	44	57	1	20	17	49	273	86	1	108	164
K00641	25	54	43	64	43	71	1	22	14	40	301	76	1	122	178
K00643	20	24	24	32	32	25	2	8	14	25	159	47	2	68	89
K00645	24	34	34	50	44	53	1	16	13	44	240	73	1	92	147
K00646	0	0	0	1	1	1	0	0	0	0	3	0	0	0	3
K00647	5	11	14	21	11	14	0	5	6	10	76	21	0	30	46
K00648	32	52	51	77	50	81	1	25	20	68	344	113	1	135	208
K00649	0	0	0	0	0	1	0	0	0	0	1	0	0	0	1
K00651	1	2	4	3	2	5	1	1	0	3	18	4	1	7	10
K00652	14	26	33	44	32	39	1	12	9	23	189	44	1	73	115
K00654	0	0	0	0	0	1	0	0	0	0	1	0	0	0	1
K00655	49	83	87	134	77	166	1	57	41	119	597	217	1	219	377
K00656	1	1	0	3	1	0	0	0	1	0	6	1	0	2	4
K00657	15	22	23	35	30	39	0	14	11	25	164	50	0	60	104
K00658	14	26	34	46	31	48	1	17	8	28	200	53	1	74	125
K00661	8	13	11	22	12	22	0	8	5	19	88	32	0	32	56
K00662	7	3	2	6	3	7	0	1	0	4	28	5	0	12	16
K00663	3	4	5	16	12	15	0	3	2	11	55	16	0	12	43
K00666	51	86	73	127	88	120	2	51	32	72	547	155	2	210	335
K00667	0	0	0	1	0	1	0	0	0	0	2	0	0	0	2
K00670	0	0	1	0	0	0	0	0	0	0	1	0	0	1	0
K00671	0	0	2	0	0	1	0	0	0	0	3	0	0	2	1
K00672	3	3	5	8	10	9	0	3	0	6	38	9	0	11	27
K00673	9	7	15	16	15	11	1	8	3	10	74	21	1	31	42
K00674	18	28	31	46	31	38	1	16	13	26	193	55	1	77	115
K00675	7	10	5	11	9	12	0	5	3	7	54	15	0	22	32
K00677	17	26	26	50	32	56	0	13	7	34	207	54	0	69	138
K00681	30	69	69	92	60	113	2	19	17	52	435	88	2	168	265
K00682	4	7	4	13	6	17	0	9	2	12	51	23	0	15	36
K00683	0	2	2	11	5	11	0	1	0	3	31	4	0	4	27
K00684	19	27	31	41	32	45	1	14	10	28	196	52	1	77	118
K00688	17	30	47	57	31	67	1	21	10	55	250	86	1	94	155
K00690	0	0	1	2	0	0	0	0	0	0	3	0	0	1	2
K00691	0	1	2	2	1	3	0	1	1	2	9	4	0	3	6
K00692	4	4	3	3	5	0	0	1	3	2	19	6	0	11	8
K00693	1	1	4	2	2	4	0	1	1	3	14	5	0	6	8
K00694	1	8	10	13	10	25	0	4	2	9	67	15	0	19	48
K00696	0	0	0	0	0	1	0	0	0	0	1	0	0	0	1
K00697	6	13	16	24	22	30	0	5	4	15	111	24	0	35	76
K00698	0	0	2	0	0	1	0	0	0	0	3	0	0	2	1
K00699	0	0	0	0	0	1	0	0	0	0	1	0	0	0	1
K00700	14	18	29	42	32	46	1	17	7	30	182	54	1	61	120
K00702	0	4	5	4	3	9	0	1	2	4	25	7	0	9	16
K00703	11	31	31	43	21	46	2	9	12	30	185	51	2	73	110
K00705	9	17	21	31	22	34	1	12	9	27	135	48	1	47	87
K00710	0	0	0	0	1	3	0	0	0	0	4	0	0	0	4
K00712	0	0	0	1	0	0	0	0	0	0	1	0	0	0	1
K00717	0	0	4	0	0	2	0	0	0	0	6	0	0	4	2
K00718	0	0	0	2	0	4	0	1	0	1	6	2	0	0	6
K00720	8	14	9	19	8	22	1	5	3	17	81	25	1	31	49
K00721	20	25	30	61	38	71	2	19	8	49	247	76	2	75	170
K00726	0	0	2	0	0	0	0	0	0	0	2	0	0	2	0
K00728	4	3	4	8	5	5	1	5	3	6	30	14	1	11	18
K00729	6	6	6	11	6	11	0	3	3	12	46	18	0	18	28
K00734	0	0	0	0	1	1	0	0	0	0	2	0	0	0	2
K00736	0	0	0	0	1	1	0	0	0	0	2	0	0	0	2
K00737	0	0	1	1	0	4	0	0	0	2	6	2	0	1	5
K00748	19	25	29	43	34	48	0	14	7	31	198	52	0	73	125
K00750	0	0	0	1	0	2	0	0	0	1	3	1	0	0	3
K00752	0	1	0	0	0	0	0	0	0	0	1	0	0	1	0
K00754	6	26	28	40	19	57	1	8	7	29	177	44	1	60	116
K00756	2	8	4	6	5	7	0	1	3	5	32	9	0	14	18
K00757	1	2	2	6	1	8	0	2	1	3	20	6	0	5	15
K00758	1	3	8	10	2	10	0	4	1	5	34	10	0	12	22
K00759	18	26	33	45	32	46	1	19	11	36	201	66	1	77	123
K00760	13	21	22	37	23	46	0	14	6	29	162	49	0	56	106
K00761	11	17	18	26	17	26	0	11	7	18	115	36	0	46	69
K00762	22	34	34	56	38	58	1	20	12	41	243	73	1	90	152
K00763	7	16	17	27	15	30	0	7	7	18	112	32	0	40	72
K00764	25	31	38	52	41	54	1	23	11	38	242	72	1	94	147
K00765	22	27	33	48	37	47	1	16	9	29	215	54	1	82	132
K00766	25	35	38	52	42	56	1	19	13	37	249	69	1	98	150
K00767	18	37	42	50	37	50	1	15	11	38	235	64	1	97	137
K00768	9	13	26	28	22	26	1	20	4	26	125	50	1	48	76
K00769	3	4	9	6	6	12	0	2	2	4	40	8	0	16	24
K00771	1	0	0	1	0	0	0	0	0	0	2	0	0	1	1
K00772	12	17	17	35	25	28	2	15	8	24	136	47	2	46	88
K00773	23	32	42	60	43	56	1	19	13	36	257	68	1	97	159
K00782	5	8	10	12	4	19	0	4	1	10	58	15	0	23	35
K00783	17	24	26	31	25	33	1	7	7	18	157	32	1	67	89
K00784	27	52	51	75	51	101	4	28	12	65	361	105	4	130	227
K00788	17	29	29	49	29	47	1	15	9	31	201	55	1	75	125
K00789	28	36	44	64	40	64	1	23	16	48	277	87	1	108	168
K00790	23	37	37	56	38	61	1	19	17	39	253	75	1	97	155
K00791	25	28	38	48	41	50	1	16	11	36	231	63	1	91	139
K00793	23	28	33	49	38	52	1	18	9	30	224	57	1	84	139
K00794	26	38	33	56	37	59	1	15	10	41	250	66	1	97	152
K00795	10	20	20	27	24	23	1	7	4	18	125	29	1	50	74
K00796	19	25	30	50	36	42	1	20	10	31	203	61	1	74	128
K00797	10	43	35	67	47	88	0	19	16	73	290	108	0	88	202
K00798	22	31	40	48	39	59	1	18	12	30	240	60	1	93	146
K00799	227	370	417	508	375	596	14	116	126	377	2507	619	14	1014	1479
K00800	27	32	42	48	40	53	1	17	11	40	243	68	1	101	141
K00801	1	1	3	4	7	4	0	0	0	2	20	2	0	5	15
K00803	2	6	5	7	1	11	0	6	3	9	32	18	0	13	19
K00804	0	0	1	0	0	1	0	0	0	0	2	0	0	1	1
K00805	1	1	1	3	1	1	0	4	1	1	8	6	0	3	5
K00806	19	32	34	53	35	53	1	14	10	33	227	57	1	85	141
K00808	4	8	10	8	8	15	0	2	1	4	53	7	0	22	31
K00809	10	17	19	27	15	34	0	11	6	24	122	41	0	46	76
K00812	19	27	33	42	29	49	0	13	10	36	199	59	0	79	120
K00813	0	1	0	6	2	4	0	1	0	1	13	2	0	1	12
K00814	0	0	0	0	0	1	0	0	0	0	1	0	0	0	1
K00817	25	52	51	71	49	75	2	27	17	49	325	93	2	128	195
K00819	4	6	4	10	5	13	0	5	2	5	42	12	0	14	28
K00820	35	45	55	70	47	88	3	23	16	54	343	93	3	135	205
K00821	16	28	27	40	27	43	1	13	8	25	182	46	1	71	110
K00822	9	21	18	21	12	21	0	3	5	9	102	17	0	48	54
K00823	5	7	5	12	7	14	0	4	4	11	50	19	0	17	33
K00824	8	16	22	28	20	25	0	3	6	17	119	26	0	46	73
K00826	26	53	60	84	53	111	1	24	19	67	388	110	1	139	248
K00827	3	5	1	2	2	6	0	1	1	6	19	8	0	9	10
K00830	13	25	28	33	25	42	0	8	5	22	166	35	0	66	100
K00831	18	25	31	45	32	47	1	16	14	30	199	60	1	74	124
K00832	1	3	4	6	6	2	0	1	0	1	22	2	0	8	14
K00833	7	16	21	26	19	28	1	12	8	13	118	33	1	44	73
K00835	0	0	0	3	2	2	0	1	0	0	7	1	0	0	7
K00836	4	6	5	9	2	6	0	5	1	5	32	11	0	15	17
K00837	1	1	2	2	2	6	0	0	0	3	14	3	0	4	10
K00839	0	0	0	0	0	1	0	0	0	0	1	0	0	0	1
K00844	0	0	4	0	0	0	0	0	0	0	4	0	0	4	0
K00845	18	38	35	55	28	60	0	17	13	41	234	71	0	91	143
K00847	9	10	11	11	12	15	0	7	4	12	68	23	0	30	38
K00848	0	0	1	2	0	5	0	1	0	3	8	4	0	1	7
K00849	5	8	6	17	8	16	1	8	5	14	61	27	1	19	41
K00850	1	4	4	8	1	10	0	0	1	4	28	5	0	9	19
K00851	8	11	13	22	12	18	0	7	6	17	84	30	0	32	52
K00852	9	12	20	21	19	28	0	7	5	14	109	26	0	41	68
K00853	1	3	2	3	1	5	0	2	2	1	15	5	0	6	9
K00854	5	13	21	25	11	23	0	10	5	16	98	31	0	39	59
K00855	7	10	11	16	15	9	1	5	7	7	69	19	1	28	40
K00856	16	20	24	30	27	33	1	15	8	19	151	42	1	60	90
K00857	10	14	17	24	17	18	1	3	5	12	101	20	1	41	59
K00858	24	39	48	62	47	59	1	21	16	46	280	83	1	111	168
K00859	25	33	43	54	46	63	1	19	13	44	265	76	1	101	163
K00860	7	10	7	16	14	13	0	6	4	13	67	23	0	24	43
K00862	1	1	1	0	0	0	0	0	0	0	3	0	0	3	0
K00863	0	3	2	1	1	1	0	0	0	0	8	0	0	5	3
K00864	16	28	29	48	32	45	1	16	11	32	199	59	1	73	125
K00865	3	4	7	12	9	12	0	10	5	8	47	23	0	14	33
K00867	5	10	6	12	8	9	0	6	5	8	50	19	0	21	29
K00868	5	6	9	9	6	10	0	3	2	7	45	12	0	20	25
K00869	0	1	1	1	1	4	0	0	0	4	8	4	0	2	6
K00872	7	12	7	17	8	14	0	11	7	12	65	30	0	26	39
K00873	26	38	60	72	48	88	1	30	17	49	333	96	1	124	208
K00874	9	17	15	24	18	25	1	4	5	15	109	24	1	41	67
K00875	0	0	0	1	0	2	0	0	0	1	3	1	0	0	3
K00876	3	11	7	15	6	10	0	2	3	5	52	10	0	21	31
K00878	1	1	3	3	5	4	0	2	1	1	17	4	0	5	12
K00879	0	1	1	1	1	2	0	1	1	1	6	3	0	2	4
K00880	0	1	0	0	0	0	0	0	0	0	1	0	0	1	0
K00882	1	1	1	3	1	1	0	3	1	1	8	5	0	3	5
K00883	6	6	10	11	9	8	0	1	3	6	50	10	0	22	28
K00884	0	1	1	2	2	2	0	0	0	1	8	1	0	2	6
K00886	4	7	7	11	8	14	0	6	6	16	51	28	0	18	33
K00887	2	3	4	5	3	6	0	3	3	5	23	11	0	9	14
K00889	0	0	0	0	1	2	0	0	0	0	3	0	0	0	3
K00891	21	32	35	54	45	56	1	17	10	36	244	63	1	88	155
K00895	0	0	1	1	0	0	0	0	0	0	2	0	0	1	1
K00897	0	0	0	0	0	0	0	2	0	0	0	2	0	0	0
K00898	0	0	0	0	0	1	0	0	0	0	1	0	0	0	1
K00899	3	9	6	6	5	12	1	1	3	11	42	15	1	18	23
K00901	0	0	3	0	0	0	0	0	0	0	3	0	0	3	0
K00902	0	0	1	0	0	1	0	0	0	0	2	0	0	1	1
K00903	8	23	20	42	30	43	2	6	7	22	168	35	2	51	115
K00906	0	2	3	7	7	1	0	3	0	1	20	4	0	5	15
K00912	17	23	28	42	33	44	0	12	8	34	187	54	0	68	119
K00913	0	0	1	0	0	0	0	0	0	0	1	0	0	1	0
K00914	0	0	0	0	1	1	0	0	0	0	2	0	0	0	2
K00919	23	30	36	47	36	41	1	16	10	31	214	57	1	89	124
K00921	0	0	0	0	0	1	0	0	0	0	1	0	0	0	1
K00925	11	24	23	32	20	37	0	10	8	22	147	40	0	58	89
K00926	2	4	7	11	3	12	0	3	1	8	39	12	0	13	26
K00927	27	36	46	58	49	61	1	21	17	37	278	75	1	109	168
K00928	30	41	36	57	46	57	1	22	16	48	268	86	1	107	160
K00929	1	0	0	0	0	0	0	0	0	0	1	0	0	1	0
K00930	20	30	34	47	37	46	2	13	9	27	216	49	2	84	130
K00931	19	21	31	39	34	33	1	13	10	24	178	47	1	71	106
K00936	52	59	51	80	60	77	2	27	13	38	381	78	2	162	217
K00937	26	39	38	56	39	59	1	28	16	42	258	86	1	103	154
K00938	0	1	1	1	0	0	0	0	0	2	3	2	0	2	1
K00939	21	35	41	49	37	59	1	16	16	43	243	75	1	97	145
K00940	24	30	34	53	38	54	1	18	12	37	234	67	1	88	145
K00941	14	20	22	32	21	31	1	11	9	22	141	42	1	56	84
K00942	20	33	35	49	37	56	1	20	10	38	231	68	1	88	142
K00943	23	34	38	49	38	58	2	17	15	33	242	65	2	95	145
K00945	20	32	39	51	38	59	1	17	12	39	240	68	1	91	148
K00946	25	30	35	50	36	52	1	15	14	33	229	62	1	90	138
K00947	0	0	2	0	0	0	0	0	0	0	2	0	0	2	0
K00948	30	56	63	77	62	105	1	34	18	77	394	129	1	149	244
K00949	1	1	2	1	3	2	0	0	0	0	10	0	0	4	6
K00950	21	25	35	49	40	48	1	17	10	36	219	63	1	81	137
K00951	2	3	0	1	2	0	0	1	2	1	8	4	0	5	3
K00953	11	14	14	18	12	18	1	7	5	12	88	24	1	39	48
K00954	19	31	37	52	39	63	1	22	10	43	242	75	1	87	154
K00955	14	13	22	27	18	21	1	11	4	11	116	26	1	49	66
K00956	16	16	21	31	25	25	1	15	7	17	135	39	1	53	81
K00957	22	27	34	45	36	42	1	22	16	30	207	68	1	83	123
K00958	3	7	6	9	4	17	0	4	0	10	46	14	0	16	30
K00962	20	38	39	58	42	60	1	22	13	38	258	73	1	97	160
K00963	16	23	27	42	32	41	1	15	7	21	182	43	1	66	115
K00965	6	6	8	12	8	18	1	5	3	12	59	20	1	20	38
K00966	3	3	1	3	4	1	0	4	2	2	15	8	0	7	8
K00968	0	0	0	0	1	0	0	0	0	0	1	0	0	0	1
K00969	23	31	40	53	41	54	1	20	17	44	243	81	1	94	148
K00970	3	6	9	20	10	20	0	8	2	10	68	20	0	18	50
K00971	15	26	32	45	34	57	1	17	11	40	210	68	1	73	136
K00972	2	0	6	5	6	9	0	4	0	7	28	11	0	8	20
K00973	19	28	31	48	37	58	1	17	11	38	222	66	1	78	143
K00974	11	19	21	33	27	37	0	15	8	26	148	49	0	51	97
K00975	7	15	18	39	23	28	1	11	3	22	131	36	1	40	90
K00978	11	18	18	25	19	35	0	13	9	25	126	47	0	47	79
K00979	15	25	25	43	34	50	1	15	8	32	193	55	1	65	127
K00981	25	38	43	67	48	73	1	21	19	54	295	94	1	106	188
K00982	22	26	38	42	36	50	3	14	10	35	217	59	3	86	128
K00986	15	49	50	74	57	81	1	18	19	46	327	83	1	114	212
K00989	17	29	29	45	33	45	1	13	11	32	199	56	1	75	123
K00990	20	30	25	45	32	49	2	16	10	36	203	62	2	75	126
K00991	11	19	20	32	20	31	0	8	7	21	133	36	0	50	83
K00992	20	21	25	32	33	30	1	8	9	27	162	44	1	66	95
K00995	4	16	15	29	19	31	0	8	3	14	114	25	0	35	79
K00996	0	1	0	0	0	2	0	0	0	1	3	1	0	1	2
K00997	16	28	33	42	33	49	1	15	12	31	202	58	1	77	124
K00999	0	0	1	0	0	0	0	0	0	0	1	0	0	1	0
K01000	22	30	35	53	34	54	1	20	12	37	229	69	1	87	141
K01003	2	6	3	5	2	9	0	0	2	3	27	5	0	11	16
K01004	3	5	5	7	6	13	0	0	2	7	39	9	0	13	26
K01005	7	7	6	11	8	9	0	16	7	16	48	39	0	20	28
K01006	26	31	36	49	36	63	1	20	13	44	242	77	1	93	148
K01007	7	16	14	28	18	34	0	10	5	20	117	35	0	37	80
K01008	12	19	16	33	17	23	0	8	5	18	120	31	0	47	73
K01009	4	9	8	11	4	22	0	2	2	15	58	19	0	21	37
K01011	30	57	46	58	46	53	1	24	14	35	291	73	1	133	157
K01012	15	23	29	37	27	32	2	18	10	25	165	53	2	67	96
K01013	0	0	1	1	1	0	0	0	0	0	3	0	0	1	2
K01021	0	7	1	7	2	12	0	2	3	6	29	11	0	8	21
K01023	0	1	3	2	0	7	0	2	0	4	13	6	0	4	9
K01026	1	2	5	7	5	12	0	1	0	10	32	11	0	8	24
K01027	0	1	0	1	0	3	0	0	0	3	5	3	0	1	4
K01028	12	14	12	21	18	17	2	8	6	7	96	21	2	38	56
K01029	16	16	15	25	22	19	2	11	6	12	115	29	2	47	66
K01031	1	4	3	9	8	5	0	3	1	1	30	5	0	8	22
K01032	1	3	3	10	8	4	0	2	1	1	29	4	0	7	22
K01034	1	4	1	5	3	2	0	1	2	1	16	4	0	6	10
K01035	1	1	0	3	1	1	0	0	1	0	7	1	0	2	5
K01039	4	8	8	17	13	18	0	9	2	7	68	18	0	20	48
K01040	4	9	8	19	12	17	0	11	2	9	69	22	0	21	48
K01042	6	11	6	17	8	18	0	6	2	11	66	19	0	23	43
K01045	3	6	6	8	6	13	0	7	5	12	42	24	0	15	27
K01046	19	40	49	83	57	75	2	24	18	48	325	90	2	108	215
K01047	0	0	1	1	0	4	0	1	0	1	6	2	0	1	5
K01048	13	14	20	20	22	16	1	7	6	14	106	27	1	47	58
K01051	0	0	3	5	0	7	0	0	0	1	15	1	0	3	12
K01052	0	0	1	1	1	1	0	0	0	0	4	0	0	1	3
K01053	25	63	63	88	45	128	0	11	16	66	412	93	0	151	261
K01054	19	29	26	37	25	42	0	17	17	41	178	75	0	74	104
K01055	43	79	78	124	76	134	2	34	24	71	536	129	2	200	334
K01056	25	29	42	54	42	57	1	21	11	40	250	72	1	96	153
K01057	14	18	18	32	23	32	1	12	11	28	138	51	1	50	87
K01058	3	2	5	5	4	2	0	0	0	1	21	1	0	10	11
K01060	1	3	4	5	3	8	0	3	1	4	24	8	0	8	16
K01061	59	118	98	128	73	176	2	49	32	108	654	189	2	275	377
K01062	2	3	0	1	1	4	0	0	0	2	11	2	0	5	6
K01066	26	47	47	90	55	72	3	58	27	46	340	131	3	120	217
K01068	5	5	6	3	5	1	1	1	3	4	26	8	1	16	9
K01069	73	108	104	155	116	159	3	62	45	111	718	218	3	285	430
K01070	10	12	15	16	14	12	1	3	6	11	80	20	1	37	42
K01071	1	1	3	6	5	8	0	2	1	3	24	6	0	5	19
K01074	0	0	1	0	0	0	0	0	0	0	1	0	0	1	0
K01075	2	5	9	11	7	10	0	3	1	4	44	8	0	16	28
K01076	0	0	1	1	0	1	0	0	0	0	3	0	0	1	2
K01077	10	8	20	23	18	24	1	10	7	19	104	36	1	38	65
K01079	17	21	24	31	23	31	1	14	9	22	148	45	1	62	85
K01081	1	4	4	8	5	7	0	0	2	2	29	4	0	9	20
K01082	16	24	30	46	39	40	1	22	13	31	196	66	1	70	125
K01083	6	11	9	12	13	11	1	5	4	10	63	19	1	26	36
K01086	0	0	2	3	5	1	0	1	0	0	11	1	0	2	9
K01087	10	17	15	27	22	25	0	11	8	18	116	37	0	42	74
K01089	2	4	3	4	1	7	0	2	3	4	21	9	0	9	12
K01091	44	79	100	141	113	124	2	39	32	88	603	159	2	223	378
K01092	22	37	51	71	49	73	1	24	18	54	304	96	1	110	193
K01093	0	1	2	0	0	1	0	0	0	1	4	1	0	3	1
K01095	5	11	14	23	14	22	0	6	1	15	89	22	0	30	59
K01096	0	1	1	1	1	1	0	1	1	1	5	3	0	2	3
K01099	0	0	0	0	0	2	0	0	0	0	2	0	0	0	2
K01101	0	0	1	2	3	4	0	0	0	1	10	1	0	1	9
K01104	16	28	33	38	34	45	1	20	13	30	195	63	1	77	117
K01106	0	0	1	0	0	0	0	0	0	0	1	0	0	1	0
K01110	0	0	0	0	1	0	0	0	0	0	1	0	0	0	1
K01113	34	57	53	101	64	88	3	29	17	69	400	115	3	144	253
K01114	3	7	5	7	6	15	0	1	1	11	43	13	0	15	28
K01115	10	13	23	18	12	23	0	7	8	15	99	30	0	46	53
K01118	11	12	15	20	17	12	0	9	6	8	87	23	0	38	49
K01119	2	4	4	3	4	1	0	1	0	0	18	1	0	10	8
K01120	0	0	1	0	0	0	0	0	0	0	1	0	0	1	0
K01121	0	0	1	0	0	0	0	0	0	0	1	0	0	1	0
K01125	0	0	0	0	0	1	0	0	0	0	1	0	0	0	1
K01126	36	65	65	98	66	102	3	39	25	72	435	136	3	166	266
K01127	0	0	0	1	0	3	0	0	0	0	4	0	0	0	4
K01128	0	0	0	0	0	1	0	0	0	0	1	0	0	0	1
K01129	17	32	38	48	36	49	1	19	12	33	221	64	1	87	133
K01130	1	2	6	7	3	14	0	1	0	5	33	6	0	9	24
K01133	5	6	13	20	6	39	0	3	0	33	89	36	0	24	65
K01134	6	17	12	16	20	40	0	2	1	26	111	29	0	35	76
K01135	12	20	13	29	14	60	0	2	2	32	148	36	0	45	103
K01136	2	11	5	7	11	39	0	2	0	28	75	30	0	18	57
K01137	0	1	0	2	0	3	0	0	0	2	6	2	0	1	5
K01138	0	0	2	0	0	0	0	0	0	0	2	0	0	2	0
K01139	14	25	25	35	23	40	1	12	9	25	163	46	1	64	98
K01141	2	1	3	5	13	1	0	1	0	0	25	1	0	6	19
K01142	38	58	52	82	63	82	2	25	24	52	377	101	2	148	227
K01144	7	7	8	8	8	8	0	4	5	6	46	15	0	22	24
K01146	2	0	2	1	3	2	0	2	2	1	10	5	0	4	6
K01147	2	3	4	4	5	4	0	1	1	2	22	4	0	9	13
K01148	0	0	0	0	0	1	0	0	0	0	1	0	0	0	1
K01150	0	2	3	1	2	2	0	0	0	1	10	1	0	5	5
K01151	5	6	12	10	8	16	0	8	2	10	57	20	0	23	34
K01153	29	38	44	69	47	75	1	34	5	60	303	99	1	111	191
K01154	32	35	44	64	43	76	1	26	5	66	295	97	1	111	183
K01155	6	17	12	17	13	16	1	3	6	12	82	21	1	35	46
K01156	10	19	10	23	12	30	0	13	6	26	104	45	0	39	65
K01158	1	0	1	0	0	2	0	0	0	0	4	0	0	2	2
K01159	26	34	42	56	47	60	1	26	13	40	266	79	1	102	163
K01160	12	6	17	18	17	13	0	9	1	15	83	25	0	35	48
K01163	0	1	1	2	1	2	0	0	0	0	7	0	0	2	5
K01166	9	8	9	13	12	7	1	2	5	5	59	12	1	26	32
K01167	2	3	3	9	6	7	0	5	0	6	30	11	0	8	22
K01173	5	11	6	17	13	27	2	2	2	11	81	15	2	22	57
K01174	25	50	62	75	43	82	0	25	26	69	337	120	0	137	200
K01175	1	2	4	9	5	5	0	1	1	2	26	4	0	7	19
K01176	6	11	12	23	14	18	2	5	7	11	86	23	2	29	55
K01177	3	3	1	2	4	1	0	2	2	4	14	8	0	7	7
K01178	4	4	7	9	5	13	0	3	2	12	42	17	0	15	27
K01179	2	6	14	11	5	12	0	3	2	6	50	11	0	22	28
K01180	0	1	5	1	3	1	0	0	0	0	11	0	0	6	5
K01181	2	4	9	13	6	15	0	5	1	15	49	21	0	15	34
K01182	1	1	1	2	1	2	0	2	1	2	8	5	0	3	5
K01183	0	4	7	4	3	7	0	3	3	3	25	9	0	11	14
K01185	13	17	18	21	23	24	1	10	10	22	117	42	1	48	68
K01186	2	3	3	5	2	10	0	0	0	7	25	7	0	8	17
K01187	16	17	18	29	24	24	1	17	12	24	129	53	1	51	77
K01190	1	1	7	8	6	9	0	4	1	2	32	7	0	9	23
K01191	1	1	1	2	1	3	0	4	1	1	9	6	0	3	6
K01192	1	2	1	1	0	5	0	0	0	2	10	2	0	4	6
K01193	0	0	0	1	0	1	0	0	0	0	2	0	0	0	2
K01194	3	2	2	2	2	3	0	0	0	3	14	3	0	7	7
K01195	6	2	5	9	4	6	0	5	2	7	32	14	0	13	19
K01196	0	0	0	0	0	1	0	0	0	0	1	0	0	0	1
K01197	2	0	4	3	2	4	0	2	0	2	15	4	0	6	9
K01198	11	12	12	16	11	14	0	2	3	6	76	11	0	35	41
K01200	3	5	5	9	3	4	0	3	1	5	29	9	0	13	16
K01201	2	5	7	8	4	9	0	2	4	7	35	13	0	14	21
K01205	0	0	1	0	0	0	0	0	0	0	1	0	0	1	0
K01206	9	13	22	25	5	41	0	6	3	24	115	33	0	44	71
K01207	20	41	40	56	39	51	1	17	15	31	248	63	1	101	146
K01208	1	1	1	8	3	6	0	4	1	1	20	6	0	3	17
K01209	3	14	11	12	3	34	0	5	3	18	77	26	0	28	49
K01214	6	13	21	26	19	35	0	12	8	27	120	47	0	40	80
K01218	0	3	6	3	1	6	0	2	1	4	19	7	0	9	10
K01222	0	0	0	2	0	3	0	0	0	0	5	0	0	0	5
K01224	1	1	2	4	0	7	1	0	0	3	16	3	1	4	11
K01227	0	0	1	0	0	2	0	0	0	1	3	1	0	1	2
K01235	2	4	2	4	4	6	0	2	1	3	22	6	0	8	14
K01236	2	9	11	17	11	23	0	7	4	15	73	26	0	22	51
K01239	10	16	23	24	19	41	1	11	9	37	134	57	1	49	84
K01241	16	17	25	23	28	24	2	8	9	18	135	35	2	58	75
K01243	8	19	22	27	19	32	0	8	10	21	127	39	0	49	78
K01244	0	0	0	1	0	0	0	0	0	0	1	0	0	0	1
K01246	13	24	32	47	32	62	0	17	11	32	210	60	0	69	141
K01247	15	30	25	34	32	39	1	8	10	31	176	49	1	70	105
K01251	29	35	39	53	42	59	1	26	19	43	258	88	1	103	154
K01252	0	0	1	1	0	0	0	0	0	0	2	0	0	1	1
K01254	1	5	4	12	4	9	0	3	3	7	35	13	0	10	25
K01255	40	53	58	80	60	73	2	26	22	55	366	103	2	151	213
K01256	17	32	20	49	29	47	1	15	9	26	195	50	1	69	125
K01258	10	26	14	21	13	24	0	3	7	11	108	21	0	50	58
K01259	16	46	32	55	29	49	1	23	12	35	228	70	1	94	133
K01262	22	36	39	49	41	57	2	18	15	42	246	75	2	97	147
K01263	0	1	0	1	1	0	0	0	0	0	3	0	0	1	2
K01265	28	44	50	65	45	61	1	26	18	48	294	92	1	122	171
K01266	17	32	31	47	17	54	0	16	8	31	198	55	0	80	118
K01267	1	2	3	7	4	5	0	4	1	1	22	6	0	6	16
K01270	0	0	0	1	0	0	0	0	0	0	1	0	0	0	1
K01271	13	19	26	36	19	46	0	20	6	33	159	59	0	58	101
K01273	25	49	47	68	32	76	1	21	16	51	298	88	1	121	176
K01277	0	0	0	3	0	4	0	0	0	0	7	0	0	0	7
K01278	9	26	16	31	22	21	1	9	2	14	126	25	1	51	74
K01281	0	1	1	3	1	1	0	2	0	1	7	3	0	2	5
K01283	11	13	12	16	15	13	2	8	6	12	82	26	2	36	44
K01284	11	14	13	19	15	13	0	3	10	9	85	22	0	38	47
K01286	73	177	98	155	81	198	2	41	41	112	784	194	2	348	434
K01295	18	28	26	37	26	34	1	10	8	23	170	41	1	72	97
K01297	18	24	26	41	22	34	1	7	14	27	166	48	1	68	97
K01299	8	9	16	15	14	22	0	3	0	12	84	15	0	33	51
K01301	1	10	4	8	3	11	0	1	1	3	37	5	0	15	22
K01302	15	30	14	37	21	29	2	12	7	19	148	38	2	59	87
K01303	18	63	26	59	36	68	2	11	13	41	272	65	2	107	163
K01304	3	8	12	10	8	14	0	4	3	12	55	19	0	23	32
K01305	0	0	0	1	0	0	0	0	0	0	1	0	0	0	1
K01309	0	0	0	0	1	0	0	0	0	0	1	0	0	0	1
K01312	0	0	2	2	1	4	0	0	0	2	9	2	0	2	7
K01318	0	2	9	9	10	9	0	4	1	7	39	12	0	11	28
K01322	22	25	28	43	27	36	1	16	12	26	182	54	1	75	106
K01337	0	1	0	6	2	5	0	3	0	3	14	6	0	1	13
K01338	16	38	32	63	33	67	1	19	12	39	250	70	1	86	163
K01341	0	0	0	0	0	1	0	0	0	0	1	0	0	0	1
K01342	0	3	1	3	3	2	0	2	2	2	12	6	0	4	8
K01354	11	15	16	27	17	16	2	9	7	10	104	26	2	42	60
K01356	20	28	32	45	36	55	1	18	10	34	217	62	1	80	136
K01358	36	47	55	87	63	99	1	43	19	74	388	136	1	138	249
K01363	0	0	2	0	0	0	0	0	0	0	2	0	0	2	0
K01372	0	0	0	0	0	2	0	0	0	0	2	0	0	0	2
K01387	0	1	0	0	0	0	0	0	0	0	1	0	0	1	0
K01392	0	1	1	4	1	4	0	1	0	1	11	2	0	2	9
K01400	1	2	2	7	2	3	0	2	2	2	17	6	0	5	12
K01406	102	152	107	158	125	203	1	45	35	130	848	210	1	361	486
K01409	22	34	39	55	39	53	1	19	11	34	243	64	1	95	147
K01410	0	0	1	0	0	1	0	0	0	0	2	0	0	1	1
K01414	2	4	4	9	6	9	0	1	0	5	34	6	0	10	24
K01417	0	6	1	6	1	5	0	0	1	5	19	6	0	7	12
K01419	15	25	31	36	31	41	1	7	7	23	180	37	1	71	108
K01420	11	18	27	35	27	31	1	6	6	16	150	28	1	56	93
K01421	0	0	0	2	0	0	0	1	0	0	2	1	0	0	2
K01423	41	65	60	89	60	98	2	26	20	50	415	96	2	166	247
K01424	6	20	17	26	14	28	1	9	3	14	112	26	1	43	68
K01425	12	18	17	15	15	23	0	4	5	13	100	22	0	47	53
K01426	104	223	214	326	199	347	3	73	57	190	1416	320	3	541	872
K01427	0	1	2	1	0	3	0	1	0	0	7	1	0	3	4
K01428	9	15	16	22	14	17	0	9	3	11	93	23	0	40	53
K01429	8	14	12	23	13	18	0	9	4	7	88	20	0	34	54
K01430	7	13	12	21	13	17	0	8	3	8	83	19	0	32	51
K01431	3	5	4	8	3	13	0	2	3	10	36	15	0	12	24
K01432	12	32	43	42	33	59	1	9	10	36	222	55	1	87	134
K01433	8	14	16	26	13	21	1	9	6	17	99	32	1	38	60
K01434	10	24	21	37	13	38	0	2	5	21	143	28	0	55	88
K01436	0	5	3	0	1	0	0	0	1	0	9	1	0	8	1
K01438	14	28	32	41	22	59	0	6	7	32	196	45	0	74	122
K01439	16	30	35	45	34	60	1	17	9	34	221	60	1	81	139
K01442	2	1	2	2	2	2	0	1	1	4	11	6	0	5	6
K01443	12	17	16	28	18	29	0	7	6	19	120	32	0	45	75
K01444	6	12	9	14	9	14	0	6	2	8	64	16	0	27	37
K01447	26	37	33	66	41	59	1	22	16	41	263	79	1	96	166
K01448	29	49	42	64	42	57	1	27	21	42	284	90	1	120	163
K01449	24	28	22	26	31	17	4	9	11	18	152	38	4	74	74
K01451	6	17	19	29	20	31	0	2	5	13	122	20	0	42	80
K01455	6	19	17	31	16	31	0	8	8	18	120	34	0	42	78
K01457	5	8	12	29	15	14	0	5	3	12	83	20	0	25	58
K01458	21	27	37	35	25	38	1	9	10	31	184	50	1	85	98
K01459	2	3	6	9	8	14	0	2	0	9	42	11	0	11	31
K01460	0	1	0	1	0	1	0	1	0	0	3	1	0	1	2
K01462	25	45	55	71	57	85	1	22	15	52	339	89	1	125	213
K01463	11	24	22	39	21	55	0	12	7	30	172	49	0	57	115
K01464	8	9	19	17	17	25	0	3	3	15	95	21	0	36	59
K01465	33	49	55	78	55	66	2	21	15	44	338	80	2	137	199
K01466	3	3	4	5	3	4	0	2	2	3	22	7	0	10	12
K01467	4	9	7	11	12	7	0	4	4	7	50	15	0	20	30
K01468	13	22	20	28	16	26	0	5	9	21	125	35	0	55	70
K01469	7	9	11	9	8	12	1	3	4	11	57	18	1	27	29
K01470	14	44	34	68	32	90	0	16	7	61	282	84	0	92	190
K01473	7	22	54	74	52	95	0	5	7	41	304	53	0	83	221
K01474	7	23	53	88	57	128	0	5	8	53	356	66	0	83	273
K01475	2	2	3	2	4	4	0	0	0	4	17	4	0	7	10
K01476	9	14	17	22	14	22	0	6	7	12	98	25	0	40	58
K01477	8	7	5	8	4	6	0	6	4	5	38	15	0	20	18
K01478	8	9	12	19	8	16	0	11	5	12	72	28	0	29	43
K01479	6	6	5	8	8	15	0	3	3	9	48	15	0	17	31
K01480	20	28	42	51	27	61	0	18	10	44	229	72	0	90	139
K01481	0	2	1	1	0	0	0	0	0	0	4	0	0	3	1
K01482	2	7	6	8	2	9	0	2	3	6	34	11	0	15	19
K01483	5	10	15	14	5	18	0	2	2	12	67	16	0	30	37
K01484	6	5	9	10	11	6	1	3	4	7	48	14	1	20	27
K01485	4	4	11	19	10	24	0	4	0	11	72	15	0	19	53
K01486	3	3	7	5	4	10	0	2	0	6	32	8	0	13	19
K01487	7	8	15	11	8	13	0	3	2	9	62	14	0	30	32
K01488	17	26	26	33	23	34	0	12	10	24	159	46	0	69	90
K01489	21	26	30	37	27	39	1	12	11	30	181	53	1	77	103
K01490	0	0	0	0	0	1	0	0	0	0	1	0	0	0	1
K01491	19	30	34	47	36	49	1	18	10	35	216	63	1	83	132
K01493	1	5	4	11	4	16	0	3	2	8	41	13	0	10	31
K01494	23	31	33	51	37	54	1	21	12	44	230	77	1	87	142
K01495	23	38	38	63	42	63	1	28	15	48	268	91	1	99	168
K01496	13	19	21	30	27	31	1	11	5	23	142	39	1	53	88
K01497	14	23	28	41	24	48	1	13	8	28	179	49	1	65	113
K01499	2	3	2	5	6	4	0	2	0	3	22	5	0	7	15
K01500	1	2	1	6	3	3	0	2	1	3	16	6	0	4	12
K01501	15	13	18	23	24	22	1	14	4	21	116	39	1	46	69
K01505	3	5	8	11	3	13	0	3	3	3	43	9	0	16	27
K01506	2	2	3	5	4	6	0	2	0	4	22	6	0	7	15
K01507	22	27	38	50	39	52	1	17	12	36	229	65	1	87	141
K01512	6	18	21	27	14	40	0	9	7	25	126	41	0	45	81
K01515	21	32	35	57	34	60	1	21	9	43	240	73	1	88	151
K01518	0	4	1	2	0	4	0	0	0	2	11	2	0	5	6
K01519	0	0	0	0	1	1	0	0	0	0	2	0	0	0	2
K01520	23	28	30	43	32	41	2	15	11	26	199	52	2	81	116
K01521	0	1	1	0	0	2	0	1	0	3	4	4	0	2	2
K01523	16	22	28	33	25	31	1	10	9	23	156	42	1	66	89
K01524	32	48	53	73	49	66	2	27	24	52	323	103	2	133	188
K01525	2	5	4	15	9	11	0	2	0	7	46	9	0	11	35
K01527	0	0	2	0	0	0	0	0	0	0	2	0	0	2	0
K01529	0	4	1	2	0	2	0	1	0	1	9	2	0	5	4
K01531	2	3	1	4	3	7	0	2	1	5	20	8	0	6	14
K01533	41	75	80	125	89	132	2	41	20	74	544	135	2	196	346
K01534	26	47	49	68	50	75	0	19	11	47	315	77	0	122	193
K01535	0	2	0	0	1	4	0	0	0	1	7	1	0	2	5
K01537	5	8	12	14	13	24	0	5	3	16	76	24	0	25	51
K01545	1	6	3	11	4	12	0	1	1	8	37	10	0	10	27
K01546	10	22	16	29	23	35	0	12	8	25	135	45	0	48	87
K01547	12	20	15	31	21	36	0	12	8	20	135	40	0	47	88
K01548	10	17	15	27	16	33	0	10	8	20	118	38	0	42	76
K01551	5	15	15	28	7	23	0	23	5	17	93	45	0	35	58
K01552	1	1	1	2	1	1	0	4	1	4	7	9	0	3	4
K01554	3	2	2	6	3	2	0	8	2	3	18	13	0	7	11
K01555	5	8	11	15	11	15	0	4	3	6	65	13	0	24	41
K01556	14	25	23	29	19	34	1	8	8	27	145	43	1	62	82
K01557	0	0	2	0	0	0	0	0	0	0	2	0	0	2	0
K01560	10	22	31	41	22	56	1	15	8	24	183	47	1	63	119
K01561	7	16	16	29	14	26	0	9	3	11	108	23	0	39	69
K01563	19	23	26	46	32	41	2	26	10	40	189	76	2	68	119
K01565	0	16	13	21	16	46	0	3	1	27	112	31	0	29	83
K01567	0	0	0	0	1	0	0	0	0	0	1	0	0	0	1
K01568	0	0	0	0	0	2	0	0	0	0	2	0	0	0	2
K01569	3	5	8	5	4	6	0	5	6	5	31	16	0	16	15
K01571	0	0	1	1	0	0	0	0	0	0	2	0	0	1	1
K01573	0	0	1	1	0	0	0	0	0	0	2	0	0	1	1
K01574	3	7	6	12	14	19	0	4	2	8	61	14	0	16	45
K01575	1	1	1	5	2	5	0	1	0	6	15	7	0	3	12
K01576	5	15	14	19	9	23	1	5	6	11	86	22	1	34	51
K01577	3	3	6	3	2	7	0	2	2	2	24	6	0	12	12
K01578	3	5	10	10	6	15	0	3	1	6	49	10	0	18	31
K01579	9	15	17	22	19	26	0	13	5	19	108	37	0	41	67
K01580	1	1	1	3	2	1	0	4	1	3	9	8	0	3	6
K01581	13	13	23	27	25	28	1	11	7	21	130	39	1	49	80
K01584	2	5	7	6	4	9	0	1	0	3	33	4	0	14	19
K01585	4	4	6	10	6	8	0	5	2	6	38	13	0	14	24
K01586	33	44	45	63	51	65	2	23	19	44	303	86	2	122	179
K01588	22	30	35	50	38	51	1	15	11	32	227	58	1	87	139
K01589	24	32	32	47	38	47	1	16	12	36	221	64	1	88	132
K01591	19	30	32	44	35	49	1	15	10	36	210	61	1	81	128
K01593	6	18	18	30	13	23	0	5	4	12	108	21	0	42	66
K01595	20	32	35	48	35	53	1	15	13	38	224	66	1	87	136
K01596	18	14	17	20	18	21	0	11	6	15	108	32	0	49	59
K01597	0	2	1	1	1	5	0	0	0	3	10	3	0	3	7
K01598	0	0	3	1	3	1	0	0	0	2	8	2	0	3	5
K01599	20	33	35	47	36	46	1	19	13	34	218	66	1	88	129
K01601	5	10	7	18	14	13	0	6	4	8	67	18	0	22	45
K01602	5	9	7	13	11	6	0	6	4	3	51	13	0	21	30
K01604	3	5	6	3	2	3	0	1	2	6	22	9	0	14	8
K01607	40	90	91	147	91	176	1	48	31	89	636	168	1	221	414
K01608	0	2	3	4	1	1	0	3	1	1	11	5	0	5	6
K01609	21	29	30	40	33	43	1	15	9	31	197	55	1	80	116
K01610	18	20	23	33	29	33	2	11	10	28	158	49	2	61	95
K01611	3	9	10	15	12	18	0	4	5	14	67	23	0	22	45
K01612	1	1	0	1	1	2	0	0	0	0	6	0	0	2	4
K01613	15	29	42	53	37	51	3	14	9	26	230	49	3	86	141
K01616	1	1	1	2	1	1	0	4	1	1	7	6	0	3	4
K01617	2	7	5	7	3	7	0	2	0	3	31	5	0	14	17
K01619	9	16	23	31	19	33	0	9	7	21	131	37	0	48	83
K01620	19	36	34	53	31	56	1	14	12	40	230	66	1	89	140
K01621	10	21	16	24	17	30	0	12	12	27	118	51	0	47	71
K01622	0	1	1	1	0	3	0	0	0	0	6	0	0	2	4
K01623	11	18	17	20	17	24	1	12	10	17	108	39	1	46	61
K01624	18	22	19	32	25	22	0	13	10	12	138	35	0	59	79
K01625	12	21	20	40	28	27	2	7	9	17	150	33	2	53	95
K01626	26	28	36	51	41	48	1	22	11	29	231	62	1	90	140
K01627	15	26	26	44	34	53	1	13	6	29	199	48	1	67	131
K01628	10	18	19	25	12	28	0	8	8	22	112	38	0	47	65
K01631	3	5	7	6	7	1	0	0	1	0	29	1	0	15	14
K01633	17	20	21	36	26	39	1	13	7	21	160	41	1	58	101
K01634	1	5	0	8	1	9	0	0	0	4	24	4	0	6	18
K01635	2	3	4	6	5	7	0	1	2	3	27	6	0	9	18
K01637	14	17	18	28	22	18	1	15	13	16	118	44	1	49	68
K01638	15	23	24	34	28	34	1	12	13	21	159	46	1	62	96
K01639	2	5	2	4	4	3	0	1	1	2	20	4	0	9	11
K01640	17	30	38	55	36	54	0	17	12	28	230	57	0	85	145
K01641	0	2	1	3	2	4	0	0	0	4	12	4	0	3	9
K01644	34	47	53	78	55	78	1	32	19	49	346	100	1	134	211
K01647	29	37	42	61	44	66	1	30	16	47	280	93	1	108	171
K01649	20	35	40	59	42	72	1	15	10	43	269	68	1	95	173
K01652	45	71	84	117	80	120	3	38	24	65	520	127	3	200	317
K01653	13	27	27	43	30	42	1	15	7	29	183	51	1	67	115
K01654	1	1	0	1	1	1	0	0	0	0	5	0	0	2	3
K01655	0	0	1	0	0	1	0	0	0	0	2	0	0	1	1
K01657	19	26	32	47	36	49	1	17	10	28	210	55	1	77	132
K01658	19	26	36	45	33	50	1	18	10	39	210	67	1	81	128
K01659	3	4	2	6	6	8	0	1	2	2	29	5	0	9	20
K01661	1	3	4	6	2	9	0	7	2	5	25	14	0	8	17
K01662	26	35	43	50	44	46	1	26	16	37	245	79	1	104	140
K01663	0	0	1	0	0	0	0	0	0	0	1	0	0	1	0
K01664	7	11	16	19	11	20	0	9	1	15	84	25	0	34	50
K01665	5	6	12	18	9	16	0	7	1	10	66	18	0	23	43
K01666	6	15	7	14	4	13	0	9	4	7	59	20	0	28	31
K01667	0	1	0	1	1	1	0	0	0	0	4	0	0	1	3
K01668	1	2	0	0	0	3	0	0	0	2	6	2	0	3	3
K01669	20	20	33	43	40	30	1	17	11	25	187	53	1	73	113
K01673	59	89	77	121	94	140	1	47	32	96	581	175	1	225	355
K01674	3	3	4	12	10	9	0	4	2	9	41	15	0	10	31
K01676	8	18	17	22	15	20	0	3	6	13	100	22	0	43	57
K01677	1	1	0	2	0	3	0	0	0	2	7	2	0	2	5
K01678	0	0	0	0	1	0	0	0	0	0	1	0	0	0	1
K01679	19	24	33	42	37	42	1	17	12	35	198	64	1	76	121
K01681	14	22	27	36	29	39	1	14	6	24	168	44	1	63	104
K01682	1	1	3	3	5	1	0	0	0	0	14	0	0	5	9
K01684	7	27	27	36	11	51	0	3	3	24	159	30	0	61	98
K01685	11	14	14	20	16	20	0	2	4	12	95	18	0	39	56
K01686	4	10	12	18	10	26	0	4	4	11	80	19	0	26	54
K01687	25	42	42	58	40	62	1	15	14	28	270	57	1	109	160
K01689	28	38	46	61	49	70	1	27	17	46	293	90	1	112	180
K01690	11	10	14	21	18	12	1	5	5	11	87	21	1	35	51
K01692	188	347	289	502	298	530	7	203	114	343	2161	660	7	824	1330
K01693	16	19	30	30	27	29	1	11	7	23	152	41	1	65	86
K01694	0	0	0	0	0	1	0	0	0	0	1	0	0	0	1
K01695	28	32	32	47	35	48	1	14	12	34	223	60	1	92	130
K01696	19	26	30	41	31	44	1	11	11	32	192	54	1	75	116
K01697	7	14	9	17	11	21	0	8	6	13	79	27	0	30	49
K01698	22	32	35	47	36	52	1	19	11	33	225	63	1	89	135
K01699	0	0	3	3	0	3	0	3	0	1	9	4	0	3	6
K01703	21	39	34	55	34	62	1	15	9	34	246	58	1	94	151
K01704	22	40	34	49	35	56	1	14	9	28	237	51	1	96	140
K01705	0	0	1	0	0	1	0	0	0	0	2	0	0	1	1
K01706	1	2	4	6	1	4	0	4	0	0	18	4	0	7	11
K01707	0	1	3	3	1	3	0	2	0	2	11	4	0	4	7
K01708	0	1	3	4	1	1	0	0	0	0	10	0	0	4	6
K01709	8	8	7	13	14	17	0	5	4	13	67	22	0	23	44
K01710	16	29	25	46	31	55	1	15	11	35	203	61	1	70	132
K01711	10	24	24	41	25	51	0	11	8	33	175	52	0	58	117
K01712	14	21	21	26	18	33	0	11	11	22	133	44	0	56	77
K01713	0	0	3	3	1	2	0	0	0	2	9	2	0	3	6
K01714	30	49	51	69	51	93	1	18	18	55	344	91	1	130	213
K01715	7	16	13	19	8	21	0	9	5	14	84	28	0	36	48
K01716	7	13	14	24	14	18	0	9	6	15	90	30	0	34	56
K01719	22	43	43	58	39	61	1	17	16	41	267	74	1	108	158
K01720	7	10	11	13	11	28	0	7	4	13	80	24	0	28	52
K01721	7	13	14	25	15	30	0	14	4	13	104	31	0	34	70
K01724	25	32	41	56	40	56	1	17	11	34	251	62	1	98	152
K01725	6	7	10	14	11	11	0	7	3	6	59	16	0	23	36
K01726	21	30	35	55	35	52	1	18	15	34	229	67	1	86	142
K01727	0	0	0	0	0	1	0	0	0	0	1	0	0	0	1
K01728	0	0	1	1	0	2	0	0	0	1	4	1	0	1	3
K01729	0	7	0	0	0	3	0	0	0	1	10	1	0	7	3
K01730	0	5	2	4	0	8	0	0	0	2	19	2	0	7	12
K01733	27	47	48	65	50	77	1	26	16	55	315	97	1	122	192
K01734	2	2	4	5	3	5	0	2	2	2	21	6	0	8	13
K01735	22	32	41	53	40	49	1	16	12	34	238	62	1	95	142
K01736	24	31	37	50	39	61	1	16	11	40	243	67	1	92	150
K01737	22	41	41	66	41	70	0	19	10	42	281	71	0	104	177
K01738	26	43	44	61	45	63	1	13	14	42	283	69	1	113	169
K01739	13	26	11	30	19	36	0	10	8	25	135	43	0	50	85
K01740	13	23	33	43	23	47	0	11	5	26	182	42	0	69	113
K01743	0	1	1	0	0	0	0	0	0	0	2	0	0	2	0
K01744	1	8	6	4	5	7	0	3	2	6	31	11	0	15	16
K01745	16	22	27	38	23	33	0	7	9	24	159	40	0	65	94
K01749	24	33	41	49	39	53	1	13	14	32	240	59	1	98	141
K01750	1	0	3	3	5	0	0	0	0	1	12	1	0	4	8
K01751	1	3	4	4	3	6	0	0	0	5	21	5	0	8	13
K01752	12	23	18	28	21	22	0	8	9	21	124	38	0	53	71
K01753	1	2	5	6	1	6	0	2	1	4	21	7	0	8	13
K01754	35	66	75	115	76	111	2	25	18	70	480	113	2	176	302
K01755	29	33	38	60	44	71	1	18	11	49	276	78	1	100	175
K01756	23	33	35	52	37	54	1	17	12	37	235	66	1	91	143
K01758	10	11	6	13	12	16	0	3	5	14	68	22	0	27	41
K01759	16	26	30	45	33	48	2	11	10	30	200	51	2	72	126
K01760	31	33	25	39	37	44	1	16	13	31	210	60	1	89	120
K01761	5	5	2	8	7	7	0	2	5	3	34	10	0	12	22
K01768	46	131	169	193	81	328	1	52	37	176	949	265	1	346	602
K01770	12	14	19	30	22	29	1	11	5	20	127	36	1	45	81
K01771	0	0	0	1	0	1	0	1	0	0	2	1	0	0	2
K01772	22	28	38	43	39	51	1	18	13	34	222	65	1	88	133
K01775	22	33	40	60	36	64	1	22	14	36	256	72	1	95	160
K01776	15	20	23	33	27	27	1	16	9	19	146	44	1	58	87
K01777	0	1	1	3	0	5	0	0	0	3	10	3	0	2	8
K01778	23	34	40	51	38	54	1	19	10	31	241	60	1	97	143
K01779	17	20	30	17	22	26	1	8	8	16	133	32	1	67	65
K01781	1	7	2	11	6	8	0	0	1	3	35	4	0	10	25
K01782	7	14	15	19	15	15	1	10	4	8	86	22	1	36	49
K01783	25	32	43	58	42	60	1	22	13	37	261	72	1	100	160
K01784	26	58	70	110	64	137	1	33	24	93	466	150	1	154	311
K01785	16	27	30	42	35	43	1	13	11	34	194	58	1	73	120
K01787	2	1	0	0	0	3	0	0	0	0	6	0	0	3	3
K01788	2	4	2	3	2	6	0	1	2	6	19	9	0	8	11
K01790	18	30	25	50	33	69	1	18	13	44	226	75	1	73	152
K01791	7	18	16	29	18	27	1	5	6	15	116	26	1	41	74
K01792	0	4	6	8	7	2	0	1	0	2	27	3	0	10	17
K01793	0	0	0	2	0	3	0	0	0	3	5	3	0	0	5
K01796	22	41	45	76	44	57	2	26	20	50	287	96	2	108	177
K01798	2	2	3	4	1	5	0	1	2	2	17	5	0	7	10
K01799	4	4	17	10	5	30	0	2	0	6	70	8	0	25	45
K01800	12	17	21	26	24	21	1	8	9	18	122	35	1	50	71
K01801	0	2	5	5	3	8	0	1	0	4	23	5	0	7	16
K01802	7	13	15	21	13	17	0	7	6	12	86	25	0	35	51
K01803	27	32	41	58	38	55	2	18	12	32	253	62	2	100	151
K01804	1	2	2	4	1	6	0	3	2	1	16	6	0	5	11
K01805	3	8	10	17	12	20	0	9	2	14	70	25	0	21	49
K01807	15	17	27	35	31	30	0	13	8	25	155	46	0	59	96
K01808	12	24	27	34	21	40	1	14	8	21	159	43	1	63	95
K01809	10	12	10	19	15	17	1	7	5	12	84	24	1	32	51
K01810	19	25	36	55	40	52	1	17	10	34	228	61	1	80	147
K01811	1	3	3	7	3	13	0	2	1	8	30	11	0	7	23
K01812	11	10	7	13	13	10	1	3	3	11	65	17	1	28	36
K01813	0	0	1	0	0	1	0	0	0	0	2	0	0	1	1
K01814	13	24	30	34	27	41	1	11	8	25	170	44	1	67	102
K01815	5	5	5	6	3	3	0	1	1	1	27	3	0	15	12
K01816	11	23	27	34	23	35	0	12	6	18	153	36	0	61	92
K01817	19	29	29	41	32	44	1	10	9	29	195	48	1	77	117
K01820	2	2	5	5	3	6	0	2	1	2	23	5	0	9	14
K01821	11	25	26	36	27	35	0	11	7	24	160	42	0	62	98
K01822	6	16	10	25	5	23	2	24	7	19	87	50	2	32	53
K01823	5	6	7	18	12	14	0	6	2	10	62	18	0	18	44
K01825	0	0	1	1	0	3	0	0	0	1	5	1	0	1	4
K01826	2	2	2	5	3	5	0	2	1	2	19	5	0	6	13
K01834	11	16	15	23	17	22	1	12	6	19	105	37	1	42	62
K01835	9	16	17	27	14	22	1	10	9	18	106	37	1	42	63
K01838	6	15	17	21	13	24	0	3	6	17	96	26	0	38	58
K01839	6	8	10	14	11	16	0	5	3	11	65	19	0	24	41
K01840	3	8	9	14	5	17	1	8	3	8	57	19	1	20	36
K01841	0	5	4	8	5	16	0	2	2	10	38	14	0	9	29
K01843	8	11	8	16	11	19	0	6	3	8	73	17	0	27	46
K01844	0	1	0	0	0	0	0	0	0	0	1	0	0	1	0
K01845	24	51	63	73	47	96	0	21	15	52	354	88	0	138	216
K01846	0	0	0	0	0	1	0	0	0	0	1	0	0	0	1
K01847	10	15	21	31	20	26	1	15	8	17	124	40	1	46	77
K01848	9	17	13	23	11	27	0	10	5	27	100	42	0	39	61
K01849	8	12	14	23	13	23	0	9	6	18	93	33	0	34	59
K01854	12	13	12	29	23	23	0	10	10	18	112	38	0	37	75
K01856	0	0	3	3	3	7	1	0	0	1	17	1	1	3	13
K01857	7	10	8	14	9	11	0	4	4	4	59	12	0	25	34
K01858	4	10	13	27	11	17	0	10	3	13	82	26	0	27	55
K01865	3	2	2	4	4	6	1	2	3	6	22	11	1	7	14
K01866	24	34	49	57	44	59	1	26	12	41	268	79	1	107	160
K01867	25	37	49	62	44	59	1	21	16	45	277	82	1	111	165
K01868	29	34	50	62	47	68	1	26	13	55	291	94	1	113	177
K01869	24	35	38	56	42	66	2	24	13	52	263	89	2	97	164
K01870	23	32	43	54	42	65	2	21	15	40	261	76	2	98	161
K01872	28	39	53	63	47	66	2	22	15	44	298	81	2	120	176
K01873	20	31	37	49	39	58	1	19	11	38	235	68	1	88	146
K01874	25	37	44	55	46	61	1	25	13	43	269	81	1	106	162
K01875	24	34	53	59	47	68	1	23	14	46	286	83	1	111	174
K01876	24	32	37	52	44	56	1	22	11	44	246	77	1	93	152
K01878	14	23	22	33	29	33	1	9	7	20	155	36	1	59	95
K01879	15	24	25	33	29	33	0	7	8	20	159	35	0	64	95
K01880	4	8	11	20	10	22	0	11	3	19	75	33	0	23	52
K01881	22	35	37	60	42	63	1	23	14	48	260	85	1	94	165
K01883	24	30	36	55	42	57	2	18	13	42	246	73	2	90	154
K01884	5	0	8	0	8	0	0	8	0	8	21	16	0	13	8
K01885	32	44	54	76	61	80	3	27	17	59	350	103	3	130	217
K01886	9	15	20	26	17	35	0	8	4	17	122	29	0	44	78
K01887	26	38	50	61	47	61	1	25	15	48	284	88	1	114	169
K01889	22	33	40	54	41	59	1	21	11	40	250	72	1	95	154
K01890	28	38	43	63	46	65	1	19	16	39	284	74	1	109	174
K01892	23	27	41	50	38	49	1	19	11	37	229	67	1	91	137
K01893	6	11	11	23	13	27	0	8	3	16	91	27	0	28	63
K01894	12	21	20	26	23	16	1	2	6	14	119	22	1	53	65
K01895	21	34	40	61	43	58	1	22	15	39	258	76	1	95	162
K01896	0	1	0	1	1	2	0	1	1	1	5	3	0	1	4
K01897	31	65	67	100	64	105	2	33	24	59	434	116	2	163	269
K01899	0	0	0	0	0	5	0	0	0	1	5	1	0	0	5
K01902	23	33	45	57	44	63	1	23	12	36	266	71	1	101	164
K01903	17	32	39	55	44	53	2	16	9	31	242	56	2	88	152
K01904	2	2	3	5	2	4	0	4	1	1	18	6	0	7	11
K01907	3	10	14	29	16	17	0	9	2	8	89	19	0	27	62
K01908	5	9	8	11	12	13	0	5	2	8	58	15	0	22	36
K01909	4	4	5	9	8	4	0	12	4	4	34	20	0	13	21
K01911	7	6	2	10	1	5	0	6	1	4	31	11	0	15	16
K01912	16	42	48	77	41	87	0	14	16	68	311	98	0	106	205
K01915	53	80	119	161	88	158	1	65	35	111	660	211	1	252	407
K01916	7	17	19	19	16	20	0	11	6	15	98	32	0	43	55
K01918	21	25	35	45	37	45	1	22	12	39	209	73	1	81	127
K01919	16	25	25	43	33	29	1	20	11	22	172	53	1	66	105
K01920	14	22	27	33	28	32	2	12	8	23	158	43	2	63	93
K01921	35	56	51	82	55	83	1	26	21	54	363	101	1	142	220
K01923	20	34	38	58	35	56	1	18	13	34	242	65	1	92	149
K01924	27	39	38	60	41	55	2	19	15	40	262	74	2	104	156
K01925	21	29	34	42	35	40	1	15	11	34	202	60	1	84	117
K01926	1	5	3	4	4	7	0	0	0	2	24	2	0	9	15
K01928	19	28	34	51	35	43	1	16	13	36	211	65	1	81	129
K01929	20	28	37	43	36	47	1	15	11	33	212	59	1	85	126
K01930	0	0	1	0	0	0	0	0	0	0	1	0	0	1	0
K01932	0	0	1	1	0	1	0	0	0	0	3	0	0	1	2
K01933	23	30	36	50	37	52	1	20	13	35	229	68	1	89	139
K01934	21	28	34	50	45	46	1	15	7	29	225	51	1	83	141
K01935	7	17	18	23	17	27	2	9	5	17	111	31	2	42	67
K01937	24	35	42	64	46	60	1	27	15	42	272	84	1	101	170
K01938	6	13	14	24	16	26	0	7	2	13	99	22	0	33	66
K01939	24	35	39	57	46	67	1	22	15	42	269	79	1	98	170
K01940	29	34	40	54	37	65	2	20	14	40	261	74	2	103	156
K01941	0	3	2	14	11	10	0	3	0	3	40	6	0	5	35
K01945	22	33	36	56	40	54	1	19	13	38	242	70	1	91	150
K01949	1	3	4	4	1	10	0	1	0	5	23	6	0	8	15
K01950	9	16	17	27	23	31	1	8	8	21	124	37	1	42	81
K01951	36	56	73	101	60	99	1	36	20	69	426	125	1	165	260
K01952	1	10	6	11	9	10	0	4	1	4	47	9	0	17	30
K01953	48	104	95	148	95	165	5	51	20	109	660	180	5	247	408
K01955	18	25	30	40	32	44	1	15	10	27	190	52	1	73	116
K01956	17	29	31	46	38	49	1	18	10	33	211	61	1	77	133
K01958	3	6	4	14	10	13	0	5	1	3	50	9	0	13	37
K01959	0	1	0	0	0	1	0	0	0	0	2	0	0	1	1
K01960	0	0	0	0	0	1	0	0	0	1	1	1	0	0	1
K01961	20	37	44	66	37	72	1	16	12	44	277	72	1	101	175
K01962	17	30	33	46	39	49	2	10	9	33	216	52	2	80	134
K01963	20	27	34	44	36	46	1	10	9	31	208	50	1	81	126
K01965	8	12	12	18	14	11	1	4	2	8	76	14	1	32	43
K01966	15	20	21	32	20	25	1	12	8	15	134	35	1	56	77
K01968	8	13	12	15	14	11	1	1	4	7	74	12	1	33	40
K01969	18	30	44	60	44	48	1	18	13	24	245	55	1	92	152
K01970	2	4	2	5	2	5	0	7	2	7	20	16	0	8	12
K01971	26	35	35	63	39	65	0	34	26	57	263	117	0	96	167
K01972	28	35	47	65	50	77	1	24	14	52	303	90	1	110	192
K01974	1	3	7	9	11	6	1	3	0	4	38	7	1	11	26
K01975	14	32	28	44	23	37	0	8	9	26	178	43	0	74	104
K01989	2	4	16	11	26	35	0	0	1	6	94	7	0	22	72
K01990	101	195	212	346	216	388	4	105	61	244	1462	410	4	508	950
K01991	35	71	81	112	79	117	4	26	23	83	499	132	4	187	308
K01992	47	101	110	168	109	207	0	49	36	135	742	220	0	258	484
K01993	8	22	28	29	19	43	0	6	7	31	149	44	0	58	91
K01994	11	14	19	35	13	28	1	10	7	21	121	38	1	44	76
K01995	32	91	144	158	96	200	0	23	34	85	721	142	0	267	454
K01996	31	96	143	156	98	189	0	22	30	77	713	129	0	270	443
K01997	50	137	194	232	129	276	0	51	52	138	1018	241	0	381	637
K01998	39	106	166	181	106	227	0	28	38	112	825	178	0	311	514
K01999	75	198	256	310	186	312	0	54	89	157	1337	300	0	529	808
K02000	2	1	8	7	1	9	0	1	0	5	28	6	0	11	17
K02001	2	1	7	7	1	10	0	1	0	5	28	6	0	10	18
K02002	2	3	7	9	1	11	0	1	0	7	33	8	0	12	21
K02003	76	133	126	225	144	235	3	52	30	144	942	226	3	335	604
K02004	110	581	345	735	315	769	4	220	141	509	2859	870	4	1036	1819
K02005	54	109	102	177	95	193	1	34	33	120	731	187	1	265	465
K02006	1	2	2	2	1	3	0	2	1	2	11	5	0	5	6
K02007	1	3	4	6	4	6	0	2	1	3	24	6	0	8	16
K02008	1	3	4	3	4	5	0	3	2	2	20	7	0	8	12
K02009	0	0	0	0	0	2	0	1	0	2	2	3	0	0	2
K02010	8	21	40	41	18	65	0	6	4	36	193	46	0	69	124
K02011	8	19	47	43	24	76	1	10	3	35	218	48	1	74	143
K02012	10	27	47	51	31	77	1	10	7	42	244	59	1	84	159
K02013	21	37	46	57	43	45	1	18	9	35	250	62	1	104	145
K02014	490	718	505	653	531	574	45	178	243	371	3516	792	45	1713	1758
K02015	21	38	47	66	50	52	2	17	14	48	276	79	2	106	168
K02016	28	55	54	96	55	86	2	29	15	58	376	102	2	137	237
K02017	6	10	10	19	10	21	2	5	3	11	78	19	2	26	50
K02018	9	16	19	35	18	29	2	7	5	16	128	28	2	44	82
K02019	8	13	16	22	14	24	2	5	1	8	99	14	2	37	60
K02020	22	35	39	49	36	59	2	12	10	25	242	47	2	96	144
K02021	0	1	3	2	1	5	0	0	0	1	12	1	0	4	8
K02022	4	13	11	13	10	18	0	4	8	8	69	20	0	28	41
K02024	0	0	1	2	2	0	0	1	0	0	5	1	0	1	4
K02025	20	33	69	99	35	121	0	29	17	87	377	133	0	122	255
K02026	18	27	61	85	27	103	0	28	17	74	321	119	0	106	215
K02027	17	24	57	89	32	113	0	22	10	81	332	113	0	98	234
K02028	20	29	43	53	30	60	0	20	10	34	235	64	0	92	143
K02029	14	20	55	72	42	96	0	20	4	46	299	70	0	89	210
K02030	23	52	90	109	72	124	0	41	15	65	470	121	0	165	305
K02031	44	101	159	203	96	293	0	25	31	163	896	219	0	304	592
K02032	43	93	160	214	99	292	0	30	36	155	901	221	0	296	605
K02033	50	108	189	258	121	364	0	55	31	233	1090	319	0	347	743
K02034	52	110	188	248	119	362	0	51	34	222	1079	307	0	350	729
K02035	52	166	257	357	148	502	0	59	43	316	1482	418	0	475	1007
K02036	18	26	43	50	39	59	1	17	9	40	236	66	1	87	148
K02037	17	25	36	50	36	48	1	19	7	33	213	59	1	78	134
K02038	18	24	39	48	38	52	1	16	7	33	220	56	1	81	138
K02039	26	28	40	56	38	57	1	26	14	42	246	82	1	94	151
K02040	30	36	57	78	64	85	2	34	14	60	352	108	2	123	227
K02041	15	13	27	26	28	19	0	4	4	13	128	21	0	55	73
K02042	19	20	46	45	39	35	0	9	6	16	204	31	0	85	119
K02043	3	4	9	9	7	5	0	1	4	3	37	8	0	16	21
K02044	17	29	49	57	43	45	0	13	7	29	240	49	0	95	145
K02045	5	11	13	21	13	17	0	7	3	9	80	19	0	29	51
K02046	4	10	11	20	13	21	0	7	3	11	79	21	0	25	54
K02047	4	11	13	19	12	20	0	8	3	11	79	22	0	28	51
K02049	22	56	66	97	54	140	0	17	13	58	435	88	0	144	291
K02050	51	104	140	201	128	266	0	50	33	149	890	232	0	295	595
K02051	45	105	140	201	118	284	0	44	28	151	893	223	0	290	603
K02052	12	25	47	47	16	68	0	6	6	44	215	56	0	84	131
K02053	14	23	40	51	18	95	0	8	8	56	241	72	0	77	164
K02054	4	11	21	17	5	41	0	3	0	21	99	24	0	36	63
K02055	7	18	42	51	14	89	0	11	4	48	221	63	0	67	154
K02056	10	17	29	37	18	34	0	7	5	25	145	37	0	56	89
K02057	6	5	10	10	3	7	0	6	1	4	41	11	0	21	20
K02058	4	5	7	8	3	7	0	3	1	5	34	9	0	16	18
K02062	0	0	2	1	0	3	0	0	0	2	6	2	0	2	4
K02063	1	1	3	2	1	2	0	0	0	1	10	1	0	5	5
K02064	1	1	3	2	2	2	0	0	0	1	11	1	0	5	6
K02065	25	52	54	78	51	95	2	31	13	56	357	100	2	131	224
K02066	48	71	84	130	83	124	2	93	51	111	542	255	2	203	337
K02067	80	108	118	218	119	153	2	217	96	150	798	463	2	306	490
K02068	1	1	2	2	0	2	0	1	0	3	8	4	0	4	4
K02069	1	1	1	1	1	2	0	4	3	2	7	9	0	3	4
K02071	0	0	2	1	3	5	0	1	0	1	11	2	0	2	9
K02072	0	2	1	5	9	7	0	1	0	2	24	3	0	3	21
K02073	1	2	2	6	8	4	0	5	1	3	23	9	0	5	18
K02074	3	6	9	9	9	13	0	2	2	7	49	11	0	18	31
K02075	3	5	8	12	7	12	0	7	4	5	47	16	0	16	31
K02077	2	5	8	11	9	10	0	5	2	6	45	13	0	15	30
K02078	62	91	108	158	107	180	4	53	41	135	710	229	4	261	445
K02080	0	1	0	0	0	0	0	0	1	0	1	1	0	1	0
K02081	1	0	1	1	2	2	0	1	0	1	7	2	0	2	5
K02082	2	0	1	2	1	2	0	2	0	0	8	2	0	3	5
K02083	2	2	5	5	5	3	0	1	2	1	22	4	0	9	13
K02084	0	0	0	2	0	3	0	0	0	2	5	2	0	0	5
K02086	1	2	2	3	3	0	0	1	1	1	11	3	0	5	6
K02099	0	0	1	1	1	3	0	0	0	1	6	1	0	1	5
K02100	1	2	1	1	1	6	0	0	2	3	12	5	0	4	8
K02101	0	0	0	1	0	1	0	0	0	0	2	0	0	0	2
K02103	0	2	0	0	0	3	0	0	0	0	5	0	0	2	3
K02106	2	2	3	7	6	8	0	4	3	4	28	11	0	7	21
K02107	0	0	0	0	0	1	0	0	0	1	1	1	0	0	1
K02108	19	34	36	56	41	65	2	17	13	38	253	68	2	89	162
K02109	36	51	58	79	63	86	2	30	17	58	375	105	2	145	228
K02110	15	24	32	46	32	47	1	17	10	31	197	58	1	71	125
K02111	25	29	38	55	42	58	1	20	12	37	248	69	1	92	155
K02112	18	30	31	48	34	57	1	19	8	38	219	65	1	79	139
K02113	23	31	34	50	40	52	1	20	11	37	231	68	1	88	142
K02114	19	31	36	48	35	52	1	16	9	32	222	57	1	86	135
K02115	23	34	31	55	35	51	1	20	11	35	230	66	1	88	141
K02116	12	25	21	30	23	34	2	11	10	29	147	50	2	58	87
K02117	0	0	1	0	0	1	0	0	0	0	2	0	0	1	1
K02118	0	0	0	0	0	1	0	0	0	0	1	0	0	0	1
K02119	0	0	0	0	0	1	0	0	0	0	1	0	0	0	1
K02120	0	0	1	0	0	1	0	0	0	0	2	0	0	1	1
K02121	0	0	0	0	0	1	0	0	0	0	1	0	0	0	1
K02122	0	0	0	0	0	1	0	0	0	0	1	0	0	0	1
K02123	0	0	0	1	0	1	0	0	0	0	2	0	0	0	2
K02124	0	0	2	0	0	2	0	0	0	0	4	0	0	2	2
K02126	0	0	1	1	0	3	0	1	0	3	5	4	0	1	4
K02128	1	2	8	4	10	10	0	0	0	3	35	3	0	11	24
K02132	1	5	2	3	2	9	0	2	3	4	22	9	0	8	14
K02133	5	9	7	12	11	13	0	2	2	4	57	8	0	21	36
K02135	0	0	1	0	0	0	0	0	0	0	1	0	0	1	0
K02136	0	0	0	0	0	1	0	0	0	0	1	0	0	0	1
K02137	0	0	0	0	1	0	0	0	0	0	1	0	0	0	1
K02144	0	0	0	0	1	1	0	0	0	0	2	0	0	0	2
K02146	0	0	1	0	0	1	0	0	0	0	2	0	0	1	1
K02147	0	0	0	0	1	0	0	0	0	0	1	0	0	0	1
K02148	0	0	1	0	0	1	0	0	0	0	2	0	0	1	1
K02149	0	0	0	0	0	1	0	0	0	0	1	0	0	0	1
K02150	0	0	1	0	0	0	0	0	0	0	1	0	0	1	0
K02152	0	0	0	0	1	0	0	0	0	0	1	0	0	0	1
K02154	0	0	1	0	3	2	0	0	0	0	6	0	0	1	5
K02155	0	0	1	0	0	0	0	0	0	0	1	0	0	1	0
K02160	23	30	33	52	38	56	1	14	10	35	233	59	1	86	146
K02164	3	6	4	7	4	6	0	8	4	6	30	18	0	13	17
K02167	10	15	24	16	4	20	2	2	3	15	91	20	2	49	40
K02168	0	0	0	1	0	1	0	1	0	1	2	2	0	0	2
K02169	2	7	8	12	9	13	0	2	1	5	51	8	0	17	34
K02170	2	3	2	3	1	2	0	0	0	0	13	0	0	7	6
K02171	26	58	34	57	27	68	1	38	22	43	271	103	1	118	152
K02172	18	32	14	29	17	33	1	10	9	18	144	37	1	64	79
K02179	0	0	1	0	0	0	0	0	0	0	1	0	0	1	0
K02180	0	0	0	0	0	1	0	0	0	0	1	0	0	0	1
K02182	11	13	23	20	8	28	0	8	5	14	103	27	0	47	56
K02183	0	0	0	0	1	2	0	0	0	0	3	0	0	0	3
K02188	0	1	3	3	3	8	0	1	0	5	18	6	0	4	14
K02189	4	5	10	9	7	10	1	4	0	10	46	14	1	19	26
K02192	14	16	22	31	23	25	0	12	12	18	131	42	0	52	79
K02193	15	20	21	31	23	29	1	6	6	17	140	29	1	56	83
K02194	16	28	28	38	24	43	1	12	8	21	178	41	1	72	105
K02195	17	30	29	36	24	41	2	13	11	26	179	50	2	76	101
K02196	8	15	16	22	16	22	1	7	7	14	100	28	1	39	60
K02197	17	26	27	38	26	45	1	14	9	23	180	46	1	70	109
K02198	18	27	26	34	25	42	1	10	10	24	173	44	1	71	101
K02199	70	115	111	188	121	197	2	62	30	122	804	214	2	296	506
K02200	18	27	28	35	28	26	1	10	8	23	163	41	1	73	89
K02201	0	0	0	0	0	1	0	0	0	0	1	0	0	0	1
K02202	0	0	0	0	0	1	0	0	0	0	1	0	0	0	1
K02203	0	0	2	6	3	5	0	2	0	4	16	6	0	2	14
K02204	14	21	24	33	26	35	1	11	9	21	154	41	1	59	94
K02208	0	0	0	0	0	1	0	0	0	0	1	0	0	0	1
K02210	0	0	1	0	0	0	0	0	0	0	1	0	0	1	0
K02212	0	0	1	0	0	0	0	0	0	0	1	0	0	1	0
K02214	0	0	1	0	0	0	0	0	0	0	1	0	0	1	0
K02217	0	4	5	2	1	9	0	1	1	3	21	5	0	9	12
K02219	0	0	0	0	0	1	0	0	0	0	1	0	0	0	1
K02221	14	24	27	33	28	32	2	13	10	25	160	48	2	65	93
K02224	7	7	16	17	17	17	1	16	3	17	82	36	1	30	51
K02225	5	8	11	7	12	6	1	5	2	9	50	16	1	24	25
K02226	12	21	31	29	20	33	1	14	7	31	147	52	1	64	82
K02227	9	16	20	21	18	23	1	12	3	20	108	35	1	45	62
K02228	5	7	7	8	8	4	1	8	1	8	40	17	1	19	20
K02229	4	6	8	8	10	5	1	8	4	7	42	19	1	18	23
K02230	4	6	12	12	4	9	1	7	1	9	48	17	1	22	25
K02231	9	13	21	22	18	23	1	15	4	26	107	45	1	43	63
K02232	12	14	18	23	14	21	2	10	5	21	104	36	2	44	58
K02233	12	13	23	24	22	25	1	14	6	29	120	49	1	48	71
K02234	10	22	37	38	31	35	1	13	7	19	174	39	1	69	104
K02237	5	13	12	27	17	28	0	9	2	12	102	23	0	30	72
K02238	34	49	58	80	69	85	1	24	16	56	376	96	1	141	234
K02241	0	1	1	2	3	0	0	0	0	0	7	0	0	2	5
K02242	21	28	40	51	38	48	1	16	13	37	227	66	1	89	137
K02243	1	1	1	2	0	3	0	0	0	1	8	1	0	3	5
K02244	0	0	1	0	0	0	0	0	0	0	1	0	0	1	0
K02256	1	1	2	0	3	4	0	0	0	1	11	1	0	4	7
K02257	21	28	38	57	39	49	1	17	14	31	233	62	1	87	145
K02258	16	19	26	28	26	30	1	11	8	21	146	40	1	61	84
K02259	21	32	37	52	38	52	1	21	13	37	233	71	1	90	142
K02261	0	0	1	0	1	0	0	0	0	0	2	0	0	1	1
K02262	0	0	2	2	0	5	0	0	0	0	9	0	0	2	7
K02266	0	0	1	0	0	0	0	0	0	0	1	0	0	1	0
K02267	0	0	1	0	1	0	0	0	0	0	2	0	0	1	1
K02274	16	22	33	47	32	55	1	21	10	31	206	62	1	71	134
K02275	20	31	41	65	45	74	1	17	10	48	277	75	1	92	184
K02276	22	31	37	62	44	77	1	23	12	47	274	82	1	90	183
K02277	5	12	14	22	9	34	0	6	3	24	96	33	0	31	65
K02278	16	25	25	29	29	38	2	7	9	31	164	47	2	66	96
K02279	32	39	39	46	42	61	2	17	19	48	261	84	2	110	149
K02280	27	31	35	40	37	48	2	12	14	41	220	67	2	93	125
K02281	13	13	18	23	18	19	1	7	10	17	105	34	1	44	60
K02282	19	25	32	48	35	51	2	9	10	35	212	54	2	76	134
K02283	17	29	28	48	35	56	2	14	10	36	215	60	2	74	139
K02288	0	0	0	1	0	0	0	0	0	0	1	0	0	0	1
K02291	21	28	27	55	38	43	2	18	12	41	214	71	2	76	136
K02293	0	0	0	1	0	0	0	0	0	0	1	0	0	0	1
K02294	5	11	14	22	11	35	0	7	5	20	98	32	0	30	68
K02297	1	3	4	0	5	5	0	0	0	2	18	2	0	8	10
K02298	0	3	2	1	3	5	0	0	0	0	14	0	0	5	9
K02299	0	3	3	1	4	6	0	0	0	2	17	2	0	6	11
K02300	0	5	3	1	3	6	0	0	0	1	18	1	0	8	10
K02302	4	8	10	13	10	14	0	4	3	8	59	15	0	22	37
K02303	28	41	42	60	47	53	4	18	11	32	275	61	4	111	160
K02304	8	13	15	18	13	26	1	4	4	20	94	28	1	36	57
K02305	1	3	2	9	4	3	0	2	2	1	22	5	0	6	16
K02313	23	35	49	59	46	67	1	22	13	49	280	84	1	107	172
K02314	31	38	48	71	59	68	1	28	16	41	316	85	1	117	198
K02315	0	3	2	5	0	7	0	1	0	1	17	2	0	5	12
K02316	32	44	48	71	53	81	2	22	14	48	331	84	2	124	205
K02321	0	0	0	0	0	1	0	0	0	0	1	0	0	0	1
K02324	0	0	0	0	0	1	0	0	0	0	1	0	0	0	1
K02325	0	0	2	0	0	0	0	0	0	0	2	0	0	2	0
K02326	0	0	0	0	0	1	0	0	0	0	1	0	0	0	1
K02327	0	0	0	0	0	1	0	0	0	0	1	0	0	0	1
K02328	0	0	3	0	0	0	0	0	0	0	3	0	0	3	0
K02334	1	0	1	3	1	0	0	1	0	0	6	1	0	2	4
K02335	23	32	39	56	37	57	1	17	10	37	245	64	1	94	150
K02336	0	0	1	1	0	2	0	0	0	3	4	3	0	1	3
K02337	20	33	36	56	40	58	1	20	14	41	244	75	1	89	154
K02338	30	38	42	61	48	74	1	23	13	53	294	89	1	110	183
K02339	12	19	25	29	27	26	1	7	7	15	139	29	1	56	82
K02340	21	31	37	53	38	51	1	15	11	29	232	55	1	89	142
K02341	19	26	33	45	36	46	1	13	7	27	206	47	1	78	127
K02342	28	52	49	75	52	65	2	27	16	43	323	86	2	129	192
K02343	20	29	36	54	39	52	1	20	11	32	231	63	1	85	145
K02346	21	29	38	52	35	53	1	17	12	29	229	58	1	88	140
K02347	6	11	10	11	10	22	0	3	3	19	70	25	0	27	43
K02348	5	7	4	10	6	10	0	5	1	4	42	10	0	16	26
K02350	0	0	0	0	0	1	0	0	0	0	1	0	0	0	1
K02351	3	4	5	11	7	11	0	7	4	7	41	18	0	12	29
K02355	32	56	62	90	71	105	1	35	17	62	417	114	1	150	266
K02356	24	31	39	62	40	66	1	20	11	42	263	73	1	94	168
K02357	21	29	39	54	38	58	1	17	12	38	240	67	1	89	150
K02358	19	35	48	62	48	64	1	22	14	43	277	79	1	102	174
K02359	0	0	0	0	0	1	0	0	0	1	1	1	0	0	1
K02361	1	2	4	6	2	4	0	4	2	3	19	9	0	7	12
K02362	3	7	4	6	3	5	0	4	4	2	28	10	0	14	14
K02363	0	0	1	1	0	0	0	0	0	0	2	0	0	1	1
K02365	0	0	4	0	0	1	0	0	0	0	5	0	0	4	1
K02371	6	6	10	9	10	13	0	2	3	6	54	11	0	22	32
K02372	27	39	48	75	61	80	1	24	15	56	331	95	1	114	216
K02377	10	15	20	29	22	45	0	7	7	33	141	47	0	45	96
K02379	16	24	19	26	19	27	0	8	9	12	131	29	0	59	72
K02380	0	2	1	5	0	8	0	0	0	3	16	3	0	3	13
K02381	0	0	1	0	0	1	0	0	0	1	2	1	0	1	1
K02383	6	7	9	14	6	19	0	5	3	13	61	21	0	22	39
K02385	1	2	2	5	2	8	0	2	0	3	20	5	0	5	15
K02386	16	24	28	40	33	38	1	12	9	28	180	49	1	68	111
K02387	15	31	26	46	35	48	1	12	8	29	202	49	1	72	129
K02388	18	37	30	46	34	50	1	11	8	29	216	48	1	85	130
K02389	18	30	30	49	33	45	1	11	12	27	206	50	1	78	127
K02390	20	31	35	46	35	49	0	17	11	33	216	61	0	86	130
K02391	16	33	31	47	39	47	1	13	9	28	214	50	1	80	133
K02392	16	25	26	41	28	41	1	10	8	26	178	44	1	67	110
K02393	19	22	29	46	33	46	1	12	10	29	196	51	1	70	125
K02394	20	31	32	49	36	43	1	19	12	30	212	61	1	83	128
K02395	16	29	30	42	32	47	1	13	9	24	197	46	1	75	121
K02396	20	30	33	48	37	50	1	16	10	31	219	57	1	83	135
K02397	7	13	17	28	21	33	0	6	2	16	119	24	0	37	82
K02398	8	14	12	19	18	22	1	4	3	15	94	22	1	34	59
K02399	1	5	8	8	7	14	0	3	0	9	43	12	0	14	29
K02400	13	25	24	38	33	42	0	10	8	26	175	44	0	62	113
K02401	14	24	27	40	28	41	2	13	9	26	176	48	2	65	109
K02402	2	4	7	9	12	3	0	2	0	1	37	3	0	13	24
K02403	1	1	4	4	6	2	0	1	0	0	18	1	0	6	12
K02404	4	13	18	26	13	27	0	9	2	23	101	34	0	35	66
K02405	11	17	18	36	28	42	1	10	2	23	153	35	1	46	106
K02406	31	34	52	87	66	87	1	35	9	46	358	90	1	117	240
K02407	10	16	19	25	24	32	2	11	3	19	128	33	2	45	81
K02408	17	31	28	43	33	49	1	13	8	28	202	49	1	76	125
K02409	18	32	33	47	38	54	1	13	13	34	223	60	1	83	139
K02410	18	27	34	49	35	47	1	14	10	34	211	58	1	79	131
K02411	8	19	25	32	24	30	1	8	4	20	139	32	1	52	86
K02412	8	18	23	28	23	29	1	7	5	20	130	32	1	49	80
K02413	9	15	21	32	21	38	0	6	3	21	136	30	0	45	91
K02414	17	19	21	31	25	35	0	7	5	22	148	34	0	57	91
K02415	19	33	39	59	38	59	1	16	11	39	248	66	1	91	156
K02416	17	26	26	46	32	41	1	13	9	26	189	48	1	69	119
K02417	20	34	39	64	45	58	1	22	12	39	261	73	1	93	167
K02418	13	24	25	41	33	35	1	13	7	25	172	45	1	62	109
K02419	17	26	29	45	33	45	1	12	9	30	196	51	1	72	123
K02420	15	32	29	44	32	50	1	13	9	29	203	51	1	76	126
K02421	17	30	26	41	34	47	1	12	9	30	196	51	1	73	122
K02422	6	14	17	23	19	30	1	9	3	16	110	28	1	37	72
K02423	1	4	7	9	7	7	0	3	0	3	35	6	0	12	23
K02424	1	1	1	2	1	1	0	3	1	1	7	5	0	3	4
K02426	15	18	17	27	20	23	1	13	9	15	121	37	1	50	70
K02427	16	18	26	32	28	29	1	10	6	22	150	38	1	60	89
K02428	22	28	37	48	40	51	1	16	11	34	227	61	1	87	139
K02429	11	13	14	17	14	12	1	7	10	9	82	26	1	38	43
K02431	4	4	10	6	6	9	0	1	1	5	39	7	0	18	21
K02433	22	43	50	63	42	81	1	18	12	44	302	74	1	115	186
K02434	24	32	35	47	37	55	1	18	12	34	231	64	1	91	139
K02435	21	33	40	43	37	56	2	17	13	33	232	63	2	94	136
K02437	24	40	34	55	40	64	1	20	15	49	258	84	1	98	159
K02438	2	1	5	7	6	7	1	3	1	7	29	11	1	8	20
K02439	0	0	2	1	2	1	0	0	0	1	6	1	0	2	4
K02440	1	4	4	7	4	11	0	3	1	4	31	8	0	9	22
K02441	0	0	2	2	0	2	0	0	0	2	6	2	0	2	4
K02444	3	5	11	18	8	13	0	0	2	9	58	11	0	19	39
K02445	2	1	0	1	3	0	0	1	1	1	7	3	0	3	4
K02446	1	2	1	3	1	4	0	4	1	2	12	7	0	4	8
K02448	5	10	8	22	9	15	0	11	5	10	69	26	0	23	46
K02450	7	21	16	34	26	35	0	10	7	22	139	39	0	44	95
K02451	0	0	3	4	3	0	0	2	0	2	10	4	0	3	7
K02452	12	16	17	34	23	26	0	10	6	16	128	32	0	45	83
K02453	17	20	39	59	41	57	1	17	8	33	234	58	1	76	157
K02454	9	15	33	52	37	54	1	15	4	28	201	47	1	57	143
K02455	6	15	12	32	25	19	1	6	4	15	110	25	1	33	76
K02456	22	38	65	95	90	119	1	27	9	99	430	135	1	125	304
K02457	8	10	14	23	20	23	0	5	6	15	98	26	0	32	66
K02458	11	14	23	31	27	31	1	11	8	22	138	41	1	48	89
K02459	14	15	23	39	30	36	1	14	8	25	158	47	1	52	105
K02460	11	15	28	39	33	36	0	15	10	27	162	52	0	54	108
K02461	7	13	21	26	21	25	0	9	7	21	113	37	0	41	72
K02462	12	12	21	27	22	25	1	11	7	19	120	37	1	45	74
K02463	7	7	10	14	12	6	1	6	5	6	57	17	1	24	32
K02469	17	28	31	45	36	49	1	16	9	32	207	57	1	76	130
K02470	17	27	31	44	30	43	1	13	9	25	193	47	1	75	117
K02471	15	28	22	37	27	41	0	12	15	28	170	55	0	65	105
K02472	7	3	5	8	7	8	1	4	2	6	39	12	1	15	23
K02473	1	5	1	5	2	4	0	0	1	3	18	4	0	7	11
K02474	7	13	8	14	13	16	1	3	3	11	72	17	1	28	43
K02475	0	0	0	1	0	0	0	1	0	0	1	1	0	0	1
K02476	2	2	2	5	3	2	0	7	2	2	16	11	0	6	10
K02477	32	82	57	86	38	92	2	24	27	53	389	104	2	171	216
K02478	31	67	42	73	32	79	2	22	21	48	326	91	2	140	184
K02480	9	23	11	32	15	45	0	16	11	25	135	52	0	43	92
K02481	4	27	16	47	12	70	1	6	4	23	177	33	1	47	129
K02482	7	50	35	66	19	79	0	15	4	34	256	53	0	92	164
K02483	174	246	216	351	257	311	2	148	106	258	1557	512	2	636	919
K02484	13	35	25	47	29	47	0	24	10	35	196	69	0	73	123
K02488	28	52	58	80	53	70	0	23	27	62	341	112	0	138	203
K02490	0	1	1	4	0	5	0	0	0	2	11	2	0	2	9
K02492	8	21	23	28	18	33	0	12	6	20	131	38	0	52	79
K02493	18	30	36	48	41	47	1	17	11	34	221	62	1	84	136
K02494	2	5	6	8	8	7	0	0	0	3	36	3	0	13	23
K02495	38	57	55	77	62	90	2	26	16	52	381	94	2	150	229
K02496	2	3	6	7	8	4	0	0	0	1	30	1	0	11	19
K02497	1	2	3	3	1	6	0	2	1	5	16	8	0	6	10
K02498	10	15	19	23	21	21	0	7	1	16	109	24	0	44	65
K02499	1	1	4	5	0	3	0	1	0	3	14	4	0	6	8
K02500	23	30	36	49	37	53	1	17	10	29	229	56	1	89	139
K02501	18	29	36	45	37	49	1	15	10	30	215	55	1	83	131
K02502	9	16	17	24	20	19	1	4	4	10	106	18	1	42	63
K02503	19	38	45	60	40	71	1	18	14	44	274	76	1	102	171
K02506	0	0	0	1	0	0	0	0	0	0	1	0	0	0	1
K02509	3	4	3	6	2	10	0	2	1	4	28	7	0	10	18
K02510	19	42	48	65	32	98	0	13	9	49	304	71	0	109	195
K02516	0	0	1	0	0	0	0	0	0	0	1	0	0	1	0
K02517	13	22	29	51	28	50	0	12	7	35	193	54	0	64	129
K02518	24	43	38	57	44	59	2	20	11	37	267	68	2	105	160
K02519	22	32	41	53	38	57	1	21	13	42	244	76	1	95	148
K02520	21	29	40	49	40	58	1	19	12	41	238	72	1	90	147
K02521	0	0	0	1	0	1	0	0	0	0	2	0	0	0	2
K02523	17	22	24	37	30	43	1	8	8	22	174	38	1	63	110
K02525	0	0	1	0	0	2	0	0	0	1	3	1	0	1	2
K02526	0	0	0	0	1	0	0	0	0	0	1	0	0	0	1
K02527	21	25	34	45	36	43	0	14	10	34	204	58	0	80	124
K02528	22	28	34	49	40	55	1	18	12	35	229	65	1	84	144
K02529	58	71	81	102	71	82	5	44	36	75	470	155	5	210	255
K02533	17	25	27	34	32	31	1	9	8	22	167	39	1	69	97
K02535	8	16	18	30	23	32	0	7	4	19	127	30	0	42	85
K02536	13	27	34	47	38	52	0	13	11	34	211	58	0	74	137
K02537	0	0	1	0	0	0	0	0	0	0	1	0	0	1	0
K02540	0	0	0	0	0	1	0	0	0	0	1	0	0	0	1
K02541	0	0	0	0	0	1	0	0	0	0	1	0	0	0	1
K02542	0	0	1	0	1	1	0	0	0	0	3	0	0	1	2
K02548	1	3	6	9	5	9	0	5	2	8	33	15	0	10	23
K02549	2	6	4	12	2	11	0	6	2	6	37	14	0	12	25
K02551	1	3	4	6	2	6	0	6	3	5	22	14	0	8	14
K02552	0	0	0	1	0	1	0	0	0	2	2	2	0	0	2
K02553	2	4	5	9	6	4	0	5	2	3	30	10	0	11	19
K02554	7	16	12	26	12	26	0	7	6	16	99	29	0	35	64
K02555	0	0	0	0	0	1	0	0	0	0	1	0	0	0	1
K02556	20	35	39	63	46	69	1	19	11	46	273	76	1	94	178
K02557	21	42	47	77	47	80	1	15	13	51	315	79	1	110	204
K02558	4	13	6	18	10	17	0	3	1	7	68	11	0	23	45
K02563	21	28	35	47	32	48	1	17	10	32	212	59	1	84	127
K02564	5	13	13	18	13	27	0	8	5	18	89	31	0	31	58
K02566	1	3	4	6	5	8	0	4	2	5	27	11	0	8	19
K02567	1	4	5	10	5	6	0	2	3	2	31	7	0	10	21
K02568	1	5	5	10	6	6	0	2	3	3	33	8	0	11	22
K02569	1	2	2	4	2	2	0	0	2	1	13	3	0	5	8
K02570	1	2	2	6	3	3	0	1	2	1	17	4	0	5	12
K02571	1	2	2	3	2	1	0	0	2	1	11	3	0	5	6
K02572	0	0	1	2	1	0	0	1	0	0	4	1	0	1	3
K02573	0	4	0	3	1	7	0	2	0	3	15	5	0	4	11
K02574	7	24	21	39	20	39	0	14	4	21	150	39	0	52	98
K02575	22	42	36	48	37	52	1	21	15	51	238	87	1	100	137
K02584	0	2	4	9	3	11	0	1	0	8	29	9	0	6	23
K02585	0	0	3	3	1	1	0	1	0	2	8	3	0	3	5
K02586	0	0	2	2	1	1	0	1	0	1	6	2	0	2	4
K02587	0	0	3	3	1	1	0	2	0	2	8	4	0	3	5
K02588	0	0	2	3	1	1	0	1	0	1	7	2	0	2	5
K02589	0	0	0	0	0	1	0	0	0	0	1	0	0	0	1
K02591	0	0	2	3	1	1	0	0	0	1	7	1	0	2	5
K02592	0	0	3	3	1	1	0	1	0	2	8	3	0	3	5
K02593	0	0	2	3	1	1	0	0	0	1	7	1	0	2	5
K02594	0	0	2	2	2	1	0	0	0	1	7	1	0	2	5
K02595	0	0	3	3	1	1	0	1	0	2	8	3	0	3	5
K02596	0	0	6	5	1	1	0	1	0	2	13	3	0	6	7
K02597	0	0	6	5	2	2	0	2	0	2	15	4	0	6	9
K02598	0	0	0	1	0	0	0	1	0	0	1	1	0	0	1
K02600	23	32	42	59	42	62	1	21	14	41	261	76	1	97	163
K02601	19	31	40	50	38	55	1	20	12	36	234	68	1	90	143
K02604	0	0	1	0	0	1	0	0	0	0	2	0	0	1	1
K02605	0	0	0	0	1	0	0	0	0	0	1	0	0	0	1
K02607	0	0	1	0	0	1	0	0	0	0	2	0	0	1	1
K02608	0	0	0	0	0	1	0	0	0	0	1	0	0	0	1
K02609	8	17	12	24	10	26	0	5	8	17	97	30	0	37	60
K02610	4	6	8	16	7	12	0	3	4	4	53	11	0	18	35
K02611	4	6	8	17	7	12	0	2	4	4	54	10	0	18	36
K02612	4	6	8	15	6	11	0	2	4	4	50	10	0	18	32
K02613	5	6	7	17	8	12	0	6	6	5	55	17	0	18	37
K02614	12	18	15	27	11	22	1	8	5	13	106	26	1	45	60
K02616	5	5	4	9	6	8	0	6	4	7	37	17	0	14	23
K02617	1	4	2	3	1	5	1	1	0	2	17	3	1	7	9
K02618	2	4	3	7	1	5	0	0	2	3	22	5	0	9	13
K02619	4	4	5	10	6	5	0	6	1	4	34	11	0	13	21
K02621	9	16	18	24	24	23	1	7	6	11	115	24	1	43	71
K02622	12	18	21	25	27	27	1	9	6	15	131	30	1	51	79
K02623	2	4	5	4	3	4	0	1	1	3	22	5	0	11	11
K02624	3	4	11	14	11	23	1	3	1	16	67	20	1	18	48
K02626	0	0	2	2	1	6	0	0	0	2	11	2	0	2	9
K02635	0	0	0	2	0	2	0	0	0	1	4	1	0	0	4
K02636	2	11	6	15	2	24	0	4	2	14	60	20	0	19	41
K02638	7	11	16	18	16	18	0	4	7	9	86	20	0	34	52
K02639	1	2	3	4	5	9	0	3	1	5	24	9	0	6	18
K02641	2	1	3	4	3	7	0	2	0	2	20	4	0	6	14
K02650	4	10	12	29	17	32	0	5	1	16	104	22	0	26	78
K02651	36	62	57	76	60	96	4	18	25	62	391	105	4	155	232
K02652	3	9	23	34	19	40	0	10	2	23	128	35	0	35	93
K02653	6	11	13	22	16	30	0	5	2	20	98	27	0	30	68
K02654	13	18	20	35	28	36	1	9	6	28	151	43	1	51	99
K02655	1	4	9	12	13	10	0	2	0	1	49	3	0	14	35
K02656	12	24	27	30	17	49	0	7	10	44	159	61	0	63	96
K02657	1	6	5	5	3	4	0	1	0	2	24	3	0	12	12
K02658	1	4	4	6	3	3	0	1	0	2	21	3	0	9	12
K02659	1	3	3	5	3	1	0	1	0	0	16	1	0	7	9
K02660	0	4	3	3	3	4	0	1	0	2	17	3	0	7	10
K02661	0	1	1	1	0	0	0	0	0	0	3	0	0	2	1
K02662	6	14	19	34	24	39	0	13	2	20	136	35	0	39	97
K02663	5	9	10	12	9	16	0	5	2	13	61	20	0	24	37
K02664	6	13	14	28	11	27	0	8	1	18	99	27	0	33	66
K02665	2	6	6	10	7	9	0	2	0	6	40	8	0	14	26
K02666	2	6	6	13	8	9	0	2	0	1	44	3	0	14	30
K02667	1	3	6	9	6	6	0	0	0	1	31	1	0	10	21
K02668	2	5	6	10	6	10	0	1	0	2	39	3	0	13	26
K02669	8	32	22	47	19	56	0	14	4	29	184	47	0	62	122
K02670	3	5	9	14	11	8	0	2	0	4	50	6	0	17	33
K02671	4	13	12	26	13	19	0	4	3	9	87	16	0	29	58
K02672	1	12	12	23	12	17	0	3	0	7	77	10	0	25	52
K02673	2	10	12	19	11	15	0	4	0	7	69	11	0	24	45
K02674	4	9	10	18	9	17	0	4	0	10	67	14	0	23	44
K02676	1	8	4	11	6	7	0	1	0	4	37	5	0	13	24
K02680	0	2	0	2	2	2	0	0	0	0	8	0	0	2	6
K02684	0	0	0	0	1	0	0	0	0	0	1	0	0	0	1
K02685	0	0	1	0	1	1	0	0	0	0	3	0	0	1	2
K02686	1	2	5	3	3	2	0	0	0	0	16	0	0	8	8
K02687	16	31	32	54	30	40	1	12	10	33	204	55	1	79	124
K02688	0	0	0	0	3	0	0	0	0	0	3	0	0	0	3
K02696	0	1	0	0	0	0	0	0	0	0	1	0	0	1	0
K02709	0	0	0	0	0	0	0	1	0	0	0	1	0	0	0
K02725	0	0	1	0	0	1	0	0	0	0	2	0	0	1	1
K02726	0	0	1	0	0	0	0	0	0	0	1	0	0	1	0
K02728	0	0	1	0	0	1	0	0	0	0	2	0	0	1	1
K02732	0	0	0	0	1	0	0	0	0	0	1	0	0	0	1
K02734	0	0	1	0	0	1	0	0	0	0	2	0	0	1	1
K02735	0	0	0	0	1	1	0	0	0	0	2	0	0	0	2
K02736	0	0	1	0	0	1	0	0	0	0	2	0	0	1	1
K02738	0	0	0	0	1	0	0	0	0	0	1	0	0	0	1
K02742	4	5	5	8	8	8	0	3	2	5	38	10	0	14	24
K02768	0	0	0	0	0	1	0	0	0	0	1	0	0	0	1
K02770	1	1	1	2	1	1	0	3	1	1	7	5	0	3	4
K02777	1	2	1	2	1	1	0	2	1	1	8	4	0	4	4
K02784	17	29	32	43	34	42	1	12	7	28	198	47	1	78	119
K02793	13	21	22	27	23	32	1	9	5	24	139	38	1	56	82
K02795	0	1	1	1	1	1	0	1	1	1	5	3	0	2	3
K02796	0	1	1	1	1	1	0	0	1	1	5	2	0	2	3
K02798	0	0	0	2	0	0	0	2	0	0	2	2	0	0	2
K02800	0	0	0	2	0	0	0	2	0	0	2	2	0	0	2
K02803	1	2	1	1	1	1	0	1	1	1	7	3	0	4	3
K02804	1	1	1	2	1	1	0	2	1	1	7	4	0	3	4
K02805	3	4	5	5	4	12	0	3	2	10	33	15	0	12	21
K02806	15	19	27	33	21	24	1	8	7	14	140	29	1	61	78
K02823	1	3	4	12	6	13	0	2	0	6	39	8	0	8	31
K02824	1	1	1	3	1	1	0	3	1	1	8	5	0	3	5
K02825	6	15	14	21	10	28	0	9	4	12	94	25	0	35	59
K02830	0	0	2	0	0	2	0	0	0	0	4	0	0	2	2
K02834	21	32	37	53	43	57	1	18	11	38	244	67	1	90	153
K02835	21	28	37	51	38	53	1	16	9	31	229	56	1	86	142
K02836	18	26	38	48	36	55	1	19	10	36	222	65	1	82	139
K02837	16	26	24	40	26	34	1	11	10	20	167	41	1	66	100
K02838	22	34	38	53	40	60	1	19	14	42	248	75	1	94	153
K02839	1	0	1	2	2	1	0	1	0	1	7	2	0	2	5
K02841	2	4	3	8	4	6	0	0	0	3	27	3	0	9	18
K02843	4	8	7	16	13	16	0	1	2	12	64	15	0	19	45
K02844	4	5	5	12	10	11	0	4	1	10	47	15	0	14	33
K02846	0	0	0	0	0	1	0	0	0	0	1	0	0	0	1
K02847	7	20	15	22	11	40	0	6	6	28	115	40	0	42	73
K02848	1	0	1	4	5	3	0	1	0	3	14	4	0	2	12
K02849	1	7	0	4	2	4	0	0	0	3	18	3	0	8	10
K02851	8	9	21	30	14	33	0	12	5	24	115	41	0	38	77
K02856	0	3	1	1	2	3	0	1	1	3	10	5	0	4	6
K02858	0	2	1	4	0	1	0	1	1	3	8	5	0	3	5
K02860	20	31	31	44	32	45	1	16	11	28	204	55	1	82	121
K02862	0	1	1	0	0	1	0	0	0	0	3	0	0	2	1
K02863	23	32	36	52	41	56	1	22	10	39	241	71	1	91	149
K02864	21	33	36	51	38	55	1	20	11	36	235	67	1	90	144
K02865	0	0	1	0	0	2	0	0	0	0	3	0	0	1	2
K02866	0	0	4	0	0	0	0	0	0	0	4	0	0	4	0
K02867	19	35	39	54	41	54	1	24	12	36	243	72	1	93	149
K02868	0	0	1	0	0	1	0	0	0	0	2	0	0	1	1
K02870	0	0	1	0	0	1	0	0	0	0	2	0	0	1	1
K02871	21	29	39	48	38	62	1	18	11	34	238	63	1	89	148
K02872	0	0	1	0	0	0	0	0	0	0	1	0	0	1	0
K02873	0	0	4	0	1	0	0	0	0	0	5	0	0	4	1
K02874	17	28	38	47	38	62	1	20	14	35	231	69	1	83	147
K02875	0	0	1	0	0	0	0	0	0	0	1	0	0	1	0
K02876	20	30	39	50	39	52	2	18	10	29	232	57	2	89	141
K02878	15	29	37	53	38	59	1	22	13	36	232	71	1	81	150
K02879	18	29	35	54	36	56	1	20	9	33	229	62	1	82	146
K02880	0	0	0	0	0	1	0	0	0	0	1	0	0	0	1
K02881	18	30	35	48	35	51	1	18	12	34	218	64	1	83	134
K02883	0	0	1	0	0	0	0	0	0	0	1	0	0	1	0
K02884	20	32	36	58	44	56	1	20	11	37	247	68	1	88	158
K02885	0	0	2	0	0	0	0	0	0	0	2	0	0	2	0
K02886	19	30	40	56	42	59	1	19	14	37	247	70	1	89	157
K02887	19	33	39	50	39	56	1	17	10	36	237	63	1	91	145
K02888	21	32	39	53	39	60	1	22	12	37	245	71	1	92	152
K02889	0	0	0	0	1	0	0	0	0	0	1	0	0	0	1
K02890	20	28	37	50	36	54	1	21	12	36	226	69	1	85	140
K02891	0	0	1	0	0	0	0	0	0	0	1	0	0	1	0
K02892	19	32	37	51	37	55	1	17	11	37	232	65	1	88	143
K02893	0	0	1	0	0	0	0	0	0	0	1	0	0	1	0
K02895	17	30	38	45	36	56	1	22	12	35	223	69	1	85	137
K02896	0	0	1	0	0	1	0	0	0	0	2	0	0	1	1
K02897	23	29	38	49	38	50	1	20	11	38	228	69	1	90	137
K02899	21	30	37	53	36	56	1	20	11	33	234	64	1	88	145
K02900	0	0	0	0	1	0	0	0	0	0	1	0	0	0	1
K02901	0	0	0	0	1	0	0	0	0	0	1	0	0	0	1
K02902	18	34	34	55	41	55	1	20	10	31	238	61	1	86	151
K02903	0	0	2	0	0	0	0	0	0	0	2	0	0	2	0
K02904	15	29	32	47	35	53	1	19	12	33	212	64	1	76	135
K02905	0	0	1	0	0	0	0	0	0	0	1	0	0	1	0
K02906	17	28	37	53	37	56	1	21	12	35	229	68	1	82	146
K02907	16	27	29	42	31	40	2	16	11	27	187	54	2	72	113
K02908	0	0	1	0	0	0	0	0	0	0	1	0	0	1	0
K02909	17	30	37	51	37	54	1	23	13	35	227	71	1	84	142
K02910	0	0	3	0	1	0	0	0	0	0	4	0	0	3	1
K02911	16	26	31	41	37	44	1	15	9	33	196	57	1	73	122
K02912	0	0	1	0	0	0	0	0	0	0	1	0	0	1	0
K02913	20	26	37	50	36	48	1	18	9	31	218	58	1	83	134
K02914	9	16	18	26	23	24	1	4	5	13	117	22	1	43	73
K02916	17	28	35	48	37	56	1	16	9	35	222	60	1	80	141
K02917	0	0	2	0	1	0	0	0	0	0	3	0	0	2	1
K02918	0	0	2	0	0	0	0	0	0	0	2	0	0	2	0
K02919	15	15	18	30	18	31	1	7	7	18	128	32	1	48	79
K02920	0	0	0	0	0	1	0	0	0	0	1	0	0	0	1
K02921	0	0	1	0	1	0	0	0	0	0	2	0	0	1	1
K02923	0	0	0	0	1	0	0	0	0	0	1	0	0	0	1
K02926	20	29	39	52	36	58	1	20	11	39	235	70	1	88	146
K02927	0	0	0	0	1	0	0	0	0	0	1	0	0	0	1
K02929	0	0	1	0	0	0	0	0	0	0	1	0	0	1	0
K02930	0	0	1	0	1	0	0	0	0	0	2	0	0	1	1
K02931	18	31	36	49	38	59	2	20	11	36	233	67	2	85	146
K02932	0	0	1	0	1	1	0	0	0	0	3	0	0	1	2
K02933	17	28	35	46	39	53	1	18	11	34	219	63	1	80	138
K02934	0	0	3	0	0	0	0	0	0	0	3	0	0	3	0
K02935	23	41	47	61	44	71	1	20	14	46	288	80	1	111	176
K02936	0	0	1	0	0	0	0	0	0	0	1	0	0	1	0
K02937	0	0	1	0	0	0	0	0	0	0	1	0	0	1	0
K02938	0	0	1	0	0	0	0	0	0	0	1	0	0	1	0
K02939	22	28	39	52	41	55	1	18	10	36	238	64	1	89	148
K02941	0	0	1	0	0	1	0	0	0	0	2	0	0	1	1
K02942	0	0	2	0	0	2	0	0	0	0	4	0	0	2	2
K02943	0	0	2	0	1	1	0	0	0	0	4	0	0	2	2
K02945	29	43	49	65	47	82	1	30	13	55	316	98	1	121	194
K02946	16	26	34	52	36	53	1	21	10	35	218	66	1	76	141
K02947	0	0	2	0	0	0	0	0	0	0	2	0	0	2	0
K02948	19	29	36	55	35	54	2	22	12	39	230	73	2	84	144
K02950	18	29	35	53	40	60	2	21	12	36	237	69	2	82	153
K02951	0	0	2	0	1	1	0	0	0	0	4	0	0	2	2
K02952	19	30	36	52	36	55	1	21	14	38	229	73	1	85	143
K02954	18	29	37	51	39	54	1	23	10	30	229	63	1	84	144
K02955	0	0	1	0	0	0	0	0	0	0	1	0	0	1	0
K02956	19	33	35	50	40	56	1	20	11	33	234	64	1	87	146
K02957	0	0	1	0	0	0	0	0	0	0	1	0	0	1	0
K02958	0	0	1	0	0	0	0	0	0	0	1	0	0	1	0
K02959	18	28	39	48	37	52	1	13	8	33	223	54	1	85	137
K02960	0	0	1	0	0	0	0	0	0	0	1	0	0	1	0
K02961	17	28	35	49	34	57	1	20	12	34	221	66	1	80	140
K02963	16	28	37	54	37	51	1	20	12	34	224	66	1	81	142
K02964	0	0	0	0	1	1	0	0	0	0	2	0	0	0	2
K02965	19	28	38	52	36	53	1	19	12	36	227	67	1	85	141
K02966	0	0	3	0	0	0	0	0	0	0	3	0	0	3	0
K02967	22	30	39	51	42	56	1	19	13	37	241	69	1	91	149
K02968	21	33	37	52	40	53	1	15	12	36	237	63	1	91	145
K02970	22	29	34	42	38	56	1	15	11	31	222	57	1	85	136
K02971	0	0	1	0	0	2	0	0	0	0	3	0	0	1	2
K02973	0	0	1	0	0	0	0	0	0	0	1	0	0	1	0
K02977	0	0	2	0	0	0	0	0	0	0	2	0	0	2	0
K02978	0	0	1	0	0	0	0	0	0	0	1	0	0	1	0
K02979	0	0	0	0	1	1	0	0	0	0	2	0	0	0	2
K02981	0	0	0	0	1	0	0	0	0	0	1	0	0	0	1
K02982	18	29	38	52	38	55	1	20	14	37	231	71	1	85	145
K02983	0	1	1	0	0	0	0	0	0	0	2	0	0	2	0
K02984	0	0	1	0	0	0	0	0	0	0	1	0	0	1	0
K02985	0	0	2	0	0	0	0	0	0	0	2	0	0	2	0
K02986	23	32	39	57	46	60	1	21	11	39	258	71	1	94	163
K02987	0	0	0	0	1	0	0	0	0	0	1	0	0	0	1
K02988	19	27	33	50	37	52	1	15	9	32	219	56	1	79	139
K02989	0	0	0	0	0	1	0	0	0	0	1	0	0	0	1
K02990	18	27	40	50	37	53	1	17	12	34	226	63	1	85	140
K02991	0	0	2	0	0	0	0	0	0	0	2	0	0	2	0
K02992	17	28	35	47	39	52	2	22	10	33	220	65	2	80	138
K02994	18	31	38	53	40	57	1	22	11	36	238	69	1	87	150
K02996	22	29	38	50	37	58	1	19	12	38	235	69	1	89	145
K02997	0	0	1	0	0	0	0	0	0	0	1	0	0	1	0
K02998	0	0	1	0	0	0	0	0	0	0	1	0	0	1	0
K03011	0	0	1	0	1	0	0	0	0	0	2	0	0	1	1
K03013	0	0	1	0	0	2	0	0	0	0	3	0	0	1	2
K03014	0	0	1	0	0	1	0	0	0	0	2	0	0	1	1
K03016	0	0	1	0	1	0	0	0	0	0	2	0	0	1	1
K03019	0	0	0	0	1	0	0	0	0	0	1	0	0	0	1
K03020	0	0	0	0	0	1	0	0	0	0	1	0	0	0	1
K03023	0	0	0	0	1	1	0	0	0	0	2	0	0	0	2
K03025	0	0	1	0	0	0	0	0	0	0	1	0	0	1	0
K03027	0	0	1	0	1	1	0	0	0	0	3	0	0	1	2
K03028	0	0	1	0	1	0	0	0	0	0	2	0	0	1	1
K03029	0	0	2	0	0	2	0	0	0	0	4	0	0	2	2
K03030	0	0	1	0	1	0	0	0	0	0	2	0	0	1	1
K03031	0	0	0	0	1	0	0	0	0	0	1	0	0	0	1
K03032	0	0	3	0	0	1	0	0	0	0	4	0	0	3	1
K03033	0	0	2	0	0	0	0	0	0	0	2	0	0	2	0
K03035	0	0	2	0	0	1	0	0	0	0	3	0	0	2	1
K03036	0	0	1	0	0	1	0	0	0	0	2	0	0	1	1
K03038	0	0	0	0	0	1	0	0	0	0	1	0	0	0	1
K03039	0	0	3	0	0	0	0	0	0	0	3	0	0	3	0
K03040	24	34	45	63	46	64	2	28	11	48	278	87	2	103	173
K03043	22	34	38	57	45	61	1	25	17	42	258	84	1	94	163
K03046	22	38	40	58	44	71	1	23	15	44	274	82	1	100	173
K03060	18	32	37	47	37	47	1	19	12	32	219	63	1	87	131
K03061	0	0	1	0	1	1	0	0	0	0	3	0	0	1	2
K03062	0	0	0	0	0	1	0	0	0	0	1	0	0	0	1
K03063	0	0	0	0	0	1	0	0	0	0	1	0	0	0	1
K03064	0	0	0	0	1	0	0	0	0	0	1	0	0	0	1
K03066	0	0	0	0	1	0	0	0	0	0	1	0	0	0	1
K03070	27	45	45	63	48	73	2	33	15	48	303	96	2	117	184
K03071	14	20	26	31	29	27	1	9	7	21	148	37	1	60	87
K03072	13	26	28	38	29	44	1	14	9	26	179	49	1	67	111
K03073	17	28	37	49	36	49	1	17	12	36	217	65	1	82	134
K03074	19	30	28	43	28	45	1	11	11	29	194	51	1	77	116
K03075	19	32	37	52	36	50	1	18	10	31	227	59	1	88	138
K03076	20	34	40	51	37	60	2	23	17	42	244	82	2	94	148
K03077	1	3	2	3	1	3	0	2	1	1	13	4	0	6	7
K03079	8	28	28	43	31	73	0	11	6	37	211	54	0	64	147
K03086	18	30	32	49	44	49	1	19	11	37	223	67	1	80	142
K03087	1	2	3	6	5	4	0	4	1	3	21	8	0	6	15
K03088	306	675	627	1302	663	1208	13	311	193	699	4794	1203	13	1608	3173
K03089	21	24	35	42	42	49	1	17	7	30	214	54	1	80	133
K03090	4	5	4	9	5	6	0	10	7	7	33	24	0	13	20
K03091	0	0	0	0	3	0	0	0	0	0	3	0	0	0	3
K03092	25	36	40	58	43	57	2	21	12	37	261	70	2	101	158
K03094	0	0	3	1	0	0	0	0	0	0	4	0	0	3	1
K03095	0	0	1	0	0	1	0	0	0	0	2	0	0	1	1
K03097	0	0	2	0	0	1	0	0	0	0	3	0	0	2	1
K03098	5	5	5	10	7	10	0	2	2	7	42	11	0	15	27
K03099	0	0	0	0	2	2	0	0	0	0	4	0	0	0	4
K03100	36	54	54	81	53	84	2	25	23	58	364	106	2	144	218
K03101	28	49	54	77	58	68	1	26	17	52	335	95	1	131	203
K03105	0	0	1	0	0	1	0	0	0	0	2	0	0	1	1
K03106	22	28	41	51	37	53	1	18	10	36	233	64	1	91	141
K03107	0	0	1	0	0	0	0	0	0	0	1	0	0	1	0
K03108	0	0	2	0	0	0	0	0	0	0	2	0	0	2	0
K03110	17	32	36	50	37	53	2	15	14	34	227	63	2	85	140
K03111	73	90	85	123	106	115	3	43	38	84	595	165	3	248	344
K03112	1	2	1	4	5	1	0	0	0	0	14	0	0	4	10
K03113	4	6	9	12	8	13	0	3	2	6	52	11	0	19	33
K03115	0	0	1	0	0	2	0	0	0	0	3	0	0	1	2
K03116	20	34	38	58	36	64	1	16	11	45	251	72	1	92	158
K03117	14	21	22	37	24	28	1	11	8	20	147	39	1	57	89
K03118	20	33	37	63	40	59	1	22	11	47	253	80	1	90	162
K03119	19	42	51	42	21	94	0	13	7	36	269	56	0	112	157
K03120	0	0	2	0	1	1	0	0	0	0	4	0	0	2	2
K03122	0	0	2	0	1	0	0	0	0	0	3	0	0	2	1
K03123	0	0	1	0	0	1	0	0	0	0	2	0	0	1	1
K03124	0	0	1	0	0	0	0	0	0	0	1	0	0	1	0
K03125	0	0	0	0	0	1	0	0	0	0	1	0	0	0	1
K03126	0	0	1	0	0	0	0	0	0	0	1	0	0	1	0
K03128	0	0	0	0	1	1	0	0	0	0	2	0	0	0	2
K03130	0	0	0	0	1	0	0	0	0	0	1	0	0	0	1
K03131	0	0	2	0	0	0	0	0	0	0	2	0	0	2	0
K03132	0	0	1	0	0	0	0	0	0	0	1	0	0	1	0
K03133	0	0	2	0	0	0	0	0	0	0	2	0	0	2	0
K03134	0	0	1	0	1	0	0	0	0	0	2	0	0	1	1
K03135	0	0	1	0	0	0	0	0	0	0	1	0	0	1	0
K03136	0	0	1	0	1	0	0	0	0	0	2	0	0	1	1
K03137	0	0	2	0	0	0	0	0	0	0	2	0	0	2	0
K03139	0	0	2	0	0	0	0	0	0	0	2	0	0	2	0
K03141	0	0	1	0	0	0	0	0	0	0	1	0	0	1	0
K03142	0	0	0	0	1	0	0	0	0	0	1	0	0	0	1
K03143	0	0	1	0	1	1	0	0	0	0	3	0	0	1	2
K03144	0	0	1	0	0	1	0	0	0	0	2	0	0	1	1
K03145	0	0	3	0	1	1	0	0	0	0	5	0	0	3	2
K03147	17	28	30	42	33	44	1	23	8	29	195	60	1	75	119
K03149	19	26	22	39	28	39	1	19	9	27	174	55	1	67	106
K03150	0	0	0	1	0	2	0	1	0	0	3	1	0	0	3
K03151	0	2	2	3	0	7	0	3	0	2	14	5	0	4	10
K03152	3	2	3	5	4	4	2	2	0	5	23	7	2	8	13
K03153	7	13	9	19	14	15	0	7	3	13	77	23	0	29	48
K03154	18	27	22	43	32	42	1	17	8	34	185	59	1	67	117
K03163	0	0	4	0	0	0	0	0	0	0	4	0	0	4	0
K03164	0	0	4	0	1	4	0	0	0	0	9	0	0	4	5
K03166	2	0	4	7	4	7	0	3	0	6	24	9	0	6	18
K03167	2	0	5	7	4	9	0	3	0	8	27	11	0	7	20
K03168	23	26	35	54	38	54	1	17	11	33	231	61	1	84	146
K03169	4	9	7	16	9	14	0	2	4	8	59	14	0	20	39
K03177	23	31	35	47	36	50	1	17	12	31	223	60	1	89	133
K03179	22	25	32	41	36	43	1	13	10	29	200	52	1	79	120
K03181	2	2	2	4	6	5	0	0	0	3	21	3	0	6	15
K03182	8	20	20	26	14	32	0	8	6	20	120	34	0	48	72
K03183	20	28	36	51	37	48	1	17	11	34	221	62	1	84	136
K03185	17	24	25	29	28	20	0	8	6	17	143	31	0	66	77
K03186	12	22	24	30	18	37	0	11	8	25	143	44	0	58	85
K03187	8	12	13	15	11	16	0	6	1	8	75	15	0	33	42
K03188	8	14	12	23	13	19	0	10	3	9	89	22	0	34	55
K03189	10	11	13	22	12	21	0	9	3	9	89	21	0	34	55
K03190	8	14	14	23	13	17	0	8	2	8	89	18	0	36	53
K03192	4	8	12	13	17	16	0	1	1	7	70	9	0	24	46
K03194	14	8	15	15	15	11	0	5	3	5	78	13	0	37	41
K03195	18	12	10	15	23	4	2	7	6	6	84	19	2	40	42
K03196	18	11	14	17	22	5	2	8	6	7	89	21	2	43	44
K03197	20	16	17	16	25	5	1	7	8	6	100	21	1	53	46
K03198	15	11	15	14	23	4	1	8	6	7	83	21	1	41	41
K03199	18	13	13	15	25	6	1	7	6	7	91	20	1	44	46
K03200	16	5	6	12	16	2	0	3	1	1	57	5	0	27	30
K03201	19	13	11	16	22	6	1	7	6	8	88	21	1	43	44
K03202	1	1	3	1	1	0	0	1	0	0	7	1	0	5	2
K03203	14	8	11	12	15	3	0	6	2	2	63	10	0	33	30
K03204	20	16	11	14	21	7	2	7	6	6	91	19	2	47	42
K03205	75	69	68	117	107	95	1	46	34	86	532	166	1	212	319
K03206	0	0	0	1	0	1	0	0	0	0	2	0	0	0	2
K03207	1	1	0	0	0	0	0	0	0	0	2	0	0	2	0
K03208	5	15	24	28	16	34	1	7	3	23	123	33	1	44	78
K03210	17	29	30	52	36	56	1	16	8	28	221	52	1	76	144
K03214	0	0	2	3	0	2	0	0	0	3	7	3	0	2	5
K03215	17	30	28	47	30	36	1	12	9	29	189	50	1	75	113
K03216	12	23	31	38	30	39	1	14	9	30	174	53	1	66	107
K03217	20	29	38	50	39	60	1	22	12	39	237	73	1	87	149
K03218	17	29	28	43	30	44	1	13	11	25	192	49	1	74	117
K03219	0	0	2	1	0	1	0	0	0	0	4	0	0	2	2
K03220	0	1	3	1	0	1	0	0	1	1	6	2	0	4	2
K03221	0	0	1	0	0	0	0	0	0	0	1	0	0	1	0
K03222	0	3	4	2	0	2	0	0	1	0	11	1	0	7	4
K03223	0	1	2	2	0	1	0	0	1	0	6	1	0	3	3
K03224	0	1	3	3	0	2	0	0	1	0	9	1	0	4	5
K03225	0	4	4	3	1	4	0	0	2	1	16	3	0	8	8
K03226	0	3	4	3	0	1	0	0	1	0	11	1	0	7	4
K03227	0	0	2	0	1	0	0	0	0	0	3	0	0	2	1
K03228	0	1	3	2	0	1	0	0	1	0	7	1	0	4	3
K03229	0	2	3	2	0	1	0	0	1	0	8	1	0	5	3
K03230	0	2	4	2	0	1	0	0	0	0	9	0	0	6	3
K03231	0	0	5	0	0	4	0	0	0	0	9	0	0	5	4
K03232	0	0	0	0	0	1	0	0	0	0	1	0	0	0	1
K03233	0	0	0	0	1	0	0	0	0	0	1	0	0	0	1
K03234	0	0	1	0	0	0	0	0	0	0	1	0	0	1	0
K03236	0	0	4	0	0	0	0	0	0	0	4	0	0	4	0
K03237	0	0	0	0	1	0	0	0	0	0	1	0	0	0	1
K03238	0	1	3	0	1	1	0	0	0	0	6	0	0	4	2
K03239	0	0	1	0	0	0	0	0	0	0	1	0	0	1	0
K03240	0	0	0	0	1	2	0	0	0	0	3	0	0	0	3
K03241	0	0	1	0	0	1	0	0	0	0	2	0	0	1	1
K03242	0	1	1	0	0	1	0	0	0	0	3	0	0	2	1
K03243	0	0	5	0	0	0	0	0	0	0	5	0	0	5	0
K03245	0	0	2	0	0	0	0	0	0	0	2	0	0	2	0
K03247	0	0	2	0	0	0	0	0	0	0	2	0	0	2	0
K03249	0	0	1	0	0	0	0	0	0	0	1	0	0	1	0
K03250	0	0	0	0	0	1	0	0	0	0	1	0	0	0	1
K03251	0	0	3	0	0	0	0	0	0	0	3	0	0	3	0
K03252	0	0	4	0	0	0	0	0	0	0	4	0	0	4	0
K03253	0	0	2	0	1	1	0	0	0	0	4	0	0	2	2
K03254	0	0	1	0	0	2	0	0	0	0	3	0	0	1	2
K03255	0	0	0	0	1	1	0	0	0	0	2	0	0	0	2
K03256	0	0	1	0	1	1	0	0	0	0	3	0	0	1	2
K03259	0	0	13	0	1	0	0	0	0	0	14	0	0	13	1
K03260	0	1	4	0	0	0	0	0	0	0	5	0	0	5	0
K03263	0	0	4	0	0	1	0	0	0	0	5	0	0	4	1
K03264	0	0	2	0	0	1	0	0	0	0	3	0	0	2	1
K03265	0	0	6	1	4	1	0	0	0	0	12	0	0	6	6
K03269	17	25	32	40	39	40	1	10	7	23	194	40	1	74	119
K03270	7	13	13	21	16	21	0	2	3	11	91	16	0	33	58
[truncated: 5,721 more rows]

## Sheet: KEGG
KEGG level-1	KEGG level-2	KEGG level-3	Modules ID (75% complet)	BM_A	BM_B	BM_C	BM_D	BM_E	BM_F	BM_G	WM_B	WM_C	WM_F	Biofilm	Water	Incipient	Intermediate	Old
Amino acid metabolism	Arginine and proline metabolism	Arginine biosynthesis, glutamate => acetylcitrulline => arginine	M00845	116	158	183	254	176	295	0	80	56	188	1182	324	0	457	725
Amino acid metabolism	Arginine and proline metabolism	Arginine biosynthesis, ornithine => arginine	M00844	77	95	115	166	117	187	5	56	32	120	762	208	5	287	470
Amino acid metabolism	Arginine and proline metabolism	Arginine succinyltransferase pathway, arginine => glutamate	M00879	0	21	36	41	0	28	0	0	0	26	126	26	0	57	69
Amino acid metabolism	Arginine and proline metabolism	Ornithine biosynthesis, glutamate => ornithine	M00028	101	162	181	255	178	262	5	77	47	163	1144	287	5	444	695
Amino acid metabolism	Arginine and proline metabolism	Proline biosynthesis, glutamate => proline	M00015	55	71	97	125	106	118	3	43	30	83	575	156	3	223	349
Amino acid metabolism	Arginine and proline metabolism	Urea cycle	M00029	86	109	132	188	131	209	0	62	39	132	855	233	0	327	528
Amino acid metabolism	Aromatic amino acid metabolism	Catecholamine biosynthesis, tyrosine => dopamine => noradrenaline => adrenaline	M00042	0	0	0	38	0	25	0	0	0	0	63	0	0	0	63
Amino acid metabolism	Aromatic amino acid metabolism	Homoprotocatechuate degradation, homoprotocatechuate => 2-oxohept-3-enedioate	M00533	8	17	18	32	14	36	0	8	6	12	125	26	0	43	82
Amino acid metabolism	Aromatic amino acid metabolism	Phenylalanine biosynthesis, chorismate => phenylpyruvate => phenylalanine	M00024	37	45	64	90	64	86	0	31	0	63	386	94	0	146	240
Amino acid metabolism	Aromatic amino acid metabolism	Shikimate pathway, phosphoenolpyruvate + erythrose-4P => chorismate	M00022	174	234	299	392	310	427	7	136	89	287	1843	512	7	707	1129
Amino acid metabolism	Aromatic amino acid metabolism	Tryptophan biosynthesis, chorismate => tryptophan	M00023	152	211	231	327	251	352	7	111	77	236	1531	424	7	594	930
Amino acid metabolism	Aromatic amino acid metabolism	Tryptophan metabolism, tryptophan => kynurenine => 2-aminomuconate	M00038	60	131	148	169	112	249	0	43	47	152	869	242	0	339	530
Amino acid metabolism	Aromatic amino acid metabolism	Tyrosine biosynthesis, chorismate => arogenate => tyrosine	M00040	22	25	34	47	42	38	0	13	0	27	208	40	0	81	127
Amino acid metabolism	Aromatic amino acid metabolism	Tyrosine biosynthesis, chorismate => HPP => tyrosine	M00025	31	45	55	82	61	79	0	30	0	57	353	87	0	131	222
Amino acid metabolism	Aromatic amino acid metabolism	Tyrosine degradation, tyrosine => homogentisate	M00044	69	93	118	134	128	141	0	46	39	93	683	178	0	280	403
Amino acid metabolism	Branched-chain amino acid metabolism	Isoleucine biosynthesis, pyruvate => 2-oxobutanoate	M00535	70	0	99	159	0	182	0	43	0	0	510	43	0	169	341
Amino acid metabolism	Branched-chain amino acid metabolism	Isoleucine biosynthesis, threonine => 2-oxobutanoate => isoleucine	M00570	166	290	322	462	314	499	9	136	94	298	2062	528	9	778	1275
Amino acid metabolism	Branched-chain amino acid metabolism	Leucine biosynthesis, 2-oxoisovalerate => 2-oxoisocaproate	M00432	89	150	138	216	139	251	4	57	39	135	987	231	4	377	606
Amino acid metabolism	Branched-chain amino acid metabolism	Leucine degradation, leucine => acetoacetate + acetyl-CoA	M00036	332	630	707	1029	661	965	0	374	250	616	4324	1240	0	1669	2655
Amino acid metabolism	Branched-chain amino acid metabolism	Valine/isoleucine biosynthesis, pyruvate => valine / 2-oxobutanoate => isoleucine	M00019	131	224	245	346	237	385	7	111	76	225	1575	412	7	600	968
Amino acid metabolism	Cysteine and methionine metabolism	Cysteine biosynthesis, homocysteine + serine => cysteine	M00338	17	25	15	30	23	37	0	11	11	27	147	49	0	57	90
Amino acid metabolism	Cysteine and methionine metabolism	Cysteine biosynthesis, serine => cysteine	M00021	50	84	91	127	90	123	2	34	32	92	567	158	2	225	340
Amino acid metabolism	Cysteine and methionine metabolism	Methionine biosynthesis, apartate => homoserine => methionine	M00017	207	331	328	450	325	544	11	163	121	346	2196	630	11	866	1319
Amino acid metabolism	Cysteine and methionine metabolism	Methionine degradation	M00035	85	123	126	191	128	197	5	88	50	152	855	290	5	334	516
Amino acid metabolism	Cysteine and methionine metabolism	Methionine salvage pathway	M00034	80	164	182	270	173	316	0	81	65	244	1185	390	0	426	759
Amino acid metabolism	Histidine metabolism	Histidine biosynthesis, PRPP => histidine	M00026	192	296	350	454	356	457	13	156	103	308	2118	567	13	838	1267
Amino acid metabolism	Histidine metabolism	Histidine degradation, histidine => N-formiminoglutamate => glutamate	M00045	82	119	125	159	102	168	0	41	48	122	755	211	0	326	429
Amino acid metabolism	Lysine metabolism	Lysine biosynthesis, 2-oxoglutarate => 2-oxoadipate	M00433	0	0	5	0	0	12	0	0	0	0	17	0	0	5	12
Amino acid metabolism	Lysine metabolism	Lysine biosynthesis, acetyl-DAP pathway, aspartate => lysine	M00525	166	238	0	345	269	388	0	0	0	251	1406	251	0	404	1002
Amino acid metabolism	Lysine metabolism	Lysine biosynthesis, DAP aminotransferase pathway, aspartate => lysine	M00527	171	249	263	354	277	409	7	118	93	264	1730	475	7	683	1040
Amino acid metabolism	Lysine metabolism	Lysine biosynthesis, DAP dehydrogenase pathway, aspartate => lysine	M00526	143	207	215	294	232	337	6	95	80	222	1434	397	6	565	863
Amino acid metabolism	Lysine metabolism	Lysine biosynthesis, mediated by LysW, 2-aminoadipate => lysine	M00031	8	0	13	14	20	22	0	8	0	10	77	18	0	21	56
Amino acid metabolism	Lysine metabolism	Lysine biosynthesis, succinyl-DAP pathway, aspartate => lysine	M00016	221	343	364	499	375	551	10	169	123	348	2363	640	10	928	1425
Amino acid metabolism	Lysine metabolism	Lysine degradation, lysine => saccharopine => acetoacetyl-CoA	M00032	0	0	0	187	0	194	0	0	0	0	381	0	0	0	381
Amino acid metabolism	Other amino acid metabolism	GABA (gamma-Aminobutyrate) shunt	M00027	35	58	63	107	61	99	0	40	27	68	423	135	0	156	267
Amino acid metabolism	Other amino acid metabolism	Glutathione biosynthesis, glutamate => glutathione	M00118	30	47	54	77	62	63	3	32	19	45	336	96	3	131	202
Amino acid metabolism	Polyamine biosynthesis	GABA biosynthesis, eukaryotes, putrescine => GABA	M00135	39	53	60	90	65	89	0	37	26	69	396	132	0	152	244
Amino acid metabolism	Polyamine biosynthesis	Polyamine biosynthesis, arginine => agmatine => putrescine => spermidine	M00133	39	89	102	151	97	190	0	47	33	142	668	222	0	230	438
Amino acid metabolism	Polyamine biosynthesis	Polyamine biosynthesis, arginine => ornithine => putrescine	M00134	22	27	40	49	39	50	0	17	14	33	227	64	0	89	138
Amino acid metabolism	Serine and threonine metabolism	Betaine biosynthesis, choline => betaine	M00555	51	89	95	127	65	131	0	30	32	76	558	138	0	235	323
Amino acid metabolism	Serine and threonine metabolism	Ectoine biosynthesis, aspartate => ectoine	M00033	65	97	87	138	92	136	0	53	32	92	615	177	0	249	366
Amino acid metabolism	Serine and threonine metabolism	Ectoine degradation, ectoine => aspartate	M00919	0	0	8	0	0	0	0	0	0	0	8	0	0	8	0
Amino acid metabolism	Serine and threonine metabolism	Serine biosynthesis, glycerate-3P => serine	M00020	80	129	142	206	137	228	3	63	46	135	925	244	3	351	571
Amino acid metabolism	Serine and threonine metabolism	Threonine biosynthesis, aspartate => homoserine => threonine	M00018	124	192	189	284	210	305	5	104	74	206	1309	384	5	505	799
Biosynthesis of other secondary metabolites	Biosynthesis of other antibiotics	Kanosamine biosynthesis, glucose 6-phosphate => kanosamine	M00877	0	0	0	0	3	0	0	0	0	0	3	0	0	0	3
Biosynthesis of other secondary metabolites	Biosynthesis of other bacterial compounds	Pyrrolnitrin biosynthesis, tryptophan => pyrrolnitrin	M00790	0	0	13	15	0	10	0	0	0	14	38	14	0	13	25
Biosynthesis of terpenoids and polyketides	Enediyne biosynthesis	9-membered enediyne core biosynthesis, malonyl-CoA => 3-hydroxyhexadeca-4,6,8,10,12,14-hexaenoyl-ACP => 9-membered enediyne core	M00824	0	0	0	0	0	140	0	0	0	98	140	98	0	0	140
Biosynthesis of terpenoids and polyketides	Polyketide sugar unit biosynthesis	dTDP-L-rhamnose biosynthesis	M00793	79	120	118	208	150	257	5	76	47	166	937	289	5	317	615
Biosynthesis of terpenoids and polyketides	Terpenoid backbone biosynthesis	C10-C20 isoprenoid biosynthesis, archaea	M00365	8	12	12	25	17	26	0	17	6	18	100	41	0	32	68
Biosynthesis of terpenoids and polyketides	Terpenoid backbone biosynthesis	C10-C20 isoprenoid biosynthesis, bacteria	M00364	18	35	34	58	44	55	0	24	10	41	244	75	0	87	157
Biosynthesis of terpenoids and polyketides	Terpenoid backbone biosynthesis	C5 isoprenoid biosynthesis, mevalonate pathway	M00095	0	197	190	315	218	287	0	0	0	201	1207	201	0	387	820
Biosynthesis of terpenoids and polyketides	Terpenoid backbone biosynthesis	C5 isoprenoid biosynthesis, non-mevalonate pathway	M00096	167	216	256	362	270	341	9	134	90	248	1621	472	9	639	973
Carbohydrate metabolism	Central carbohydrate metabolism	Citrate cycle (TCA cycle, Krebs cycle)	M00009	330	530	610	862	616	930	17	315	196	611	3895	1122	17	1470	2408
Carbohydrate metabolism	Central carbohydrate metabolism	Citrate cycle, first carbon oxidation, oxaloacetate => 2-oxoglutarate	M00010	67	103	116	159	123	174	3	61	34	117	745	212	3	286	456
Carbohydrate metabolism	Central carbohydrate metabolism	Citrate cycle, second carbon oxidation, 2-oxoglutarate => oxaloacetate	M00011	263	427	494	703	493	756	14	254	162	494	3150	910	14	1184	1952
Carbohydrate metabolism	Central carbohydrate metabolism	Entner-Doudoroff pathway, glucose-6P => glyceraldehyde-3P + pyruvate	M00008	60	95	101	172	121	165	5	57	42	122	719	221	5	256	458
Carbohydrate metabolism	Central carbohydrate metabolism	Gluconeogenesis, oxaloacetate => fructose-6P	M00003	237	304	364	506	384	533	11	189	126	333	2339	648	11	905	1423
Carbohydrate metabolism	Central carbohydrate metabolism	Glycolysis (Embden-Meyerhof pathway), glucose => pyruvate	M00001	261	385	472	657	451	711	9	241	158	452	2946	851	9	1118	1819
Carbohydrate metabolism	Central carbohydrate metabolism	Glycolysis, core module involving three-carbon compounds	M00002	171	225	297	397	290	436	7	149	91	262	1823	502	7	693	1123
Carbohydrate metabolism	Central carbohydrate metabolism	Pentose phosphate pathway (Pentose phosphate cycle)	M00004	188	280	343	502	349	524	7	178	126	367	2193	671	7	811	1375
Carbohydrate metabolism	Central carbohydrate metabolism	Pentose phosphate pathway, archaea, fructose 6P => ribose 5P	M00580	0	21	31	45	37	35	0	0	0	30	169	30	0	52	117
Carbohydrate metabolism	Central carbohydrate metabolism	Pentose phosphate pathway, non-oxidative phase, fructose 6P => ribose 5P	M00007	116	162	209	296	212	302	4	100	73	203	1301	376	4	487	810
Carbohydrate metabolism	Central carbohydrate metabolism	Pentose phosphate pathway, oxidative phase, glucose 6P => ribulose 5P	M00006	53	91	96	149	96	166	0	60	41	127	651	228	0	240	411
Carbohydrate metabolism	Central carbohydrate metabolism	PRPP biosynthesis, ribose 5P => PRPP	M00005	30	56	63	77	62	105	1	34	18	77	394	129	1	149	244
Carbohydrate metabolism	Central carbohydrate metabolism	Pyruvate oxidation, pyruvate => acetyl-CoA	M00307	116	192	214	326	243	365	5	115	68	230	1461	413	5	522	934
Carbohydrate metabolism	Central carbohydrate metabolism	Semi-phosphorylative Entner-Doudoroff pathway, gluconate => glycerate-3P	M00308	79	118	135	199	144	196	5	55	50	117	876	222	5	332	539
Carbohydrate metabolism	Other carbohydrate metabolism	Ascorbate biosynthesis, animals, glucose-1P => ascorbate	M00129	0	0	0	0	0	245	0	0	0	0	245	0	0	0	245
Carbohydrate metabolism	Other carbohydrate metabolism	D-galactonate degradation, De Ley-Doudoroff pathway, D-galactonate => glycerate-3P	M00552	72	113	140	182	123	196	0	48	40	112	826	200	0	325	501
Carbohydrate metabolism	Other carbohydrate metabolism	D-Galacturonate degradation (bacteria), D-galacturonate => pyruvate + D-glyceraldehyde 3P	M00631	46	67	60	110	80	91	0	18	22	62	454	102	0	173	281
Carbohydrate metabolism	Other carbohydrate metabolism	D-Glucuronate degradation, D-glucuronate => pyruvate + D-glyceraldehyde 3P	M00061	46	70	63	109	85	101	6	26	27	64	480	117	6	179	295
Carbohydrate metabolism	Other carbohydrate metabolism	Ethylmalonyl pathway	M00373	223	336	354	557	378	497	0	208	128	346	2345	682	0	913	1432
Carbohydrate metabolism	Other carbohydrate metabolism	Galactose degradation, Leloir pathway, galactose => alpha-D-glucose-1P	M00632	53	99	114	181	115	214	4	59	43	153	780	255	4	266	510
Carbohydrate metabolism	Other carbohydrate metabolism	Glucuronate pathway (uronate pathway)	M00014	0	0	0	0	0	115	0	0	0	0	115	0	0	0	115
Carbohydrate metabolism	Other carbohydrate metabolism	Glycogen biosynthesis, glucose-1P => glycogen/starch	M00854	62	106	124	194	132	196	5	72	45	141	819	258	5	292	522
Carbohydrate metabolism	Other carbohydrate metabolism	Glycogen degradation, glycogen => glucose-6P	M00855	50	92	117	170	102	175	5	61	35	138	711	234	5	259	447
Carbohydrate metabolism	Other carbohydrate metabolism	Glyoxylate cycle	M00012	95	127	150	214	168	209	5	88	60	143	968	291	5	372	591
Carbohydrate metabolism	Other carbohydrate metabolism	Malonate semialdehyde pathway, propanoyl-CoA => acetyl-CoA	M00013	0	0	46	70	45	70	0	35	0	52	231	87	0	46	185
Carbohydrate metabolism	Other carbohydrate metabolism	Nucleotide sugar biosynthesis, galactose => UDP-galactose	M00554	11	14	14	29	16	34	2	13	8	26	120	47	2	39	79
Carbohydrate metabolism	Other carbohydrate metabolism	Nucleotide sugar biosynthesis, glucose => UDP-glucose	M00549	57	106	111	168	106	170	0	58	40	115	718	213	0	274	444
Carbohydrate metabolism	Other carbohydrate metabolism	Propanoyl-CoA metabolism, propanoyl-CoA => succinyl-CoA	M00741	83	120	119	193	118	174	7	83	48	133	814	264	7	322	485
Carbohydrate metabolism	Other carbohydrate metabolism	Trehalose biosynthesis, D-glucose 1P => trehalose	M00565	46	101	122	189	122	211	0	65	43	147	791	255	0	269	522
Carbohydrate metabolism	Other carbohydrate metabolism	UDP-N-acetyl-D-glucosamine biosynthesis, eukaryotes, glucose => UDP-GlcNAc	M00892	0	0	137	0	0	0	0	0	0	137	137	137	0	137	0
Carbohydrate metabolism	Other carbohydrate metabolism	UDP-N-acetyl-D-glucosamine biosynthesis, prokaryotes, glucose => UDP-GlcNAc	M00909	102	166	181	276	180	287	6	85	62	191	1198	338	6	449	743
Carbohydrate metabolism	Other carbohydrate metabolism	Undecaprenylphosphate alpha-L-Ara4N biosynthesis, UDP-GlcA => undecaprenyl phosphate alpha-L-Ara4N	M00761	0	5	0	13	0	20	0	0	0	18	38	18	0	5	33
Energy metabolism	ATP synthesis	Cytochrome bc1 complex respiratory unit	M00151	55	77	91	126	103	141	3	53	38	97	596	188	3	223	370
Energy metabolism	ATP synthesis	Cytochrome bd ubiquinol oxidase	M00153	48	66	58	101	82	98	0	0	0	72	453	72	0	172	281
Energy metabolism	ATP synthesis	Cytochrome c oxidase, cbb3-type	M00156	67	99	96	149	113	146	4	44	30	91	674	165	4	262	408
Energy metabolism	ATP synthesis	Cytochrome c oxidase, prokaryotes	M00155	66	99	129	203	135	244	3	67	36	152	879	255	3	294	582
Energy metabolism	ATP synthesis	Cytochrome o ubiquinol oxidase	M00417	0	14	12	3	15	22	0	0	0	5	66	5	0	26	40
Energy metabolism	ATP synthesis	F-type ATPase, prokaryotes and chloroplasts	M00157	178	264	296	437	322	468	10	159	91	306	1975	556	10	738	1227
Energy metabolism	ATP synthesis	Fumarate reductase, prokaryotes	M00150	0	0	6	4	0	9	0	0	0	3	19	3	0	6	13
Energy metabolism	ATP synthesis	NADH:quinone oxidoreductase, prokaryotes	M00144	259	431	504	688	538	815	15	259	161	545	3250	965	15	1194	2041
Energy metabolism	ATP synthesis	Succinate dehydrogenase (ubiquinone)	M00148	0	0	7	0	0	0	0	0	0	0	7	0	0	7	0
Energy metabolism	ATP synthesis	Succinate dehydrogenase, prokaryotes	M00149	74	108	134	194	138	203	5	81	42	141	856	264	5	316	535
Energy metabolism	ATP synthesis	V/A-type ATPase, prokaryotes	M00159	0	0	0	0	0	10	0	0	0	0	10	0	0	0	10
Energy metabolism	Carbon fixation	3-Hydroxypropionate bi-cycle	M00376	0	365	414	611	425	626	0	214	134	438	2441	786	0	779	1662
Energy metabolism	Carbon fixation	C4-dicarboxylic acid cycle, NADP - malic enzyme type	M00172	57	84	93	127	94	153	0	42	33	97	608	172	0	234	374
Energy metabolism	Carbon fixation	C4-dicarboxylic acid cycle, phosphoenolpyruvate carboxykinase type	M00170	0	0	0	0	0	87	0	0	0	0	87	0	0	0	87
Energy metabolism	Carbon fixation	CAM (Crassulacean acid metabolism), dark	M00168	42	59	71	100	75	104	2	32	25	73	453	130	2	172	279
Energy metabolism	Carbon fixation	CAM (Crassulacean acid metabolism), light	M00169	37	52	58	79	59	100	0	27	20	59	385	106	0	147	238
Energy metabolism	Carbon fixation	Incomplete reductive citrate cycle, acetyl-CoA => oxoglutarate	M00620	0	0	0	0	0	302	0	0	0	0	302	0	0	0	302
Energy metabolism	Carbon fixation	Phosphate acetyltransferase-acetate kinase pathway, acetyl-CoA => acetate	M00579	17	34	34	44	32	50	0	16	12	28	211	56	0	85	126
Energy metabolism	Carbon fixation	Reductive citrate cycle (Arnon-Buchanan cycle)	M00173	292	467	516	751	530	850	0	266	171	563	3406	1000	0	1275	2131
Energy metabolism	Carbon fixation	Reductive pentose phosphate cycle (Calvin cycle)	M00165	192	268	319	452	346	439	8	163	123	282	2024	568	8	779	1237
Energy metabolism	Carbon fixation	Reductive pentose phosphate cycle, glyceraldehyde-3P => ribulose-5P	M00167	116	160	192	268	205	269	5	100	74	177	1215	351	5	468	742
Energy metabolism	Carbon fixation	Reductive pentose phosphate cycle, ribulose-5P => glyceraldehyde-3P	M00166	76	108	127	184	141	170	3	63	49	105	809	217	3	311	495
Energy metabolism	Methane metabolism	Coenzyme M biosynthesis	M00358	15	23	20	28	14	51	0	4	13	28	151	45	0	58	93
Energy metabolism	Methane metabolism	F420 biosynthesis	M00378	19	16	24	50	22	44	3	21	5	29	178	55	3	59	116
Energy metabolism	Methane metabolism	Formaldehyde assimilation, ribulose monophosphate pathway	M00345	24	35	31	59	37	47	0	18	15	26	233	59	0	90	143
Energy metabolism	Methane metabolism	Formaldehyde assimilation, serine pathway	M00346	133	188	236	316	229	333	0	110	67	225	1435	402	0	557	878
Energy metabolism	Methane metabolism	Formaldehyde assimilation, xylulose monophosphate pathway	M00344	0	40	40	60	47	52	0	0	0	0	239	0	0	80	159
Energy metabolism	Methane metabolism	Methane oxidation, methanotroph, methane => formaldehyde	M00174	0	0	13	0	14	17	0	0	0	14	44	14	0	13	31
Energy metabolism	Methane metabolism	Methanofuran biosynthesis	M00935	0	20	23	32	38	27	0	0	0	16	140	16	0	43	97
Energy metabolism	Nitrogen metabolism	Assimilatory nitrate reduction, nitrate => ammonia	M00531	11	14	20	21	20	25	0	6	6	13	111	25	0	45	66
Energy metabolism	Nitrogen metabolism	Complete nitrification, comammox, ammonia => nitrite => nitrate	M00804	0	0	54	0	0	77	0	0	0	73	131	73	0	54	77
Energy metabolism	Nitrogen metabolism	Denitrification, nitrate => nitrogen	M00529	60	105	97	154	100	155	0	55	50	129	671	234	0	262	409
Energy metabolism	Nitrogen metabolism	Dissimilatory nitrate reduction, nitrate => ammonia	M00530	72	123	138	208	125	195	0	87	51	152	861	290	0	333	528
Energy metabolism	Nitrogen metabolism	Nitrification, ammonia => nitrite	M00528	0	0	10	0	0	17	0	0	0	14	27	14	0	10	17
Energy metabolism	Nitrogen metabolism	Nitrogen fixation, nitrogen => ammonia	M00175	0	0	6	8	3	3	0	0	0	3	20	3	0	6	14
Energy metabolism	Photosynthesis	Anoxygenic photosystem II	M00597	13	21	16	37	34	11	2	15	11	15	134	41	2	50	82
Energy metabolism	Sulfur metabolism	Assimilatory sulfate reduction, sulfate => H2S	M00176	98	126	154	217	166	210	5	95	50	137	976	282	5	378	593
Energy metabolism	Sulfur metabolism	Dissimilatory sulfate reduction, sulfate => H2S	M00596	0	0	0	17	0	0	0	7	0	0	17	7	0	0	17
Energy metabolism	Sulfur metabolism	Thiosulfate oxidation by SOX complex, thiosulfate => sulfate	M00595	71	87	83	137	118	134	0	32	20	61	630	113	0	241	389
Gene set	Drug resistance	beta-Lactam resistance, Bla system	M00627	64	127	73	140	75	130	4	73	46	92	613	211	4	264	345
Gene set	Drug resistance	Multidrug resistance, efflux pump BpeEF-OprC	M00698	8	22	29	37	36	32	0	0	6	15	164	21	0	59	105
Gene set	Drug resistance	Multidrug resistance, efflux pump MexEF-OprN	M00641	0	10	13	0	0	20	0	0	0	15	43	15	0	23	20
Gene set	Drug resistance	Multidrug resistance, efflux pump MexJK-OprM	M00642	29	61	58	75	56	76	0	0	15	48	355	63	0	148	207
Gene set	Drug resistance	Tetracycline resistance, efflux pump Tet38	M00704	0	3	3	0	0	5	0	0	0	4	11	4	0	6	5
Gene set	Pathogenicity	Pertussis pathogenicity signature, T1SS	M00575	49	97	82	109	79	135	0	0	37	90	551	127	0	228	323
Glycan metabolism	Glycosaminoglycan metabolism	Chondroitin sulfate degradation	M00077	20	0	22	41	20	70	0	9	0	41	173	50	0	42	131
Glycan metabolism	Lipopolysaccharide metabolism	ADP-L-glycero-D-manno-heptose biosynthesis	M00064	52	67	75	130	98	156	0	29	14	98	578	141	0	194	384
Glycan metabolism	Lipopolysaccharide metabolism	CMP-KDO biosynthesis	M00063	54	87	92	150	117	175	4	43	24	105	679	172	4	233	442
Glycan metabolism	Lipopolysaccharide metabolism	KDO2-lipid A biosynthesis, Raetz pathway, LpxL-LpxM type	M00060	138	205	245	374	286	396	0	106	67	272	1644	445	0	588	1056
Glycan metabolism	Lipopolysaccharide metabolism	KDO2-lipid A biosynthesis, Raetz pathway, non-LpxL-LpxM type	M00866	148	223	262	403	302	430	0	115	74	302	1768	491	0	633	1135
Glycan metabolism	Lipopolysaccharide metabolism	KDO2-lipid A modification pathway	M00867	0	17	0	0	0	0	0	0	0	0	17	0	0	17	0
Glycan metabolism	Lipopolysaccharide metabolism	UDP-L-FucNAm biosynthesis	M00923	0	11	18	18	15	24	0	8	0	19	86	27	0	29	57
Lipid metabolism	Fatty acid metabolism	beta-Oxidation	M00087	406	784	755	1191	728	1156	27	486	283	748	5047	1517	27	1945	3075
Lipid metabolism	Fatty acid metabolism	beta-Oxidation, acyl-CoA synthesis	M00086	31	65	67	101	64	105	2	33	24	59	435	116	2	163	270
Lipid metabolism	Fatty acid metabolism	Fatty acid biosynthesis, elongation	M00083	280	479	556	802	521	894	13	284	176	597	3545	1057	13	1315	2217
Lipid metabolism	Fatty acid metabolism	Fatty acid biosynthesis, initiation	M00082	139	215	235	348	252	368	7	106	77	261	1564	444	7	589	968
Lipid metabolism	Fatty acid metabolism	Fatty acid elongation in mitochondria	M00085	0	6	0	7	0	8	0	0	0	7	21	7	0	6	15
Lipid metabolism	Lipid metabolism	Acylglycerol degradation	M00098	39	71	78	124	82	119	0	41	36	89	513	166	0	188	325
Lipid metabolism	Lipid metabolism	Ceramide biosynthesis	M00094	0	0	0	0	0	7	0	0	0	0	7	0	0	0	7
Lipid metabolism	Lipid metabolism	Ketone body biosynthesis, acetyl-CoA => acetoacetate/3-hydroxybutyrate/acetone	M00088	154	251	246	410	288	377	0	145	109	246	1726	500	0	651	1075
Lipid metabolism	Lipid metabolism	Phosphatidylcholine (PC) biosynthesis, PE => PC	M00091	17	34	39	65	43	67	0	13	11	37	265	61	0	90	175
Lipid metabolism	Lipid metabolism	Phosphatidylethanolamine (PE) biosynthesis, PA => PS => PE	M00093	55	96	118	170	117	179	5	49	36	109	740	194	5	269	466
Lipid metabolism	Lipid metabolism	Sphingosine biosynthesis	M00099	0	0	0	0	0	61	0	0	0	0	61	0	0	0	61
Lipid metabolism	Lipid metabolism	Sphingosine degradation	M00100	0	0	0	0	2	0	0	0	0	0	2	0	0	0	2
Lipid metabolism	Lipid metabolism	Triacylglycerol biosynthesis	M00089	0	0	92	0	80	169	0	0	0	0	341	0	0	92	249
Metabolism of cofactors and vitamins	Cofactor and vitamin metabolism	Biotin biosynthesis, BioI pathway, long-chain-acyl-ACP => pimeloyl-ACP => biotin	M00573	0	0	0	0	0	99	0	0	0	66	99	66	0	0	99
Metabolism of cofactors and vitamins	Cofactor and vitamin metabolism	Biotin biosynthesis, BioW pathway, pimelate => pimeloyl-CoA => biotin	M00577	43	82	101	130	95	126	6	51	32	78	583	161	6	226	351
Metabolism of cofactors and vitamins	Cofactor and vitamin metabolism	Biotin biosynthesis, pimeloyl-ACP/CoA => biotin	M00123	43	82	101	130	95	127	6	51	32	78	584	161	6	226	352
Metabolism of cofactors and vitamins	Cofactor and vitamin metabolism	C1-unit interconversion, prokaryotes	M00140	54	87	107	148	106	150	0	55	29	102	652	186	0	248	404
Metabolism of cofactors and vitamins	Cofactor and vitamin metabolism	Cobalamin biosynthesis, aerobic, uroporphyrinogen III => precorrin 2 => cobyrinate a,c-diamide	M00925	105	138	193	227	192	209	16	129	54	178	1080	361	16	436	628
Metabolism of cofactors and vitamins	Cofactor and vitamin metabolism	Cobalamin biosynthesis, anaerobic, uroporphyrinogen III => sirohydrochlorin => cobyrinate a,c-diamide	M00924	87	127	176	216	175	223	13	108	43	173	1017	324	13	390	614
Metabolism of cofactors and vitamins	Cofactor and vitamin metabolism	Cobalamin biosynthesis, cobyrinate a,c-diamide => cobalamin	M00122	101	143	210	220	184	237	10	125	51	210	1105	386	10	454	641
Metabolism of cofactors and vitamins	Cofactor and vitamin metabolism	Coenzyme A biosynthesis, pantothenate => CoA	M00120	95	129	164	226	173	251	4	88	55	176	1042	319	4	388	650
Metabolism of cofactors and vitamins	Cofactor and vitamin metabolism	Heme biosynthesis, animals and fungi, glycine => heme	M00868	161	237	271	345	280	358	9	118	99	247	1661	464	9	669	983
Metabolism of cofactors and vitamins	Cofactor and vitamin metabolism	Heme biosynthesis, archaea, siroheme => heme	M00847	5	10	12	22	0	10	0	5	0	0	59	5	0	27	32
Metabolism of cofactors and vitamins	Cofactor and vitamin metabolism	Heme biosynthesis, bacteria, glutamyl-tRNA => coproporphyrin III => heme	M00926	159	266	310	389	284	447	0	140	101	288	1855	529	0	735	1120
Metabolism of cofactors and vitamins	Cofactor and vitamin metabolism	Heme biosynthesis, plants and bacteria, glutamate => heme	M00121	262	419	477	613	476	677	13	212	149	432	2937	793	13	1158	1766
Metabolism of cofactors and vitamins	Cofactor and vitamin metabolism	Lipoic acid biosynthesis, animals and bacteria, octanoyl-ACP => dihydrolipoyl-H => dihydrolipoyl-E2	M00883	29	0	52	64	47	69	0	0	0	0	261	0	0	81	180
Metabolism of cofactors and vitamins	Cofactor and vitamin metabolism	Lipoic acid biosynthesis, plants and bacteria, octanoyl-ACP => dihydrolipoyl-E2/H	M00881	42	62	80	104	72	107	2	39	23	76	469	138	2	184	283
Metabolism of cofactors and vitamins	Cofactor and vitamin metabolism	Menaquinone biosynthesis, chorismate (+ polyprenyl-PP) => menaquinol	M00116	56	82	77	136	68	130	0	67	36	99	549	202	0	215	334
Metabolism of cofactors and vitamins	Cofactor and vitamin metabolism	Menaquinone biosynthesis, futalosine pathway	M00930	31	42	48	70	51	81	0	18	13	52	323	83	0	121	202
Metabolism of cofactors and vitamins	Cofactor and vitamin metabolism	Menaquinone biosynthesis, modified futalosine pathway	M00931	21	31	35	54	38	64	0	13	10	38	243	61	0	87	156
Metabolism of cofactors and vitamins	Cofactor and vitamin metabolism	Molybdenum cofactor biosynthesis, GTP => molybdenum cofactor	M00880	122	182	185	269	211	281	5	99	72	205	1255	376	5	489	761
Metabolism of cofactors and vitamins	Cofactor and vitamin metabolism	NAD biosynthesis, aspartate => quinolinate => NAD	M00115	98	163	190	245	179	254	6	87	67	182	1135	336	6	451	678
Metabolism of cofactors and vitamins	Cofactor and vitamin metabolism	NAD biosynthesis, tryptophan => quinolinate => NAD	M00912	108	210	243	293	215	353	7	89	81	249	1429	419	7	561	861
Metabolism of cofactors and vitamins	Cofactor and vitamin metabolism	Nicotinate degradation, nicotinate => fumarate	M00622	19	32	60	48	32	99	0	0	0	30	290	30	0	111	179
Metabolism of cofactors and vitamins	Cofactor and vitamin metabolism	Pantothenate biosynthesis, 2-oxoisovalerate/spermine => pantothenate	M00913	74	112	146	202	134	212	0	64	45	150	880	259	0	332	548
Metabolism of cofactors and vitamins	Cofactor and vitamin metabolism	Pantothenate biosynthesis, valine/L-aspartate => pantothenate	M00119	102	168	209	288	192	331	0	96	62	217	1290	375	0	479	811
Metabolism of cofactors and vitamins	Cofactor and vitamin metabolism	Pimeloyl-ACP biosynthesis, BioC-BioH pathway, malonyl-ACP => pimeloyl-ACP	M00572	267	461	534	766	501	861	0	270	164	574	3390	1008	0	1262	2128
Metabolism of cofactors and vitamins	Cofactor and vitamin metabolism	Pyridoxal-P biosynthesis, erythrose-4P => pyridoxal-P	M00124	0	0	125	178	139	164	0	0	0	114	606	114	0	125	481
Metabolism of cofactors and vitamins	Cofactor and vitamin metabolism	Pyridoxal-P biosynthesis, R5P + glyceraldehyde-3P + glutamine => pyridoxal-P	M00916	6	8	13	19	8	10	0	10	8	13	64	31	0	27	37
Metabolism of cofactors and vitamins	Cofactor and vitamin metabolism	Riboflavin biosynthesis, plants and bacteria, GTP => riboflavin/FMN/FAD	M00125	141	198	216	322	220	339	7	113	63	228	1443	404	7	555	881
Metabolism of cofactors and vitamins	Cofactor and vitamin metabolism	Siroheme biosynthesis, glutamyl-tRNA => siroheme	M00846	144	249	285	364	265	406	0	112	81	244	1713	437	0	678	1035
Metabolism of cofactors and vitamins	Cofactor and vitamin metabolism	Tetrahydrobiopterin biosynthesis, GTP => BH4	M00842	0	0	0	0	84	0	0	0	0	0	84	0	0	0	84
Metabolism of cofactors and vitamins	Cofactor and vitamin metabolism	Tetrahydrofolate biosynthesis, GTP => THF	M00126	173	245	278	432	317	414	10	154	93	302	1869	549	10	696	1163
Metabolism of cofactors and vitamins	Cofactor and vitamin metabolism	Thiamine biosynthesis, archaea, AIR (+ NAD+) => TMP/TPP	M00896	73	107	117	173	119	175	4	64	40	116	768	220	4	297	467
Metabolism of cofactors and vitamins	Cofactor and vitamin metabolism	Thiamine biosynthesis, prokaryotes, AIR (+ DXP/glycine) => TMP/TPP	M00895	0	175	171	277	0	277	0	110	0	191	900	301	0	346	554
Metabolism of cofactors and vitamins	Cofactor and vitamin metabolism	Thiamine biosynthesis, prokaryotes, AIR (+ DXP/tyrosine) => TMP/TPP	M00127	0	162	162	259	0	264	0	104	0	178	847	282	0	324	523
Metabolism of cofactors and vitamins	Cofactor and vitamin metabolism	Thiamine salvage pathway, HMP/HET => TMP	M00899	32	50	54	84	58	82	0	28	19	54	360	101	0	136	224
Metabolism of cofactors and vitamins	Cofactor and vitamin metabolism	Ubiquinone biosynthesis, prokaryotes, chorismate (+ polyprenyl-PP) => ubiquinol	M00117	90	136	162	209	161	210	0	0	0	144	968	144	0	388	580
Module set	Metabolic capacity	Anoxygenic photosynthesis in green nonsulfur bacteria	M00613	299	460	515	770	545	744	22	266	169	520	3355	955	22	1274	2059
Module set	Metabolic capacity	Anoxygenic photosynthesis in purple bacteria	M00612	205	289	333	487	375	450	10	177	134	298	2149	609	10	827	1312
Module set	Metabolic capacity	Nitrate assimilation	M00615	58	98	118	129	105	148	2	46	32	106	658	184	2	274	382
Module set	Metabolic capacity	Sulfate-sulfur assimilation	M00616	111	158	191	277	204	268	0	117	59	168	1209	344	0	460	749
Nucleotide metabolism	Purine metabolism	Adenine ribonucleotide biosynthesis, IMP => ADP,ATP	M00049	118	171	209	283	208	322	5	103	72	208	1316	383	5	498	813
Nucleotide metabolism	Purine metabolism	Guanine ribonucleotide biosynthesis IMP => GDP,GTP	M00050	126	187	237	337	220	357	5	129	69	227	1469	425	5	550	914
Nucleotide metabolism	Purine metabolism	Inosine monophosphate biosynthesis, PRPP + glutamine => IMP	M00048	267	372	415	612	432	617	11	221	146	412	2726	779	11	1054	1661
Nucleotide metabolism	Purine metabolism	Purine degradation, xanthine => urea	M00546	83	131	143	157	129	217	0	55	49	118	860	222	0	357	503
Nucleotide metabolism	Pyrimidine metabolism	Pyrimidine degradation, uracil => beta-alanine, thymine => 3-aminoisobutanoate	M00046	22	36	50	74	44	84	0	13	13	53	310	79	0	108	202
Nucleotide metabolism	Pyrimidine metabolism	Pyrimidine deoxyribonuleotide biosynthesis, CDP/CTP => dCDP/dCTP,dTDP/dTTP	M00053	174	241	280	381	271	405	9	144	104	296	1761	544	9	695	1057
Nucleotide metabolism	Pyrimidine metabolism	Pyrimidine ribonucleotide biosynthesis, UMP => UDP/UTP,CDP/CTP	M00052	69	97	117	167	120	172	3	63	39	122	745	224	3	283	459
Nucleotide metabolism	Pyrimidine metabolism	Uridine monophosphate biosynthesis, glutamine (+ PRPP) => UMP	M00051	152	237	262	373	275	392	8	126	80	258	1699	464	8	651	1040
Xenobiotics biodegradation	Aromatics degradation	Benzene degradation, benzene => catechol	M00548	0	0	0	17	12	18	0	0	0	0	47	0	0	0	47
Xenobiotics biodegradation	Aromatics degradation	Benzoate degradation, benzoate => catechol / methylbenzoate => methylcatechol	M00551	0	0	9	35	31	0	3	6	0	9	78	15	3	9	66
Xenobiotics biodegradation	Aromatics degradation	Benzoate degradation, cyclohexanecarboxylic acid =>pimeloyl-CoA	M00540	11	22	33	42	23	60	0	21	12	42	191	75	0	66	125
Xenobiotics biodegradation	Aromatics degradation	Benzoyl-CoA degradation, benzoyl-CoA => 3-hydroxypimeloyl-CoA	M00541	0	6	7	11	0	12	0	0	0	0	36	0	0	13	23
Xenobiotics biodegradation	Aromatics degradation	Carbazole degradation, carbazole => 2-oxopent-4-enoate + anthranilate	M00544	0	0	3	3	0	6	0	0	0	0	12	0	0	3	9
Xenobiotics biodegradation	Aromatics degradation	Catechol meta-cleavage, catechol => acetyl-CoA / 4-methylcatechol => propanoyl-CoA	M00569	48	114	103	159	80	169	0	49	39	89	673	177	0	265	408
Xenobiotics biodegradation	Aromatics degradation	Catechol ortho-cleavage, catechol => 3-oxoadipate	M00568	48	0	86	134	87	147	5	0	0	79	507	79	5	134	368
Xenobiotics biodegradation	Aromatics degradation	Cumate degradation, p-cumate => 2-oxopent-4-enoate + 2-methylpropanoate	M00539	0	0	0	0	0	46	0	0	0	0	46	0	0	0	46
Xenobiotics biodegradation	Aromatics degradation	Phenylacetate degradation, phenylaxetate => acetyl-CoA/succinyl-CoA	M00878	289	538	476	825	464	847	0	0	190	540	3439	730	0	1303	2136
Xenobiotics biodegradation	Aromatics degradation	Phthalate degradation, phthalate => protocatechuate	M00636	7	7	7	7	7	8	0	8	7	8	43	23	0	21	22
Xenobiotics biodegradation	Aromatics degradation	Phthalate degradation, phthalate => protocatechuate	M00623	22	29	56	28	19	72	0	4	10	25	226	39	0	107	119
Xenobiotics biodegradation	Aromatics degradation	Salicylate degradation, salicylate => gentisate	M00638	0	6	6	13	11	13	0	5	0	13	49	18	0	12	37
Xenobiotics biodegradation	Aromatics degradation	Toluene degradation, toluene => benzoate	M00538	0	11	16	0	0	0	0	0	0	18	27	18	0	27	0
Xenobiotics biodegradation	Aromatics degradation	Trans-cinnamate degradation, trans-cinnamate => acetyl-CoA	M00545	69	114	117	170	96	167	0	89	51	109	733	249	0	300	433
Xenobiotics biodegradation	Aromatics degradation	Xylene degradation, xylene => methylbenzoate	M00537	0	8	0	0	0	0	0	0	0	0	8	0	0	8	0

## Sheet: Precursors of Q
Q precursors	BM_A	BM_B	BM_C	BM_D	BM_E	BM_F	BM_G	WM_B	WM_C	WM_F	Biofilm	Water	Incipient	Intermediate	Old
FolE	3341	3213	6823	6064	7128	6303	15	1478	987	1825	32887	4290	15	13377	19495
preQ	2132	2036	8107	4888	6855	6027	23	1124	171	1528	30068	2823	23	12275	17770
QueA	1713	1640	6686	4163	5672	5426	21	850	139	1318	25321	2307	21	10039	15261
QueC	829	1118	4080	2669	3435	2810	17	526	95	794	14958	1415	17	6027	8914
QueD	76	173	2517	389	299	770	0	24	12	202	4224	238	0	2766	1458
QueF	1713	1640	6686	4163	5672	5426	21	850	139	1318	25321	2307	21	10039	15261
QueG	1723	1795	7752	4590	5805	5500	29	962	155	1553	27194	2670	29	11270	15895
QueH	0	19	12	5	12	4	0	0	0	4	52	4	0	31	21
Tgt	2423	2471	8311	5309	5740	7090	20	1166	525	2087	31364	3778	20	13205	18139

## Sheet: CAZymes
CAZyme class	CAZyme family	BM_A	BM_B	BM_C	BM_D	BM_E	BM_F	BM_G	WM_B	WM_C	WM_F	Biofilm	Water	Incipient	Intermediate	Old
Auxilary Activities	AA0	12	15	15	30	22	29	0	13	7	17	123	37	0	42	81
	AA1	33	72	61	103	61	127	2	31	26	88	459	145	2	166	291
	AA10	0	0	0	1	0	3	0	0	0	3	4	3	0	0	4
	AA12	2	6	7	9	7	11	0	5	3	10	42	18	0	15	27
	AA2	8	17	18	21	11	20	1	10	10	16	96	36	1	43	52
	AA3	41	78	94	114	53	130	3	27	30	72	513	129	3	213	297
	AA4	3	16	17	26	20	36	0	4	4	16	118	24	0	36	82
	AA5	0	1	0	5	2	4	0	1	0	0	12	1	0	1	11
	AA6	10	12	14	26	24	24	0	4	5	18	110	27	0	36	74
	AA7	4	8	10	13	7	20	0	10	3	14	62	27	0	22	40
Carbohydrate Esterases	CE0	1	1	2	3	2	7	0	1	0	5	16	6	0	4	12
	CE1	37	69	50	92	50	81	0	53	28	67	379	148	0	156	223
	CE11	15	21	31	42	30	48	0	13	9	31	187	53	0	67	120
	CE12	0	4	2	4	0	9	0	0	0	5	19	5	0	6	13
	CE13	0	0	0	2	0	1	0	0	0	2	3	2	0	0	3
	CE14	15	32	26	47	31	50	1	22	12	33	202	67	1	73	128
	CE15	2	9	7	15	11	22	0	4	3	14	66	21	0	18	48
	CE16	1	1	2	1	3	2	0	2	0	2	10	4	0	4	6
	CE17	0	1	0	1	0	5	0	0	0	5	7	5	0	1	6
	CE19	3	17	14	21	16	49	0	2	3	27	120	32	0	34	86
	CE2	0	0	1	3	2	1	0	0	0	0	7	0	0	1	6
	CE20	4	5	11	15	11	34	0	5	3	27	80	35	0	20	60
	CE3	0	0	1	2	1	5	0	0	0	2	9	2	0	1	8
	CE4	38	78	90	150	89	155	2	36	31	92	602	159	2	206	394
	CE5	12	12	12	33	13	12	0	50	16	18	94	84	0	36	58
	CE6	0	1	2	1	0	4	0	0	0	5	8	5	0	3	5
	CE7	1	3	3	4	3	9	0	2	1	5	23	8	0	7	16
	CE8	0	0	3	5	0	7	0	0	0	1	15	1	0	3	12
	CE9	7	14	12	23	13	25	0	7	6	18	94	31	0	33	61
Glycoside Hydrolases	GH0	13	27	33	47	35	68	0	17	15	49	223	81	0	73	150
	GH1	18	30	21	37	22	37	0	13	16	35	165	64	0	69	96
	GH10	3	4	11	14	7	19	0	6	1	18	58	25	0	18	40
	GH102	13	17	18	23	27	27	1	9	7	19	126	35	1	48	77
	GH103	26	41	46	48	40	43	1	11	17	31	245	59	1	113	131
	GH104	0	0	1	1	1	0	0	0	0	0	3	0	0	1	2
	GH105	2	3	6	6	0	8	0	0	1	2	25	3	0	11	14
	GH106	0	3	1	2	1	10	0	2	1	2	17	5	0	4	13
	GH108	9	7	7	14	9	6	0	2	5	5	52	12	0	23	29
	GH109	24	95	73	115	67	184	0	19	22	94	558	135	0	192	366
	GH11	0	0	0	1	0	1	0	1	0	0	2	1	0	0	2
	GH110	0	0	1	1	0	0	0	0	0	0	2	0	0	1	1
	GH113	0	2	2	7	1	9	0	2	1	5	21	8	0	4	17
	GH114	0	0	0	4	3	1	0	0	0	0	8	0	0	0	8
	GH115	1	1	3	4	1	3	0	1	1	4	13	6	0	5	8
	GH116	0	1	1	3	1	10	0	2	1	6	16	9	0	2	14
	GH117	0	2	0	0	0	2	0	0	0	2	4	2	0	2	2
	GH119	0	0	1	0	0	0	0	0	0	0	1	0	0	1	0
	GH12	0	0	0	0	0	0	0	2	0	1	0	3	0	0	0
	GH120	0	0	0	0	0	1	0	0	0	0	1	0	0	0	1
	GH123	1	0	0	0	0	0	0	0	0	0	1	0	0	1	0
	GH125	2	1	1	0	2	0	0	0	0	0	6	0	0	4	2
	GH127	2	5	5	4	4	11	0	2	2	5	31	9	0	12	19
	GH128	0	0	1	2	2	4	0	2	0	4	9	6	0	1	8
	GH13	77	121	159	234	156	261	6	104	61	197	1014	362	6	357	651
	GH130	5	9	11	21	9	20	1	4	5	14	76	23	1	25	50
	GH131	0	0	1	0	0	0	0	0	0	0	1	0	0	1	0
	GH133	8	9	11	21	12	26	0	8	5	24	87	37	0	28	59
	GH135	1	1	1	1	0	1	0	0	0	2	5	2	0	3	2
	GH136	0	1	1	0	0	6	0	0	0	4	8	4	0	2	6
	GH137	1	0	0	0	0	1	0	0	0	0	2	0	0	1	1
	GH138	0	1	0	0	0	2	0	0	0	1	3	1	0	1	2
	GH139	0	0	0	2	0	2	0	0	0	2	4	2	0	0	4
	GH14	3	3	2	2	4	2	0	2	3	5	16	10	0	8	8
	GH140	2	9	5	9	4	12	0	3	3	9	41	15	0	16	25
	GH141	0	1	1	2	2	7	0	1	0	1	13	2	0	2	11
	GH142	0	1	0	0	0	1	0	0	0	0	2	0	0	1	1
	GH144	4	5	7	9	3	15	0	2	5	9	43	16	0	16	27
	GH146	1	5	1	1	0	6	0	0	1	5	14	6	0	7	7
	GH147	0	0	1	0	0	1	0	0	0	2	2	2	0	1	1
	GH148	1	2	0	2	0	5	0	0	0	3	10	3	0	3	7
	GH15	18	27	38	57	33	64	0	17	13	36	237	66	0	83	154
	GH151	0	0	0	0	0	1	0	0	0	0	1	0	0	0	1
	GH152	0	0	1	1	0	3	0	0	0	4	5	4	0	1	4
	GH154	1	1	1	0	0	0	0	0	0	0	3	0	0	3	0
	GH156	0	1	0	0	0	5	0	0	0	3	6	3	0	1	5
	GH158	1	0	2	3	1	1	0	2	0	2	8	4	0	3	5
	GH159	0	0	0	0	0	1	0	0	0	0	1	0	0	0	1
	GH16	10	15	23	36	20	37	1	20	11	24	142	55	1	48	93
	GH162	0	0	1	0	1	0	0	0	0	0	2	0	0	1	1
	GH163	0	2	4	4	4	19	0	1	1	16	33	18	0	6	27
	GH164	0	0	1	0	0	0	0	0	0	0	1	0	0	1	0
	GH165	0	1	0	0	2	21	0	0	0	13	24	13	0	1	23
	GH166	1	1	1	0	1	3	0	1	0	1	7	2	0	3	4
	GH17	4	12	18	17	4	21	0	0	4	9	76	13	0	34	42
	GH171	12	23	14	29	14	23	1	4	5	16	116	25	1	49	66
	GH172	1	5	2	9	2	21	0	2	2	8	40	12	0	8	32
	GH18	1	4	8	11	5	15	0	8	4	7	44	19	0	13	31
	GH19	3	5	10	13	9	16	0	1	1	12	56	14	0	18	38
	GH2	16	11	18	29	22	32	0	15	7	26	128	48	0	45	83
	GH20	5	11	13	9	7	15	0	5	5	8	60	18	0	29	31
	GH23	92	155	147	240	157	195	9	79	47	126	995	252	9	394	592
	GH24	12	15	14	18	20	21	1	8	9	21	101	38	1	41	59
	GH25	10	7	10	15	13	10	1	2	5	8	66	15	1	27	38
	GH26	0	3	6	4	2	7	0	2	1	5	22	8	0	9	13
	GH27	0	0	1	1	1	6	0	0	0	4	9	4	0	1	8
	GH28	6	4	5	9	2	9	0	4	2	6	35	12	0	15	20
	GH29	7	12	12	23	5	38	0	5	2	21	97	28	0	31	66
	GH3	40	63	66	92	63	87	3	30	27	63	414	120	3	169	242
	GH30	4	6	11	9	4	11	0	2	4	9	45	15	0	21	24
	GH31	13	20	23	23	25	38	1	11	10	34	143	55	1	56	86
	GH32	4	3	4	4	4	12	0	2	2	5	31	9	0	11	20
	GH33	5	13	9	15	11	51	0	3	2	27	104	32	0	27	77
	GH35	1	0	6	4	2	7	0	2	0	2	20	4	0	7	13
	GH36	3	3	5	7	5	14	1	5	3	10	38	18	1	11	26
	GH37	2	2	2	2	1	3	0	1	1	6	12	8	0	6	6
	GH38	3	5	3	6	4	8	0	6	3	10	29	19	0	11	18
	GH39	5	6	7	26	8	14	0	17	4	7	66	28	0	18	48
	GH4	3	4	4	8	2	7	0	1	1	4	28	6	0	11	17
	GH42	4	4	8	11	5	6	1	4	3	6	39	13	1	16	22
	GH43	17	25	31	32	22	35	0	8	11	20	162	39	0	73	89
	GH44	0	4	1	1	0	4	0	0	0	4	10	4	0	5	5
	GH47	0	0	1	0	1	1	0	0	0	0	3	0	0	1	2
	GH49	0	0	0	0	0	1	0	0	0	1	1	1	0	0	1
	GH5	9	22	45	44	22	67	0	19	9	51	209	79	0	76	133
	GH50	0	2	2	4	0	10	0	0	2	9	18	11	0	4	14
	GH51	3	12	10	12	3	31	0	4	3	14	71	21	0	25	46
	GH53	1	1	2	4	0	7	1	0	0	3	16	3	1	4	11
	GH55	0	0	1	0	1	1	0	0	0	0	3	0	0	1	2
	GH56	2	0	4	2	2	4	0	2	0	2	14	4	0	6	8
	GH57	7	19	17	38	16	40	0	15	8	35	137	58	0	43	94
	GH6	1	2	1	4	2	2	0	4	1	1	12	6	0	4	8
	GH62	0	0	0	0	0	1	0	0	0	0	1	0	0	0	1
	GH63	2	1	3	6	1	7	0	3	1	6	20	10	0	6	14
	GH64	0	0	0	0	1	2	0	2	1	1	3	4	0	0	3
	GH65	10	9	6	12	6	11	0	8	6	10	54	24	0	25	29
	GH66	0	0	2	0	0	0	0	0	0	0	2	0	0	2	0
	GH67	2	4	2	4	4	6	0	2	1	3	22	6	0	8	14
	GH68	4	4	5	4	8	0	1	2	3	4	26	9	1	13	12
	GH7	0	0	0	0	0	1	0	0	0	0	1	0	0	0	1
	GH71	0	0	1	0	0	0	0	0	0	0	1	0	0	1	0
	GH73	2	9	11	18	11	18	0	4	1	10	69	15	0	22	47
	GH74	1	5	7	6	0	2	0	0	0	2	21	2	0	13	8
	GH75	3	1	2	1	1	1	0	1	1	2	9	4	0	6	3
	GH76	4	2	1	4	2	3	0	5	2	2	16	9	0	7	9
	GH77	9	17	21	31	22	36	1	11	9	25	137	45	1	47	89
	GH78	6	4	6	4	1	12	0	1	1	9	33	11	0	16	17
	GH79	1	0	2	0	0	0	1	0	0	1	4	1	1	3	0
	GH8	0	3	2	6	3	15	0	1	1	9	29	11	0	5	24
	GH81	0	0	4	1	3	0	0	0	0	0	8	0	0	4	4
	GH84	3	4	4	4	3	7	0	1	0	7	25	8	0	11	14
	GH85	0	0	1	0	0	2	0	0	0	1	3	1	0	1	2
	GH87	0	0	0	1	0	2	0	1	0	1	3	2	0	0	3
	GH88	1	4	3	3	1	8	0	1	1	5	20	7	0	8	12
	GH89	0	0	1	0	0	0	0	0	0	0	1	0	0	1	0
	GH9	3	4	5	8	4	9	0	2	3	4	33	9	0	12	21
	GH92	5	5	4	4	0	1	0	1	1	1	19	3	0	14	5
	GH94	6	7	9	10	6	21	0	5	4	16	59	25	0	22	37
	GH95	4	5	6	4	1	11	0	3	1	4	31	8	0	15	16
	GH97	5	8	12	14	7	18	1	3	5	14	65	22	1	25	39
	GH99	0	0	2	0	0	4	0	0	0	0	6	0	0	2	4
GlycosilTransferases	GT0	12	22	27	37	26	35	2	12	14	25	161	51	2	61	98
	GT1	22	40	38	49	27	64	0	29	16	47	240	92	0	100	140
	GT10	1	1	5	1	3	4	0	1	1	1	15	3	0	7	8
	GT101	0	0	0	0	0	1	0	0	0	0	1	0	0	0	1
	GT102	0	0	1	1	4	2	0	4	2	2	8	8	0	1	7
	GT104	2	2	2	3	3	2	0	1	0	0	14	1	0	6	8
	GT105	15	17	17	32	16	48	0	14	14	60	145	88	0	49	96
	GT107	5	2	2	5	7	0	2	2	0	0	23	2	2	9	12
	GT109	0	0	1	0	0	2	0	0	0	0	3	0	0	1	2
	GT11	1	1	4	6	3	6	0	3	1	4	21	8	0	6	15
	GT114	0	0	0	0	0	1	0	0	0	0	1	0	0	0	1
	GT12	0	0	2	0	0	0	0	0	0	0	2	0	0	2	0
	GT13	0	0	1	0	0	0	0	0	0	0	1	0	0	1	0
	GT14	4	4	3	7	5	2	0	0	1	1	25	2	0	11	14
	GT16	0	0	0	0	0	1	0	0	0	0	1	0	0	0	1
	GT17	0	0	1	1	0	4	0	0	0	1	6	1	0	1	5
	GT19	18	25	29	44	34	49	0	14	7	30	199	51	0	72	127
	GT2	293	462	510	890	591	1078	16	296	178	801	3840	1275	16	1265	2559
	GT20	17	25	27	39	34	52	0	13	12	34	194	59	0	69	125
	GT21	6	12	7	17	7	19	1	5	2	14	69	21	1	25	43
	GT22	0	4	2	2	1	2	0	0	0	0	11	0	0	6	5
	GT23	0	0	8	2	1	4	0	0	0	1	15	1	0	8	7
	GT25	0	2	5	4	5	7	0	1	0	1	23	2	0	7	16
	GT26	9	19	14	20	21	25	0	12	7	23	108	42	0	42	66
	GT27	0	0	0	0	1	2	0	0	0	0	3	0	0	0	3
	GT28	25	36	40	59	35	53	1	18	16	38	249	72	1	101	147
	GT3	1	1	3	5	3	5	0	2	1	4	18	7	0	5	13
	GT30	18	25	27	41	35	41	0	11	7	31	187	49	0	70	117
	GT31	0	0	0	0	1	5	0	0	0	0	6	0	0	0	6
	GT32	9	4	15	10	9	12	0	6	2	7	59	15	0	28	31
	GT33	0	0	1	0	0	1	0	0	0	1	2	1	0	1	1
	GT35	13	26	43	54	27	60	1	19	10	52	224	81	1	82	141
	GT39	4	3	4	7	5	5	1	5	3	6	29	14	1	11	17
	GT4	231	437	471	804	537	868	17	256	166	619	3365	1041	17	1139	2209
	GT41	6	13	28	42	27	76	0	10	2	58	192	70	0	47	145
	GT45	0	0	1	1	1	2	0	0	0	0	5	0	0	1	4
	GT47	0	0	0	0	0	2	0	0	0	0	2	0	0	0	2
	GT49	0	0	1	0	1	0	0	0	0	0	2	0	0	1	1
	GT5	10	29	27	39	20	44	2	7	10	30	171	47	2	66	103
	GT50	0	0	0	0	1	0	0	0	0	0	1	0	0	0	1
	GT51	81	112	120	175	127	160	5	60	54	120	780	234	5	313	462
	GT53	4	4	4	10	4	4	0	14	4	4	30	22	0	12	18
	GT56	0	1	2	1	1	1	0	1	1	1	6	3	0	3	3
	GT58	0	0	1	0	0	1	0	0	0	0	2	0	0	1	1
	GT59	0	0	1	0	0	0	0	0	0	0	1	0	0	1	0
	GT6	0	0	0	1	0	1	0	0	0	0	2	0	0	0	2
	GT60	0	1	4	1	0	1	0	0	0	0	7	0	0	5	2
	GT61	0	0	1	1	2	1	0	0	0	0	5	0	0	1	4
	GT62	1	2	1	1	1	1	0	1	1	1	7	3	0	4	3
	GT64	0	0	3	0	0	0	0	0	0	0	3	0	0	3	0
	GT66	0	0	0	4	2	1	0	2	0	5	7	7	0	0	7
	GT7	0	0	1	2	1	3	0	0	0	2	7	2	0	1	6
	GT70	0	0	0	0	0	1	0	0	0	0	1	0	0	0	1
	GT71	0	1	2	2	0	0	0	0	0	0	5	0	0	3	2
	GT74	0	1	0	1	0	1	0	0	0	0	3	0	0	1	2
	GT75	2	0	2	4	3	3	0	1	0	2	14	3	0	4	10
	GT76	0	3	4	5	0	6	0	0	1	4	18	5	0	7	11
	GT8	0	1	8	7	2	12	0	1	0	7	30	8	0	9	21
	GT81	3	5	4	9	1	12	0	5	2	4	34	11	0	12	22
	GT83	37	61	60	111	74	113	0	25	27	93	456	145	0	158	298
	GT84	2	4	6	8	6	13	0	4	2	10	39	16	0	12	27
	GT85	1	1	1	3	1	1	0	4	1	2	8	7	0	3	5
	GT87	3	5	5	24	11	14	0	12	4	11	62	27	0	13	49
	GT88	0	0	0	0	1	0	0	0	0	0	1	0	0	0	1
	GT89	1	1	1	20	6	10	0	6	2	8	39	16	0	3	36
	GT9	28	59	46	112	68	123	0	21	18	94	436	133	0	133	303
	GT92	4	2	4	3	2	5	0	3	2	1	20	6	0	10	10
	GT94	1	0	0	3	1	3	0	0	0	3	8	3	0	1	7
Polysaccharide Lyases	PL0	0	0	1	1	3	1	0	1	0	0	6	1	0	1	5
	PL1	2	14	7	14	4	22	0	4	10	13	63	27	0	23	40
	PL10	5	5	1	3	2	8	0	1	0	8	24	9	0	11	13
	PL11	0	3	0	1	0	5	0	0	0	3	9	3	0	3	6
	PL12	2	7	4	7	1	8	0	0	0	3	29	3	0	13	16
	PL14	0	0	2	1	1	2	0	1	0	2	6	3	0	2	4
	PL15	0	0	0	0	0	1	0	0	0	0	1	0	0	0	1
	PL17	0	4	0	0	0	2	0	0	0	1	6	1	0	4	2
	PL22	0	3	4	4	0	4	0	0	0	1	15	1	0	7	8
	PL29	2	3	1	1	0	1	0	0	1	0	8	1	0	6	2
	PL3	0	0	0	0	0	1	0	0	0	0	1	0	0	0	1
	PL31	0	0	0	1	0	1	0	1	0	1	2	2	0	0	2
	PL33	0	0	0	0	0	1	0	0	0	0	1	0	0	0	1
	PL34	0	1	0	0	0	1	0	0	0	1	2	1	0	1	1
	PL38	2	6	1	1	0	1	0	0	1	1	11	2	0	9	2
	PL39	0	0	0	0	0	3	0	0	0	3	3	3	0	0	3
	PL42	0	0	0	0	0	3	0	0	0	2	3	2	0	0	3
	PL5	1	1	4	1	1	2	0	1	0	4	10	5	0	6	4
	PL6	0	4	0	0	0	1	0	0	0	0	5	0	0	4	1
	PL7	0	0	0	1	0	1	0	0	0	1	2	1	0	0	2
	PL8	0	0	1	0	1	1	0	0	0	0	3	0	0	1	2
	PL9	1	6	1	5	4	10	0	1	2	8	27	11	0	8	19

## Sheet: EPS formation
KO / Function	Polysaccharide related	BM_A	BM_B	BM_C	BM_D	BM_E	BM_F	BM_G	WM_B	WM_C	WM_F	Biofilm	Water	Incipient	Intermediate	Old
K19294 / alginate O-acetyltransferase complex protein AlgI	Alginate	38	45	34	70	51	106	0	28	32	85	344	145	0	117	227
K19295 / alginate O-acetyltransferase complex protein AlgJ	Alginate	1	2	3	4	2	13	0	2	1	4	25	7	0	6	19
K19290 / mannuronan synthase Alg8 [EC:2.4.1.33]	Alginate	0	0	1	0	1	1	0	1	0	2	3	3	0	1	2
K19291 / mannuronan synthase Alg44 [EC:2.4.1.33]	Alginate	0	0	1	0	1	0	0	1	0	1	2	2	0	1	1
K19296 / alginate O-acetyltransferase complex protein AlgF	Alginate	0	0	0	1	0	0	0	0	0	0	1	0	0	0	1
K00694 / bcsA; cellulose synthase (UDP-forming) [EC:2.4.1.12]	Cellulose	1	8	10	13	10	25	0	4	2	9	67	15	0	19	48
K20541 / bcsB; cellulose synthase operon protein B	Cellulose	0	2	2	2	3	5	0	0	1	0	14	1	0	4	10
K20542 / bcsZ; endoglucanase [EC:3.2.1.4]	Cellulose	0	2	2	6	3	13	0	1	1	7	26	9	0	4	22
K20543 / bcsC; cellulose synthase operon protein C	Cellulose	1	4	1	2	1	2	0	1	2	2	11	5	0	6	5
K03606 / undecaprenyl-phosphate glucose phosphotransferase WcaJ [EC:2.7.8.31]	Colanic acid	10	19	20	23	22	27	0	6	10	15	121	31	0	49	72
K03208 / putative colanic acid biosynthesis glycosyltransferase WcaI	Colanic acid	5	15	24	28	16	34	1	7	3	23	123	33	1	44	78
K16703 / colanic acid/amylovoran/stewartan biosynthesis glycosyltransferase WcaL/AmsK/CpsK [EC:2.4.-.-]	Colanic acid	4	15	21	27	15	28	0	5	4	21	110	30	0	40	70
K16710 / colanic acid/amylovoran biosynthesis protein WcaK/AmsJ	Colanic acid	5	7	5	10	6	9	0	5	3	8	42	16	0	17	25
K03818 / putative colanic acid biosynthesis acetyltransferase WcaF [EC:2.3.1.-]	Colanic acid	4	2	6	7	9	7	0	4	2	6	35	12	0	12	23
K13684 / putative colanic acid biosynthesis glycosyltransferase WcaC [EC:2.4.-.-]	Colanic acid	1	0	0	0	0	2	0	0	0	0	3	0	0	1	2
K02851 / UDP-GlcNAc:undecaprenyl-phosphate/decaprenyl-phosphate GlcNAc-1-phosphate transferase WecA [EC:2.7.8.33 2.7.8.35]	Enterobacterial common antigen (ECA)	8	9	21	30	14	33	0	12	5	24	115	41	0	38	77
K12582 / dTDP-N-acetylfucosamine:lipid II N-acetylfucosaminyltransferase WecF [EC:2.4.1.325]	Enterobacterial common antigen (ECA)	0	1	2	1	1	1	0	1	1	1	6	3	0	3	3
K21006 / pelA; polysaccharide biosynthesis protein PelA	Pel	1	2	2	0	2	5	0	1	0	1	12	2	0	5	7
K21007 / pelB; polysaccharide biosynthesis protein PelB	Pel	1	1	0	0	1	1	0	0	0	0	4	0	0	2	2
K21008 / pelC; polysaccharide biosynthesis protein PelC	Pel	0	0	1	0	0	6	0	0	0	3	7	3	0	1	6
K21009 / pelD; polysaccharide biosynthesis protein PelD	Pel	0	0	1	0	1	3	0	1	0	2	5	3	0	1	4
K21010 / pelE; polysaccharide biosynthesis protein PelE	Pel	1	0	0	0	1	2	0	0	0	0	4	0	0	1	3
K21011 / pelF; polysaccharide biosynthesis protein PelF	Pel	1	3	1	2	1	3	0	1	0	1	11	2	0	5	6
K21012 / pelG; polysaccharide biosynthesis protein PelG	Pel	2	0	1	0	2	3	0	1	0	1	8	2	0	3	5
K11936 / poly-beta-1,6-N-acetyl-D-glucosamine synthase PgaC [EC:2.4.1.-]	Poly-N-actyl-glucosamine (PNAG)	5	9	9	14	14	17	0	3	3	5	68	11	0	23	45
K11937 / biofilm PGA synthesis protein PgaD	Poly-N-actyl-glucosamine (PNAG)	0	0	0	1	1	1	0	0	0	0	3	0	0	0	3
K21001 / polysaccharide biosynthesis protein PslH	Psl	8	22	19	43	28	41	1	10	5	35	162	50	1	49	112
K20997 / polysaccharide biosynthesis protein PslA	Psl	3	10	8	7	6	7	1	2	2	5	42	9	1	21	20
K20999 / polysaccharide biosynthesis protein PslF	Psl	1	7	4	15	7	11	0	6	4	6	45	16	0	12	33
K21002 / polysaccharide biosynthesis protein PslI	Psl	0	0	0	0	1	0	0	0	0	0	1	0	0	0	1
K16568 / exopolysaccharide production protein ExoZ	Succinoglycan	45	70	66	119	87	108	3	53	36	85	498	174	3	181	314
K16556 / succinoglycan biosynthesis protein ExoM [EC:2.4.-.-]	Succinoglycan	3	1	3	6	6	7	0	4	0	2	26	6	0	7	19
K16557 / succinoglycan biosynthesis protein ExoA [EC:2.4.-.-]	Succinoglycan	0	2	3	8	9	9	0	0	1	7	31	8	0	5	26
K16558 / succinoglycan biosynthesis protein ExoL [EC:2.-.-.-]	Succinoglycan	0	2	3	6	2	3	0	0	1	1	16	2	0	5	11
K16566 / exopolysaccharide production protein ExoY	Succinoglycan	0	2	2	7	1	9	0	2	1	5	21	8	0	4	17
K16555 / succinoglycan biosynthesis protein ExoO [EC:2.4.-.-]	Succinoglycan	0	1	1	6	3	2	0	0	0	0	13	0	0	2	11
K16564 / succinoglycan biosynthesis protein ExoU [EC:2.4.-.-]	Succinoglycan	0	1	1	4	1	2	0	0	0	1	9	1	0	2	7
K16560 / succinoglycan biosynthesis protein ExoH	Succinoglycan	0	0	1	1	0	0	0	0	0	0	2	0	0	1	1
K16563 / succinoglycan biosynthesis protein ExoV	Succinoglycan	0	0	1	0	0	0	0	0	0	0	1	0	0	1	0
K16562 / succinoglycan biosynthesis protein ExoW [EC:2.4.-.-]	Succinoglycan	0	0	0	3	2	2	0	0	0	1	7	1	0	0	7
K13658 / beta-1,4-mannosyltransferase GumI [EC:2.4.1.251]	Xanthan	3	2	4	6	1	8	0	1	0	9	24	10	0	9	15
K13665 / pyruvyltransferase GumL	Xanthan	0	0	1	1	2	0	0	0	0	0	4	0	0	1	3
K13663 / acyltransferase GumF [EC:2.3.1.-]	Xanthan / Acetan	0	0	1	1	0	1	0	0	0	1	3	1	0	1	2
K13659 / 2-beta-glucuronyltransferase gumK [EC:2.4.1.264]	Xanthan / Acetan	0	0	0	0	0	1	0	0	0	0	1	0	0	0	1
K13657 / alpha-1,3-mannosyltransferase GumH [EC:2.4.1.252]	Xanthan / Acetan	0	0	0	0	0	1	0	0	0	0	1	0	0	0	1

## Sheet: EPS degradation
ENZYME	Polysaccharide related	BM_A	BM_B	BM_C	BM_D	BM_E	BM_F	BM_G	WM_B	WM_C	WM_F	Biofilm	Water	Incipient	Intermediate	Old
Beta-agarase	Agarose	0	1	0	1	0	6	0	0	1	2	8	3	0	1	7
Alginate lyase	Alginate	2	6	6	6	6	5	0	2	2	4	31	8	0	14	17
Exo-oligoalginate lyase	Alginate	0	0	0	0	0	1	0	0	0	0	1	0	0	0	1
Oligogalacturonate lyase	Alginate	0	1	1	0	0	0	0	0	0	0	2	0	0	2	0
Oligogalacturonide lyase	Alginate	0	1	0	2	0	1	0	0	0	0	4	0	0	1	3
Putative endo-xylogalacturonan hydrolase A	Alginate	0	0	0	0	1	0	0	0	0	0	1	0	0	0	1
Putative rhamnogalacturonase C	Alginate	1	0	1	1	1	1	0	1	0	1	5	2	0	2	3
Putative rhamnogalacturonate lyase C	Alginate	2	3	7	4	4	5	0	1	1	4	25	6	0	12	13
Rhamnogalacturonan endolyase	Alginate	0	4	1	3	1	7	0	1	1	3	16	5	0	5	11
Rhamnogalacturonate lyase	Alginate	0	0	0	1	0	0	0	0	0	0	1	0	0	0	1
Unsaturated 3S-rhamnoglycuronyl hydrolase	Alginate	2	2	2	1	0	3	0	0	1	1	10	2	0	6	4
Unsaturated glucuronyl hydrolase	Alginate	2	4	2	2	1	8	0	1	1	4	19	6	0	8	11
Unsaturated rhamnogalacturonyl hydrolase	Alginate	0	0	2	2	0	2	0	0	0	0	6	0	0	2	4
Extracellular endo-alpha-(1->5)-L-arabinanase	Arabinans	1	0	2	0	0	2	0	0	0	1	5	1	0	3	2
Intracellular endo-alpha-(1->5)-L-arabinanase	Arabinans	0	1	0	0	0	3	0	0	0	2	4	2	0	1	3
Putative arabinan endo-1,5-alpha-L-arabinosidase A	Arabinans	0	0	0	0	1	0	0	0	0	0	1	0	0	0	1
Alpha-L-arabinofuranosidase	Arabinose-containing polysaccharides	0	1	2	3	2	5	0	1	0	2	13	3	0	3	10
Arabinoxylan arabinofuranohydrolase	Arabinose-containing polysaccharides	0	1	1	1	1	1	0	1	1	1	5	3	0	2	3
Exo-alpha-(1->6)-L-arabinopyranosidase	Arabinose-containing polysaccharides	1	1	1	2	1	1	0	1	1	1	7	3	0	3	4
Extracellular exo-alpha-(1->5)-L-arabinofuranosidase ArbA	Arabinose-containing polysaccharides	0	1	1	1	0	2	0	0	0	2	5	2	0	2	3
Extracellular exo-alpha-L-arabinofuranosidase	Arabinose-containing polysaccharides	2	3	4	1	1	8	0	1	2	5	19	8	0	9	10
Intracellular exo-alpha-(1->5)-L-arabinofuranosidase	Arabinose-containing polysaccharides	1	2	2	3	0	9	0	1	0	6	17	7	0	5	12
Intracellular exo-alpha-L-arabinofuranosidase	Arabinose-containing polysaccharides	1	6	3	6	1	8	0	3	1	3	25	7	0	10	15
Non-reducing end alpha-L-arabinofuranosidase	Arabinose-containing polysaccharides	4	4	1	3	6	2	0	0	0	0	20	0	0	9	11
Non-reducing end beta-L-arabinofuranosidase	Arabinose-containing polysaccharides	1	2	3	1	1	7	0	0	0	3	15	3	0	6	9
Putative alpha-L-arabinofuranosidase C	Arabinose-containing polysaccharides	0	1	0	0	0	2	0	0	0	0	3	0	0	1	2
Cellulase	Cellulose	1	1	0	1	1	0	0	0	1	0	4	1	0	2	2
Cellulase/esterase CelE	Cellulose	0	1	2	2	1	1	0	0	0	0	7	0	0	3	4
Cellulose 1,4-beta-cellobiosidase	Cellulose	1	0	0	0	1	1	0	0	0	1	3	1	0	1	2
Acidic endochitinase	Chitin	0	1	1	0	0	1	0	0	0	1	3	1	0	2	1
Acidic mammalian chitinase	Chitin	0	0	0	1	0	0	0	0	0	0	1	0	0	0	1
Basic endochitinase C	Chitin	0	0	0	0	1	0	0	0	0	0	1	0	0	0	1
Chitinase	Chitin	0	6	6	12	6	14	0	3	2	10	44	15	0	12	32
Class V chitinase CHIT5a	Chitin	0	0	0	0	0	1	0	0	0	0	1	0	0	0	1
Endochitinase	Chitin	1	0	2	3	2	0	0	0	0	0	8	0	0	3	5
Exochitinase	Chitin	0	0	0	1	0	0	0	0	0	0	1	0	0	0	1
Putative endochitinase	Chitin	0	0	0	0	0	1	0	0	0	0	1	0	0	0	1
Alpha-N-acetylglucosaminidase	Chitosan	0	0	5	0	0	0	0	0	0	0	5	0	0	5	0
Chitooligosaccharidolytic beta-N-acetylglucosaminidase	Chitosan	0	0	0	0	0	1	0	0	0	0	1	0	0	0	1
Cytosolic endo-beta-N-acetylglucosaminidase	Chitosan	0	0	1	0	0	3	0	0	0	1	4	1	0	1	3
Exo-beta-D-glucosaminidase	Chitosan	0	0	6	1	0	2	0	2	0	1	9	3	0	6	3
Hyaluronoglucosaminidase	Chitosan	0	0	1	1	1	1	0	0	0	1	4	1	0	1	3
Putative endo-beta-N-acetylglucosaminidase	Chitosan	0	0	0	0	0	0	0	0	0	1	0	1	0	0	0
Chitodextrinase	Dextran	0	2	2	2	2	2	0	2	2	2	10	6	0	4	6
Cyclomaltodextrinase	Dextran	5	4	6	8	3	10	0	5	3	6	36	14	0	15	21
Dextranase	Dextran	0	0	1	0	0	0	0	0	0	0	1	0	0	1	0
Alpha-fucosidase A	Fucose-containing polysaccharides	0	0	0	0	0	0	0	0	0	1	0	1	0	0	0
Alpha-L-fucosidase	Fucose-containing polysaccharides	6	7	7	12	3	24	0	5	1	11	59	17	0	20	39
Plasma alpha-L-fucosidase	Fucose-containing polysaccharides	3	1	4	3	0	3	0	1	0	2	14	3	0	8	6
Putative alpha-fucosidase A	Fucose-containing polysaccharides	0	1	0	0	0	0	0	0	0	1	1	1	0	1	0
Putative alpha-L-fucosidase	Fucose-containing polysaccharides	0	3	3	3	1	7	0	1	2	3	17	6	0	6	11
Tissue alpha-L-fucosidase	Fucose-containing polysaccharides	0	5	6	8	2	13	0	1	0	10	34	11	0	11	23
Arabinogalactan endo-beta-1,4-galactanase	Galactans	1	0	1	1	0	6	1	0	0	3	10	3	1	2	7
Endo-beta-1,4-galactanase	Galactans	0	0	1	0	0	0	0	0	0	0	1	0	0	1	0
Putative arabinogalactan endo-beta-1,4-galactanase A	Galactans	0	0	0	0	0	1	0	0	0	0	1	0	0	0	1
6-phospho-beta-galactosidase	Galactose-containing polysaccharides	0	1	0	0	0	0	0	0	0	0	1	0	0	1	0
Alpha-galactosidase	Galactose-containing polysaccharides	5	6	10	13	8	23	1	5	3	18	66	26	1	21	44
Beta-D-galactosidase	Galactose-containing polysaccharides	0	0	0	0	0	0	0	1	1	0	0	2	0	0	0
Beta-galactosidase	Galactose-containing polysaccharides	11	12	31	30	17	30	1	15	7	19	132	41	1	54	77
Putative alpha-galactosidase	Galactose-containing polysaccharides	0	0	2	0	0	2	0	0	0	0	4	0	0	2	2
Putative beta-galactosidase	Galactose-containing polysaccharides	1	1	4	3	2	4	0	1	1	2	15	4	0	6	9
Putative retaining alpha-galactosidase	Galactose-containing polysaccharides	0	0	2	2	1	3	0	1	0	2	8	3	0	2	6
Retaining alpha-galactosidase	Galactose-containing polysaccharides	0	0	2	4	0	4	0	0	0	1	10	1	0	2	8
Exo-poly-alpha-D-galacturonosidase	Galacturonan	0	0	1	2	0	2	0	0	0	1	5	1	0	1	4
Exopolygalacturonase	Galacturonan	1	0	0	1	0	0	0	1	0	1	2	2	0	1	1
Polygalacturonase	Galacturonan	5	3	2	3	1	6	0	1	1	2	20	4	0	10	10
Putative polygalacturonase	Galacturonan	2	1	3	1	1	0	0	1	1	1	8	3	0	6	2
Gellan lyase	Gellan	0	0	0	0	0	1	0	0	0	1	1	1	0	0	1
1,4-beta-D-glucan glucohydrolase	Glucans	0	3	2	1	1	2	0	0	0	1	9	1	0	5	4
Beta-glucanase	Glucans	6	7	6	18	7	16	1	7	4	12	61	23	1	19	41
Beta-mannanase/endoglucanase A	Glucans	0	1	0	0	0	1	0	0	0	0	2	0	0	1	1
Endo-1,3;1,4-beta-D-glucanase	Glucans	0	0	0	0	0	1	0	0	0	0	1	0	0	0	1
Endo-1,6-beta-D-glucanase	Glucans	3	4	7	5	2	8	0	2	3	8	29	13	0	14	15
Endoglucanase	Glucans	7	19	20	25	16	43	0	14	7	29	130	50	0	46	84
Exoglucanase	Glucans	1	2	0	0	2	6	0	2	0	2	11	4	0	3	8
Major extracellular endoglucanase	Glucans	0	0	2	1	0	0	0	0	0	0	3	0	0	2	1
Minor endoglucanase Y	Glucans	0	1	0	0	0	0	0	0	0	0	1	0	0	1	0
Oligoxyloglucan-reducing end-specific xyloglucanase	Glucans	0	4	0	5	1	5	0	0	0	2	15	2	0	4	11
Putative endo-1,3(4)-beta-glucanase	Glucans	0	0	0	0	0	0	0	1	1	0	0	2	0	0	0
Putative endo-beta-1,4-glucanase	Glucans	0	0	0	0	0	0	0	0	0	1	0	1	0	0	0
Putative endoglucanase	Glucans	0	1	1	1	1	1	0	0	1	1	5	2	0	2	3
Putative endoglucanase type F	Glucans	0	0	0	2	1	1	0	1	0	0	4	1	0	0	4
Putative oligoxyloglucan-reducing end-specific xyloglucanase	Glucans	0	3	3	4	1	4	0	0	0	2	15	2	0	6	9
Xyloglucanase	Glucans	6	43	15	39	7	49	0	4	2	31	159	37	0	64	95
Xyloglucan-specific endo-beta-1,4-glucanase	Glucans	0	0	4	1	0	3	0	1	0	2	8	3	0	4	4
Baicalin-beta-D-glucuronidase	Glucuronic acid-containing polysaccharides	0	0	1	0	0	0	0	0	0	0	1	0	0	1	0
Beta-glucuronidase	Glucuronic acid-containing polysaccharides	8	4	11	15	12	18	0	8	4	16	68	28	0	23	45
Putative alpha-glucuronidase	Glucuronic acid-containing polysaccharides	0	1	0	1	0	1	0	0	0	1	3	1	0	1	2
Putative beta-glucuronidase	Glucuronic acid-containing polysaccharides	3	3	4	4	6	10	0	5	3	4	30	12	0	10	20
Alpha/beta-glucosidase	Glycogen/Starch	0	0	1	0	0	1	0	0	0	0	2	0	0	1	1
Alpha-glucosidase	Glycogen/Starch	8	8	15	12	17	21	0	7	6	18	81	31	0	31	50
Aryl-phospho-beta-D-glucosidase BglC	Glycogen/Starch	0	1	0	1	1	1	0	0	0	1	4	1	0	1	3
Beta-glucosidase	Glycogen/Starch	23	33	24	37	16	38	1	10	19	42	172	71	1	80	91
Beta-N-acetylglucosaminidase/beta-glucosidase	Glycogen/Starch	2	4	2	2	2	1	0	0	2	0	13	2	0	8	5
Bifunctional beta-D-glucosidase/beta-D-fucosidase	Glycogen/Starch	0	0	2	0	0	1	0	0	0	1	3	1	0	2	1
Ergosteryl-beta-glucosidase	Glycogen/Starch	0	0	0	1	0	0	0	0	0	2	1	2	0	0	1
Furostanol glycoside 26-O-beta-glucosidase	Glycogen/Starch	0	0	0	1	1	0	0	0	0	1	2	1	0	0	2
Glucan 1,3-beta-glucosidase	Glycogen/Starch	0	1	0	2	1	1	0	0	0	1	5	1	0	1	4
Glucan 1,4-alpha-glucosidase	Glycogen/Starch	5	9	9	9	7	10	2	3	5	12	51	20	2	23	26
Glucan 1,6-alpha-glucosidase	Glycogen/Starch	0	2	0	0	1	1	0	0	1	1	4	2	0	2	2
Glucan endo-1,3-beta-D-glucosidase	Glycogen/Starch	1	1	4	2	4	2	0	1	0	0	14	1	0	6	8
Glucan endo-1,3-beta-glucosidase	Glycogen/Starch	4	3	9	7	8	12	0	4	3	9	43	16	0	16	27
Glucan endo-1,6-beta-glucosidase	Glycogen/Starch	0	0	1	0	0	0	0	0	0	0	1	0	0	1	0
Glucosidase	Glycogen/Starch	0	0	0	0	0	1	0	0	0	0	1	0	0	0	1
Glycogen debranching enzyme	Glycogen/Starch	5	0	11	10	14	15	2	5	1	15	57	21	2	16	39
Glycogen operon protein GlgX homolog	Glycogen/Starch	7	16	23	31	20	34	0	14	9	39	131	62	0	46	85
Lysosomal beta glucosidase	Glycogen/Starch	3	1	3	2	5	4	0	2	1	3	18	6	0	7	11
Maltodextrin glucosidase	Glycogen/Starch	0	0	0	1	0	0	0	0	0	0	1	0	0	0	1
Mannosyl-oligosaccharide glucosidase	Glycogen/Starch	1	2	2	5	4	4	0	1	1	4	18	6	0	5	13
Neutral alpha-glucosidase AB	Glycogen/Starch	0	0	3	0	2	0	0	0	0	0	5	0	0	3	2
Neutral alpha-glucosidase C	Glycogen/Starch	0	0	2	0	0	0	0	0	0	0	2	0	0	2	0
Oligo-1,6-glucosidase	Glycogen/Starch	4	2	2	5	1	5	0	3	1	7	19	11	0	8	11
Periplasmic beta-glucosidase	Glycogen/Starch	8	6	10	10	9	13	0	2	2	7	56	11	0	24	32
Periplasmic beta-glucosidase/beta-xylosidase	Glycogen/Starch	1	2	1	2	2	1	0	1	1	1	9	3	0	4	5
Protein-glucosylgalactosylhydroxylysine glucosidase	Glycogen/Starch	3	2	1	1	0	3	0	0	0	1	10	1	0	6	4
Putative 6-phospho-beta-glucosidase	Glycogen/Starch	0	0	0	2	0	2	0	0	0	0	4	0	0	0	4
Putative alpha-glucosidase	Glycogen/Starch	13	15	15	23	16	19	2	13	8	16	103	37	2	43	58
Putative beta-glucosidase	Glycogen/Starch	0	2	2	3	2	3	0	1	0	4	12	5	0	4	8
Putative glucan 1,3-alpha-glucosidase	Glycogen/Starch	0	0	0	1	0	1	0	0	0	0	2	0	0	0	2
Putative glucan 1,3-beta-glucosidase	Glycogen/Starch	0	0	4	0	0	1	0	0	0	0	5	0	0	4	1
Putative glucan endo-1,3-beta-glucosidase	Glycogen/Starch	0	0	2	1	2	3	0	0	0	1	8	1	0	2	6
Putative mannosyl-oligosaccharide glucosidase	Glycogen/Starch	1	1	0	1	0	2	0	0	0	1	5	1	0	2	3
Putative oligo-1,6-glucosidase	Glycogen/Starch	0	0	1	0	0	2	0	1	0	0	3	1	0	1	2
Thermostable beta-glucosidase	Glycogen/Starch	0	2	2	7	1	4	1	3	0	3	17	6	1	4	12
Uncharacterized family 31 glucosidase	Glycogen/Starch	0	0	2	0	0	1	0	0	0	1	3	1	0	2	1
Beta-hexosaminidase	Hexosamine-containing polysaccharides	29	45	54	63	43	61	1	19	20	37	296	76	1	128	167
Beta-N-acetylhexosaminidase	Hexosamine-containing polysaccharides	0	3	2	1	1	2	0	1	1	3	9	5	0	5	4
Hexosaminidase D	Hexosamine-containing polysaccharides	0	0	0	1	0	1	0	1	0	1	2	2	0	0	2
Cell surface hyaluronidase	Hyaluronan	0	2	10	4	4	7	0	0	0	4	27	4	0	12	15
Hyaluronidase	Hyaluronan	0	0	1	0	0	1	0	0	0	0	2	0	0	1	1
Hyaluronidase-3	Hyaluronan	1	0	2	1	1	1	0	1	0	1	6	2	0	3	3
1,3-alpha-isomaltosidase	Isomaltose	0	0	0	1	0	1	0	0	0	2	2	2	0	0	2
Endo-1,3-1,4-beta-glycanase	laminarin, lichenin and cereal D-glucans	2	4	3	5	1	9	0	1	0	3	24	4	0	9	15
Glucan 1,4-alpha-maltohexaosidase	maltohexaose	0	0	0	1	0	0	0	0	0	0	1	0	0	0	1
Maltase	Maltose	0	2	4	9	2	3	0	6	1	4	20	11	0	6	14
Putative maltase	Maltose	0	1	0	0	0	1	0	0	0	1	2	1	0	1	1
Alpha-mannosidase	Mannose-containing polysaccharides	0	0	15	0	6	5	0	0	0	0	26	0	0	15	11
Beta-mannosidase	Mannose-containing polysaccharides	1	2	4	2	3	5	0	0	0	2	17	2	0	7	10
ER degradation-enhancing alpha-mannosidase-like protein	Mannose-containing polysaccharides	0	1	1	0	0	0	0	0	0	0	2	0	0	2	0
Glycoprotein endo-alpha-1,2-mannosidase	Mannose-containing polysaccharides	0	0	2	1	0	2	0	0	0	1	5	1	0	2	3
Glycoprotein endo-alpha-1,2-mannosidase-like protein	Mannose-containing polysaccharides	0	0	1	0	0	1	0	0	0	0	2	0	0	1	1
Mannan endo-1,4-beta-mannosidase	Mannose-containing polysaccharides	0	3	8	5	2	7	0	1	1	6	25	8	0	11	14
Mannosylglycerate hydrolase	Mannose-containing polysaccharides	2	1	0	3	1	5	0	1	1	7	12	9	0	3	9
Mannosylglycoprotein endo-beta-mannosidase	Mannose-containing polysaccharides	2	0	0	0	0	1	0	0	0	0	3	0	0	2	1
Mannosyl-oligosaccharide 1,2-alpha-mannosidase	Mannose-containing polysaccharides	0	0	6	0	1	2	0	0	0	0	9	0	0	6	3
Putative alpha-mannosidase	Mannose-containing polysaccharides	0	0	0	1	0	0	0	1	0	0	1	1	0	0	1
Putative beta-mannosidase	Mannose-containing polysaccharides	0	0	0	0	0	1	0	0	0	0	1	0	0	0	1
Putative mannan endo-1,4-beta-mannosidase	Mannose-containing polysaccharides	0	1	2	1	1	2	0	0	0	3	7	3	0	3	4
Putative mannosylglycerate hydrolase	Mannose-containing polysaccharides	0	4	2	1	2	2	0	0	1	4	11	5	0	6	5
Pectate lyase	Pectin	1	0	1	2	0	6	0	0	0	4	10	4	0	2	8
Putative pectate lyase C	Pectin	1	6	2	11	0	11	0	4	7	7	31	18	0	9	22
Bifunctional UDP-N-acetylglucosamine 2-epimerase/N-acetylmannosamine kinase	PNAG	3	13	9	10	5	13	0	1	2	6	53	9	0	25	28
UDP-N-acetylglucosamine 2-epimerase	PNAG	2	1	2	2	2	1	0	0	0	0	10	0	0	5	5
Heparanase	Polymeric heparan sulfate	0	0	1	0	0	0	0	0	0	0	1	0	0	1	0
Heparin and heparin-sulfate lyase	Polymeric heparan sulfate	0	0	0	1	0	0	0	0	0	0	1	0	0	0	1
Heparin-sulfate lyase	Polymeric heparan sulfate	0	0	0	1	0	1	0	0	0	0	2	0	0	0	2
Alpha-L-rhamnosidase	Rhamnose-containing polysaccharides	4	5	5	4	1	7	0	1	1	6	26	8	0	14	12
Bifunctional sulfatase/alpha-L-rhamnosidase	Rhamnose-containing polysaccharides	17	39	21	34	21	96	0	6	6	55	228	67	0	77	151
Extracellular sucrase	Sucrose	4	4	4	3	5	0	1	1	3	2	21	6	1	12	8
Putative sucrose-6-phosphate hydrolase	Sucrose	0	0	0	0	0	1	0	0	0	1	1	1	0	0	1
Cytoplasmic trehalase	Trehalose	0	0	1	0	1	0	0	0	0	1	2	1	0	1	1
Cytosolic neutral trehalase	Trehalose	0	0	0	0	0	0	0	0	0	1	0	1	0	0	0
Malto-oligosyltrehalose trehalohydrolase	Trehalose	13	25	37	51	41	68	0	21	13	39	235	73	0	75	160
Periplasmic trehalase	Trehalose	3	2	0	1	0	2	0	0	0	1	8	1	0	5	3
Periplasmic/secreted acid trehalase	Trehalose	0	0	0	0	0	0	0	0	1	0	0	1	0	0	0
Putative periplasmic trehalase	Trehalose	0	0	0	2	0	1	0	0	0	1	3	1	0	0	3
Putative trehalase	Trehalose	0	0	1	0	0	0	0	0	0	0	1	0	0	1	0
Trehalase	Trehalose	16	24	33	50	30	56	0	14	9	25	209	48	0	73	136
Trehalose-6-phosphate hydrolase	Trehalose	0	0	1	2	0	1	0	0	0	0	4	0	0	1	3
Ulvan lyase	Ulvan	0	0	0	0	0	2	0	0	0	2	2	2	0	0	2
Polysaccharide lyase	Various	1	1	3	1	1	0	0	1	0	2	7	3	0	5	2
Xanthan lyase	Xanthan	1	1	2	1	3	2	0	0	0	1	10	1	0	4	6
Beta-1,3-xylanase	Xylan	0	0	3	1	1	4	0	1	0	3	9	4	0	3	6
Bifunctional acetylxylan esterase/xylanase	Xylan	3	4	4	5	3	7	0	3	1	4	26	8	0	11	15
Bifunctional xylanase/deacetylase	Xylan	3	5	6	15	4	13	1	9	5	5	47	19	1	14	32
Bifunctional xylanase/xylan deacetylase	Xylan	0	0	0	0	1	0	0	1	0	0	1	1	0	0	1
Endo-1,4-beta-xylanase	Xylan	6	16	11	27	16	38	0	6	2	27	114	35	0	33	81
Endo-1,4-beta-xylanase/feruloyl esterase	Xylan	0	10	7	12	3	10	0	3	2	10	42	15	0	17	25
Exoglucanase/xylanase	Xylan	1	0	1	1	1	1	0	0	0	2	5	2	0	2	3
Extracellular xylan exo-alpha-(1->2)-glucuronosidase	Xylan	3	3	2	4	4	5	0	2	1	3	21	6	0	8	13
GH30 family xylanase	Xylan	0	0	1	0	0	1	0	0	0	1	2	1	0	1	1
Putative endo-1,4-beta-xylanase	Xylan	0	0	0	1	0	0	0	0	0	0	1	0	0	0	1
Reducing-end xylose-releasing exo-oligoxylanase	Xylan	0	0	0	0	0	1	0	0	0	1	1	1	0	0	1
Xylan 1,3-beta-xylosidase	Xylan	1	1	1	0	0	0	0	0	1	0	3	1	0	3	0
Xylan 1,4-beta-xylosidase	Xylan	1	0	4	5	1	5	0	1	0	2	16	3	0	5	11
Alpha-xylosidase	Xylose	3	6	6	12	5	15	0	4	1	12	47	17	0	15	32
Beta-xylosidase	Xylose	11	17	20	16	10	19	1	7	6	14	94	27	1	48	45
Exo-1,4-beta-xylosidase	Xylose	0	0	0	0	0	1	0	0	0	0	1	0	0	0	1
Putative beta-D-xylosidase	Xylose	0	0	1	0	0	2	0	0	0	0	3	0	0	1	2
Putative beta-xylosidase	Xylose	0	3	2	4	0	3	0	0	0	1	12	1	0	5	7
Putative exo-1,4-beta-xylosidase	Xylose	0	0	0	0	0	2	0	0	0	0	2	0	0	0	2
Xylosidase/arabinosidase	Xylose	0	2	6	6	4	5	0	1	2	2	23	5	0	8	15

## Sheet: ARGs
CARD hits	DRUG CLASS	Resistance Mechanism	Antibiotic	BM_A	BM_B	BM_C	BM_D	BM_E	BM_F	BM_G	WM_B	WM_C	WM_F	Biofilm	Water	Incipient	Intermediate	Old
AAC(2')-Ic	aminoglycoside antibiotic	antibiotic inactivation	-	0	0	0	0	0	0	0	1	0	1	0	2	0	0	0
AAC(3)-IIb	aminoglycoside antibiotic	antibiotic inactivation	dibekacin; sisomicin; netilmicin; tobramycin; 6'-N-ethylnetilmicin; 2'-N-ethylnetilmicin; gentamicin	0	1	0	0	0	0	0	0	0	0	1	0	0	1	0
adeF	fluoroquinolone antibiotic; tetracycline antibiotic	antibiotic efflux	tetracycline	14	33	36	42	34	47	0	5	9	28	206	42	0	83	123
Erm(35)	macrolide antibiotic; lincosamide antibiotic; streptogramin antibiotic; streptogramin A antibiotic; streptogramin B antibiotic	antibiotic target alteration	erythromycin; roxithromycin; lincomycin; telithromycin; clarithromycin; clindamycin; tylosin; spiramycin; azithromycin; dirithromycin; pristinamycin IA; quinupristin; virginiamycin M1; madumycin II; griseoviridin; dalfopristin; pristinamycin IB; virginiamycin S2; pristinamycin IC; vernamycin C; patricin A; patricin B; ostreogrycin B3; oleandomycin	0	0	0	1	0	0	0	0	0	0	1	0	0	0	1
FosA8	phosphonic acid antibiotic	antibiotic inactivation	fosfomycin	0	1	0	1	3	1	0	0	0	1	6	1	0	1	5
FosI	phosphonic acid antibiotic	antibiotic inactivation	fosfomycin	0	0	0	0	1	0	0	0	0	0	1	0	0	0	1
FosXCC	phosphonic acid antibiotic	antibiotic inactivation	fosfomycin	0	0	0	1	0	1	0	0	0	0	2	0	0	0	2
Mycobacterium tuberculosis intrinsic murA conferring resistance to fosfomycin	phosphonic acid antibiotic	antibiotic target alteration	fosfomycin	1	1	1	1	1	1	0	3	0	1	6	4	0	3	3
OXA-50	carbapenem; cephalosporin; penam	antibiotic inactivation	cloxacillin; oxacillin; ampicillin; cefalotin	0	0	1	0	0	1	0	0	0	1	2	1	0	1	1
qacG	disinfecting agents and antiseptics	antibiotic efflux	benzalkonium chloride	1	3	1	5	5	2	0	0	1	1	17	2	0	5	12
qacJ	disinfecting agents and antiseptics	antibiotic efflux	benzalkonium chloride	0	0	2	1	1	5	0	2	0	3	9	5	0	2	7
RbpA	rifamycin antibiotic	antibiotic target protection	rifampin; rifaximin; rifabutin; rifapentine	1	1	1	3	1	1	0	4	1	2	8	7	0	3	5
rsmA	fluoroquinolone antibiotic; diaminopyrimidine antibiotic; phenicol antibiotic	antibiotic efflux	trimethoprim; chloramphenicol	0	0	1	1	0	0	0	0	0	0	2	0	0	1	1
vanG	glycopeptide antibiotic	antibiotic target alteration	vancomycin	0	0	0	0	0	0	0	0	0	1	0	1	0	0	0
vanH gene in vanB cluster	glycopeptide antibiotic	antibiotic target alteration	vancomycin	0	0	1	0	0	1	0	0	0	0	2	0	0	1	1
vanH gene in vanD cluster	glycopeptide antibiotic	antibiotic target alteration	vancomycin; teicoplanin	0	1	0	0	0	1	0	0	0	0	2	0	0	1	1
vanH gene in vanF cluster	glycopeptide antibiotic	antibiotic target alteration	vancomycin	0	0	0	0	0	1	0	0	0	0	1	0	0	0	1
vanH gene in vanO cluster	glycopeptide antibiotic	antibiotic target alteration	vancomycin	0	0	0	0	0	1	0	0	0	0	1	0	0	0	1
vanT gene in vanG cluster	glycopeptide antibiotic	antibiotic target alteration	vancomycin	1	5	6	9	3	15	0	1	3	10	39	14	0	12	27
vanW gene in vanB cluster	glycopeptide antibiotic	antibiotic target alteration	vancomycin	0	1	0	0	0	0	0	0	0	0	1	0	0	1	0
vanW gene in vanG cluster	glycopeptide antibiotic	antibiotic target alteration	vancomycin	0	1	0	0	0	2	0	0	0	0	3	0	0	1	2
vanW gene in vanI cluster	glycopeptide antibiotic	antibiotic target alteration	vancomycin; teicoplanin	2	2	2	6	2	6	0	3	1	4	20	8	0	6	14
vanY gene in vanA cluster	glycopeptide antibiotic	antibiotic target alteration	vancomycin	0	0	0	0	1	0	0	0	0	0	1	0	0	0	1
vanY gene in vanB cluster	glycopeptide antibiotic	antibiotic target alteration	vancomycin	0	1	1	2	1	5	0	3	1	4	10	8	0	2	8
vanY gene in vanM cluster	glycopeptide antibiotic	antibiotic target alteration	vancomycin; teicoplanin	2	1	1	1	1	0	0	1	1	1	6	3	0	4	2
