# Supplementary material for: Microbial Biofilms Dynamics and Functionality in an Urban Mycobacterium-Dominated Drinking Water Distribution System
Source: Environ Sci Technol. 2026 Feb 9;60(7):5242–58. doi: 10.1021/acs.est.5c09194 (PMC12947685; doi:10.1021/acs.est.5c09194)
Supplement: Supplementary file 3 [file es5c09194_si_003.zip › Suppl_Table_S10.xlsx]

## Sheet: data
Supplementary Table S10. Genomospecies qualiy, taxonomy, based on GTDB classification, and relative abundances, based on the value of TAD80/GE.
													Relative abundance (TAD80/GE)
Genomospecies	No. of MAG	Contigs	Mb	%GC	Completeness (%)	Contamination (%)	Q50	Nº ORFs	rRNA 16S	No. associated OTUs (98.7%)	CRISPRCas System	GTDB Classification	BM_A	BM_B	BM_C	BM_D	BM_E	BM_F	BM_G	WM_B	WM_C	WM_F	Distribution
Gsp01	1	198	8.0123	60.287	95.29	2.74	81.59	6934	yes	2	no	d__Bacteria;p__Acidobacteriota;c__Acidobacteriae;o__Bryobacterales;f__Bryobacteraceae;g__;s__	0	0.114722	0	0	0	0	0	0	0.00306728	0	Shared
Gsp02	3	8	4.89928	59.21	98.21	0.87	93.86	4394	yes	1	yes	d__Bacteria;p__Acidobacteriota;c__Acidobacteriae;o__Bryobacterales;f__Bryobacteraceae;g__Bryobacter;s__	0	0.013215	0.188904	0.0815878	0	0	0	0.00872309	0	0	Shared
Gsp03	1	168	10.2943	60.784	98.26	1.3	91.76	8675	yes	1	yes	d__Bacteria;p__Acidobacteriota;c__Acidobacteriae;o__Bryobacterales;f__Bryobacteraceae;g__CADEFT01;s__	0	0	0	0.0141197	0	0.225666	0	0	0	0.0232509	Shared
Gsp04	1	244	9.99258	56.646	94.82	3.42	77.72	7554	yes	2	yes	d__Bacteria;p__Acidobacteriota;c__Blastocatellia;o__RBC074;f__RBC074;g__;s__	0	0	0	0.731011	0	0	0	0.0473719	0	0	Shared
Gsp05	4	137	9.13247	56.87	95.73	4.32	74.13	7106	yes	1	yes	d__Bacteria;p__Acidobacteriota;c__Blastocatellia;o__RBC074;f__RBC074;g__RBC074;s__	0	0.0816122	0	0	0	0.923807	0	0	0.0112538	0.493254	Only in biofilm
Gsp06	1	69	6.44262	34.315	93.16	5.29	66.71	5108	no	-	yes	d__Bacteria;p__Acidobacteriota;c__Blastocatellia;o__UBA7656;f__;g__;s__	0	0	0	0.192472	0	0	0	0	0	0	Only in biofilm
Gsp07	1	440	5.08679	70.718	84.33	3.64	66.13	4778	no	-	no	d__Bacteria;p__Acidobacteriota;c__Vicinamibacteria;o__Vicinamibacterales;f__UBA2999;g__CADEFD01;s__	0	0.033003	0.00168686	0.380543	0	0.12772	0	0.0326451	0.00921539	0.0358194	Generalist
Gsp08	1	456	5.72626	67.635	93.02	1.7	84.52	5917	no	-	no	d__Bacteria;p__Actinobacteriota;c__Actinomycetia;o__Mycobacteriales;f__Mycobacteriaceae;g__Mycobacterium;s__Mycobacterium frederiksbergense	0	0	0	0.11326	0.000368239	0	0	2.34069	0	0	Shared
Gsp09	10	53	6.06573	65.638	100	0.21	98.95	6008	no	-	no	d__Bacteria;p__Actinobacteriota;c__Actinomycetia;o__Mycobacteriales;f__Mycobacteriaceae;g__Mycobacterium;s__Mycobacterium gadium	32.0988	31.0253	4.57897	6.01812	5.4303	0.345554	0	3.79127	45.0312	1.89944	Generalist
Gsp10	1	155	6.66774	66.138	100	0.99	95.05	6524	no	-	no	d__Bacteria;p__Actinobacteriota;c__Actinomycetia;o__Mycobacteriales;f__Mycobacteriaceae;g__Mycobacterium;s__Mycobacterium iranicum	0	0	0	0.0669848	0.00303639	0	0	1.94645	0	0	Shared
Gsp11	1	50	3.55413	40.235	99.51	0	99.51	3252	yes	3	yes	d__Bacteria;p__Bacteroidota;c__Bacteroidia;o__Chitinophagales;f__Chitinophagaceae;g__Sediminibacterium;s__	0	0.580525	0	0	0	0	0	0	0.101749	0	Shared
Gsp12	1	903	3.83293	39.291	90.05	1.83	80.9	4246	yes	-	yes	d__Bacteria;p__Bacteroidota;c__Bacteroidia;o__Chitinophagales;f__Chitinophagaceae;g__Sediminibacterium;s__Sediminibacterium sp013391385	0.0791608	0	0	0	0	0	0	0	0	0	Only in biofilm
Gsp13	1	713	3.26325	46.01	81.67	4.38	59.77	3318	yes	1	no	d__Bacteria;p__Bacteroidota;c__Bacteroidia;o__Chitinophagales;f__Chitinophagaceae;g__SpSt-398;s__	0	0	0	0.0704777	0	0	0	0	0	0	Only in biofilm
Gsp14	1	61	4.01911	46.325	99.51	0	99.51	3517	yes	2	no	d__Bacteria;p__Bacteroidota;c__Bacteroidia;o__Chitinophagales;f__Chitinophagaceae;g__SpSt-398;s__	0	0	0	0	0	0.144913	0	0	0	0.0532731	Shared
Gsp15	2	10	4.96765	45.64	99.03	1.49	91.58	4399	no	-	no	d__Bacteria;p__Bacteroidota;c__Bacteroidia;o__Cytophagales;f__Cyclobacteriaceae;g__;s__	0	0	0	0	0	0.441204	0	0	0	0.101262	Shared
Gsp16	2	9	7.21952	47.173	99.98	1.92	90.38	6304	no	-	no	d__Bacteria;p__Bacteroidota;c__Bacteroidia;o__Cytophagales;f__Cyclobacteriaceae;g__Chryseolinea;s__	0	0.195205	0.105235	0.170075	0.0790688	1.66263	0	0.0235565	0.0435212	0.613378	Generalist
Gsp17	5	33	6.76246	47.68	99.98	0.65	96.73	5979	yes	28	no	d__Bacteria;p__Bacteroidota;c__Bacteroidia;o__Cytophagales;f__Cyclobacteriaceae;g__Chryseolinea;s__	0	1.68396	0.427827	0.720013	0.339507	0.247051	0	0.128954	0.557362	0.103164	Generalist
Gsp18	1	35	5.19032	40.492	99.85	1.19	93.9	4622	yes	1	no	d__Bacteria;p__Bacteroidota;c__Bacteroidia;o__Cytophagales;f__Cyclobacteriaceae;g__Chryseotalea;s__	0	0	0	0.258213	0	0	0	0.0318802	0	0	Shared
Gsp19	1	10	4.99854	43.335	98.21	1.19	92.26	4425	yes	2	no	d__Bacteria;p__Bacteroidota;c__Bacteroidia;o__Cytophagales;f__Cyclobacteriaceae;g__ELB16-189;s__	0	0	0	0	0	0.449961	0	0	0	0.224861	Shared
Gsp20	1	23	5.7637	40.404	100	0.89	95.55	4901	no	-	no	d__Bacteria;p__Bacteroidota;c__Bacteroidia;o__Cytophagales;f__Cyclobacteriaceae;g__Ohtaekwangia;s__	0	0	0.843109	0	0	0	0	0	0	0	Only in biofilm
Gsp21	1	75	3.64042	38.386	93.17	1.46	85.87	3302	yes	1	no	d__Bacteria;p__Bacteroidota;c__Bacteroidia;o__NS11-12g;f__UBA8524;g__SB11;s__	0	0	0	0	0	0.0981928	0	0	0	0.0112142	Shared
Gsp22	1	80	6.60177	48.499	83.76	3.13	68.11	5431	yes	2	no	d__Bacteria;p__Cyanobacteria;c__Vampirovibrionia;o__Obscuribacterales;f__;g__;s__	0	0.156561	0	0	0	0	0	0	0.538524	0	Shared
Gsp23	1	41	8.19238	51.063	97.44	3.13	81.79	6744	yes	2	no	d__Bacteria;p__Cyanobacteria;c__Vampirovibrionia;o__Obscuribacterales;f__Obscuribacteraceae;g__;s__	0	0	0	0	0.323271	0	0	0	0	0	Only in biofilm
Gsp24	1	331	6.4052	49.962	78.35	4.65	55.1	5758	no	-	no	d__Bacteria;p__Cyanobacteria;c__Vampirovibrionia;o__Obscuribacterales;f__Obscuribacteraceae;g__;s__	0	0	0.0649516	0	0	0.00054935	0	0	0	0.0930552	Shared
Gsp25	6	74	5.25471	50.153	86.75	0.57	83.9	4489	yes	0	no	d__Bacteria;p__Cyanobacteria;c__Vampirovibrionia;o__Obscuribacterales;f__Obscuribacteraceae;g__QKMZ01;s__QKMZ01 sp012965515	1.63678	0.1416	0.0252979	0.843551	1.48222	0.0301992	0	12.854	0.450262	0.383934	Generalist
Gsp26	2	59	6.37978	52.411	95.73	2.28	84.33	4984	yes	4	yes	d__Bacteria;p__Cyanobacteria;c__Vampirovibrionia;o__Obscuribacterales;f__SBAT01;g__;s__	0	0	0	0	0	0.778814	0	0	0	4.24134	Shared
Gsp27	1	7	3.17317	52.911	96.58	2.56	83.78	2932	yes	1	no	d__Bacteria;p__Cyanobacteria;c__Vampirovibrionia;o__Vampirovibrionales;f__Vampirovibrionaceae;g__;s__	0	0	0	0	0	0.289362	0	0	0	0.0119509	Shared
Gsp28	1	176	7.82534	71.916	93.81	1.96	84.01	6713	no	-	no	d__Bacteria;p__Desulfobacterota_B;c__Binatia;o__UBA12015;f__;g__;s__	0	0	0	0.000326434	0	2.59999	0	0	0	1.12776	Shared
Gsp29	1	31	3.246	52.63	98.32	3.36	81.52	3026	yes	1	no	d__Bacteria;p__Desulfobacterota_D;c__UBA1144;o__UBA2774;f__UBA2774;g__2-12-FULL-53-21;s__	0	0	0.125537	0	0	0	0	0	0	0	Only in biofilm
Gsp30	1	47	4.49585	66.845	98.9	3.85	79.65	3929	no	-	no	d__Bacteria;p__Gemmatimonadota;c__Gemmatimonadetes;o__Gemmatimonadales;f__Gemmatimonadaceae;g__Gemmatimonas;s__	0.00431587	0	0.223625	0	0.0076421	0	0	0	0	0	Only in biofilm
Gsp31	2	90	4.20097	65.556	95.35	3.85	76.1	3705	no	-	no	d__Bacteria;p__Gemmatimonadota;c__Gemmatimonadetes;o__Gemmatimonadales;f__Gemmatimonadaceae;g__Gemmatimonas;s__	0	0.130174	0	0	0	0	0	0	0	0	Only in biofilm
Gsp32	1	347	5.08858	70.065	85.64	1.65	77.39	4438	no	-	yes	d__Bacteria;p__Gemmatimonadota;c__Gemmatimonadetes;o__Gemmatimonadales;f__Gemmatimonadaceae;g__SCN-70-22;s__	0	0.359407	0	0.00122076	0	0	0	0	0	0.0135559	Shared
Gsp33	1	23	4.5152	61.372	98.1	1.1	92.6	3852	yes	1	no	d__Bacteria;p__Hydrogenedentota;c__Hydrogenedentia;o__Hydrogenedentiales;f__GCA-2746185;g__VFKU01;s__	0	0	0	0	0	0.166961	0	0	0	0.0039494	Shared
Gsp34	1	336	9.60191	67.968	94.84	3.14	79.14	8642	no	-	yes	d__Bacteria;p__Myxococcota;c__Myxococcia;o__Myxococcales;f__Myxococcaceae;g__;s__	0	0.123866	0	0	0	0	0	0	0	0	Only in biofilm
Gsp35	1	73	6.0084	68.986	94.19	2.58	81.29	5174	yes	1	no	d__Bacteria;p__Myxococcota;c__UBA9160;o__UBA9160;f__UBA4427;g__;s__	0	0	0	2.27434	0	0	0	0.202179	0	0	Shared
Gsp36	1	201	3.43957	56.979	92.29	5.45	65.04	3512	yes	1	no	d__Bacteria;p__Nitrospirota;c__Nitrospiria;o__Nitrospirales;f__Nitrospiraceae;g__Nitrospira_F;s__Nitrospira_F sp002083565	0	0	0	0	0	0.0778803	0	0	0	0.206179	Shared
Gsp37	1	262	4.4859	68.681	96.59	2.84	82.39	3956	yes	1	yes	d__Bacteria;p__Planctomycetota;c__Phycisphaerae;o__Phycisphaerales;f__SM1A02;g__F1-120-MAGs238;s__	0	0	0	0	0	0.180692	0	0	0	0.0175404	Shared
Gsp38	1	387	3.19965	71.534	88.64	0	88.64	2757	yes	1	no	d__Bacteria;p__Planctomycetota;c__Phycisphaerae;o__Phycisphaerales;f__SM1A02;g__GCA-2706885;s__	0	0	0.00833446	0.481927	0.0988791	0.0274981	0	0.152055	0	0.944851	Generalist
Gsp39	5	79	3.05929	70.476	97.73	0	97.73	2510	yes	1	yes	d__Bacteria;p__Planctomycetota;c__Phycisphaerae;o__Phycisphaerales;f__SM1A02;g__GCA-2706885;s__	0.0729651	0	0.139726	0.0691157	0.449775	0.0760746	0	0.106534	0	0.44817	Generalist
Gsp40	1	120	4.41386	66.627	96.02	0.57	93.17	3831	yes	1	no	d__Bacteria;p__Planctomycetota;c__Phycisphaerae;o__Phycisphaerales;f__SM1A02;g__UBA11155;s__	0	0	0.180971	0	0.00155498	0	0	0	0	0	Only in biofilm
Gsp41	3	86	2.62244	71.728	92.58	0.57	89.73	2189	yes	1	no	d__Bacteria;p__Planctomycetota;c__Phycisphaerae;o__Phycisphaerales;f__SM1A02;g__WM-009;s__	0.396309	0	0.10451	1.08774	0.485406	0.0539715	0	2.73452	0	0.659127	Generalist
Gsp42	1	163	7.79953	68.592	94.73	6.1	64.23	6397	yes	2	yes	d__Bacteria;p__Planctomycetota;c__Planctomycetes;o__Gemmatales;f__Gemmataceae;g__Gemmata;s__	0	0.0329803	0	0	1.86473	0	0	0	0.0255375	0	Shared
Gsp43	1	104	6.37449	67.461	90.68	3.41	73.63	5363	yes	2	no	d__Bacteria;p__Planctomycetota;c__Planctomycetes;o__Gemmatales;f__Gemmataceae;g__Gemmata;s__	0	0.00597596	0	0	0.959119	0	0	0	0.00715272	0	Shared
Gsp44	1	1092	7.02031	71.458	93.57	4.65	70.32	6573	yes	1	yes	d__Bacteria;p__Planctomycetota;c__Planctomycetes;o__Gemmatales;f__Gemmataceae;g__PALSA-1347;s__	0	0.00193535	0.0293663	0.287486	0.0276951	0	0	0.0264238	0.00934563	0	Generalist
Gsp45	1	807	6.78879	71.459	84.96	3.49	67.51	6329	no	-	no	d__Bacteria;p__Planctomycetota;c__Planctomycetes;o__Gemmatales;f__Gemmataceae;g__PALSA-1347;s__	0	0	0.149259	0.0516561	0.00384111	0	0	0	0	0	Only in biofilm
Gsp46	1	19	4.95333	60.867	82.69	1.15	76.94	4024	yes	1	no	d__Bacteria;p__Planctomycetota;c__Planctomycetes;o__Pirellulales;f__Ga0077529;g__JABDGM01;s__	0	0	0	0.00476229	0	0.16394	0	0	0	0.0925527	Shared
Gsp47	2	167	8.87185	60.078	97.7	0	97.7	6748	yes	1	yes	d__Bacteria;p__Planctomycetota;c__Planctomycetes;o__Pirellulales;f__PALSA-1355;g__;s__	0	0	0	0	0	0.119008	0	0	0	0.445763	Shared
Gsp48	2	534	4.55672	72.791	89.78	1.08	84.38	4196	no	-	no	d__Bacteria;p__Planctomycetota;c__UBA1135;o__UBA1135;f__GCA-002686595;g__;s__	0	0	0	1.0923	0	1.80855	0	0.199829	0	0.797535	Shared
Gsp49	1	170	5.61949	70.437	96.59	2.27	85.24	4721	yes	1	no	d__Bacteria;p__Planctomycetota;c__UBA1135;o__UBA2386;f__UBA2386;g__;s__	0	0	0	0.302988	0.155808	0	0	0.00147955	0	0	Shared
Gsp50	2	47	5.72901	65.316	99.57	0.45	97.32	5538	no	-	no	d__Bacteria;p__Proteobacteria;c__Alphaproteobacteria;o__CACIAM-22H2;f__;g__;s__	0	0	0	0	0	3.56738	0	0	0	1.66707	Shared
Gsp51	2	639	6.96401	70.659	94.07	1.96	84.27	7049	no	-	yes	d__Bacteria;p__Proteobacteria;c__Alphaproteobacteria;o__CACIAM-22H2;f__CACIAM-22H2;g__;s__	0	0	0	0.986413	0	0.126107	0	0.0887034	0	0.44584	Shared
Gsp52	1	51	5.47714	69.142	99.57	3.04	84.37	5433	yes	8	no	d__Bacteria;p__Proteobacteria;c__Alphaproteobacteria;o__Caulobacterales;f__Caulobacteraceae;g__Phenylobacterium;s__	1.47546	0.016878	0	0	0	0	0	0	0	0	Only in biofilm
Gsp53	2	33	3.01205	65.274	99.68	0.24	98.48	2872	yes	2	yes	d__Bacteria;p__Proteobacteria;c__Alphaproteobacteria;o__Caulobacterales;f__Hyphomonadaceae;g__;s__	0	0	0.000150397	0.707041	0.414759	0	0	0.0345101	0	0	Shared
Gsp54	1	21	3.05774	63.361	85.5	0.49	83.05	2991	yes	1	yes	d__Bacteria;p__Proteobacteria;c__Alphaproteobacteria;o__Caulobacterales;f__Hyphomonadaceae;g__Hyphomonas;s__	0	0	0	0.522212	0	0	0	0.00948574	0	0	Shared
Gsp55	1	151	4.71545	63.66	98.38	1.57	90.53	4880	yes	1	no	d__Bacteria;p__Proteobacteria;c__Alphaproteobacteria;o__Caulobacterales;f__Hyphomonadaceae;g__Terricaulis;s__	0	0	0	0.159	0	0	0	0	0	0	Only in biofilm
Gsp56	5	14	2.79279	61.488	96.97	0	96.97	2658	yes	14	no	d__Bacteria;p__Proteobacteria;c__Alphaproteobacteria;o__Caulobacterales;f__Hyphomonadaceae;g__UBA4763;s__	0.331779	0.000993645	0.447184	0.00619116	1.67843	0.02848	0	2.93044	0.0291051	1.99574	Generalist (Prevalent in water)
Gsp57	2	53	3.02109	61.839	97.46	1.24	91.26	2852	yes	-	no	d__Bacteria;p__Proteobacteria;c__Alphaproteobacteria;o__Caulobacterales;f__Hyphomonadaceae;g__UBA4763;s__UBA4763 sp002403455	0.0145915	0	0.0268885	2.17681e-05	0.112147	0.00699681	0	8.31273	0.111566	2.85521	Generalist (Prevalent in water)
Gsp58	1	72	3.40718	63.728	97.77	0	97.77	3248	yes	14	no	d__Bacteria;p__Proteobacteria;c__Alphaproteobacteria;o__Caulobacterales;f__Parvularculaceae;g__CV81;s__	0	0	0	6.5161	0	0	0	0.115215	0	0	Shared
Gsp59	1	36	4.08228	62.006	99.04	1.9	89.54	3924	yes	0	no	d__Bacteria;p__Proteobacteria;c__Alphaproteobacteria;o__Caulobacterales;f__Parvularculaceae;g__CV81;s__	0	0	0	0.014726	0	1.14448	0	0	0	0.521545	Shared
Gsp60	2	13	3.41887	63.357	99.04	0.43	96.89	3253	yes	8	no	d__Bacteria;p__Proteobacteria;c__Alphaproteobacteria;o__Caulobacterales;f__Parvularculaceae;g__CV81;s__	0	0	0.0270802	0.00764687	4.12675	0.769519	0	0	0	0.572289	Shared
Gsp61	3	66	3.68078	65.011	98.5	0.2	97.5	3531	yes	-	no	d__Bacteria;p__Proteobacteria;c__Alphaproteobacteria;o__Caulobacterales;f__Parvularculaceae;g__CV81;s__	0	1.46902	0	0	0	5.9802	0	0	0.642022	3.38029	Shared
Gsp62	6	50	3.17605	63.409	96.3	0.03	96.15	2983	yes	40	no	d__Bacteria;p__Proteobacteria;c__Alphaproteobacteria;o__Caulobacterales;f__Parvularculaceae;g__JACADZ01;s__	2.74654	0.391546	1.43482	4.6667	10.5614	0.189063	0	1.55551	0.390818	1.67979	Generalist
Gsp63	4	71	4.96571	66.26	95.34	0.66	92.04	4700	yes	6	no	d__Bacteria;p__Proteobacteria;c__Alphaproteobacteria;o__Dongiales;f__Dongiaceae;g__SYSU-D60009;s__	0	0	0.296696	0.286423	0	1.87025	0	0.0669344	0	0.906156	Generalist
Gsp64	1	166	3.6653	66.134	91.47	0.66	88.17	3559	no	-	no	d__Bacteria;p__Proteobacteria;c__Alphaproteobacteria;o__Dongiales;f__Dongiaceae;g__SYSU-D60009;s__	0	0	0	0	0	0.167489	0	0	0	0.052076	Shared
Gsp65	1	51	6.56558	64.927	97.97	1.49	90.52	6371	no	-	yes	d__Bacteria;p__Proteobacteria;c__Alphaproteobacteria;o__Reyranellales;f__Reyranellaceae;g__Reyranella;s__	0	0.35181	0	0	0	0	0	0	0.0448687	0	Shared
Gsp66	1	295	10.1382	66.953	95.98	4.98	71.08	9533	no	-	yes	d__Bacteria;p__Proteobacteria;c__Alphaproteobacteria;o__Reyranellales;f__Reyranellaceae;g__Reyranella;s__	0	0	1.13729	0	0	0.00551805	0	0	0	0.00123457	Shared
Gsp67	1	111	7.1137	67.444	97.47	2.49	85.02	6899	no	-	no	d__Bacteria;p__Proteobacteria;c__Alphaproteobacteria;o__Reyranellales;f__Reyranellaceae;g__Reyranella;s__	0	0	0.244987	0	0	0	0	0	0	0	Only in biofilm
Gsp68	1	120	4.95555	68.21	94.78	3.45	77.53	4908	no	-	no	d__Bacteria;p__Proteobacteria;c__Alphaproteobacteria;o__Rhizobiales;f__Beijerinckiaceae;g__Bosea;s__	0.0502242	0	0.0127989	0.0333008	0.419073	0	0	0.0546266	0	0.04677	Generalist
Gsp69	2	34	4.78505	63.554	96.57	0.4	94.57	4495	yes	2	no	d__Bacteria;p__Proteobacteria;c__Alphaproteobacteria;o__Rhizobiales;f__Hyphomicrobiaceae;g__Ga0077555;s__Ga0077555 sp001464655	0	0	0	0.63753	0	0.179916	0	0.0077009	0	0.104104	Shared
Gsp70	1	314	5.09379	62.058	94.6	3.68	76.2	4931	yes	1	yes	d__Bacteria;p__Proteobacteria;c__Alphaproteobacteria;o__Rhizobiales;f__Hyphomicrobiaceae;g__Hyphomicrobium;s__Hyphomicrobium sp002928955	0.0259563	0	0.0377074	0.0207388	0.0550799	0.0273364	0	0.206008	0	0.590728	Generalist (Prevalent in water)
Gsp71	2	82	7.49985	63.45	99.66	1.7	91.16	7084	yes	-	no	d__Bacteria;p__Proteobacteria;c__Alphaproteobacteria;o__Rhizobiales;f__Xanthobacteraceae;g__Bradyrhizobium;s__	0.000647363	0.777769	0.938064	0.61711	0.00562257	0.393009	0	0.0580944	0.288995	0.143889	Generalist
Gsp72	3	50	6.95385	63.06	99.66	0.48	97.26	6533	yes	7	no	d__Bacteria;p__Proteobacteria;c__Alphaproteobacteria;o__Rhizobiales;f__Xanthobacteraceae;g__Bradyrhizobium;s__	1.56172	0.854955	0	0.23881	0.960791	0	0	0	0.425661	0	Shared
Gsp73	3	342	3.50101	67.744	93.77	0.74	90.07	3689	yes	2	no	d__Bacteria;p__Proteobacteria;c__Alphaproteobacteria;o__Rhodobacterales;f__Rhodobacteraceae;g__Gemmobacter_C;s__	0	0	0.000290341	0.108399	0.393757	0	0	0.00658265	0	0	Shared
Gsp74	1	33	3.39299	66.552	95.61	0.08	95.21	3331	yes	3	no	d__Bacteria;p__Proteobacteria;c__Alphaproteobacteria;o__Rhodobacterales;f__Rhodobacteraceae;g__Tabrizicola;s__	0.213723	0	0	0	0	0	0	0	0	0	Only in biofilm
Gsp75	1	42	3.34234	66.292	98.88	0.08	98.48	3285	yes	0	no	d__Bacteria;p__Proteobacteria;c__Alphaproteobacteria;o__Rhodobacterales;f__Rhodobacteraceae;g__Tabrizicola;s__Tabrizicola sp002280405	0	0.319508	0	0	0	0	0	0	0.0463716	0	Shared
Gsp76	5	31	2.64323	65.511	98.98	0.1	98.48	2541	yes	10	no	d__Bacteria;p__Proteobacteria;c__Alphaproteobacteria;o__Sphingomonadales;f__Sphingomonadaceae;g__;s__	4.14555	2.51029	0.0505366	0.22119	4.02646	0.0150402	0	0.0162878	0.396935	0.0248192	Generalist
Gsp77	1	146	3.37959	64.224	91.34	4.13	70.69	3313	no	-	no	d__Bacteria;p__Proteobacteria;c__Alphaproteobacteria;o__Sphingomonadales;f__Sphingomonadaceae;g__Blastomonas;s__	0	0.000588454	0	0	0.143628	0	0	0	0	0	Only in biofilm
Gsp78	5	53	3.91959	63.082	99.59	0.73	95.94	3805	yes	0	no	d__Bacteria;p__Proteobacteria;c__Alphaproteobacteria;o__Sphingomonadales;f__Sphingomonadaceae;g__Erythrobacter;s__	0	0	0.0799911	4.89217	5.2559	0.00888792	0	0.382078	0	0.21945	Generalist
Gsp79	1	42	3.55933	63.63	99.82	1.08	94.42	3432	no	-	no	d__Bacteria;p__Proteobacteria;c__Alphaproteobacteria;o__Sphingomonadales;f__Sphingomonadaceae;g__Erythrobacter;s__	0.00122529	0	0	0.012916	0.508084	0	0	0.0180024	0	0	Shared
Gsp80	1	550	4.01933	65.452	93.24	4.12	72.64	4315	yes	-	no	d__Bacteria;p__Proteobacteria;c__Alphaproteobacteria;o__Sphingomonadales;f__Sphingomonadaceae;g__Erythrobacter;s__	0.0222024	0	0.00278343	0.00200703	0.0101949	0.0029923	61.97	0	0	0.272535	Shared
Gsp81	3	65	3.60184	64.814	98.82	0.17	97.97	3434	yes	12	no	d__Bacteria;p__Proteobacteria;c__Alphaproteobacteria;o__Sphingomonadales;f__Sphingomonadaceae;g__Sphingopyxis;s__	1.86867	3.12348	0.00752547	0	0	0	0	0	0.719554	0	Shared
Gsp82	1	254	3.6347	65.343	84.8	1.63	76.65	3711	no	-	no	d__Bacteria;p__Proteobacteria;c__Alphaproteobacteria;o__Sphingomonadales;f__Sphingomonadaceae;g__Sphingopyxis;s__Sphingopyxis sp001468395	0	0.225142	0	0	0	0	0	0	0.00786525	0	Shared
Gsp83	2	30	2.5647	57.279	98.03	0.8	94.03	2464	yes	0	no	d__Bacteria;p__Proteobacteria;c__Alphaproteobacteria;o__Sphingomonadales;f__Sphingomonadaceae;g__Sphingorhabdus_B;s__	1.0981	0	0	0.198427	0	0	0	0.00710551	0	0	Shared
Gsp84	1	23	3.44114	56.728	98.46	0.92	93.86	3335	no	-	no	d__Bacteria;p__Proteobacteria;c__Alphaproteobacteria;o__Sphingomonadales;f__Sphingomonadaceae;g__Sphingorhabdus_B;s__Sphingorhabdus_B contaminans	0	0.157781	0.00981037	0	0	0	0	0	0.365835	0	Shared
Gsp85	2	29	3.17493	56.822	100	0.09	99.55	3162	yes	-	yes	d__Bacteria;p__Proteobacteria;c__Alphaproteobacteria;o__UBA11222;f__UBA11222;g__UBA11222;s__	0	0.0357938	0.125632	0.110327	0	7.79902	0	0.0897014	0	1.54956	Generalist
Gsp86	3	27	3.27498	56.799	100	0	100	3226	yes	-	no	d__Bacteria;p__Proteobacteria;c__Alphaproteobacteria;o__UBA11222;f__UBA11222;g__UBA11222;s__	0	0.129931	0.484817	0.39357	0	2.55098	0	0.389519	0.00675336	1.59679	Generalist
Gsp87	1	6	3.19463	56.98	100	0	100	3105	yes	13	no	d__Bacteria;p__Proteobacteria;c__Alphaproteobacteria;o__UBA11222;f__UBA11222;g__UBA11222;s__	0	0.896961	0.0738675	0.0596845	0	0.508919	0	0.0462603	0.127731	0.254205	Generalist
Gsp88	2	45	4.04824	66.477	99.84	0	99.84	3614	yes	0	no	d__Bacteria;p__Proteobacteria;c__Gammaproteobacteria;o__Burkholderiales;f__Burkholderiaceae;g__Aquabacterium;s__	0.0130363	0	0	0	0.277953	0	0	0	0	0	Only in biofilm
Gsp89	1	26	4.03318	66.219	99.79	0	99.79	3588	no	-	yes	d__Bacteria;p__Proteobacteria;c__Gammaproteobacteria;o__Burkholderiales;f__Burkholderiaceae;g__Aquabacterium;s__Aquabacterium commune	0	0	0	0.0398404	2.92481	0	0	0.00340358	0	0	Shared
Gsp90	1	108	4.27094	70.175	97.66	1.09	92.21	4196	yes	1	no	d__Bacteria;p__Proteobacteria;c__Gammaproteobacteria;o__Burkholderiales;f__Burkholderiaceae;g__CADEEN01;s__	0	0	0.95688	0	0	0	0	0	0	0	Only in biofilm
Gsp91	1	114	6.50477	69.169	99.84	1.72	91.24	6166	yes	2	no	d__Bacteria;p__Proteobacteria;c__Gammaproteobacteria;o__Burkholderiales;f__Burkholderiaceae;g__Piscinibacter;s__	0	0	0	2.76455	0.0405741	0	0	0.175737	0	0	Shared
Gsp92	1	67	5.88549	69.626	98.91	1.17	93.06	5659	yes	1	no	d__Bacteria;p__Proteobacteria;c__Gammaproteobacteria;o__Burkholderiales;f__Burkholderiaceae;g__Piscinibacter;s__	0	0	0	0.176286	0.696601	0	0	0.00405885	0	0	Shared
Gsp93	1	240	4.72618	70.309	94.81	0.06	94.51	4563	yes	1	no	d__Bacteria;p__Proteobacteria;c__Gammaproteobacteria;o__Burkholderiales;f__Burkholderiaceae;g__Rubrivivax;s__	0	0	0	0.493216	0	0	0	0	0	0	Only in biofilm
Gsp94	2	27	3.6837	63.886	98.89	0	98.89	3541	yes	1	no	d__Bacteria;p__Proteobacteria;c__Gammaproteobacteria;o__Burkholderiales;f__SG8-41;g__Ga0077527;s__	0.256234	0.158735	0	0	0	0.0309884	0	0	0	0.000548629	Shared
Gsp95	1	25	2.78098	40.965	97.05	1.74	88.35	2452	yes	1	no	d__Bacteria;p__Proteobacteria;c__Gammaproteobacteria;o__DSM-16500;f__DSM-16500;g__;s__	0	0	0	0	0	0.205136	0	0	0	0.0750856	Shared
Gsp96	1	245	5.12523	67.236	90.85	4.73	67.2	4791	no	-	no	d__Bacteria;p__Proteobacteria;c__Gammaproteobacteria;o__Ga0077536;f__Ga0077536;g__Ga0077536;s__	0	0	0.000945414	0.280874	0.563053	0	0	0.0460801	0	0	Shared
Gsp97	1	290	4.62041	67.479	84.4	2.98	69.5	4246	no	-	yes	d__Bacteria;p__Proteobacteria;c__Gammaproteobacteria;o__Ga0077536;f__Ga0077536;g__Ga0077536;s__	0	0	0	0.201725	0.394128	0.00033205	0	0.0153226	0	0.000945616	Generalist
Gsp98	3	33	3.26026	68.071	97.56	0.61	94.51	3042	yes	3	no	d__Bacteria;p__Proteobacteria;c__Gammaproteobacteria;o__Immundisolibacterales;f__Immundisolibacteraceae;g__Immundisolibacter;s__	0	0	0.0027264	0.460108	1.31753	0.26504	0	0.0385682	0	0.1159	Generalist
Gsp99	2	29	6.11851	58.493	98.88	1.94	89.18	5214	no	-	yes	d__Bacteria;p__Proteobacteria;c__Gammaproteobacteria;o__Pseudomonadales;f__Ketobacteraceae;g__Ch67;s__	0	0	0.190998	1.57804	0	0	0	0.0364504	0	0	Shared
Gsp100	2	46	2.29127	58.805	90.82	1.7	82.32	2280	yes	-	yes	d__Bacteria;p__Proteobacteria;c__Gammaproteobacteria;o__SURF-13;f__SURF-13;g__;s__	0	0.19909	0	0	0	0	0	0	0	0	Only in biofilm
Gsp101	2	12	2.90983	62.988	98.85	0	98.85	2789	yes	47	yes	d__Bacteria;p__Proteobacteria;c__Gammaproteobacteria;o__UBA5335;f__UBA5335;g__Macondimonas;s__	0	0	0.412032	0.00365288	0	9.61851	0	0	0	8.55296	Shared
Gsp102	1	11	2.65527	63.25	98.85	0.57	96	2546	yes	-	yes	d__Bacteria;p__Proteobacteria;c__Gammaproteobacteria;o__UBA5335;f__UBA5335;g__Macondimonas;s__	0	0	31.1064	0.00816906	0	0.144094	0	0	0	0.0800025	Shared
Gsp103	1	31	4.18149	40.124	98.82	0	98.82	3881	yes	1	no	d__Bacteria;p__Spirochaetota;c__Leptospirae;o__Leptospirales;f__Leptospiraceae;g__Leptospira_B;s__	0	0	0	0	0	0.125349	0	0	0	0.00151577	Shared
Gsp104	1	37	4.31659	41.554	98.82	0	98.82	3970	no	-	yes	d__Bacteria;p__Spirochaetota;c__Leptospirae;o__Leptospirales;f__Leptospiraceae;g__Leptospira_B;s__Leptospira_B sp000347035	0	0	0	1.04399	0	0	0	0.13868	0	0	Shared
