# Supplementary material for: Microbial Biofilms Dynamics and Functionality in an Urban Mycobacterium-Dominated Drinking Water Distribution System
Source: Environ Sci Technol. 2026 Feb 9;60(7):5242–58. doi: 10.1021/acs.est.5c09194 (PMC12947685; doi:10.1021/acs.est.5c09194)
Supplement: Supplementary file 3 [file es5c09194_si_003.zip › Suppl_Table_S11.xlsx]

## Sheet: 0
Supplementary Table S11. Functional annotation of the genomospecies. The different sheets of this excel correspond to the annotation with the different databases used.

## Sheet: KO
		Acidobacteriota							Actinobacteriota			Bacteroidota											Cyanobacteriota						Desulfobacterota		Gemmatimonadota			Hydrogenedentota	Myxococcota		Nitrospirota	Planctomycetota
KO	Function	Gsp01	Gsp02	Gsp03	Gsp04	Gsp05	Gsp06	Gsp07	Gsp08	Gsp09	Gsp10	Gsp11	Gsp12	Gsp13	Gsp14	Gsp15	Gsp16	Gsp17	Gsp18	Gsp19	Gsp20	Gsp21	Gsp22	Gsp23	Gsp24	Gsp25	Gsp26	Gsp27	Gsp28	Gsp29	Gsp30	Gsp31	Gsp32	Gsp33	Gsp34	Gsp35	Gsp36	Gsp37	Gsp38	Gsp39	Gsp40	Gsp41	Gsp42	Gsp43	Gsp44	Gsp45	Gsp46	Gsp47	Gsp48
K00001	E1.1.1.1, adh; alcohol dehydrogenase [EC:1.1.1.1]	0	0	0	0	0	0	0	0	0	0	0	0	0	0	0	0	0	0	0	0	0	0	0	0	0	1	0	0	0	0	0	0	0	0	0	0	0	0	0	0	0	0	1	1	0	0	0	0
K00003	hom; homoserine dehydrogenase [EC:1.1.1.3]	1	1	2	1	1	2	1	1	1	1	1	1	1	1	0	1	1	1	2	1	1	1	1	1	1	1	1	1	1	1	1	1	1	0	1	1	0	1	0	0	0	1	1	1	1	1	1	0
K00004	BDH, butB; (R,R)-butanediol dehydrogenase / meso-butanediol dehydrogenase / diacetyl reductase [EC:1.1.1.4 1.1.1.- 1.1.1.303]	0	1	1	1	1	0	0	1	1	1	0	0	0	0	0	0	0	0	0	0	0	0	0	0	0	0	0	0	0	0	0	0	0	0	2	0	0	0	0	0	0	0	0	0	0	0	0	0
K00005	gldA; glycerol dehydrogenase [EC:1.1.1.6]	0	0	1	0	0	0	0	0	0	0	0	0	0	0	0	0	0	0	0	0	0	1	1	0	1	1	0	1	0	0	0	0	0	0	0	0	0	0	0	0	0	0	0	0	0	0	1	0
K00007	dalD; D-arabinitol 4-dehydrogenase [EC:1.1.1.11]	0	0	0	0	0	0	0	0	0	0	0	0	0	0	0	0	0	0	0	0	0	0	0	0	0	0	0	0	0	0	0	0	0	0	0	0	0	0	0	0	0	0	0	0	0	0	0	0
K00008	SORD, gutB; L-iditol 2-dehydrogenase [EC:1.1.1.14]	2	1	1	0	0	0	0	0	1	0	0	0	0	0	0	0	0	0	0	0	0	0	1	0	0	0	0	0	0	0	0	0	0	0	0	0	0	0	0	0	0	0	0	0	0	0	0	0
K00009	mtlD; mannitol-1-phosphate 5-dehydrogenase [EC:1.1.1.17]	0	0	0	1	1	0	0	0	0	0	0	0	0	0	0	0	0	0	0	0	0	0	0	0	0	0	0	0	0	0	0	0	0	0	0	0	0	0	0	0	0	0	0	0	0	1	0	0
K00010	iolG; myo-inositol 2-dehydrogenase / D-chiro-inositol 1-dehydrogenase [EC:1.1.1.18 1.1.1.369]	2	0	9	2	2	0	1	3	2	2	0	0	0	0	0	2	2	0	0	1	0	0	0	0	0	0	0	0	0	0	0	0	1	0	0	0	2	0	0	0	0	4	3	2	3	0	2	1
K00012	UGDH, ugd; UDPglucose 6-dehydrogenase [EC:1.1.1.22]	2	1	0	1	2	1	1	0	1	1	1	1	2	1	1	1	1	1	1	1	1	1	1	2	1	1	2	1	1	1	1	3	1	1	1	1	1	1	1	1	1	2	2	1	1	1	2	1
K00013	hisD; histidinol dehydrogenase [EC:1.1.1.23]	1	1	1	1	1	1	1	1	1	1	1	1	1	1	1	1	1	1	1	1	0	0	0	0	0	0	0	1	1	1	1	1	1	0	1	1	1	0	1	0	1	1	0	1	1	0	1	0
K00014	aroE; shikimate dehydrogenase [EC:1.1.1.25]	1	2	2	2	2	1	0	3	3	2	1	1	0	1	1	1	1	1	1	1	1	1	1	1	1	1	1	2	1	1	1	1	1	0	1	1	1	1	1	1	1	1	1	1	1	2	2	0
K00015	gyaR, GOR1; glyoxylate reductase [EC:1.1.1.26]	0	0	0	1	0	0	1	0	0	0	0	0	0	0	0	0	0	0	0	0	0	0	0	0	0	0	0	0	1	0	0	1	1	0	0	1	0	0	0	0	0	0	0	0	0	0	0	0
K00016	LDH, ldh; L-lactate dehydrogenase [EC:1.1.1.27]	0	0	0	0	0	0	0	0	0	0	0	0	0	0	0	0	0	0	0	0	0	0	1	0	0	0	0	0	0	0	0	0	0	0	0	0	0	0	0	0	0	0	0	1	1	0	1	0
K00018	hprA; glycerate dehydrogenase [EC:1.1.1.29]	0	0	1	0	0	0	0	0	0	0	0	0	0	0	1	1	1	0	0	1	0	0	0	0	0	0	0	1	0	0	0	0	0	0	0	0	0	0	0	0	0	0	0	0	0	0	0	0
K00019	BDH1, bdhA; 3-hydroxybutyrate dehydrogenase [EC:1.1.1.30]	0	0	0	0	0	1	0	0	1	1	0	0	0	0	0	1	1	0	0	0	0	0	1	1	0	0	0	0	0	0	0	0	0	0	0	0	0	0	0	0	0	0	0	0	0	0	0	0
K00020	HIBADH, mmsB; 3-hydroxyisobutyrate dehydrogenase [EC:1.1.1.31]	1	1	1	1	1	0	1	5	6	7	0	0	0	0	0	0	0	0	1	0	0	2	2	0	1	1	0	3	1	1	1	1	0	1	2	2	0	0	1	0	0	1	1	1	2	1	1	0
K00021	HMGCR; hydroxymethylglutaryl-CoA reductase (NADPH) [EC:1.1.1.34]	0	0	0	0	0	1	0	0	0	0	0	0	0	0	0	0	0	0	0	0	0	0	0	0	0	0	0	0	0	0	0	0	0	0	0	0	0	0	0	0	0	0	0	0	0	0	0	0
K00022	HADH; 3-hydroxyacyl-CoA dehydrogenase [EC:1.1.1.35]	0	0	0	0	1	0	0	0	0	0	0	0	0	0	0	0	0	0	0	0	0	0	0	0	0	0	0	0	0	0	0	0	0	0	0	0	0	0	0	0	0	0	0	0	0	0	0	1
K00023	phbB; acetoacetyl-CoA reductase [EC:1.1.1.36]	0	0	0	0	0	0	0	0	0	0	0	0	0	0	0	0	0	0	0	0	0	0	0	0	0	0	0	0	0	0	0	0	0	0	0	0	0	0	0	0	0	0	0	0	0	0	0	0
K00024	mdh; malate dehydrogenase [EC:1.1.1.37]	1	1	1	1	1	0	1	1	1	0	1	1	1	1	1	1	1	1	1	1	1	1	2	1	1	1	1	1	1	1	0	1	1	1	1	1	1	1	1	1	1	1	1	1	1	0	1	2
K00027	ME2, sfcA, maeA; malate dehydrogenase (oxaloacetate-decarboxylating) [EC:1.1.1.38]	0	0	0	1	1	0	0	1	1	1	0	0	0	0	0	0	0	0	0	0	0	1	1	1	1	2	1	0	1	0	0	0	0	0	0	1	0	0	0	0	0	0	0	0	0	0	0	0
K00029	maeB; malate dehydrogenase (oxaloacetate-decarboxylating)(NADP+) [EC:1.1.1.40]	1	1	1	0	0	0	0	0	1	0	1	1	1	1	1	1	1	0	1	1	0	0	0	0	0	0	0	0	1	1	1	1	0	1	0	0	2	0	0	0	0	0	0	0	0	0	0	1
K00030	IDH3; isocitrate dehydrogenase (NAD+) [EC:1.1.1.41]	1	0	0	1	1	1	1	0	0	0	0	0	0	0	0	0	0	0	0	0	0	0	0	0	0	0	0	1	1	1	1	1	0	2	1	0	0	0	0	1	0	2	2	2	2	0	1	0
K00031	IDH1, IDH2, icd; isocitrate dehydrogenase [EC:1.1.1.42]	1	1	1	2	1	2	2	0	0	0	2	1	0	1	1	1	1	2	1	1	1	1	2	2	1	1	2	1	1	1	1	0	1	3	0	1	1	1	1	1	1	1	1	1	0	1	1	1
K00033	PGD, gnd, gntZ; 6-phosphogluconate dehydrogenase [EC:1.1.1.44 1.1.1.343]	1	1	1	2	1	2	1	2	3	2	0	1	0	0	1	1	1	0	1	1	0	1	1	1	1	2	0	2	1	0	0	1	0	1	1	1	1	0	0	1	1	2	1	1	1	1	2	1
K00034	gdh; glucose 1-dehydrogenase [EC:1.1.1.47]	1	0	1	1	1	0	1	0	0	0	1	0	1	0	0	1	1	0	0	0	0	0	0	0	0	0	0	0	0	0	1	0	0	0	0	0	0	1	1	0	1	0	0	0	0	0	0	0
K00035	gal; D-galactose 1-dehydrogenase [EC:1.1.1.48]	0	0	0	0	0	0	0	0	0	0	0	0	0	0	0	0	0	0	0	0	0	0	0	0	0	0	0	0	0	0	0	0	0	0	0	0	0	0	0	0	0	0	0	0	0	0	0	0
K00036	G6PD, zwf; glucose-6-phosphate 1-dehydrogenase [EC:1.1.1.49 1.1.1.363]	1	1	1	1	1	2	1	2	3	3	0	0	0	0	1	1	1	0	0	1	0	1	1	1	1	2	0	2	1	0	0	1	0	1	1	1	1	0	0	1	1	2	0	2	1	1	2	1
K00038	E1.1.1.53; 3alpha(or 20beta)-hydroxysteroid dehydrogenase [EC:1.1.1.53]	0	0	0	0	0	0	0	2	2	3	0	0	0	0	0	1	1	0	0	0	0	0	0	0	0	0	0	0	0	0	0	0	0	0	9	0	0	0	0	0	0	0	0	0	0	0	0	0
K00039	rbtD; ribitol 2-dehydrogenase [EC:1.1.1.56]	0	0	0	0	0	0	0	0	0	0	0	0	0	0	0	0	0	0	0	0	0	0	0	0	0	0	0	0	0	0	0	0	0	0	0	0	0	0	0	0	0	0	0	0	0	0	0	0
K00040	uxuB; fructuronate reductase [EC:1.1.1.57]	0	0	0	0	0	0	0	0	0	0	0	0	0	0	0	0	0	0	0	0	0	0	0	0	0	0	0	0	0	0	0	0	0	0	0	0	0	0	0	0	0	0	0	0	0	0	0	0
K00041	uxaB; tagaturonate reductase [EC:1.1.1.58]	0	0	0	0	0	0	0	0	0	0	0	0	1	1	1	1	1	1	0	1	0	0	0	0	0	0	0	0	0	0	0	0	0	0	0	0	0	0	0	0	0	0	0	0	0	0	0	0
K00042	garR, glxR; 2-hydroxy-3-oxopropionate reductase [EC:1.1.1.60]	0	0	0	0	0	0	0	0	0	0	0	0	0	0	0	0	0	0	0	0	0	0	0	0	0	0	0	0	0	0	0	0	0	0	0	0	0	0	0	0	0	0	0	0	0	0	0	0
K00043	gbd; 4-hydroxybutyrate dehydrogenase [EC:1.1.1.61]	0	0	0	0	0	0	0	0	0	0	0	0	0	0	0	0	0	0	0	0	0	0	0	0	0	0	0	0	0	0	0	0	0	0	0	0	0	0	0	0	0	0	0	0	0	0	0	0
K00045	E1.1.1.67, mtlK; mannitol 2-dehydrogenase [EC:1.1.1.67]	0	0	0	0	0	0	0	0	1	0	0	0	0	0	0	0	0	0	0	0	0	0	0	0	0	0	0	0	0	0	0	0	0	0	0	0	0	0	0	0	0	0	0	0	0	0	0	0
K00046	idnO; gluconate 5-dehydrogenase [EC:1.1.1.69]	0	0	0	0	0	0	0	0	0	0	0	0	0	0	0	1	0	1	0	1	0	0	0	0	0	0	0	0	0	0	0	0	0	0	0	0	0	0	0	0	0	0	0	0	0	0	0	0
K00050	Unknown	0	0	0	0	0	0	0	0	0	0	0	0	0	0	0	0	0	0	0	0	0	0	0	0	0	0	0	0	0	0	0	0	0	0	0	0	0	0	0	0	0	0	0	0	0	0	0	0
K00052	leuB, IMDH; 3-isopropylmalate dehydrogenase [EC:1.1.1.85]	2	2	2	2	3	0	1	1	1	1	1	1	1	1	1	1	1	1	1	1	0	0	1	0	1	1	1	1	1	0	1	1	1	0	1	0	0	0	0	0	0	0	0	1	0	0	1	1
K00053	ilvC; ketol-acid reductoisomerase [EC:1.1.1.86]	1	1	1	1	1	0	1	1	1	1	1	1	1	1	1	1	1	1	1	1	0	0	2	0	2	1	1	2	1	0	0	1	1	0	1	0	0	0	0	0	0	1	1	1	1	1	2	0
K00054	mvaA; hydroxymethylglutaryl-CoA reductase [EC:1.1.1.88]	0	0	0	0	0	0	0	0	0	0	0	0	0	0	0	0	0	0	0	0	1	0	0	0	0	0	0	1	0	0	0	0	0	1	0	0	0	0	0	0	0	0	0	0	0	0	0	0
K00055	E1.1.1.90; aryl-alcohol dehydrogenase [EC:1.1.1.90]	0	0	0	0	0	0	0	1	0	1	0	0	0	0	0	0	0	0	0	0	0	0	0	0	0	0	0	0	0	0	0	0	0	0	0	0	0	0	0	0	0	0	0	0	0	0	0	0
K00057	gpsA; glycerol-3-phosphate dehydrogenase (NAD(P)+) [EC:1.1.1.94]	0	1	1	1	1	0	1	2	2	2	1	1	2	1	1	1	1	1	1	1	1	1	1	0	1	1	1	2	0	1	1	1	1	1	1	1	1	1	1	1	1	1	1	0	0	0	0	1
K00058	serA, PHGDH; D-3-phosphoglycerate dehydrogenase / 2-oxoglutarate reductase [EC:1.1.1.95 1.1.1.399]	3	2	4	5	5	2	2	1	4	1	2	2	2	2	2	2	2	2	1	3	2	1	1	1	1	1	1	2	1	1	1	1	3	1	2	1	3	3	3	3	3	2	3	3	3	1	3	1
K00059	fabG, OAR1; 3-oxoacyl-[acyl-carrier protein] reductase [EC:1.1.1.100]	12	8	15	14	19	6	6	20	28	17	3	4	5	3	3	9	9	3	3	3	1	4	6	6	6	5	3	26	9	6	5	5	5	4	28	4	1	3	3	3	3	11	6	11	10	8	8	7
K00060	tdh; threonine 3-dehydrogenase [EC:1.1.1.103]	1	1	1	0	1	0	0	0	0	0	0	0	0	0	0	0	0	0	0	0	0	1	1	1	1	1	1	0	0	1	1	0	0	1	0	1	1	1	1	1	1	0	0	0	0	0	0	0
K00064	E1.1.1.122; D-threo-aldose 1-dehydrogenase [EC:1.1.1.122]	2	1	0	0	0	0	0	0	0	0	0	0	0	0	0	0	0	0	0	0	0	0	0	0	0	0	0	1	0	0	0	0	0	0	0	0	0	0	0	0	0	0	0	0	0	0	0	0
K00065	kduD; 2-dehydro-3-deoxy-D-gluconate 5-dehydrogenase [EC:1.1.1.127]	0	0	1	3	2	0	0	0	0	0	0	0	0	1	1	0	0	1	0	0	0	0	0	0	0	0	0	0	0	0	0	0	0	0	0	0	0	0	0	0	0	0	0	0	0	0	0	0
K00066	algD; GDP-mannose 6-dehydrogenase [EC:1.1.1.132]	1	0	0	0	1	0	0	0	0	1	0	0	0	0	0	0	0	0	0	0	0	0	0	0	0	0	0	0	0	0	0	1	0	0	0	0	0	0	0	0	0	0	0	0	0	0	0	0
K00067	rfbD, rmlD; dTDP-4-dehydrorhamnose reductase [EC:1.1.1.133]	1	1	2	2	2	1	1	1	1	1	2	2	2	2	1	2	2	3	1	1	1	1	2	3	2	2	1	1	0	0	0	0	1	2	1	2	1	1	0	0	0	2	2	2	2	0	3	1
K00069	HPGD; 15-hydroxyprostaglandin dehydrogenase (NAD) [EC:1.1.1.141]	0	0	0	0	0	0	0	0	0	0	0	0	0	0	0	0	0	0	1	0	0	0	0	0	0	0	0	0	0	0	0	0	1	0	0	0	0	0	0	0	0	0	0	0	0	0	0	0
K00073	allD; ureidoglycolate dehydrogenase (NAD+) [EC:1.1.1.350]	0	0	0	0	0	0	0	0	0	0	0	0	0	0	0	0	0	0	0	0	0	0	0	0	0	0	0	0	0	0	0	0	0	0	0	0	0	0	0	0	0	0	0	0	0	0	0	0
K00074	paaH, hbd, fadB, mmgB; 3-hydroxybutyryl-CoA dehydrogenase [EC:1.1.1.157]	1	0	0	1	1	2	2	0	0	0	1	1	0	1	1	2	2	1	1	1	1	0	0	0	0	0	2	0	1	3	3	2	1	2	0	0	1	1	1	1	1	0	0	0	0	0	1	2
K00075	murB; UDP-N-acetylmuramate dehydrogenase [EC:1.3.1.98]	1	1	1	1	1	2	1	1	1	1	1	1	1	1	1	1	1	1	1	1	1	1	1	1	1	1	1	1	1	1	1	1	1	1	1	1	1	0	1	1	1	1	1	1	1	0	1	1
K00076	hdhA; 7-alpha-hydroxysteroid dehydrogenase [EC:1.1.1.159]	1	0	1	1	0	0	0	1	3	1	0	0	0	0	0	0	0	0	0	0	0	0	0	0	0	0	0	1	0	0	0	0	0	0	4	0	0	0	0	0	0	0	0	0	0	1	0	0
K00077	panE, apbA; 2-dehydropantoate 2-reductase [EC:1.1.1.169]	0	0	0	1	1	0	3	0	2	1	0	0	0	0	0	1	0	0	0	0	0	0	1	1	1	0	0	2	0	1	1	0	1	0	2	1	0	0	0	0	0	2	0	1	1	1	1	0
K00078	DHDH; dihydrodiol dehydrogenase / D-xylose 1-dehydrogenase (NADP) [EC:1.3.1.20 1.1.1.179]	0	0	0	0	0	0	0	0	0	0	0	0	0	0	0	2	2	0	1	1	0	0	0	0	0	0	0	0	0	0	0	0	1	0	0	0	0	1	0	0	0	0	0	0	0	0	0	0
K00088	IMPDH, guaB; IMP dehydrogenase [EC:1.1.1.205]	1	1	1	1	1	2	1	2	2	2	1	1	0	1	1	1	1	1	1	1	1	0	0	0	0	0	1	1	1	1	1	1	1	2	1	1	1	1	1	1	1	1	1	1	1	1	1	1
K00090	ghrB; glyoxylate/hydroxypyruvate/2-ketogluconate reductase [EC:1.1.1.79 1.1.1.81 1.1.1.215]	0	0	0	0	0	0	0	0	0	0	0	0	0	0	0	0	0	0	0	0	0	0	0	0	0	0	0	0	0	0	0	0	0	0	0	0	0	0	0	0	0	0	0	0	0	0	0	0
K00091	E1.1.1.219; dihydroflavonol-4-reductase [EC:1.1.1.219]	1	1	3	1	1	5	1	5	2	5	1	1	1	1	0	1	1	2	1	1	3	0	2	2	1	1	0	6	2	0	0	0	4	5	4	1	1	0	1	0	0	2	2	1	2	1	1	1
K00096	araM, egsA; glycerol-1-phosphate dehydrogenase [NAD(P)+] [EC:1.1.1.261]	0	0	0	0	0	0	0	0	0	0	0	0	0	0	0	0	0	0	0	0	0	0	0	0	0	0	0	0	0	0	0	0	1	0	0	0	0	0	0	0	0	0	0	0	0	0	1	0
K00097	pdxA; 4-hydroxythreonine-4-phosphate dehydrogenase [EC:1.1.1.262]	0	0	0	0	0	0	0	0	0	0	1	1	0	1	1	1	1	1	1	1	1	0	0	0	0	0	0	0	1	0	0	0	0	0	0	0	0	0	0	0	0	0	0	1	1	0	0	0
K00098	idnD; L-idonate 5-dehydrogenase [EC:1.1.1.264]	0	0	0	0	0	0	0	0	0	0	0	0	0	0	0	0	0	0	0	0	0	0	0	0	0	0	0	0	0	0	0	0	0	0	0	0	0	0	0	0	0	0	0	0	0	0	0	0
K00099	dxr; 1-deoxy-D-xylulose-5-phosphate reductoisomerase [EC:1.1.1.267]	1	1	1	1	1	1	1	1	1	1	1	1	1	1	1	1	1	1	1	1	0	1	1	1	1	1	1	0	1	1	1	1	1	0	1	1	0	0	1	1	1	1	1	1	1	1	1	1
K00101	lldD; L-lactate dehydrogenase (cytochrome) [EC:1.1.2.3]	0	0	0	0	0	0	0	2	2	3	0	0	0	0	0	0	0	0	0	0	0	1	0	1	1	1	0	2	0	0	0	0	0	0	0	0	0	0	0	0	0	0	0	0	0	0	0	0
K00102	LDHD, dld; D-lactate dehydrogenase (cytochrome) [EC:1.1.2.4]	0	0	0	0	0	0	1	0	0	0	0	0	0	0	0	0	0	0	0	0	0	0	0	0	0	0	0	0	0	0	0	0	1	0	0	0	0	0	0	0	0	0	0	0	0	0	1	0
K00103	GULO; L-gulonolactone oxidase [EC:1.1.3.8]	0	0	0	0	0	0	0	0	0	0	0	0	0	0	0	0	0	0	0	0	0	0	0	0	0	0	0	1	0	0	0	0	0	0	0	0	0	0	0	0	0	0	0	0	0	0	0	0
K00104	glcD; glycolate dehydrogenase FAD-linked subunit [EC:1.1.99.14]	1	1	1	2	2	1	2	1	1	1	1	1	0	0	0	1	1	1	1	0	0	1	1	1	1	1	1	1	1	1	1	1	1	2	1	0	0	0	0	0	0	1	1	1	1	1	1	1
K00106	XDH; xanthine dehydrogenase/oxidase [EC:1.17.1.4 1.17.3.2]	0	0	0	0	0	0	0	0	0	0	0	0	0	0	0	0	0	0	0	0	0	1	1	1	1	0	0	0	0	0	0	0	0	0	0	0	0	0	0	0	0	0	0	0	0	0	0	0
K00108	betA, CHDH; choline dehydrogenase [EC:1.1.99.1]	1	1	0	1	1	1	1	3	3	4	1	1	0	0	0	0	0	1	0	0	0	1	0	0	0	1	0	0	0	0	0	0	1	0	1	0	0	0	0	0	0	0	0	0	0	0	0	0
K00109	L2HGDH; 2-hydroxyglutarate dehydrogenase [EC:1.1.99.2]	0	0	0	0	1	0	0	0	0	0	0	0	0	0	0	0	0	0	0	0	0	0	0	0	0	0	0	0	0	0	0	0	0	0	1	0	0	0	0	0	0	0	0	0	0	0	0	0
K00111	glpA, glpD; glycerol-3-phosphate dehydrogenase [EC:1.1.5.3]	1	1	1	1	1	1	2	2	2	3	1	1	1	1	1	1	1	1	1	1	0	0	2	1	1	1	1	3	0	1	1	1	2	2	1	1	0	0	0	0	0	1	0	1	0	1	1	1
K00113	glpC; glycerol-3-phosphate dehydrogenase subunit C	0	0	1	0	0	0	0	0	0	0	0	0	0	1	1	2	2	0	1	1	0	0	0	0	0	0	0	0	1	0	0	1	1	0	0	1	1	1	1	1	1	2	1	1	2	1	1	1
K00114	exaA; alcohol dehydrogenase (cytochrome c) [EC:1.1.2.8]	6	1	12	4	1	0	2	0	0	0	0	0	0	0	0	0	0	0	0	0	0	0	0	0	0	0	0	0	0	0	0	0	1	0	0	0	0	0	0	0	0	0	0	0	0	0	0	0
K00116	mqo; malate dehydrogenase (quinone) [EC:1.1.5.4]	0	0	0	0	0	0	0	1	0	1	0	0	0	0	0	0	0	1	1	0	0	1	1	0	0	0	0	0	0	0	0	0	0	0	0	0	0	0	0	0	0	0	0	0	0	0	0	0
K00117	gcd; quinoprotein glucose dehydrogenase [EC:1.1.5.2]	5	3	6	3	4	0	4	0	0	0	1	1	0	0	0	4	3	0	0	2	0	0	0	0	0	0	0	0	0	1	1	3	5	0	5	0	0	0	0	0	0	0	0	0	0	0	0	0
K00118	gfo; glucose-fructose oxidoreductase [EC:1.1.99.28]	0	0	0	1	1	0	0	0	0	0	0	0	1	1	1	2	2	1	0	1	0	0	0	0	0	0	0	0	0	0	0	0	0	0	0	0	0	0	0	0	0	0	0	0	0	0	1	0
K00119	E1.1.99.36; alcohol dehydrogenase (nicotinoprotein) [EC:1.1.99.36]	0	0	0	0	0	0	0	0	2	1	0	0	0	0	0	0	0	0	0	0	0	0	0	0	0	0	0	0	0	0	0	0	0	0	0	0	0	0	0	0	0	0	0	0	0	0	0	0
K00121	frmA, ADH5, adhC; S-(hydroxymethyl)glutathione dehydrogenase / alcohol dehydrogenase [EC:1.1.1.284 1.1.1.1]	0	0	0	0	0	0	0	0	0	0	0	0	0	0	0	0	0	0	0	0	0	0	0	0	0	0	0	1	0	0	0	0	0	0	1	0	0	0	0	0	0	0	0	0	0	0	0	0
K00122	FDH; formate dehydrogenase [EC:1.17.1.9]	0	0	0	0	0	0	0	0	0	0	0	0	0	0	0	0	0	0	0	0	0	0	0	0	0	0	0	0	0	0	0	0	0	0	0	0	0	0	0	0	0	0	0	0	0	0	0	0
K00123	fdoG, fdhF, fdwA; formate dehydrogenase major subunit [EC:1.17.1.9]	0	0	0	0	1	0	0	0	0	0	0	0	0	0	0	0	0	0	1	0	0	0	0	0	0	0	0	1	0	1	1	1	0	1	1	0	0	0	0	0	0	0	0	0	0	0	1	1
K00124	fdoH, fdsB; formate dehydrogenase iron-sulfur subunit	1	0	2	1	0	1	0	0	0	0	0	0	0	0	0	0	0	0	0	0	0	0	0	0	0	0	0	0	0	0	0	0	0	1	1	0	1	0	0	0	0	0	0	0	0	0	0	0
K00126	fdsD; formate dehydrogenase subunit delta [EC:1.17.1.9]	0	0	0	0	0	0	0	0	0	0	0	0	0	0	0	0	0	0	0	0	0	0	0	0	0	0	0	0	0	1	1	0	0	1	1	0	0	0	0	0	0	0	0	0	0	0	0	0
K00127	fdoI, fdsG; formate dehydrogenase subunit gamma	1	0	3	0	0	1	1	0	0	0	0	0	0	0	0	0	0	0	0	0	0	0	0	0	0	0	0	0	0	0	0	0	0	0	0	0	2	0	0	0	0	0	0	0	0	0	0	0
K00128	ALDH; aldehyde dehydrogenase (NAD+) [EC:1.2.1.3]	0	0	1	1	0	1	0	1	1	0	0	0	0	0	0	0	0	0	0	0	0	2	2	2	2	3	2	1	1	1	1	0	1	0	0	1	0	0	0	0	0	1	1	1	1	1	1	0
K00130	betB, gbsA; betaine-aldehyde dehydrogenase [EC:1.2.1.8]	0	0	1	0	0	0	0	0	0	0	0	0	0	0	0	0	0	0	0	0	0	2	1	2	2	1	1	1	0	0	0	0	0	0	0	0	0	0	0	0	0	1	1	1	1	1	0	0
K00131	gapN; glyceraldehyde-3-phosphate dehydrogenase (NADP+) [EC:1.2.1.9]	0	0	0	0	0	0	0	0	0	0	0	0	1	0	0	1	1	1	1	1	0	0	0	0	0	0	1	0	0	0	0	0	0	2	0	0	0	0	0	0	0	0	0	0	0	0	0	0
K00132	E1.2.1.10; acetaldehyde dehydrogenase (acetylating) [EC:1.2.1.10]	0	0	0	0	0	1	1	0	0	0	0	0	0	0	0	0	0	0	0	0	0	0	0	0	0	0	0	0	0	0	0	0	0	0	0	0	0	0	0	0	0	0	0	0	0	0	0	0
K00133	asd; aspartate-semialdehyde dehydrogenase [EC:1.2.1.11]	1	1	0	1	1	1	1	1	1	1	1	1	0	1	1	1	1	1	1	1	1	1	1	1	1	1	1	2	1	1	1	0	1	1	2	0	1	1	1	1	1	0	1	1	1	1	1	1
K00134	GAPDH, gapA; glyceraldehyde 3-phosphate dehydrogenase (phosphorylating) [EC:1.2.1.12]	1	1	0	1	1	1	1	1	1	1	1	1	2	2	1	1	1	1	1	1	1	1	1	1	0	1	1	1	1	1	1	1	1	1	2	0	1	1	1	1	1	1	1	1	1	1	1	1
K00135	gabD; succinate-semialdehyde dehydrogenase / glutarate-semialdehyde dehydrogenase [EC:1.2.1.16 1.2.1.79 1.2.1.20]	0	0	1	1	1	0	2	6	2	4	0	0	0	0	1	0	0	1	0	0	0	1	1	2	2	0	1	2	0	1	1	1	0	0	0	1	0	1	0	0	0	1	1	1	1	0	1	0
K00137	prr; aminobutyraldehyde dehydrogenase [EC:1.2.1.19]	0	0	0	0	0	0	0	0	0	0	0	0	0	0	0	0	0	0	0	0	0	0	0	0	0	0	0	0	0	0	0	0	0	0	0	0	0	0	0	0	0	0	0	0	0	0	0	0
K00138	aldB; aldehyde dehydrogenase [EC:1.2.1.-]	0	0	0	0	0	0	0	1	2	1	0	0	0	0	0	0	0	0	0	0	0	0	0	0	0	0	0	0	0	0	0	0	0	1	0	0	0	0	0	0	0	0	0	0	0	0	0	0
K00139	ALDH5A1; succinate-semialdehyde dehydrogenase [EC:1.2.1.24]	0	0	0	0	0	0	0	0	0	0	0	0	0	0	0	0	0	0	0	0	0	0	0	0	0	0	0	0	0	0	0	0	0	0	0	0	0	0	0	0	0	0	0	0	0	0	0	0
K00140	mmsA, iolA, ALDH6A1; malonate-semialdehyde dehydrogenase (acetylating) / methylmalonate-semialdehyde dehydrogenase [EC:1.2.1.18 1.2.1.27]	1	0	1	1	1	1	0	3	2	2	0	0	0	0	0	0	0	0	1	0	0	1	1	1	1	1	1	0	0	0	0	1	0	1	0	0	0	0	0	0	0	0	0	0	0	1	1	0
K00141	xylC; benzaldehyde dehydrogenase (NAD) [EC:1.2.1.28]	0	0	0	0	0	0	0	0	0	1	0	0	0	0	0	0	0	0	0	0	0	0	0	0	0	0	0	0	0	0	0	0	0	0	0	0	0	0	0	0	0	0	0	0	0	0	0	0
K00145	argC; N-acetyl-gamma-glutamyl-phosphate reductase [EC:1.2.1.38]	1	1	1	1	1	0	1	1	1	1	1	1	1	1	1	1	1	1	1	1	1	0	1	1	0	0	0	1	2	1	1	1	1	1	1	1	2	2	2	2	1	1	1	1	1	1	1	1
K00146	feaB, tynC; phenylacetaldehyde dehydrogenase [EC:1.2.1.39]	0	0	1	0	0	1	0	0	0	0	0	0	0	0	0	0	0	0	0	0	0	1	1	1	1	1	0	1	0	0	0	0	1	0	0	1	0	0	0	0	0	1	1	1	1	1	1	0
K00147	proA; glutamate-5-semialdehyde dehydrogenase [EC:1.2.1.41]	0	0	0	0	0	1	0	1	1	1	0	0	0	0	1	1	1	0	0	0	0	1	1	1	1	0	0	1	1	0	0	0	1	1	1	2	1	1	1	1	1	1	1	1	1	1	1	0
K00148	fdhA; glutathione-independent formaldehyde dehydrogenase [EC:1.2.1.46]	0	0	0	1	1	0	0	1	1	0	0	0	0	0	0	0	0	0	0	0	0	0	0	0	0	0	0	0	0	0	0	0	1	0	0	0	0	0	0	0	0	0	0	0	0	1	0	1
K00150	gap2, gapB; glyceraldehyde-3-phosphate dehydrogenase (NAD(P)+) (phosphorylating) [EC:1.2.1.59]	0	0	0	0	0	0	0	0	1	0	0	0	0	0	0	0	0	0	0	0	0	0	0	0	0	0	0	0	0	0	0	0	0	0	0	0	0	0	0	0	0	0	0	0	0	0	0	0
K00151	hpaE, hpcC; 5-carboxymethyl-2-hydroxymuconic-semialdehyde dehydrogenase [EC:1.2.1.60]	0	0	0	0	0	0	0	0	0	0	0	0	0	0	0	0	0	0	0	0	0	0	0	0	0	0	0	0	0	0	0	0	0	0	0	0	0	0	0	0	0	0	0	0	0	0	0	0
K00153	E1.1.1.306; S-(hydroxymethyl)mycothiol dehydrogenase [EC:1.1.1.306]	0	0	0	0	0	0	0	1	1	1	0	0	0	0	0	0	0	0	0	0	0	0	0	0	0	0	0	0	0	0	0	0	0	0	0	0	0	0	0	0	0	0	0	0	0	0	0	0
K00154	E1.2.1.68; coniferyl-aldehyde dehydrogenase [EC:1.2.1.68]	1	0	0	0	0	0	0	1	0	2	0	0	2	0	1	0	0	0	0	0	0	0	0	0	0	0	0	1	0	0	0	0	1	1	0	0	0	0	0	0	0	0	0	0	0	0	0	0
K00156	poxB; pyruvate dehydrogenase (quinone) [EC:1.2.5.1]	0	0	0	1	0	0	0	1	2	1	0	0	0	0	0	0	0	0	0	0	0	0	0	1	1	0	0	0	0	0	0	0	0	0	0	0	0	0	0	0	0	0	0	0	0	0	0	0
K00158	spxB, poxL; pyruvate oxidase [EC:1.2.3.3]	0	0	0	0	0	0	0	1	0	1	0	0	0	0	0	0	0	0	0	0	0	0	0	0	0	0	0	0	0	0	0	0	0	0	0	0	0	0	0	0	0	0	0	0	0	0	0	0
K00161	PDHA, pdhA; pyruvate dehydrogenase E1 component subunit alpha [EC:1.2.4.1]	0	0	0	1	1	0	0	1	2	1	1	1	0	1	1	2	2	2	1	1	1	1	1	1	1	1	1	0	0	1	0	1	0	1	0	0	2	1	1	1	1	0	0	1	1	1	0	1
K00162	PDHB, pdhB; pyruvate dehydrogenase E1 component subunit beta [EC:1.2.4.1]	0	0	1	1	1	1	0	1	2	2	1	0	0	1	1	2	2	2	1	1	1	1	1	1	1	1	1	0	0	1	0	1	0	1	0	0	2	2	2	2	2	0	0	0	0	0	0	1
K00163	aceE; pyruvate dehydrogenase E1 component [EC:1.2.4.1]	0	1	1	1	1	1	1	1	1	2	0	0	0	0	0	0	0	0	0	0	0	0	0	0	0	0	0	1	1	0	0	0	1	0	1	0	0	0	0	0	0	1	1	1	0	1	1	1
K00164	OGDH, sucA; 2-oxoglutarate dehydrogenase E1 component [EC:1.2.4.2]	1	1	1	1	1	1	1	1	1	1	1	1	1	1	1	1	1	1	1	1	1	0	0	0	0	0	0	1	1	1	1	1	1	1	1	0	1	1	1	1	1	1	1	1	1	0	1	1
K00166	BCKDHA, bkdA1; 2-oxoisovalerate dehydrogenase E1 component subunit alpha [EC:1.2.4.4]	0	0	0	0	0	0	0	0	0	0	0	0	0	0	0	0	0	0	0	0	0	0	0	0	0	0	1	0	0	0	0	0	0	0	0	0	0	0	0	0	0	0	0	0	0	1	0	1
K00167	BCKDHB, bkdA2; 2-oxoisovalerate dehydrogenase E1 component subunit beta [EC:1.2.4.4]	0	0	0	0	0	0	0	0	0	0	0	0	0	0	0	0	0	0	0	0	0	0	0	0	0	0	1	0	0	0	0	0	0	1	0	0	1	1	1	1	1	0	0	0	0	1	0	1
K00169	porA; pyruvate ferredoxin oxidoreductase alpha subunit [EC:1.2.7.1]	0	0	0	0	0	0	0	0	0	0	0	0	0	0	0	0	0	0	0	0	0	0	0	0	0	0	0	0	0	0	0	0	0	0	0	3	1	0	0	0	0	0	0	0	0	0	0	0
K00170	porB; pyruvate ferredoxin oxidoreductase beta subunit [EC:1.2.7.1]	0	0	0	0	0	0	0	0	0	0	0	0	0	0	0	0	0	0	0	0	0	0	0	0	0	0	1	0	0	0	0	0	0	0	0	1	1	0	0	0	0	0	0	1	1	1	0	0
K00172	porC, porG; pyruvate ferredoxin oxidoreductase gamma subunit [EC:1.2.7.1]	0	0	0	0	0	0	0	0	0	0	0	0	0	0	0	0	0	0	0	0	0	0	0	0	0	0	0	0	0	0	0	0	0	0	0	3	1	0	0	0	0	0	0	0	0	0	0	0
K00174	korA, oorA, oforA; 2-oxoglutarate/2-oxoacid ferredoxin oxidoreductase subunit alpha [EC:1.2.7.3 1.2.7.11]	2	0	2	1	1	0	1	1	1	1	1	1	1	1	0	0	0	0	1	1	0	0	2	2	2	2	2	2	1	1	1	1	1	1	2	0	1	0	0	0	0	1	1	1	1	1	1	1
K00175	korB, oorB, oforB; 2-oxoglutarate/2-oxoacid ferredoxin oxidoreductase subunit beta [EC:1.2.7.3 1.2.7.11]	2	0	2	1	1	0	1	1	1	1	1	1	1	1	0	0	0	0	1	1	0	0	2	2	2	2	2	2	1	1	1	1	1	1	2	0	1	0	0	0	0	1	1	1	1	1	1	1
K00176	korD, oorD; 2-oxoglutarate ferredoxin oxidoreductase subunit delta [EC:1.2.7.3]	0	0	0	0	0	0	0	0	0	0	0	0	0	0	0	0	0	0	0	0	0	0	0	0	0	0	0	1	0	0	0	0	0	0	1	0	1	0	0	0	0	0	0	0	0	0	0	0
K00177	korC, oorC; 2-oxoglutarate ferredoxin oxidoreductase subunit gamma [EC:1.2.7.3]	1	0	0	0	0	0	0	0	0	0	0	0	0	0	0	0	0	0	0	0	0	0	0	0	0	0	0	1	0	0	0	0	0	0	1	0	1	0	0	0	0	0	0	0	0	0	0	0
K00179	iorA; indolepyruvate ferredoxin oxidoreductase, alpha subunit [EC:1.2.7.8]	0	0	0	0	0	0	0	0	0	0	0	0	0	0	0	0	0	0	0	0	0	0	0	0	0	0	0	0	1	0	0	0	0	1	0	0	0	0	0	0	0	0	0	0	0	0	0	0
K00180	iorB; indolepyruvate ferredoxin oxidoreductase, beta subunit [EC:1.2.7.8]	0	0	0	0	0	0	0	0	0	0	0	0	0	0	0	0	0	0	0	0	0	0	0	0	0	0	0	0	1	0	0	0	0	1	0	0	0	0	0	0	0	0	0	0	0	0	0	0
K00185	dmsC; dimethyl sulfoxide reductase membrane subunit	0	0	0	0	0	0	0	0	0	0	0	0	0	1	0	2	1	0	0	0	0	0	0	0	0	0	0	0	0	0	0	0	0	0	0	0	0	0	0	0	0	0	0	0	0	0	0	0
K00187	vorB; 2-oxoisovalerate ferredoxin oxidoreductase beta subunit [EC:1.2.7.7]	1	0	0	0	0	0	0	0	0	0	0	0	0	0	0	0	0	0	0	0	0	0	0	0	0	0	0	0	0	0	0	0	0	0	0	0	0	0	0	0	0	0	0	0	0	0	0	0
K00196	cooF; anaerobic carbon-monoxide dehydrogenase iron sulfur subunit	0	0	1	0	1	1	0	0	0	0	0	0	0	0	0	0	0	0	0	0	0	0	0	0	0	0	0	0	0	0	0	0	0	0	0	0	0	0	0	0	0	0	0	0	0	0	0	0
K00200	fwdA, fmdA; formylmethanofuran dehydrogenase subunit A [EC:1.2.7.12]	0	0	0	0	0	0	0	0	0	0	0	0	0	0	0	0	0	0	0	0	0	0	0	0	0	0	0	0	0	0	0	0	0	0	0	0	0	0	0	0	0	2	1	2	2	0	1	0
K00201	fwdB, fmdB; formylmethanofuran dehydrogenase subunit B [EC:1.2.7.12]	0	0	0	0	0	0	0	0	0	0	0	0	0	0	0	0	0	0	0	0	0	0	0	0	0	0	0	0	0	0	0	0	0	0	0	0	0	0	0	0	0	2	2	2	1	0	2	0
K00202	fwdC, fmdC; formylmethanofuran dehydrogenase subunit C [EC:1.2.7.12]	0	0	0	0	0	0	0	0	0	0	0	0	0	0	0	0	0	0	0	0	0	0	0	0	0	0	0	0	0	0	0	0	0	0	0	0	0	0	0	0	0	2	1	2	2	0	1	0
K00206	phnY; phosphonoacetaldehyde dehydrogenase [EC:1.2.1.-]	0	0	0	0	0	0	0	0	0	0	0	0	0	0	0	0	0	0	0	0	0	0	0	0	0	0	0	0	0	0	0	0	0	0	0	0	0	0	0	0	0	0	0	0	0	0	0	0
K00207	DPYD; dihydropyrimidine dehydrogenase (NADP+) [EC:1.3.1.2]	0	0	0	0	0	0	0	0	0	0	0	0	0	0	0	0	0	0	0	0	0	0	0	0	0	0	0	0	0	0	0	0	0	0	0	0	1	0	0	0	0	0	0	0	0	1	0	0
K00208	fabI; enoyl-[acyl-carrier protein] reductase I [EC:1.3.1.9 1.3.1.10]	1	1	1	1	1	1	1	0	0	0	1	1	1	1	1	1	1	0	1	1	1	0	1	1	1	1	1	1	1	1	1	1	1	0	0	1	1	1	1	1	1	1	1	0	1	2	2	2
K00209	fabV, ter; enoyl-[acyl-carrier protein] reductase / trans-2-enoyl-CoA reductase (NAD+) [EC:1.3.1.9 1.3.1.44]	0	0	0	0	0	0	0	0	0	0	0	0	0	0	0	0	0	1	0	0	0	1	0	0	0	0	0	0	0	0	0	0	0	0	0	0	0	0	0	0	0	0	0	0	0	0	0	0
K00213	DHCR7; 7-dehydrocholesterol reductase [EC:1.3.1.21]	0	0	0	0	0	0	0	0	0	0	0	0	0	0	0	0	0	0	0	0	0	0	0	0	0	0	0	0	0	0	0	0	0	0	0	0	0	0	0	0	0	0	0	0	0	0	0	0
K00214	BLVRA, bvdR; biliverdin reductase [EC:1.3.1.24]	0	0	0	0	0	1	0	0	0	0	0	0	0	0	0	0	0	0	0	0	0	0	0	0	0	0	0	0	0	0	0	0	0	0	0	0	0	0	0	0	0	0	0	0	0	0	0	0
K00215	dapB; 4-hydroxy-tetrahydrodipicolinate reductase [EC:1.17.1.8]	1	1	1	1	1	0	1	1	1	1	1	1	0	1	1	1	1	1	1	1	1	1	2	2	1	1	1	1	1	1	1	1	1	1	1	1	0	0	0	1	1	1	1	1	1	1	1	1
K00216	entA; 2,3-dihydro-2,3-dihydroxybenzoate dehydrogenase [EC:1.3.1.28]	0	0	0	0	0	0	0	0	0	0	0	0	0	0	0	0	0	0	0	0	0	0	0	0	0	0	0	0	0	0	0	0	0	0	0	0	0	0	0	0	0	0	0	0	0	0	0	0
K00217	E1.3.1.32; maleylacetate reductase [EC:1.3.1.32]	0	0	0	0	0	0	0	0	0	0	0	0	0	0	0	0	0	0	0	0	0	0	0	0	0	0	0	0	0	0	0	0	0	1	0	0	0	0	1	0	0	0	0	0	0	0	0	0
K00218	por; protochlorophyllide reductase [EC:1.3.1.33]	0	0	0	0	0	0	0	1	1	0	0	0	0	0	0	0	0	0	0	0	0	0	0	0	0	0	0	0	0	0	0	0	0	0	0	0	0	0	0	0	0	0	0	0	0	0	0	0
K00219	fadH; 2,4-dienoyl-CoA reductase (NADPH2) [EC:1.3.1.34]	0	0	0	0	0	0	0	1	0	0	0	0	0	0	0	0	0	0	0	0	0	0	0	0	0	0	0	1	0	0	0	0	0	0	1	0	0	0	0	0	0	0	0	0	0	0	0	0
K00220	tyrC; cyclohexadieny/prephenate dehydrogenase [EC:1.3.1.43 1.3.1.12]	0	0	0	0	0	0	0	0	0	0	0	0	0	0	0	0	0	0	0	0	0	0	0	0	0	0	0	0	0	0	0	0	0	0	0	0	0	0	0	0	0	0	0	0	0	0	0	0
K00221	E4.99.1.2; alkylmercury lyase [EC:4.99.1.2]	0	0	0	0	0	0	0	1	0	0	0	0	0	0	0	0	0	0	0	0	0	0	0	0	0	0	0	0	0	0	0	0	0	0	0	0	0	0	0	0	0	0	0	0	0	0	0	0
K00226	pyrD; dihydroorotate dehydrogenase (fumarate) [EC:1.3.98.1]	0	0	0	1	1	0	1	0	0	0	0	0	0	0	0	0	0	0	1	1	0	0	0	0	0	0	0	1	0	0	0	0	0	1	0	1	0	0	0	0	0	0	0	0	0	2	1	0
K00227	SC5DL, ERG3; Delta7-sterol 5-desaturase [EC:1.14.19.20]	0	0	0	0	0	1	0	0	0	0	1	1	1	0	2	3	3	1	1	1	1	1	0	1	0	0	0	1	0	0	0	0	0	3	1	0	0	0	0	0	0	0	0	1	2	0	1	0
K00228	CPOX, hemF; coproporphyrinogen III oxidase [EC:1.3.3.3]	0	0	0	1	0	1	0	0	0	0	1	1	0	0	1	1	1	1	0	1	0	0	0	0	0	0	0	0	0	1	1	1	1	0	1	0	0	0	0	0	0	1	1	1	0	0	0	0
K00230	hemG; menaquinone-dependent protoporphyrinogen oxidase [EC:1.3.5.3]	0	0	0	0	0	0	0	0	0	0	0	0	0	0	0	0	0	0	0	1	0	0	0	0	0	0	0	0	0	0	0	0	0	0	0	0	0	0	0	0	0	0	0	0	0	0	0	0
K00231	PPOX, hemY; protoporphyrinogen/coproporphyrinogen III oxidase [EC:1.3.3.4 1.3.3.15]	1	3	2	2	1	2	1	1	1	1	0	0	0	0	0	0	0	0	0	0	0	1	3	2	3	1	1	1	2	3	2	0	3	1	3	2	0	0	0	0	1	3	3	2	1	1	1	3
K00232	E1.3.3.6, ACOX1, ACOX3; acyl-CoA oxidase [EC:1.3.3.6]	0	0	0	0	0	0	0	1	1	1	0	0	0	0	1	0	0	1	1	0	0	0	0	0	0	0	0	0	0	0	0	0	0	0	0	0	0	0	0	0	0	0	0	0	0	0	0	0
K00234	SDHA, SDH1; succinate dehydrogenase (ubiquinone) flavoprotein subunit [EC:1.3.5.1]	0	0	0	0	0	0	0	0	0	0	0	0	0	0	0	0	0	0	0	0	0	0	0	0	0	0	0	0	0	0	0	0	0	0	0	0	0	0	0	0	0	0	0	0	0	0	0	0
K00239	sdhA, frdA; succinate dehydrogenase flavoprotein subunit [EC:1.3.5.1]	2	1	2	2	2	1	2	2	2	2	1	1	0	1	1	1	1	1	1	1	0	1	1	1	1	1	1	1	1	1	1	2	2	1	0	1	1	1	1	2	1	1	1	2	2	0	1	1
K00240	sdhB, frdB; succinate dehydrogenase iron-sulfur subunit [EC:1.3.5.1]	2	1	2	2	2	1	2	2	2	2	1	1	1	1	1	1	1	1	1	1	0	1	1	1	1	1	1	1	1	1	1	2	2	1	1	1	1	1	1	2	1	1	1	2	2	0	1	1
K00241	sdhC, frdC; succinate dehydrogenase cytochrome b subunit	1	1	1	1	1	1	1	1	1	1	1	1	1	1	1	1	1	1	1	1	0	0	0	0	0	0	0	1	0	1	1	1	1	2	0	1	1	1	1	1	1	1	1	1	1	0	1	1
K00242	sdhD, frdD; succinate dehydrogenase membrane anchor subunit	0	0	0	0	0	0	0	1	1	1	0	0	0	0	0	0	0	0	0	0	0	0	0	0	0	0	0	0	0	0	0	0	0	0	0	0	0	0	0	0	0	0	0	0	0	0	0	0
K00243	K00243; uncharacterized protein	0	0	0	0	0	0	0	0	0	0	1	1	0	0	1	0	0	0	0	0	0	0	0	0	0	0	0	0	0	0	0	0	0	0	0	0	0	0	0	0	0	0	0	0	0	0	0	0
K00244	frdA; succinate dehydrogenase flavoprotein subunit [EC:1.3.5.1]	0	0	0	0	0	0	0	0	0	0	0	0	0	0	0	0	0	0	0	0	0	0	0	0	0	0	0	0	0	0	0	0	0	0	0	0	0	0	0	0	0	0	0	0	0	0	0	0
K00245	frdB; succinate dehydrogenase iron-sulfur subunit [EC:1.3.5.1]	0	0	0	0	0	0	0	0	0	0	0	0	0	0	0	0	0	0	0	0	0	0	0	0	0	0	0	0	0	0	0	0	0	0	1	0	0	0	0	0	0	0	0	0	0	0	0	0
K00247	frdD; succinate dehydrogenase subunit D	0	0	0	0	0	0	0	0	0	0	0	0	0	0	0	0	0	0	0	0	0	0	0	0	0	0	0	0	0	0	0	0	0	0	1	0	0	0	0	0	0	0	0	0	0	0	0	0
K00248	ACADS, bcd; butyryl-CoA dehydrogenase [EC:1.3.8.1]	0	1	1	1	1	1	0	0	0	0	1	1	1	1	1	2	2	2	1	1	1	1	2	0	2	2	1	0	1	0	0	1	0	2	0	0	0	0	0	0	0	0	0	0	0	0	0	2
K00249	ACADM, acd; acyl-CoA dehydrogenase [EC:1.3.8.7]	5	2	4	9	7	9	2	25	32	26	3	3	4	4	4	4	4	3	4	3	2	4	6	3	7	6	4	23	3	5	5	8	12	9	15	0	1	1	1	1	1	2	2	2	2	0	1	4
K00252	GCDH, gcdH; glutaryl-CoA dehydrogenase [EC:1.3.8.6]	1	0	1	1	1	1	1	0	0	1	1	1	1	1	1	2	2	1	1	1	1	0	0	0	0	0	0	1	0	1	1	1	1	1	1	0	0	0	0	0	0	0	0	0	0	0	0	1
K00253	IVD, ivd; isovaleryl-CoA dehydrogenase [EC:1.3.8.4]	0	0	0	0	0	0	0	0	0	0	0	0	0	0	0	0	0	0	0	0	0	0	0	0	0	0	0	0	0	0	0	0	0	0	0	0	0	0	0	0	0	0	0	0	0	0	0	0
K00254	DHODH, pyrD; dihydroorotate dehydrogenase [EC:1.3.5.2]	0	0	0	0	0	0	0	1	1	1	1	1	1	1	1	1	1	1	1	1	1	1	1	1	1	1	0	1	1	0	0	0	1	1	0	0	0	0	0	0	0	0	0	0	0	0	0	0
K00257	mbtN, fadE14; acyl-ACP dehydrogenase [EC:1.3.99.-]	0	0	0	0	0	0	0	2	2	2	0	0	0	0	0	0	0	0	0	0	0	0	0	0	0	0	0	0	0	0	0	0	0	0	0	0	0	0	0	0	0	0	0	0	0	0	0	0
K00259	ald; alanine dehydrogenase [EC:1.4.1.1]	1	0	1	1	1	0	0	1	1	1	1	1	2	1	2	2	2	2	2	2	2	1	1	1	1	1	0	1	1	1	1	1	1	1	1	1	0	0	0	1	0	1	1	1	1	1	1	1
K00261	GLUD1_2, gdhA; glutamate dehydrogenase (NAD(P)+) [EC:1.4.1.3]	1	1	1	0	1	0	2	0	0	0	1	1	1	1	1	1	1	1	1	1	1	1	2	1	2	2	1	1	1	2	2	1	0	2	0	1	0	0	0	0	0	0	0	0	0	0	0	2
K00262	E1.4.1.4, gdhA; glutamate dehydrogenase (NADP+) [EC:1.4.1.4]	0	0	0	0	0	0	0	1	0	0	0	0	0	0	0	0	0	1	1	1	0	0	0	0	0	0	0	0	0	0	0	0	1	0	1	0	0	0	0	0	0	0	0	0	0	0	0	1
K00263	E1.4.1.9; leucine dehydrogenase [EC:1.4.1.9]	0	0	0	0	1	0	0	0	0	0	0	0	0	0	1	0	0	1	1	1	1	0	1	1	0	1	0	0	0	1	1	1	0	0	0	0	0	0	0	0	0	0	0	0	0	0	0	2
K00265	gltB; glutamate synthase (NADPH) large chain [EC:1.4.1.13]	1	1	1	1	0	0	1	3	2	2	1	1	1	1	1	1	1	1	1	1	0	0	0	0	0	0	0	0	1	0	0	0	1	1	1	1	0	0	0	0	0	1	0	0	0	1	1	0
K00266	gltD; glutamate synthase (NADPH) small chain [EC:1.4.1.13]	1	1	1	2	0	0	1	2	2	2	1	1	1	1	1	1	1	1	1	1	0	0	0	0	0	0	0	0	1	0	0	0	1	1	1	1	0	0	0	0	0	1	0	0	0	1	1	0
K00273	DAO, aao; D-amino-acid oxidase [EC:1.4.3.3]	1	1	0	0	0	0	1	1	0	0	0	0	0	0	0	0	0	0	0	0	0	0	0	0	2	4	0	0	2	0	0	1	0	1	0	0	0	0	0	1	1	0	0	0	0	0	0	1
K00274	MAO, aofH; monoamine oxidase [EC:1.4.3.4]	1	0	0	1	1	1	1	2	3	4	0	0	0	0	0	1	1	0	0	0	0	2	0	1	2	0	0	2	0	0	0	0	1	1	0	0	1	1	0	1	1	0	1	0	0	0	1	0
K00275	pdxH, PNPO; pyridoxamine 5'-phosphate oxidase [EC:1.4.3.5]	1	2	3	1	2	0	1	1	1	1	1	1	1	1	1	3	1	1	1	1	1	1	0	1	0	0	0	1	1	1	1	0	1	1	1	0	1	2	2	2	1	1	1	1	1	0	1	0
K00276	AOC3, AOC2, tynA; primary-amine oxidase [EC:1.4.3.21]	0	0	0	0	1	0	0	2	1	2	0	0	0	0	0	1	1	0	0	0	0	2	0	1	1	0	0	0	0	0	0	0	0	0	0	0	0	0	0	0	0	1	1	1	0	0	1	0
K00278	nadB; L-aspartate oxidase [EC:1.4.3.16]	1	1	1	1	1	1	1	1	1	1	1	0	0	1	0	1	1	1	0	1	1	1	1	1	1	1	1	1	1	1	1	1	0	1	1	1	1	1	1	1	1	1	1	1	1	1	1	1
K00279	CKX; cytokinin dehydrogenase [EC:1.5.99.12]	0	0	0	0	0	0	0	0	0	0	0	0	0	0	0	0	0	0	0	0	0	0	0	0	0	0	0	0	0	0	0	0	0	0	0	0	0	0	0	0	0	0	0	0	0	0	0	0
K00281	GLDC, gcvP; glycine cleavage system P protein (glycine dehydrogenase) [EC:1.4.4.2]	1	1	0	1	1	0	1	1	1	1	1	1	1	1	1	1	1	1	1	1	1	0	0	0	0	0	0	0	1	1	1	1	0	1	1	1	1	1	1	1	1	0	0	0	0	0	0	1
K00282	gcvPA; glycine cleavage system P protein (glycine dehydrogenase) subunit 1 [EC:1.4.4.2]	0	0	1	0	0	1	0	0	0	0	0	0	0	0	0	0	0	0	0	0	0	1	1	1	1	1	1	1	0	0	0	0	1	0	0	0	0	0	0	0	0	1	1	1	1	1	1	0
K00283	gcvPB; glycine cleavage system P protein (glycine dehydrogenase) subunit 2 [EC:1.4.4.2]	0	0	1	0	0	1	0	0	0	0	0	0	0	0	0	0	0	0	0	0	0	1	1	1	1	1	1	1	0	0	0	0	1	0	0	0	0	0	0	0	0	1	1	1	1	1	1	0
K00285	dadA; D-amino-acid dehydrogenase [EC:1.4.5.1]	0	0	0	0	0	0	0	1	0	0	1	1	1	1	0	0	0	0	1	1	0	0	0	0	0	0	0	0	0	0	0	1	0	0	0	0	0	0	0	0	0	1	1	1	1	1	1	0
K00286	proC; pyrroline-5-carboxylate reductase [EC:1.5.1.2]	1	1	1	0	0	1	0	1	1	1	1	1	0	1	1	1	1	0	1	1	0	1	1	1	1	0	1	1	1	1	1	0	1	1	1	1	1	1	1	1	1	1	1	1	0	1	1	0
K00287	DHFR, folA; dihydrofolate reductase [EC:1.5.1.3]	0	0	0	1	1	1	0	1	1	1	1	1	1	1	1	1	1	1	1	1	1	1	1	0	1	0	0	1	0	0	0	0	0	1	1	0	0	1	1	0	0	0	0	1	1	1	0	0
K00290	LYS1; saccharopine dehydrogenase (NAD+, L-lysine forming) [EC:1.5.1.7]	0	0	0	0	0	0	0	0	0	0	1	1	0	1	1	1	1	1	1	1	0	0	0	0	0	0	0	0	0	0	0	0	0	0	0	0	0	0	0	0	0	0	0	0	0	0	0	0
K00294	E1.2.1.88; 1-pyrroline-5-carboxylate dehydrogenase [EC:1.2.1.88]	1	0	0	1	1	1	1	1	1	0	1	1	1	1	1	1	1	1	1	1	1	1	1	0	1	1	0	0	0	1	1	0	0	1	0	0	0	0	0	0	0	0	0	0	0	0	0	1
K00297	metF, MTHFR; methylenetetrahydrofolate reductase (NADH) [EC:1.5.1.54]	0	1	0	1	0	1	1	0	0	0	1	2	0	1	1	1	1	1	1	1	1	0	0	0	0	0	1	1	1	0	0	0	1	1	1	1	1	1	1	1	1	1	1	1	1	1	1	1
K00298	ceo; N5-(carboxyethyl)ornithine synthase [EC:1.5.1.24]	0	0	0	0	0	0	0	1	1	0	0	0	0	0	0	0	0	0	0	0	0	0	0	0	0	0	0	0	0	0	0	0	0	0	0	0	0	0	0	0	0	0	0	0	0	0	0	0
K00299	ssuE, msuE; FMN reductase [EC:1.5.1.38]	0	0	0	0	0	0	0	0	1	1	0	0	0	0	0	0	0	0	0	0	0	0	0	0	0	0	0	0	0	0	0	0	0	0	0	0	0	0	0	0	0	0	0	0	0	0	0	0
K00300	mtdA; methylenetetrahydrofolate/methylenetetrahydromethanopterin dehydrogenase (NADP+) [EC:1.5.1.5 1.5.1.-]	0	0	0	0	0	0	0	0	0	0	0	0	0	0	0	0	0	0	0	0	0	0	0	0	0	0	0	0	0	0	0	0	0	0	0	0	0	0	0	0	0	1	1	0	1	0	1	0
K00301	E1.5.3.1; sarcosine oxidase [EC:1.5.3.1]	0	0	0	0	0	0	0	1	0	1	0	0	0	0	0	0	0	0	1	0	0	0	0	1	0	1	0	0	0	0	0	2	0	0	0	0	1	0	0	0	0	1	0	1	1	1	1	0
K00302	soxA; sarcosine oxidase, subunit alpha [EC:1.5.3.24 1.5.3.1]	0	0	0	0	0	0	0	0	0	0	0	0	0	0	0	0	0	0	0	0	0	0	0	0	0	0	0	0	0	0	0	0	0	0	0	0	0	0	0	0	0	0	0	0	0	0	0	0
K00303	soxB; sarcosine oxidase, subunit beta [EC:1.5.3.24 1.5.3.1]	1	0	0	1	0	0	3	1	1	2	0	0	0	0	0	0	0	0	0	0	0	0	0	0	0	0	0	0	0	0	0	0	0	1	0	0	0	0	0	0	0	0	0	0	0	1	0	1
K00304	soxD; sarcosine oxidase, subunit delta [EC:1.5.3.24 1.5.3.1]	0	0	0	0	0	0	0	0	0	0	0	0	0	0	0	0	0	0	0	0	0	0	0	0	0	0	0	0	0	0	0	0	0	0	0	0	0	0	0	0	0	0	0	0	0	0	0	0
K00305	soxG; sarcosine oxidase, subunit gamma [EC:1.5.3.24 1.5.3.1]	0	0	0	0	0	0	0	0	0	0	0	0	0	0	0	0	0	0	0	0	0	0	0	0	0	0	0	0	0	0	0	0	0	0	0	0	0	0	0	0	0	0	0	0	0	0	0	0
K00306	PIPOX; sarcosine oxidase / L-pipecolate oxidase [EC:1.5.3.1 1.5.3.7]	0	0	0	0	0	0	0	0	0	0	0	0	0	0	0	0	0	0	0	1	0	0	0	0	0	0	0	0	0	0	0	0	0	0	0	0	0	0	0	0	0	0	0	0	0	0	0	0
K00309	dmg; dimethylglycine oxidase [EC:1.5.3.10]	0	0	0	0	0	0	0	1	0	1	0	0	0	0	0	0	0	0	0	0	0	0	0	0	0	0	0	0	0	0	0	0	0	0	0	0	0	0	0	0	0	0	0	0	0	0	0	0
K00311	ETFDH; electron-transferring-flavoprotein dehydrogenase [EC:1.5.5.1]	0	0	1	1	1	1	1	0	0	0	0	0	0	0	0	0	0	0	0	0	0	1	1	1	1	1	1	0	0	0	0	0	0	0	1	0	0	0	0	0	0	0	0	0	0	0	0	1
K00313	fixC; electron transfer flavoprotein-quinone oxidoreductase [EC:1.5.5.-]	0	0	0	0	0	0	0	0	0	0	0	0	0	0	0	0	0	0	0	0	0	0	0	0	0	0	0	0	0	0	0	0	0	0	0	0	0	0	0	0	0	0	0	0	0	0	0	0
K00314	SARDH; sarcosine dehydrogenase [EC:1.5.8.3]	0	0	0	0	0	0	0	0	0	1	0	0	0	0	0	0	0	0	0	0	0	0	0	0	0	0	0	0	0	0	0	0	0	0	0	0	0	0	0	0	0	0	0	0	0	0	0	0
K00315	DMGDH; dimethylglycine dehydrogenase [EC:1.5.8.4]	0	0	0	0	0	0	0	0	0	0	0	0	0	0	0	0	0	0	0	0	0	0	0	0	0	0	0	0	0	0	0	0	0	0	0	0	0	0	0	0	0	0	0	0	0	0	0	0
K00316	spdH; spermidine dehydrogenase [EC:1.5.99.6]	0	0	0	0	0	0	1	0	0	0	0	0	0	0	0	0	0	0	0	0	0	0	0	0	0	0	0	0	0	0	0	1	1	0	0	0	0	0	0	0	0	0	0	0	0	0	0	0
K00317	dmd-tmd; dimethylamine/trimethylamine dehydrogenase [EC:1.5.8.1 1.5.8.2]	0	0	0	0	0	0	0	0	0	0	0	0	0	0	0	0	0	0	0	0	0	0	0	0	0	0	0	0	0	0	0	0	0	0	0	0	0	0	0	0	0	0	0	0	0	0	0	0
K00318	PRODH, fadM, putB; proline dehydrogenase [EC:1.5.5.2]	0	1	1	1	1	1	2	1	1	0	1	1	1	1	1	1	1	1	1	1	1	0	0	0	0	0	1	0	0	1	1	1	0	0	0	0	0	0	0	0	0	0	0	1	1	0	0	1
K00319	mtd; methylenetetrahydromethanopterin dehydrogenase [EC:1.5.98.1]	0	0	0	0	0	0	0	0	0	0	0	0	0	0	0	0	0	0	0	0	0	0	0	0	0	0	0	0	0	0	0	0	0	0	0	0	0	0	0	0	0	0	0	0	0	0	0	0
K00320	mer; 5,10-methylenetetrahydromethanopterin reductase [EC:1.5.98.2]	0	0	0	3	3	0	0	9	12	9	0	0	0	0	0	0	0	0	0	0	0	0	0	0	0	0	0	19	6	0	0	0	0	0	19	0	0	0	0	0	0	0	0	0	0	0	0	0
K00322	sthA, udhA; NAD(P) transhydrogenase [EC:1.6.1.1]	2	0	1	0	0	0	1	1	1	1	0	0	0	0	0	0	0	0	0	0	0	0	0	0	0	0	0	3	0	0	0	0	1	2	1	2	1	0	0	1	1	1	1	2	1	1	1	0
K00324	pntA; proton-translocating NAD(P)+ transhydrogenase subunit alpha [EC:7.1.1.1]	0	0	1	1	1	0	1	1	1	1	1	1	1	1	1	0	0	0	0	0	1	0	0	0	0	0	0	0	1	0	0	2	1	1	0	0	1	1	1	0	0	0	0	0	0	1	1	1
K00325	pntB; proton-translocating NAD(P)+ transhydrogenase subunit beta [EC:7.1.1.1]	0	0	1	1	1	0	1	1	1	1	1	1	0	1	1	0	0	0	0	0	1	0	0	0	0	0	0	0	1	0	0	2	1	1	0	0	1	1	0	0	0	0	0	0	0	1	1	1
K00326	CYB5R; cytochrome-b5 reductase [EC:1.6.2.2]	0	0	1	0	0	0	0	0	0	0	0	0	0	0	0	0	0	1	1	1	0	0	0	0	0	0	0	0	0	0	0	0	0	0	0	1	0	0	0	0	0	0	0	0	0	0	0	0
K00330	nuoA; NADH-quinone oxidoreductase subunit A [EC:7.1.1.2]	1	2	1	1	1	2	1	1	2	1	1	1	2	2	1	2	2	0	1	2	0	0	1	1	1	1	1	2	1	2	2	1	1	2	0	2	1	1	1	1	1	2	2	2	2	2	2	2
K00331	nuoB; NADH-quinone oxidoreductase subunit B [EC:7.1.1.2]	1	2	1	1	1	2	1	1	1	1	1	1	1	2	1	2	2	1	1	2	0	0	1	1	1	1	1	2	1	2	2	1	1	1	0	2	1	1	1	1	1	2	2	2	2	2	2	2
K00332	nuoC; NADH-quinone oxidoreductase subunit C [EC:7.1.1.2]	1	2	1	1	1	2	1	1	1	1	1	1	2	2	1	2	2	1	1	2	0	0	1	1	1	1	1	2	1	2	2	1	0	1	0	0	1	1	1	1	1	2	2	2	2	2	2	2
K00333	nuoD; NADH-quinone oxidoreductase subunit D [EC:7.1.1.2]	1	2	1	1	1	2	1	1	1	1	0	0	1	1	0	0	0	1	1	0	0	0	0	0	0	0	0	0	1	1	1	1	0	0	0	2	0	0	0	1	0	1	1	0	1	0	0	2
K00334	nuoE; NADH-quinone oxidoreductase subunit E [EC:7.1.1.2]	1	1	1	1	1	1	1	1	1	1	1	1	1	1	0	1	1	0	0	1	0	0	0	0	0	0	0	1	1	2	2	1	1	2	0	1	1	1	1	1	1	1	1	1	1	1	1	1
K00335	nuoF; NADH-quinone oxidoreductase subunit F [EC:7.1.1.2]	2	1	1	1	1	1	1	1	1	1	1	1	1	1	0	1	1	0	1	1	0	0	0	0	0	0	0	1	1	3	3	1	1	2	0	1	2	1	1	1	1	1	1	2	2	1	1	1
K00336	nuoG; NADH-quinone oxidoreductase subunit G [EC:7.1.1.2]	0	0	0	1	1	1	0	1	1	1	0	0	0	0	0	0	0	0	0	0	0	0	0	0	0	0	0	0	0	0	0	0	1	0	0	2	0	0	0	0	0	0	0	0	0	0	0	0
K00337	nuoH; NADH-quinone oxidoreductase subunit H [EC:7.1.1.2]	1	2	1	1	1	2	1	1	1	1	1	1	2	2	1	2	2	1	1	2	0	0	1	1	1	1	1	2	1	2	2	1	1	2	0	1	1	1	1	1	1	2	2	2	2	2	2	2
K00338	nuoI; NADH-quinone oxidoreductase subunit I [EC:7.1.1.2]	1	2	1	1	1	2	1	1	1	1	1	0	1	2	1	1	1	0	1	1	0	0	1	0	1	1	1	1	1	2	2	1	1	2	0	3	1	1	1	1	1	2	2	2	2	2	2	2
K00339	nuoJ; NADH-quinone oxidoreductase subunit J [EC:7.1.1.2]	0	2	1	1	1	2	1	1	1	1	1	0	1	2	1	2	2	1	1	2	0	0	1	1	1	1	1	2	1	2	2	1	1	2	0	2	1	1	1	1	1	2	2	1	2	2	2	2
K00340	nuoK; NADH-quinone oxidoreductase subunit K [EC:7.1.1.2]	0	2	1	1	1	2	1	1	1	1	1	1	0	2	1	2	2	1	1	2	0	0	1	1	1	1	1	2	1	2	2	1	1	2	0	2	1	1	1	1	1	2	2	2	2	2	2	2
K00341	nuoL; NADH-quinone oxidoreductase subunit L [EC:7.1.1.2]	0	2	1	1	1	2	1	1	1	1	1	1	1	2	1	2	2	1	1	2	0	0	1	1	1	1	1	2	1	2	2	1	1	2	0	3	1	1	1	1	1	2	2	2	2	2	2	2
K00342	nuoM; NADH-quinone oxidoreductase subunit M [EC:7.1.1.2]	1	3	1	1	1	2	1	1	1	1	0	0	0	0	1	2	2	1	1	2	0	0	1	0	1	0	1	2	1	1	1	1	1	1	0	4	1	1	1	1	1	2	2	2	2	2	2	2
K00343	nuoN; NADH-quinone oxidoreductase subunit N [EC:7.1.1.2]	1	2	1	1	1	2	1	1	2	1	1	1	2	2	1	2	2	1	1	2	0	0	1	1	1	1	1	2	1	2	2	1	1	2	1	2	1	1	1	1	1	2	2	2	2	2	2	2
K00344	qor, CRYZ; NADPH:quinone reductase [EC:1.6.5.5]	2	2	3	3	3	0	6	10	11	8	0	0	0	0	3	3	2	1	1	2	1	2	4	3	5	3	0	9	2	3	3	2	4	9	8	1	2	1	0	0	0	2	1	2	2	2	3	4
K00346	nqrA; Na+-transporting NADH:ubiquinone oxidoreductase subunit A [EC:7.2.1.1]	0	0	0	0	0	0	0	0	0	0	0	0	1	0	1	1	1	1	1	1	1	0	0	0	0	0	0	0	0	0	0	0	1	0	1	1	0	0	0	0	0	0	0	0	0	0	0	0
K00347	nqrB; Na+-transporting NADH:ubiquinone oxidoreductase subunit B [EC:7.2.1.1]	0	0	0	0	0	0	0	0	0	0	0	0	1	0	1	1	1	1	1	1	1	0	0	0	0	0	0	0	0	0	0	0	0	0	1	1	0	0	0	0	0	0	0	0	0	0	0	0
K00348	nqrC; Na+-transporting NADH:ubiquinone oxidoreductase subunit C [EC:7.2.1.1]	0	0	0	0	0	0	0	0	0	0	0	0	1	0	1	1	1	1	1	1	1	0	0	0	0	0	0	0	0	0	0	0	0	0	1	1	0	0	0	0	0	0	0	0	0	0	0	0
K00349	nqrD; Na+-transporting NADH:ubiquinone oxidoreductase subunit D [EC:7.2.1.1]	0	0	0	0	0	0	0	0	0	0	0	0	0	0	1	1	1	1	1	1	1	0	0	0	0	0	0	0	0	0	0	0	0	0	1	1	0	0	0	0	0	0	0	0	0	0	0	0
K00350	nqrE; Na+-transporting NADH:ubiquinone oxidoreductase subunit E [EC:7.2.1.1]	0	0	0	0	0	0	0	0	0	0	0	0	0	0	1	1	1	1	1	1	1	0	0	0	0	0	0	0	0	0	0	0	0	0	1	1	0	0	0	0	0	0	0	0	0	0	0	0
K00351	nqrF; Na+-transporting NADH:ubiquinone oxidoreductase subunit F [EC:7.2.1.1]	0	0	0	0	0	0	0	0	0	0	0	0	0	0	1	1	1	1	1	1	1	0	0	0	0	0	0	0	0	0	0	0	0	0	1	1	0	0	0	0	0	0	0	0	0	0	0	0
K00354	E1.6.99.1; NADPH2 dehydrogenase [EC:1.6.99.1]	0	0	0	0	0	0	0	0	0	0	0	0	0	0	0	0	0	0	0	0	0	0	0	1	0	0	0	0	0	0	0	0	0	0	0	0	0	0	0	0	0	0	0	0	0	0	0	0
K00355	NQO1; NAD(P)H dehydrogenase (quinone) [EC:1.6.5.2]	0	0	0	0	0	1	0	0	0	0	0	0	0	0	0	1	1	0	0	1	1	0	0	0	0	0	0	0	0	0	0	0	0	2	0	0	0	0	0	0	0	0	0	0	0	0	0	0
K00359	qorA; NADPH:quinone reductase [EC:1.6.5.5]	1	0	1	0	0	0	0	0	0	0	0	0	0	0	0	0	0	0	0	0	0	0	0	0	0	0	0	0	0	0	0	0	0	0	0	0	0	0	0	0	0	0	0	0	0	0	0	0
K00360	nasB; assimilatory nitrate reductase electron transfer subunit [EC:1.7.99.-]	0	0	0	1	0	0	0	0	0	0	0	0	0	0	0	0	0	0	0	0	0	0	0	0	0	0	0	0	0	0	0	0	0	0	0	0	0	0	0	0	0	0	0	0	0	0	0	0
K00362	nirB; nitrite reductase (NADH) large subunit [EC:1.7.1.15]	1	1	1	1	1	0	0	3	1	2	0	0	0	0	1	1	1	0	0	1	0	0	0	0	0	0	0	1	0	0	0	0	1	0	1	0	0	0	0	0	0	2	2	2	2	0	1	0
K00363	nirD; nitrite reductase (NADH) small subunit [EC:1.7.1.15]	1	1	2	1	2	2	1	2	3	3	0	0	0	0	1	1	1	0	0	1	0	0	0	0	0	0	0	1	0	0	0	0	1	0	1	4	0	0	0	0	0	2	0	2	2	0	2	0
K00364	guaC, GMPR; GMP reductase [EC:1.7.1.7]	0	0	0	0	0	0	0	0	0	0	0	0	0	0	0	0	0	0	0	0	0	0	0	0	0	0	0	0	0	0	0	0	0	0	0	0	0	0	0	0	0	0	0	0	0	0	0	0
K00365	uaZ; urate oxidase [EC:1.7.3.3]	0	0	0	0	0	0	0	0	0	0	0	0	0	0	0	0	0	0	0	0	0	0	1	1	0	0	0	0	0	0	0	0	0	0	0	0	0	0	0	0	0	0	0	0	0	0	1	0
K00366	nirA; ferredoxin-nitrite reductase [EC:1.7.7.1]	0	0	0	0	0	0	0	0	0	0	0	0	0	0	0	0	0	0	0	0	0	0	0	0	0	0	0	0	0	0	0	0	0	0	0	0	0	0	0	0	0	0	0	0	0	1	0	0
K00367	narB; ferredoxin-nitrate reductase [EC:1.7.7.2]	0	0	0	0	0	0	0	0	0	0	0	0	0	0	1	1	1	0	0	1	0	0	0	0	0	0	0	0	0	0	0	0	1	0	0	0	0	0	0	0	0	0	0	0	0	0	0	0
K00368	nirK; nitrite reductase (NO-forming) [EC:1.7.2.1]	0	0	0	0	0	0	0	0	0	0	0	0	0	0	0	1	1	0	0	0	0	0	0	0	0	0	0	0	0	0	0	0	0	1	0	3	0	0	0	0	0	0	0	0	0	0	0	0
K00370	narG, narZ, nxrA; nitrate reductase / nitrite oxidoreductase, alpha subunit [EC:1.7.5.1 1.7.99.-]	0	1	1	0	1	1	0	1	1	0	0	0	0	0	0	0	0	0	0	0	0	0	0	0	0	0	0	0	0	0	0	0	0	0	0	0	0	0	0	0	0	0	0	0	0	0	0	0
K00371	narH, narY, nxrB; nitrate reductase / nitrite oxidoreductase, beta subunit [EC:1.7.5.1 1.7.99.-]	1	1	1	0	1	1	0	1	1	0	0	0	0	0	0	0	0	0	0	0	0	0	0	0	0	0	0	0	0	0	0	0	0	1	0	1	0	0	0	0	0	0	0	0	0	0	0	0
K00372	nasC, nasA; assimilatory nitrate reductase catalytic subunit [EC:1.7.99.-]	0	0	0	0	0	0	0	0	0	0	0	0	0	0	0	0	0	0	0	0	0	0	0	0	0	0	0	0	0	0	0	0	1	0	0	0	0	0	0	0	0	0	0	0	0	0	0	0
K00373	narJ, narW; nitrate reductase molybdenum cofactor assembly chaperone NarJ/NarW	0	1	0	0	1	0	0	1	1	0	0	0	0	0	0	0	0	0	0	0	0	0	0	0	0	0	0	0	0	0	0	0	0	0	0	0	0	0	0	0	0	0	0	0	0	0	0	0
K00374	narI, narV; nitrate reductase gamma subunit [EC:1.7.5.1 1.7.99.-]	0	1	0	0	1	0	0	1	1	0	0	0	0	0	0	0	0	0	0	0	0	0	0	0	0	0	0	0	0	0	0	0	0	0	0	0	0	0	0	0	0	0	0	0	0	0	0	0
K00375	K00375; GntR family transcriptional regulator / MocR family aminotransferase	2	0	1	1	2	1	2	1	2	1	1	0	0	1	0	0	0	1	0	0	0	1	8	3	2	3	0	2	0	0	1	0	0	2	1	0	0	0	0	0	0	0	0	0	0	0	0	0
K00376	nosZ; nitrous-oxide reductase [EC:1.7.2.4]	0	0	0	0	1	0	1	0	0	0	1	1	1	1	1	2	2	1	1	1	1	0	0	0	0	0	0	0	1	1	1	1	0	1	0	0	1	0	0	1	0	0	0	0	0	0	0	0
K00380	cysJ; sulfite reductase (NADPH) flavoprotein alpha-component [EC:1.8.1.2]	0	0	0	0	0	0	0	3	2	2	0	1	0	0	0	0	0	0	0	0	0	0	0	0	0	0	0	0	0	0	0	0	0	0	0	0	0	0	0	0	0	0	0	0	0	1	0	0
K00381	cysI; sulfite reductase (NADPH) hemoprotein beta-component [EC:1.8.1.2]	0	0	0	0	0	0	0	0	0	0	1	1	0	0	0	0	0	0	0	0	0	0	0	0	0	0	0	0	0	0	1	1	0	0	0	0	0	0	1	0	0	1	1	1	1	0	1	0
K00382	DLD, lpd, pdhD; dihydrolipoyl dehydrogenase [EC:1.8.1.4]	1	1	1	2	1	1	2	2	1	2	1	2	1	1	3	3	3	3	3	3	2	1	1	1	1	1	1	2	2	2	1	2	2	1	1	1	1	1	1	1	1	2	1	2	2	1	1	2
K00383	GSR, gor; glutathione reductase (NADPH) [EC:1.8.1.7]	0	0	0	0	0	0	0	0	0	0	0	0	0	0	0	0	0	0	0	0	0	0	0	0	0	0	0	1	0	0	0	0	0	0	1	0	0	0	0	0	0	0	0	0	0	0	0	0
K00384	trxB, TRR; thioredoxin reductase (NADPH) [EC:1.8.1.9]	2	2	2	2	2	1	2	2	1	2	1	1	0	1	2	2	2	2	1	1	0	1	3	1	1	1	1	4	1	1	1	1	1	1	1	1	1	1	1	1	1	1	1	1	1	1	1	0
K00386	sorB; sulfite dehydrogenase (cytochrome) subunit B [EC:1.8.2.1]	0	0	0	0	0	0	0	0	0	0	0	0	0	0	0	0	0	0	0	0	0	0	0	0	0	0	0	0	0	0	0	0	0	0	0	0	0	0	0	0	0	0	0	0	0	0	0	0
K00387	SUOX; sulfite oxidase [EC:1.8.3.1]	0	0	0	0	0	0	0	0	0	0	0	0	0	0	0	0	0	0	1	0	0	0	0	0	0	0	0	0	0	0	0	0	0	0	0	0	0	0	0	0	0	0	0	0	0	0	0	0
K00389	yidH; putative membrane protein	0	0	1	0	0	0	0	1	1	3	0	0	1	1	0	1	0	1	0	1	0	0	1	1	1	0	0	1	0	0	0	0	0	0	0	0	1	0	0	0	0	0	0	1	1	1	1	0
K00390	cysH; phosphoadenosine phosphosulfate reductase [EC:1.8.4.8 1.8.4.10]	1	1	1	1	1	0	0	1	1	1	1	1	1	1	1	1	1	1	1	1	0	0	0	0	0	0	0	2	1	0	1	1	1	0	1	1	0	0	1	0	0	1	1	1	1	1	1	0
K00392	sir; sulfite reductase (ferredoxin) [EC:1.8.7.1]	1	1	1	1	1	0	0	1	1	1	0	0	0	1	1	1	1	0	0	1	0	0	0	0	0	0	0	0	1	0	0	0	1	0	1	1	0	0	0	0	0	1	1	1	1	0	1	0
K00394	aprA; adenylylsulfate reductase, subunit A [EC:1.8.99.2]	0	0	0	0	0	0	0	0	0	0	0	0	0	0	0	0	0	0	0	0	0	0	0	0	0	0	0	0	0	0	0	0	0	0	0	0	0	0	0	0	0	0	0	0	0	0	0	0
K00395	aprB; adenylylsulfate reductase, subunit B [EC:1.8.99.2]	0	0	0	0	0	0	1	0	0	0	0	0	0	0	0	0	0	0	0	0	0	0	0	0	0	0	0	1	0	0	0	0	0	0	0	0	0	0	0	0	0	0	0	0	0	0	0	0
K00404	ccoN; cytochrome c oxidase cbb3-type subunit I [EC:7.1.1.9]	1	0	0	1	1	0	0	0	0	0	0	0	0	1	0	0	0	0	0	0	0	0	0	0	0	0	0	0	0	0	0	0	0	0	1	0	1	0	0	0	0	0	0	0	0	0	0	0
K00405	ccoO; cytochrome c oxidase cbb3-type subunit II	0	0	0	0	0	0	0	0	0	0	0	0	0	0	0	0	0	0	0	0	0	0	0	0	0	0	0	0	0	0	0	0	0	0	1	0	0	0	0	0	0	0	0	0	0	0	0	0
K00406	ccoP; cytochrome c oxidase cbb3-type subunit III	3	2	11	5	3	0	4	0	0	0	1	1	1	1	1	1	1	1	1	1	1	1	0	1	1	1	0	1	1	1	1	0	0	1	1	1	1	1	1	1	1	0	0	0	0	1	1	0
K00407	ccoQ; cytochrome c oxidase cbb3-type subunit IV	0	0	0	0	0	0	0	0	0	0	1	1	1	1	1	1	1	1	1	0	1	1	0	1	0	0	0	0	0	1	1	0	0	1	1	0	1	0	0	0	0	0	1	0	1	0	0	0
K00410	fbcH; ubiquinol-cytochrome c reductase cytochrome b/c1 subunit	0	0	0	0	0	0	0	0	0	0	0	0	0	0	0	0	0	0	0	0	0	0	0	0	0	0	0	0	0	0	0	0	0	0	0	0	0	0	0	0	0	0	0	0	0	0	0	0
K00411	UQCRFS1, RIP1, petA; ubiquinol-cytochrome c reductase iron-sulfur subunit [EC:7.1.1.8]	0	0	0	0	0	0	0	0	0	0	0	0	0	0	0	0	0	0	0	0	0	0	0	0	0	0	0	0	0	0	0	0	0	0	0	0	0	0	0	0	0	0	0	0	0	0	0	0
K00412	CYTB, petB; ubiquinol-cytochrome c reductase cytochrome b subunit	1	1	1	2	2	1	2	0	0	0	0	0	0	0	0	0	0	0	0	0	0	0	1	0	0	0	0	1	0	1	1	1	1	0	0	1	0	0	0	0	0	0	0	0	0	1	1	0
K00413	CYC1, CYT1, petC; ubiquinol-cytochrome c reductase cytochrome c1 subunit	0	0	0	0	0	0	0	0	0	0	0	0	0	0	0	0	0	0	0	0	0	0	0	0	0	0	0	0	0	0	0	0	0	0	0	0	0	0	0	0	0	0	0	0	0	0	0	0
K00424	cydX; cytochrome bd-I ubiquinol oxidase subunit X [EC:7.1.1.7]	0	0	0	0	0	0	0	0	0	0	0	0	0	0	0	0	0	0	0	0	0	0	0	0	0	0	0	0	0	0	0	0	0	0	0	0	0	0	0	0	0	0	0	0	0	0	0	0
K00425	cydA; cytochrome bd ubiquinol oxidase subunit I [EC:7.1.1.7]	1	0	1	1	1	1	0	2	1	1	0	0	2	1	1	1	1	2	0	0	0	2	2	2	1	2	0	0	0	1	1	1	0	1	0	5	0	1	0	0	0	0	0	0	1	0	1	0
K00426	cydB; cytochrome bd ubiquinol oxidase subunit II [EC:7.1.1.7]	1	0	1	0	0	1	0	1	1	1	0	0	1	1	1	1	1	1	0	0	0	1	1	2	1	1	0	0	0	1	1	1	0	1	0	1	0	0	0	0	0	0	0	0	0	0	1	0
K00428	E1.11.1.5; cytochrome c peroxidase [EC:1.11.1.5]	8	3	9	8	8	1	2	0	0	0	1	3	2	2	1	0	1	1	1	0	9	1	0	1	0	0	1	2	2	1	2	2	2	12	3	2	2	1	0	0	0	3	1	1	1	4	3	2
K00432	gpx, btuE, bsaA; glutathione peroxidase [EC:1.11.1.9]	1	1	0	2	1	1	0	1	1	1	2	2	3	3	0	2	2	2	2	2	1	1	2	1	0	1	0	1	0	1	1	0	1	1	2	1	2	0	1	1	1	2	2	2	2	0	2	1
K00433	cpo; non-heme chloroperoxidase [EC:1.11.1.10]	1	0	0	1	1	0	1	1	0	3	0	0	0	2	0	2	2	1	0	0	0	0	0	0	0	0	0	2	0	0	0	0	0	0	0	0	1	0	0	0	0	0	0	0	0	0	0	1
K00435	hemQ; hydrogen peroxide-dependent heme synthase [EC:1.3.98.5]	1	1	1	0	0	0	0	1	1	1	0	0	0	0	0	0	0	0	0	0	0	1	1	1	1	0	0	1	0	0	0	0	0	0	0	0	0	0	0	0	0	0	0	0	0	1	1	0
K00436	hoxH; NAD-reducing hydrogenase large subunit [EC:1.12.1.2]	0	0	0	0	0	0	0	0	1	0	0	0	0	0	0	0	0	0	0	0	0	0	0	0	0	0	0	0	0	0	0	0	0	1	0	0	0	0	0	0	0	0	0	1	1	0	0	0
K00441	frhB; coenzyme F420 hydrogenase subunit beta [EC:1.12.98.1]	0	0	0	0	0	0	0	1	0	0	0	0	0	0	0	0	0	0	0	0	0	0	0	0	0	0	0	1	1	0	0	0	0	0	0	0	0	0	0	0	0	0	0	0	0	0	0	0
K00446	dmpB, xylE; catechol 2,3-dioxygenase [EC:1.13.11.2]	0	0	0	0	0	0	0	0	0	0	0	0	0	0	0	0	0	0	0	0	0	0	0	0	0	0	0	0	0	0	0	0	0	0	0	0	0	0	0	0	0	0	0	0	0	0	0	0
K00448	pcaG; protocatechuate 3,4-dioxygenase, alpha subunit [EC:1.13.11.3]	1	0	0	0	0	0	0	1	2	0	0	0	0	0	0	0	0	0	0	0	0	0	0	0	0	0	0	0	0	0	0	0	0	0	0	0	0	0	0	0	0	0	0	0	0	0	0	0
K00449	pcaH; protocatechuate 3,4-dioxygenase, beta subunit [EC:1.13.11.3]	1	0	1	1	2	0	1	1	1	0	2	1	0	0	0	1	1	1	0	0	0	0	0	0	0	0	0	0	0	0	0	0	1	0	0	0	0	0	0	0	0	1	1	1	0	1	0	0
K00450	E1.13.11.4; gentisate 1,2-dioxygenase [EC:1.13.11.4]	0	0	0	0	0	0	0	0	1	0	0	0	0	0	0	0	0	0	0	0	0	0	0	0	0	0	0	0	0	0	0	0	0	0	0	0	0	0	0	0	0	0	0	0	0	0	0	0
K00451	HGD, hmgA; homogentisate 1,2-dioxygenase [EC:1.13.11.5]	1	1	0	0	1	0	1	1	1	1	1	1	2	1	1	1	1	1	1	1	2	1	2	1	1	1	1	0	0	1	1	1	0	3	0	0	1	1	1	1	1	1	1	1	1	0	1	0
K00452	HAAO; 3-hydroxyanthranilate 3,4-dioxygenase [EC:1.13.11.6]	0	0	0	0	0	0	0	0	0	0	0	0	0	0	1	1	1	1	1	0	1	1	1	1	1	1	0	0	0	0	0	0	0	0	0	0	0	0	0	1	0	0	0	0	0	0	0	0
K00453	TDO2, kynA; tryptophan 2,3-dioxygenase [EC:1.13.11.11]	0	0	0	1	1	1	1	0	0	0	1	1	1	1	1	1	1	1	1	1	2	1	1	0	0	1	1	0	0	1	1	1	0	1	0	0	1	0	0	1	0	1	1	0	0	0	0	1
K00455	hpaD, hpcB; 3,4-dihydroxyphenylacetate 2,3-dioxygenase [EC:1.13.11.15]	0	0	0	0	0	0	0	0	0	0	0	0	0	0	0	0	0	0	0	0	0	0	0	0	0	0	0	0	0	0	0	0	0	0	0	0	0	0	0	0	0	0	0	0	0	0	0	0
K00456	CDO1; cysteine dioxygenase [EC:1.13.11.20]	0	0	0	1	1	1	0	0	0	0	0	0	0	0	0	0	0	0	0	0	0	0	0	0	0	0	1	0	0	0	0	0	0	0	0	0	1	1	1	0	0	0	0	0	0	0	1	1
K00457	HPD, hppD; 4-hydroxyphenylpyruvate dioxygenase [EC:1.13.11.27]	1	1	1	1	1	0	1	1	1	0	1	2	1	1	1	1	1	1	1	1	2	1	2	1	1	1	1	0	0	1	1	1	0	2	0	0	1	1	1	1	1	1	1	1	1	0	1	0
K00459	ncd2, npd; nitronate monooxygenase [EC:1.13.12.16]	0	1	1	0	2	0	1	8	7	8	1	1	1	1	0	3	3	2	2	2	1	2	2	1	1	1	0	4	1	2	2	1	3	1	5	0	1	0	0	1	0	1	1	2	1	0	0	0
K00463	IDO, INDO; indoleamine 2,3-dioxygenase [EC:1.13.11.52]	0	0	0	0	0	0	0	0	0	0	0	0	0	0	0	0	0	0	0	0	0	0	0	0	0	0	0	0	0	0	0	1	0	0	0	0	0	0	0	0	0	0	0	0	0	0	1	0
K00464	diox1; all-trans-8'-apo-beta-carotenal 15,15'-oxygenase [EC:1.13.11.75]	0	0	0	0	0	0	0	1	1	2	0	0	0	0	0	0	0	0	0	0	0	0	0	0	0	0	0	2	0	0	0	0	1	2	1	0	0	0	0	0	0	0	0	0	0	0	0	0
K00467	E1.13.12.4; lactate 2-monooxygenase [EC:1.13.12.4]	0	0	0	0	0	0	0	1	1	1	0	0	0	0	0	1	1	1	0	1	0	0	0	0	0	0	0	0	0	0	0	0	0	0	0	0	0	0	0	0	0	0	0	0	0	0	0	0
K00468	davB; lysine 2-monooxygenase [EC:1.13.12.2]	0	0	0	0	0	0	0	0	0	0	0	0	0	0	0	0	0	0	0	0	0	0	0	0	0	0	0	0	0	0	0	0	0	0	0	0	0	0	0	0	0	0	0	0	0	0	0	0
K00469	MIOX; inositol oxygenase [EC:1.13.99.1]	2	1	1	1	1	0	0	0	0	0	0	0	0	0	0	1	1	0	0	1	0	0	0	0	0	0	0	0	0	0	0	0	1	0	0	0	0	0	0	0	0	0	0	0	0	1	0	0
K00471	BBOX1; gamma-butyrobetaine dioxygenase [EC:1.14.11.1]	0	0	0	0	0	0	0	0	0	0	0	0	0	0	0	0	0	0	0	0	0	0	0	0	0	0	0	0	0	0	0	0	0	0	0	0	0	0	0	0	0	0	0	0	0	0	0	0
K00472	P4HA; prolyl 4-hydroxylase [EC:1.14.11.2]	0	0	0	0	0	0	0	0	0	0	0	0	0	0	0	0	0	0	0	0	0	1	0	0	0	0	0	0	0	0	0	0	0	0	0	0	0	0	0	0	0	0	0	0	0	0	0	0
K00474	TMLHE; trimethyllysine dioxygenase [EC:1.14.11.8]	0	0	0	0	0	0	0	0	0	0	0	0	0	0	0	0	0	0	0	0	0	0	0	0	0	0	0	0	0	0	0	0	0	0	0	0	0	0	0	0	0	0	0	0	0	0	0	0
K00476	ASPH; aspartate beta-hydroxylase [EC:1.14.11.16]	0	0	0	0	0	0	0	0	0	0	0	0	0	0	0	0	0	0	0	0	0	0	0	0	0	0	0	0	0	0	0	0	0	1	0	0	0	0	0	0	0	0	0	0	0	0	0	0
K00477	PHYH; phytanoyl-CoA hydroxylase [EC:1.14.11.18]	0	0	1	3	3	1	0	0	0	0	0	0	0	0	0	1	1	0	0	0	0	0	0	0	0	0	0	5	0	0	0	0	2	1	0	0	0	0	0	0	0	1	1	0	1	0	2	0
K00479	gbcA, bmoA; glycine betaine monooxygenase A [EC:1.14.13.251]	0	0	0	0	0	0	0	3	2	1	0	0	0	0	0	0	0	0	0	0	0	0	0	0	0	0	0	2	0	0	0	0	0	0	0	0	0	0	0	0	0	0	0	0	0	0	0	0
K00480	E1.14.13.1; salicylate hydroxylase [EC:1.14.13.1]	0	0	0	0	0	0	0	0	0	0	0	0	0	0	0	0	0	0	0	1	0	0	0	0	0	0	0	0	0	0	0	0	0	0	0	0	0	0	0	0	0	1	0	0	0	0	0	0
K00481	pobA; p-hydroxybenzoate 3-monooxygenase [EC:1.14.13.2]	1	0	0	1	0	0	0	0	0	0	0	0	0	0	0	0	0	0	0	0	0	0	0	0	0	0	0	0	0	0	0	0	0	0	0	0	0	0	0	0	0	0	0	0	0	0	0	0
K00483	hpaB; 4-hydroxyphenylacetate 3-monooxygenase [EC:1.14.14.9]	0	0	0	0	0	0	0	0	0	0	0	0	0	0	0	0	0	0	0	0	0	0	0	0	0	0	0	0	0	0	0	0	0	0	0	0	0	0	0	0	0	0	0	0	0	0	0	0
K00485	FMO; dimethylaniline monooxygenase (N-oxide forming) / hypotaurine monooxygenase [EC:1.14.13.8 1.8.1.-]	0	0	0	0	0	0	0	1	1	2	0	0	0	0	0	0	0	1	0	0	0	1	1	0	1	0	0	0	0	0	0	0	0	0	0	0	0	0	0	0	0	0	0	0	0	1	1	0
K00486	KMO; kynurenine 3-monooxygenase [EC:1.14.13.9]	0	0	0	0	0	0	0	0	0	0	0	0	0	0	1	1	1	1	1	0	1	1	1	0	1	1	0	0	0	0	0	0	0	0	0	0	0	0	0	1	0	0	0	0	0	0	0	0
K00496	alkB1_2, alkM; alkane 1-monooxygenase [EC:1.14.15.3]	0	0	0	0	0	0	0	2	2	2	0	0	1	0	1	0	0	1	1	1	0	0	0	0	0	0	0	0	0	0	0	0	0	0	0	0	0	0	0	0	0	0	0	0	0	0	0	0
K00499	CMO; choline monooxygenase [EC:1.14.15.7]	1	0	1	0	1	2	0	0	0	0	0	0	0	0	0	1	1	1	1	0	0	0	0	0	0	2	0	0	0	0	0	1	0	0	0	0	1	0	0	0	0	1	1	1	1	1	0	1
K00500	phhA, PAH; phenylalanine-4-hydroxylase [EC:1.14.16.1]	1	1	0	1	1	0	0	0	0	0	0	0	0	0	1	1	1	0	0	0	0	0	0	0	0	0	0	0	0	1	1	0	0	2	0	0	1	1	1	1	1	1	1	1	1	0	0	0
K00505	TYR; tyrosinase [EC:1.14.18.1]	0	0	0	0	0	0	0	0	0	0	0	0	0	0	0	0	0	0	0	0	0	0	0	0	0	0	0	0	0	0	0	0	0	0	0	0	0	0	0	0	0	0	0	0	0	0	0	0
K00507	SCD, desC; stearoyl-CoA desaturase (Delta-9 desaturase) [EC:1.14.19.1]	1	1	1	2	1	1	1	0	0	0	0	0	0	0	1	2	2	2	2	2	1	5	7	2	4	5	2	3	0	1	1	0	0	1	1	2	1	3	2	3	0	3	4	2	5	1	1	2
K00508	E1.14.19.3; linoleoyl-CoA desaturase [EC:1.14.19.3]	0	0	0	0	0	0	1	0	0	0	1	1	1	1	4	5	3	2	1	2	4	0	0	0	0	0	0	0	1	0	0	0	0	2	0	0	0	0	0	0	0	0	0	0	0	0	1	0
K00511	SQLE, ERG1; squalene monooxygenase [EC:1.14.14.17]	0	0	0	0	0	0	0	0	0	0	0	0	0	0	0	0	0	0	0	0	0	0	0	0	0	0	0	0	0	0	0	0	0	0	0	0	0	0	0	0	0	1	1	0	0	0	0	0
K00518	sodN; nickel superoxide dismutase [EC:1.15.1.1]	0	0	0	0	0	0	0	0	1	1	0	0	0	0	0	0	0	0	0	0	0	0	0	0	0	0	0	0	0	0	0	0	0	0	0	0	0	0	0	0	0	0	0	0	0	0	0	1
K00520	merA; mercuric reductase [EC:1.16.1.1]	0	0	1	0	1	0	0	1	0	0	0	0	0	0	0	1	1	1	1	1	0	0	1	0	0	0	0	0	0	1	1	1	0	0	2	1	0	0	0	0	0	0	0	0	0	0	0	0
K00523	ascD, ddhD, rfbI; CDP-4-dehydro-6-deoxyglucose reductase, E3 [EC:1.17.1.1]	0	0	1	0	0	0	0	0	0	0	0	0	0	0	0	0	0	0	0	0	0	0	0	0	0	0	0	0	0	0	0	0	1	0	0	0	0	0	0	0	0	0	0	0	0	0	0	0
K00525	E1.17.4.1A, nrdA, nrdE; ribonucleoside-diphosphate reductase alpha chain [EC:1.17.4.1]	1	2	1	1	1	2	1	1	1	1	2	3	1	1	2	1	1	2	1	1	2	1	3	3	3	3	2	1	2	1	0	1	0	1	1	3	1	1	1	1	1	1	1	1	2	1	2	2
K00526	E1.17.4.1B, nrdB, nrdF; ribonucleoside-diphosphate reductase beta chain [EC:1.17.4.1]	0	1	0	0	0	1	0	1	2	2	1	1	0	0	1	1	1	1	1	1	1	1	1	1	1	1	0	0	0	0	0	0	1	0	0	0	0	0	0	0	0	0	0	0	1	0	1	1
K00527	rtpR; ribonucleoside-triphosphate reductase (thioredoxin) [EC:1.17.4.2]	0	0	0	0	0	0	0	0	0	0	0	0	0	0	0	1	1	1	1	2	0	0	0	0	0	0	0	0	0	1	1	0	1	0	0	0	0	0	0	0	0	0	0	0	0	0	0	0
K00528	fpr; ferredoxin/flavodoxin---NADP+ reductase [EC:1.18.1.2 1.19.1.1]	0	0	0	0	0	0	0	4	2	2	0	0	0	0	0	0	0	0	0	0	0	0	0	0	0	0	0	0	1	1	1	0	1	0	0	0	1	0	0	0	0	0	0	0	0	0	0	0
K00529	hcaD; 3-phenylpropionate/trans-cinnamate dioxygenase ferredoxin reductase component [EC:1.18.1.3]	0	0	0	0	0	0	0	2	7	4	0	0	0	0	0	0	0	0	0	0	0	0	0	0	0	0	0	0	1	0	0	1	0	0	1	0	0	0	0	0	0	0	0	0	0	0	0	1
K00537	arsC; arsenate reductase (glutaredoxin) [EC:1.20.4.1]	0	0	0	0	0	1	0	1	1	1	1	1	0	0	0	1	1	1	1	1	0	0	1	1	1	1	0	1	0	1	1	0	0	1	1	1	0	0	0	0	0	0	0	0	0	0	0	1
K00540	fqr; F420H(2)-dependent quinone reductase [EC:1.1.98.-]	0	0	0	0	0	0	0	7	16	13	0	0	0	0	0	0	0	0	0	0	0	0	0	0	0	0	0	6	2	0	0	0	0	0	6	0	0	0	0	0	0	0	0	0	0	0	0	0
K00543	ASMT; acetylserotonin O-methyltransferase [EC:2.1.1.4]	1	1	1	0	0	0	0	0	0	0	0	0	0	0	0	0	0	0	0	0	0	0	0	0	0	0	0	0	1	0	0	0	0	0	0	0	0	0	0	0	0	0	0	1	0	0	0	0
K00544	BHMT; betaine-homocysteine S-methyltransferase [EC:2.1.1.5]	0	0	0	0	0	0	0	0	0	0	0	0	0	0	0	0	0	0	0	0	0	0	0	0	0	0	0	0	0	0	0	0	0	0	0	0	0	0	0	0	0	0	0	0	0	1	0	0
K00545	COMT; catechol O-methyltransferase [EC:2.1.1.6]	0	0	0	0	0	0	0	1	2	1	0	0	0	0	0	0	0	0	0	0	0	0	0	0	0	0	0	0	0	0	0	0	0	0	1	0	0	0	0	0	0	0	0	0	0	0	0	0
K00547	mmuM, BHMT2; homocysteine S-methyltransferase [EC:2.1.1.10]	0	0	0	0	0	0	0	0	0	0	0	0	1	0	0	0	0	0	0	0	0	0	0	0	0	0	0	0	0	0	0	0	0	1	1	0	0	0	0	0	0	0	0	0	0	0	0	0
K00548	metH, MTR; 5-methyltetrahydrofolate--homocysteine methyltransferase [EC:2.1.1.13]	1	1	2	1	1	1	2	0	1	1	2	2	2	2	2	2	2	2	2	2	2	2	1	1	1	1	1	1	1	0	2	1	1	2	1	1	1	1	1	1	1	1	1	1	1	1	1	2
K00549	metE; 5-methyltetrahydropteroyltriglutamate--homocysteine methyltransferase [EC:2.1.1.14]	3	1	2	3	1	0	0	0	0	0	0	0	1	1	0	3	2	0	0	2	0	1	0	1	0	1	0	0	0	0	0	0	0	0	0	0	0	0	0	0	0	0	0	0	0	1	2	0
K00554	trmD; tRNA (guanine37-N1)-methyltransferase [EC:2.1.1.228]	1	1	1	1	1	1	1	1	1	1	1	1	1	1	1	1	1	1	1	1	0	0	1	1	0	1	1	1	1	1	1	1	1	1	1	1	1	1	1	1	1	1	1	1	1	1	1	1
K00556	trmH; tRNA (guanosine-2'-O-)-methyltransferase [EC:2.1.1.34]	1	0	1	0	0	0	0	0	0	0	2	2	2	2	1	1	2	1	1	2	1	0	0	0	0	0	0	0	0	0	0	0	1	1	0	0	0	0	0	0	0	0	0	0	0	0	0	0
K00558	DNMT1, dcm; DNA (cytosine-5)-methyltransferase 1 [EC:2.1.1.37]	0	0	1	0	2	2	0	2	1	1	0	1	0	1	0	1	0	2	0	2	0	0	1	0	0	1	0	0	0	1	1	0	0	2	1	2	1	0	0	2	0	3	1	0	0	0	0	0
K00560	thyA, TYMS; thymidylate synthase [EC:2.1.1.45]	0	0	0	1	1	1	0	1	1	1	1	1	1	1	1	1	1	1	1	1	1	1	2	0	1	0	0	1	0	0	0	0	0	1	1	0	0	1	1	0	0	0	0	1	1	1	0	0
K00561	ermC, ermA; 23S rRNA (adenine-N6)-dimethyltransferase [EC:2.1.1.184]	0	0	0	0	0	0	0	0	0	0	0	0	0	0	0	0	0	1	0	0	0	0	0	0	0	0	0	0	0	1	1	1	0	0	0	0	0	0	0	0	0	0	0	0	0	0	0	0
K00563	rlmA1; 23S rRNA (guanine745-N1)-methyltransferase [EC:2.1.1.187]	1	1	1	0	0	1	0	0	0	0	0	0	0	0	0	0	0	0	0	0	0	0	0	0	0	0	0	0	0	0	0	0	0	0	0	0	0	0	0	0	0	0	0	0	0	0	0	0
K00564	rsmC; 16S rRNA (guanine1207-N2)-methyltransferase [EC:2.1.1.172]	0	0	0	0	0	0	0	0	0	1	0	0	0	0	0	0	1	0	0	0	0	0	0	0	0	0	0	0	0	1	1	0	0	0	1	0	1	0	0	0	0	1	1	1	1	1	0	0
K00566	mnmA, trmU; tRNA-uridine 2-sulfurtransferase [EC:2.8.1.13]	1	1	1	1	1	1	1	1	1	1	1	1	1	1	1	1	1	1	1	1	1	1	1	1	1	1	1	1	1	1	1	1	1	1	1	0	1	0	1	1	1	1	1	1	1	0	0	0
K00567	ogt, MGMT; methylated-DNA-[protein]-cysteine S-methyltransferase [EC:2.1.1.63]	1	2	1	1	1	1	1	2	3	2	1	0	1	1	1	2	2	0	1	0	1	1	1	1	1	0	1	3	2	0	0	1	1	1	1	1	0	1	1	1	0	1	1	1	1	1	1	1
K00568	ubiG; 2-polyprenyl-6-hydroxyphenyl methylase / 3-demethylubiquinone-9 3-methyltransferase [EC:2.1.1.222 2.1.1.64]	0	0	0	0	0	0	0	0	0	0	0	0	0	0	0	0	0	0	0	0	0	0	0	0	0	0	0	0	0	0	0	0	0	0	0	0	0	0	0	0	0	0	0	0	0	0	0	0
K00569	TPMT, tpmT; thiopurine S-methyltransferase [EC:2.1.1.67]	0	1	0	0	0	1	0	0	0	0	0	0	0	0	0	0	0	0	0	0	0	0	0	0	0	0	0	0	0	0	0	0	0	0	0	1	0	0	0	0	0	0	0	0	0	0	0	0
K00570	pmtA; phosphatidylethanolamine/phosphatidyl-N-methylethanolamine N-methyltransferase [EC:2.1.1.17 2.1.1.71]	0	0	0	2	2	1	1	0	0	1	0	0	0	0	0	0	0	0	0	0	0	0	0	0	0	1	0	1	1	0	0	0	1	1	2	1	3	1	1	1	2	2	1	2	1	1	2	0
K00571	E2.1.1.72; site-specific DNA-methyltransferase (adenine-specific) [EC:2.1.1.72]	0	0	0	0	2	6	1	0	0	0	2	0	0	0	0	0	1	0	0	0	1	1	0	0	0	0	0	0	1	0	0	0	1	2	0	0	4	3	1	5	2	3	2	1	2	1	2	1
K00573	E2.1.1.77, pcm; protein-L-isoaspartate(D-aspartate) O-methyltransferase [EC:2.1.1.77]	0	0	2	1	1	1	0	0	0	0	1	1	1	1	1	1	1	1	1	1	1	0	1	1	1	0	1	4	2	1	1	2	3	0	0	0	0	0	0	0	0	0	0	1	0	2	2	0
K00574	cfa; cyclopropane-fatty-acyl-phospholipid synthase [EC:2.1.1.79]	1	2	1	4	0	0	2	5	7	6	0	0	0	0	0	0	0	1	1	0	0	0	2	0	2	0	1	3	0	0	0	0	0	1	2	3	0	0	0	2	0	1	1	0	0	0	0	2
K00575	cheR; chemotaxis protein methyltransferase CheR [EC:2.1.1.80]	1	3	5	4	4	2	2	0	0	1	1	1	0	0	3	4	3	2	3	5	0	1	2	2	2	0	1	3	0	1	1	1	0	8	4	1	1	0	1	1	1	4	2	3	0	1	4	1
K00577	mtrA; tetrahydromethanopterin S-methyltransferase subunit A [EC:2.1.1.86]	0	0	0	0	0	0	0	0	0	0	0	0	0	0	0	0	0	0	0	0	0	0	0	0	0	0	1	0	1	0	0	0	0	0	0	0	0	0	0	0	0	0	0	0	0	0	0	0
K00588	E2.1.1.104; caffeoyl-CoA O-methyltransferase [EC:2.1.1.104]	0	0	2	1	1	1	2	2	2	3	1	1	1	1	1	2	2	1	1	1	1	1	1	1	2	1	2	1	1	0	0	0	1	0	1	1	1	0	0	1	0	1	1	1	0	1	0	1
K00590	E2.1.1.113; site-specific DNA-methyltransferase (cytosine-N4-specific) [EC:2.1.1.113]	0	0	0	0	0	1	0	0	0	0	0	0	0	0	0	0	0	0	0	0	0	0	0	0	0	0	0	0	0	0	0	0	0	0	0	0	0	0	0	0	0	0	0	0	0	0	0	0
K00591	COQ3; polyprenyldihydroxybenzoate methyltransferase / 3-demethylubiquinol 3-O-methyltransferase [EC:2.1.1.114 2.1.1.64]	0	0	0	0	0	0	0	0	0	0	0	0	0	0	0	0	0	0	0	0	0	0	0	0	0	0	0	0	0	0	0	0	0	0	0	0	0	0	0	0	0	0	0	0	0	0	0	0
K00594	xyoA, aldO; alditol oxidase [EC:1.1.3.41]	1	0	0	1	1	0	0	0	0	0	0	0	0	0	0	1	1	0	0	0	0	0	0	0	0	0	0	0	0	0	0	0	0	0	0	0	0	0	0	0	0	0	0	0	0	1	0	0
K00595	cobL-cbiET; precorrin-6B C5,15-methyltransferase / cobalt-precorrin-6B C5,C15-methyltransferase [EC:2.1.1.132 2.1.1.289 2.1.1.196]	0	0	0	0	0	0	0	1	1	1	0	0	0	0	0	0	0	0	0	0	0	0	0	0	0	0	0	0	0	0	0	0	0	0	0	0	0	0	0	0	0	0	0	1	1	1	1	0
K00596	E4.1.1.64; 2,2-dialkylglycine decarboxylase (pyruvate) [EC:4.1.1.64]	0	0	0	0	0	0	0	1	0	1	0	0	0	1	0	0	0	0	0	0	0	0	0	0	0	0	0	0	0	0	0	1	0	0	0	0	0	0	0	0	0	0	0	0	0	0	0	0
K00598	tam; trans-aconitate 2-methyltransferase [EC:2.1.1.144]	1	1	1	1	1	0	1	1	1	1	0	0	0	0	0	0	0	0	0	0	0	0	0	0	0	0	0	2	1	0	0	0	0	0	0	0	0	0	0	0	0	0	0	1	1	0	0	0
K00600	glyA, SHMT; glycine hydroxymethyltransferase [EC:2.1.2.1]	1	1	1	1	1	1	1	1	1	1	1	1	1	1	1	1	1	1	1	1	1	1	1	1	1	1	1	2	1	1	1	1	1	1	1	1	1	1	1	1	1	1	1	1	1	1	1	1
K00602	purH; phosphoribosylaminoimidazolecarboxamide formyltransferase / IMP cyclohydrolase [EC:2.1.2.3 3.5.4.10]	1	1	1	1	1	1	1	1	1	1	1	1	2	1	1	1	1	1	1	1	1	1	1	1	1	1	1	1	1	1	1	1	2	1	1	1	2	1	1	1	1	1	1	1	1	1	1	1
K00603	fctD; glutamate formiminotransferase / 5-formyltetrahydrofolate cyclo-ligase [EC:2.1.2.5 6.3.3.2]	1	1	1	1	1	1	0	0	0	0	0	0	0	0	0	0	0	0	0	0	0	0	0	0	0	0	0	0	0	0	0	1	0	0	0	1	0	0	0	0	0	0	0	0	0	0	0	0
K00604	MTFMT, fmt; methionyl-tRNA formyltransferase [EC:2.1.2.9]	1	1	1	2	1	1	0	2	1	2	1	1	1	1	1	1	1	1	1	1	1	1	1	1	1	1	1	3	1	1	1	1	3	1	1	1	1	1	1	1	0	1	1	1	1	1	0	1
K00605	gcvT, AMT; glycine cleavage system T protein (aminomethyltransferase) [EC:2.1.2.10]	1	1	1	1	1	3	2	3	1	1	1	1	1	1	1	1	1	1	1	1	1	1	1	2	2	2	1	1	1	1	1	1	1	1	1	1	1	1	1	1	1	1	1	1	1	1	1	1
K00606	panB; 3-methyl-2-oxobutanoate hydroxymethyltransferase [EC:2.1.2.11]	0	0	1	0	0	1	0	1	2	1	1	1	1	1	1	1	1	1	1	1	1	0	1	1	1	1	1	1	1	0	0	0	1	1	1	1	1	1	1	1	1	1	1	1	1	0	1	1
K00609	pyrB, PYR2; aspartate carbamoyltransferase catalytic subunit [EC:2.1.3.2]	1	1	1	1	1	1	1	1	1	1	1	1	1	1	1	1	1	1	1	1	1	0	1	0	1	1	1	1	1	1	1	1	1	1	1	1	1	0	1	1	1	1	1	1	1	0	1	1
K00610	pyrI; aspartate carbamoyltransferase regulatory subunit	0	0	0	0	0	0	0	0	0	0	0	0	0	0	0	0	0	0	0	0	0	0	0	0	0	0	0	0	0	0	0	0	0	0	0	0	0	0	0	0	0	0	0	0	0	0	0	0
K00611	OTC, argF, argI; ornithine carbamoyltransferase [EC:2.1.3.3]	1	1	1	1	1	0	1	1	2	2	0	0	0	0	0	0	0	0	0	0	0	0	1	1	1	1	1	1	1	1	1	1	1	1	1	1	1	1	1	1	1	1	1	1	1	1	1	0
K00612	nodU; carbamoyltransferase [EC:2.1.3.-]	3	1	2	6	0	1	2	0	0	0	0	0	0	0	0	0	0	0	0	0	3	0	0	0	0	0	1	1	1	0	0	2	2	1	1	0	1	0	0	1	0	0	1	0	0	0	1	1
K00613	GATM; glycine amidinotransferase [EC:2.1.4.1]	0	0	0	1	0	0	0	0	0	0	1	0	0	0	0	0	0	0	0	0	0	0	0	0	0	0	0	0	0	0	0	0	0	0	0	0	0	0	0	0	0	0	0	0	0	0	0	0
K00615	E2.2.1.1, tktA, tktB; transketolase [EC:2.2.1.1]	2	2	2	1	1	1	1	3	1	1	2	2	2	2	2	2	2	2	2	2	2	1	1	2	2	4	2	1	1	1	1	1	0	1	1	1	1	1	1	1	1	1	1	2	2	2	1	2
K00616	TALDO1, talB, talA; transaldolase [EC:2.2.1.2]	1	1	1	3	2	1	1	1	1	1	1	1	3	2	1	1	1	1	1	1	2	0	2	1	1	2	1	1	2	1	1	1	0	1	1	1	1	1	1	1	1	3	2	0	1	1	3	0
K00619	argA; amino-acid N-acetyltransferase [EC:2.3.1.1]	1	1	1	1	1	0	1	1	1	1	0	0	0	0	0	0	0	0	0	0	0	0	0	0	0	0	0	0	0	0	0	1	0	0	0	0	0	1	0	0	0	0	0	0	0	0	0	0
K00620	argJ; glutamate N-acetyltransferase / amino-acid N-acetyltransferase [EC:2.3.1.35 2.3.1.1]	1	1	1	1	1	0	1	1	1	1	0	0	0	0	0	0	0	0	0	0	0	0	1	1	0	0	0	1	1	1	1	0	1	2	1	1	0	0	0	0	1	1	1	1	1	1	1	0
K00622	nat; arylamine N-acetyltransferase [EC:2.3.1.5]	0	0	0	0	0	0	0	0	1	1	0	0	0	0	0	0	0	0	0	0	0	0	0	0	0	0	0	0	0	0	0	0	0	0	0	0	0	0	0	0	0	0	0	0	0	0	0	0
K00625	pta; phosphate acetyltransferase [EC:2.3.1.8]	0	0	0	0	0	0	0	0	0	0	0	0	0	0	0	0	0	0	0	0	0	0	0	0	0	0	0	0	2	0	0	0	0	1	0	0	0	0	0	0	0	0	0	0	0	0	0	0
K00626	ACAT, atoB; acetyl-CoA C-acetyltransferase [EC:2.3.1.9]	3	1	4	4	4	6	3	14	12	11	3	3	4	3	2	3	3	4	4	3	2	3	4	5	3	3	3	10	4	4	4	3	4	6	5	2	1	1	1	1	1	1	1	1	1	2	2	4
K00627	DLAT, aceF, pdhC; pyruvate dehydrogenase E2 component (dihydrolipoyllysine-residue acetyltransferase) [EC:2.3.1.12]	0	0	0	1	2	0	1	2	2	2	1	1	1	1	1	2	2	1	1	1	1	1	1	1	1	1	1	1	1	1	0	1	1	1	1	0	1	0	1	1	2	1	1	1	1	1	1	0
K00631	plsB; glycerol-3-phosphate O-acyltransferase [EC:2.3.1.15]	0	0	0	0	0	0	0	1	1	1	0	0	0	0	0	0	0	0	0	0	0	0	0	0	0	0	0	2	0	0	0	0	1	1	2	0	0	0	0	0	0	0	0	0	0	0	0	0
K00632	fadA, fadI; acetyl-CoA acyltransferase [EC:2.3.1.16]	2	0	3	1	1	1	2	3	3	3	1	1	1	2	1	1	1	2	2	2	1	1	1	2	1	1	1	2	1	2	2	2	0	2	0	0	0	0	0	0	0	0	0	0	0	1	1	0
K00635	tgs, wax-dgat; diacylglycerol O-acyltransferase / wax synthase [EC:2.3.1.20 2.3.1.75]	0	0	0	0	1	0	0	12	18	15	0	0	0	0	0	0	0	0	0	0	0	0	0	0	0	0	0	8	0	0	0	0	1	1	6	0	0	0	0	0	0	0	0	0	0	0	3	0
K00639	kbl, GCAT; glycine C-acetyltransferase [EC:2.3.1.29]	1	1	1	0	1	0	1	0	0	0	1	2	1	1	1	1	1	1	1	1	1	1	1	1	1	1	1	0	0	1	1	1	0	1	0	1	0	0	1	1	0	1	1	1	1	0	0	0
K00640	cysE; serine O-acetyltransferase [EC:2.3.1.30]	1	1	1	0	0	1	0	0	0	0	1	1	1	1	1	3	2	1	0	1	0	0	1	1	1	1	1	1	1	1	1	1	1	3	1	1	0	3	1	1	0	1	0	2	2	3	2	0
K00641	metX; homoserine O-acetyltransferase/O-succinyltransferase [EC:2.3.1.31 2.3.1.46]	3	2	1	1	2	0	4	2	1	1	1	1	1	1	1	1	1	1	1	1	1	0	0	0	0	0	0	2	1	2	2	0	0	1	0	0	0	1	1	0	0	0	0	0	0	1	1	0
K00643	E2.3.1.37, ALAS; 5-aminolevulinate synthase [EC:2.3.1.37]	0	0	0	0	1	0	0	0	0	0	0	0	1	1	0	0	0	0	0	0	0	0	0	0	0	0	0	0	0	0	0	0	0	0	0	0	0	0	0	0	0	0	0	0	0	0	0	0
K00645	fabD, MCAT, MCT1; [acyl-carrier-protein] S-malonyltransferase [EC:2.3.1.39]	1	1	1	1	1	1	1	1	1	1	1	1	1	1	1	1	1	1	1	1	1	2	2	1	2	2	1	2	1	1	1	1	1	1	1	1	1	1	1	1	1	1	2	1	2	1	1	1
K00647	fabB; 3-oxoacyl-[acyl-carrier-protein] synthase I [EC:2.3.1.41]	0	0	0	0	0	0	0	0	0	0	0	0	0	0	0	3	3	0	0	2	0	0	0	0	0	0	0	0	0	0	0	0	0	1	1	1	1	0	0	0	0	0	0	0	0	0	0	0
K00648	fabH; 3-oxoacyl-[acyl-carrier-protein] synthase III [EC:2.3.1.180]	3	3	2	1	2	2	2	0	1	1	4	4	3	3	2	3	3	4	2	2	2	2	2	2	2	3	1	4	1	2	2	2	2	4	2	2	2	1	1	1	1	2	2	2	2	2	2	2
K00651	metA; homoserine O-succinyltransferase/O-acetyltransferase [EC:2.3.1.46 2.3.1.31]	0	0	0	0	0	0	0	0	0	0	0	0	0	0	0	0	0	0	0	0	0	0	0	0	0	0	0	0	0	0	0	1	0	0	0	0	0	0	0	0	0	0	0	0	0	0	0	0
K00652	bioF; 8-amino-7-oxononanoate synthase [EC:2.3.1.47]	0	0	0	0	0	1	1	0	1	1	1	1	1	1	2	1	1	1	1	1	0	0	0	0	0	0	2	1	2	1	1	0	1	2	2	1	0	0	0	0	0	1	1	1	1	1	2	0
K00655	plsC; 1-acyl-sn-glycerol-3-phosphate acyltransferase [EC:2.3.1.51]	2	2	1	6	6	5	3	5	6	6	3	2	1	3	4	3	3	3	2	4	1	5	5	4	7	7	2	8	1	3	3	1	1	6	4	4	2	2	2	2	2	1	2	3	3	1	4	2
K00656	E2.3.1.54, pflD; formate C-acetyltransferase [EC:2.3.1.54]	0	0	0	0	0	0	0	0	0	0	0	0	0	0	0	0	0	0	0	0	0	0	0	0	0	0	0	0	0	0	0	0	0	0	0	0	0	0	0	0	0	0	0	0	0	0	0	0
K00657	speG, SAT; diamine N-acetyltransferase [EC:2.3.1.57]	2	1	1	1	1	0	0	1	1	1	2	1	2	2	1	1	1	1	1	2	0	1	2	0	1	1	0	0	0	1	1	0	1	0	0	0	1	0	0	0	1	1	1	1	1	0	1	0
K00658	DLST, sucB; 2-oxoglutarate dehydrogenase E2 component (dihydrolipoamide succinyltransferase) [EC:2.3.1.61]	1	1	1	0	1	1	2	1	1	1	1	0	1	2	2	2	2	2	2	2	2	0	0	0	0	0	0	1	1	1	1	1	1	1	1	0	1	1	1	1	1	1	1	1	1	0	1	1
K00661	maa; maltose O-acetyltransferase [EC:2.3.1.79]	1	0	0	0	0	0	0	0	0	0	0	1	0	0	1	0	0	2	0	2	1	0	1	0	0	0	0	2	0	1	0	0	1	2	1	1	1	1	0	0	0	1	1	0	0	0	1	0
K00662	aacC; aminoglycoside 3-N-acetyltransferase [EC:2.3.1.81]	0	1	1	0	0	0	1	0	0	0	0	0	0	0	0	0	0	0	0	0	0	0	0	0	0	0	0	0	0	0	0	0	0	0	0	0	0	0	0	0	0	0	0	0	0	0	1	1
K00663	aacA; aminoglycoside 6'-N-acetyltransferase [EC:2.3.1.82]	0	0	0	0	0	0	0	0	1	0	0	0	0	0	2	0	0	1	0	0	0	0	0	0	0	0	0	1	0	0	0	0	0	0	0	0	0	0	0	0	0	0	0	0	0	0	0	0
K00666	K00666; fatty-acyl-CoA synthase [EC:6.2.1.-]	2	0	4	6	5	3	1	5	11	10	0	0	0	0	0	0	0	0	0	0	0	1	2	3	1	3	1	4	1	0	0	0	5	1	4	0	0	0	0	0	0	1	0	0	0	0	1	0
K00667	FAS2; fatty acid synthase subunit alpha, fungi type [EC:2.3.1.86]	0	0	0	0	0	0	0	0	0	0	0	0	0	0	0	0	0	0	0	0	0	0	0	0	0	0	0	0	0	0	0	0	0	0	0	0	0	0	0	0	0	0	0	0	0	0	0	0
K00672	ftr; formylmethanofuran--tetrahydromethanopterin N-formyltransferase [EC:2.3.1.101]	0	0	0	0	0	0	0	0	0	0	0	0	0	0	0	0	0	0	0	0	0	0	0	0	0	0	0	0	0	0	0	0	0	0	0	0	0	0	0	0	0	2	2	3	2	1	2	0
K00673	astA; arginine N-succinyltransferase [EC:2.3.1.109]	0	0	0	0	0	0	0	0	0	0	0	0	0	0	0	0	0	0	0	0	0	0	0	0	0	0	0	0	0	0	0	0	0	1	0	0	1	1	1	1	1	0	0	0	0	0	0	0
K00674	dapD; 2,3,4,5-tetrahydropyridine-2,6-dicarboxylate N-succinyltransferase [EC:2.3.1.117]	1	1	1	1	1	0	1	1	1	1	1	1	1	1	1	1	1	2	1	1	1	0	1	0	0	1	0	0	0	1	1	1	0	1	0	0	0	0	0	0	0	0	0	0	0	0	0	1
K00675	nhoA; N-hydroxyarylamine O-acetyltransferase [EC:2.3.1.118]	0	0	0	0	0	0	1	1	1	1	0	0	0	0	1	0	1	0	0	0	0	0	0	0	0	0	0	0	0	0	0	0	0	1	0	0	0	0	0	0	0	0	0	0	0	0	0	0
K00677	lpxA; UDP-N-acetylglucosamine acyltransferase [EC:2.3.1.129]	2	2	2	1	1	1	1	0	0	0	1	1	1	1	1	1	1	1	1	1	1	1	1	1	0	1	1	2	0	1	1	1	1	1	1	1	1	1	1	1	1	1	1	1	1	2	2	1
K00681	ggt; gamma-glutamyltranspeptidase / glutathione hydrolase [EC:2.3.2.2 3.4.19.13]	7	4	9	3	3	1	8	0	1	1	2	2	1	1	1	2	2	2	4	1	0	0	0	0	0	0	0	2	1	6	7	4	2	1	1	0	1	0	1	1	0	2	2	2	2	1	2	1
K00682	GGCT; gamma-glutamylcyclotransferase [EC:4.3.2.9]	0	0	0	0	0	0	0	2	2	2	0	0	0	1	0	0	0	0	0	0	0	0	0	0	0	0	0	1	0	0	0	0	0	2	0	1	0	0	0	0	0	0	0	0	0	0	1	0
K00683	QPCT; glutaminyl-peptide cyclotransferase [EC:2.3.2.5]	0	0	1	1	1	1	0	0	0	0	0	0	0	0	0	0	0	1	1	0	1	0	0	0	0	0	0	0	0	0	0	1	1	0	0	0	0	0	0	0	0	1	1	1	1	1	1	1
K00684	aat; leucyl/phenylalanyl-tRNA---protein transferase [EC:2.3.2.6]	1	1	1	1	1	0	1	0	0	0	1	1	0	0	0	0	0	0	0	0	1	1	1	0	1	0	0	1	1	0	0	0	1	1	1	1	1	0	1	1	1	1	1	1	1	1	1	0
K00688	PYG, glgP; glycogen phosphorylase [EC:2.4.1.1]	1	1	4	3	1	2	1	2	1	2	1	1	1	1	1	2	1	0	1	2	0	2	1	2	2	2	2	2	1	1	0	2	0	2	0	5	1	1	1	2	1	1	1	3	3	1	1	1
K00690	E2.4.1.7; sucrose phosphorylase [EC:2.4.1.7]	0	1	0	0	0	0	0	0	0	0	0	0	0	0	0	0	0	0	0	0	0	0	0	0	0	0	0	0	0	0	0	0	0	0	0	0	0	0	0	0	0	0	0	0	0	0	0	0
K00691	mapA; maltose phosphorylase [EC:2.4.1.8]	0	0	0	0	0	0	0	0	0	0	0	0	0	0	0	1	1	1	1	1	1	0	0	0	0	0	0	0	0	0	0	0	0	0	0	0	0	0	0	0	0	0	0	0	0	0	0	0
K00692	sacB; levansucrase [EC:2.4.1.10]	0	0	0	0	0	0	0	0	0	0	0	0	0	0	0	0	0	0	0	0	0	0	0	0	0	0	0	0	0	0	0	0	0	0	0	0	0	0	0	0	0	0	0	0	0	0	0	0
K00693	GYS; glycogen synthase [EC:2.4.1.11]	0	0	0	0	0	0	0	0	0	0	0	0	0	0	1	1	1	0	0	1	0	0	0	0	0	0	0	0	0	0	0	0	0	0	0	0	1	0	0	0	1	0	0	0	0	0	0	0
K00694	bcsA; cellulose synthase (UDP-forming) [EC:2.4.1.12]	0	0	0	0	0	0	0	1	0	0	0	0	0	0	0	0	0	0	0	0	0	0	0	1	0	1	1	1	1	1	1	0	0	0	1	2	0	0	0	0	0	0	1	0	0	0	0	0
K00696	E2.4.1.14; sucrose-phosphate synthase [EC:2.4.1.14]	0	0	0	0	0	0	0	0	0	0	0	0	0	1	0	0	0	0	0	0	0	0	0	0	0	0	0	0	0	0	0	0	0	0	0	0	0	0	0	0	0	0	0	0	0	0	0	0
K00697	otsA; trehalose 6-phosphate synthase [EC:2.4.1.15 2.4.1.347]	1	0	0	0	0	0	3	1	1	1	0	0	0	0	1	0	0	0	0	0	0	0	0	0	0	0	2	1	0	0	0	0	0	1	0	1	1	1	0	1	1	2	1	1	1	0	0	0
K00700	GBE1, glgB; 1,4-alpha-glucan branching enzyme [EC:2.4.1.18]	1	1	2	0	0	0	1	0	1	1	1	1	3	2	2	1	1	2	1	2	1	1	1	1	1	0	2	1	1	1	1	1	0	1	0	0	0	2	1	0	2	2	2	2	2	1	1	0
K00702	E2.4.1.20; cellobiose phosphorylase [EC:2.4.1.20]	0	0	0	0	0	0	0	0	0	0	0	0	0	0	0	0	0	0	0	0	1	1	0	0	0	1	0	1	0	0	0	0	0	0	0	1	1	0	0	1	0	0	0	0	0	0	0	0
K00703	glgA; starch synthase [EC:2.4.1.21]	1	1	1	1	1	1	1	0	0	0	2	2	2	2	1	1	1	1	1	1	1	0	0	0	0	0	1	2	2	2	1	3	0	2	0	1	0	0	0	0	0	1	1	1	1	1	1	2
K00705	malQ; 4-alpha-glucanotransferase [EC:2.4.1.25]	1	1	1	1	1	0	1	1	1	2	1	1	1	1	1	0	0	0	0	0	0	1	3	1	1	1	1	1	1	1	1	1	0	1	0	1	0	0	0	0	0	1	1	2	2	0	1	0
K00718	FUT1_2; galactoside 2-L-fucosyltransferase 1/2 [EC:2.4.1.69]	0	0	0	0	0	0	0	0	0	0	0	0	0	0	1	0	0	0	0	0	1	0	0	0	0	0	0	0	0	0	0	0	0	0	0	0	0	0	0	0	0	0	0	0	0	0	0	0
K00720	UGCG; ceramide glucosyltransferase [EC:2.4.1.80]	2	2	3	3	3	3	1	0	0	0	0	0	0	1	0	0	0	0	0	0	0	1	1	1	2	1	0	2	0	0	0	0	0	1	0	0	0	0	0	0	0	0	0	0	0	0	1	0
K00721	DPM1; dolichol-phosphate mannosyltransferase [EC:2.4.1.83]	1	1	3	0	0	2	2	1	1	1	1	1	2	3	1	1	1	1	1	1	1	0	0	0	2	1	1	7	2	1	1	2	5	2	3	2	1	2	2	3	2	4	2	2	2	2	1	4
K00728	POMT, pmt; dolichyl-phosphate-mannose-protein mannosyltransferase [EC:2.4.1.109]	0	0	0	0	0	1	0	1	1	1	0	0	0	0	0	0	0	0	0	0	0	0	0	0	0	0	0	1	1	0	0	0	0	0	0	0	0	0	0	0	0	0	0	0	0	0	0	0
K00729	ALG5; dolichyl-phosphate beta-glucosyltransferase [EC:2.4.1.117]	1	1	1	1	1	1	0	0	0	0	0	0	0	0	0	0	0	0	0	0	0	1	1	2	2	1	0	0	0	0	0	0	1	0	0	0	0	0	1	0	0	1	1	0	0	1	0	0
K00737	MGAT3; beta-1,4-mannosyl-glycoprotein beta-1,4-N-acetylglucosaminyltransferase [EC:2.4.1.144]	0	0	0	0	0	0	0	0	0	0	0	0	0	0	0	0	0	0	0	0	0	0	0	0	0	0	0	0	0	0	0	0	0	0	0	0	0	0	0	0	0	0	0	0	0	0	0	0
K00748	lpxB; lipid-A-disaccharide synthase [EC:2.4.1.182]	1	1	1	1	1	1	1	0	0	0	1	1	1	1	1	1	1	1	1	1	1	1	1	1	1	1	1	1	0	1	1	1	1	1	1	1	2	1	1	1	1	1	1	1	1	1	1	0
K00752	hasA; hyaluronan synthase [EC:2.4.1.212]	0	0	0	0	0	0	0	0	0	0	0	0	0	0	0	0	0	0	0	0	0	0	0	0	0	0	0	0	0	0	0	0	0	1	0	0	0	0	0	0	0	0	0	0	0	0	0	0
K00754	bshA; L-malate glycosyltransferase [EC:2.4.1.-]	4	1	4	5	4	3	1	0	0	0	1	1	3	2	2	2	2	2	2	2	1	2	1	2	1	1	0	0	3	1	3	2	3	1	0	0	1	0	0	1	1	0	0	2	2	4	1	1
K00756	pdp; pyrimidine-nucleoside phosphorylase [EC:2.4.2.2]	1	1	1	1	1	1	1	0	0	0	0	0	0	0	0	0	0	0	0	0	0	1	1	1	1	1	1	0	0	0	1	1	0	1	0	0	0	0	0	0	0	1	1	1	1	1	0	0
K00757	udp, UPP; uridine phosphorylase [EC:2.4.2.3]	0	0	0	0	0	0	0	0	0	0	1	1	1	1	1	1	1	1	1	1	1	0	0	0	0	0	0	0	0	0	0	0	0	0	1	0	0	0	0	0	0	0	0	0	0	0	0	0
K00758	deoA, TYMP; thymidine phosphorylase [EC:2.4.2.4]	0	0	0	0	0	1	0	1	1	1	0	0	0	0	0	0	0	0	0	0	0	0	0	0	0	0	0	0	0	0	0	0	0	1	0	0	0	0	0	0	0	0	0	1	1	1	1	0
K00759	APRT, apt; adenine phosphoribosyltransferase [EC:2.4.2.7]	1	1	1	1	1	1	1	1	1	1	0	0	0	0	1	1	1	1	1	1	1	1	1	2	1	1	1	1	1	1	1	1	1	1	1	1	1	1	1	0	1	1	1	1	1	0	1	1
K00760	hprT, hpt, HPRT1; hypoxanthine phosphoribosyltransferase [EC:2.4.2.8]	1	1	2	1	1	1	1	1	1	1	1	1	2	1	1	1	1	1	1	1	1	1	1	1	1	1	1	1	1	1	1	1	1	1	0	1	1	1	1	1	1	1	1	1	1	1	1	1
K00761	upp, UPRT; uracil phosphoribosyltransferase [EC:2.4.2.9]	0	0	0	0	0	0	1	2	1	2	1	1	1	1	0	1	1	1	0	0	0	1	1	1	1	1	1	0	0	1	1	1	0	1	0	0	1	1	0	1	0	1	1	1	1	1	1	0
K00762	pyrE; orotate phosphoribosyltransferase [EC:2.4.2.10]	2	2	2	1	1	1	2	2	1	2	1	0	1	1	1	1	1	1	1	1	0	1	1	1	1	1	1	2	1	1	1	1	1	2	1	1	1	1	1	1	1	1	1	1	1	2	2	1
K00763	pncB, NAPRT1; nicotinate phosphoribosyltransferase [EC:6.3.4.21]	1	1	1	1	1	0	0	1	1	1	0	0	0	0	0	1	1	1	0	0	0	0	2	1	1	0	0	0	1	0	0	1	1	1	0	0	0	0	0	0	0	1	1	1	1	0	0	0
K00764	purF, PPAT; amidophosphoribosyltransferase [EC:2.4.2.14]	1	1	1	1	0	1	0	1	1	1	1	1	1	1	1	1	1	1	1	1	1	1	1	1	1	1	1	1	1	1	1	1	1	1	1	2	1	1	1	1	1	1	1	1	1	1	1	1
K00765	hisG; ATP phosphoribosyltransferase [EC:2.4.2.17]	1	1	1	1	1	1	1	1	1	1	1	1	1	1	1	1	1	1	1	1	0	0	1	0	1	0	0	1	1	1	1	1	0	0	2	1	1	1	1	0	1	1	0	1	1	1	2	0
K00766	trpD; anthranilate phosphoribosyltransferase [EC:2.4.2.18]	1	1	1	1	1	1	1	0	1	1	1	1	0	1	1	1	1	1	1	1	0	1	1	1	1	1	0	1	1	1	1	1	1	0	1	2	1	1	1	1	1	1	1	1	1	0	1	1
K00767	nadC, QPRT; nicotinate-nucleotide pyrophosphorylase (carboxylating) [EC:2.4.2.19]	2	2	2	2	2	2	1	1	1	1	1	1	1	2	1	1	1	1	1	1	1	1	1	1	1	1	1	1	2	2	2	2	1	2	1	2	1	1	1	1	1	2	2	2	2	2	2	0
K00768	E2.4.2.21, cobU, cobT; nicotinate-nucleotide--dimethylbenzimidazole phosphoribosyltransferase [EC:2.4.2.21]	0	1	1	0	0	0	0	1	1	1	0	0	0	0	0	0	0	0	0	0	0	0	0	0	0	0	0	1	0	1	1	0	0	0	0	1	0	0	0	0	0	0	1	0	0	0	0	2
K00769	gpt; xanthine phosphoribosyltransferase [EC:2.4.2.22]	0	0	0	0	0	0	0	0	0	0	0	0	0	0	0	0	0	0	0	0	0	0	0	0	0	0	0	0	0	0	0	0	0	0	0	0	0	0	0	0	0	0	0	0	0	0	0	0
K00771	XYLT; protein xylosyltransferase [EC:2.4.2.26]	0	0	0	0	0	0	0	0	0	0	0	0	0	0	0	0	0	0	0	0	0	0	0	0	0	0	0	0	0	0	0	0	0	0	0	0	0	0	0	0	0	0	0	0	0	0	0	0
K00772	mtaP, MTAP; 5'-methylthioadenosine phosphorylase [EC:2.4.2.28]	0	1	1	1	1	1	1	1	1	1	0	0	0	0	0	0	0	0	0	0	0	1	1	1	1	1	1	1	1	0	0	0	0	1	0	1	0	0	0	0	0	0	0	0	0	0	0	1
K00773	tgt; queuine tRNA-ribosyltransferase [EC:2.4.2.29]	1	1	1	1	1	1	1	1	1	1	1	1	1	1	1	1	1	1	1	1	1	2	1	1	1	1	1	2	1	2	2	1	1	3	2	1	1	1	1	1	1	1	0	1	1	1	1	1
K00782	lldG; L-lactate dehydrogenase complex protein LldG	0	0	1	0	0	0	0	0	0	0	1	1	1	1	0	1	1	0	0	1	1	0	0	0	0	0	0	0	1	0	0	1	2	0	1	0	1	0	0	0	0	0	0	0	0	0	1	0
K00783	rlmH; 23S rRNA (pseudouridine1915-N3)-methyltransferase [EC:2.1.1.177]	1	1	1	1	1	1	0	0	0	0	1	2	1	1	0	0	0	0	0	0	1	0	0	0	0	0	1	0	0	1	1	1	0	1	0	0	0	0	0	0	0	0	0	0	0	0	0	0
K00784	rnz; ribonuclease Z [EC:3.1.26.11]	1	1	2	2	2	4	2	2	3	4	1	1	0	1	2	1	1	1	1	1	1	0	1	1	0	0	0	5	1	4	4	4	1	4	3	1	1	1	1	1	1	2	2	1	1	2	1	2
K00788	thiE; thiamine-phosphate pyrophosphorylase [EC:2.5.1.3]	2	2	2	2	2	2	1	1	1	1	0	0	0	0	0	1	1	0	0	1	0	0	0	0	0	0	0	2	1	0	0	0	1	2	1	2	1	1	1	1	1	0	1	1	1	1	1	1
K00789	metK, MAT; S-adenosylmethionine synthetase [EC:2.5.1.6]	1	1	1	1	1	0	1	1	1	1	1	2	2	1	1	1	1	1	1	1	1	1	1	1	1	1	1	1	2	1	1	1	1	1	1	2	1	1	1	1	1	1	1	0	0	1	1	1
K00790	murA; UDP-N-acetylglucosamine 1-carboxyvinyltransferase [EC:2.5.1.7]	1	1	1	1	1	1	1	1	1	1	1	0	1	1	1	1	1	1	1	1	1	1	1	1	1	1	1	1	1	1	1	1	1	1	1	1	1	1	0	1	1	0	0	0	0	0	1	1
K00791	miaA, TRIT1; tRNA dimethylallyltransferase [EC:2.5.1.75]	0	1	1	1	1	1	1	1	1	1	1	1	1	1	1	1	1	1	1	1	1	1	1	1	1	1	1	1	1	1	1	1	1	1	1	1	2	1	1	1	1	1	1	0	1	1	1	1
K00793	ribE, RIB5; riboflavin synthase [EC:2.5.1.9]	1	1	1	1	1	1	0	1	1	1	1	1	1	1	1	1	1	1	1	1	1	0	1	1	1	1	1	1	1	1	1	1	1	1	1	2	1	1	1	1	1	1	1	1	1	1	1	1
K00794	ribH, RIB4; 6,7-dimethyl-8-ribityllumazine synthase [EC:2.5.1.78]	1	1	1	1	1	1	1	1	1	1	1	1	0	1	1	1	1	1	1	1	1	0	1	1	1	1	1	1	1	1	1	1	1	1	1	1	1	1	1	1	1	1	1	1	1	1	1	0
K00795	ispA; farnesyl diphosphate synthase [EC:2.5.1.1 2.5.1.10]	1	0	1	1	1	1	0	0	0	0	0	0	0	0	0	0	0	0	0	0	0	0	0	0	0	0	0	1	0	0	0	0	0	0	0	0	0	0	0	0	0	0	0	0	0	0	1	0
K00796	folP; dihydropteroate synthase [EC:2.5.1.15]	1	1	1	1	0	1	1	2	2	2	1	1	1	1	1	1	1	1	1	1	1	0	0	0	0	0	1	1	1	0	0	0	1	1	0	1	1	1	1	1	1	1	1	1	1	1	1	1
K00797	speE, SRM, SPE3; spermidine synthase [EC:2.5.1.16]	2	1	2	1	1	1	6	1	0	0	0	0	0	1	0	0	1	0	0	0	1	8	4	4	2	6	1	10	0	1	1	1	1	5	2	1	0	0	0	2	0	5	2	5	4	2	3	3
K00798	MMAB, pduO; cob(I)alamin adenosyltransferase [EC:2.5.1.17]	0	1	1	1	1	1	1	2	1	0	1	1	0	1	1	1	1	1	1	1	1	0	0	0	0	0	0	0	1	1	0	1	1	1	1	1	1	1	1	1	1	1	1	1	1	1	1	1
K00799	GST, gst; glutathione S-transferase [EC:2.5.1.18]	0	0	0	0	0	0	0	0	0	0	0	0	1	0	0	0	0	0	0	0	0	0	0	0	0	0	0	22	3	0	0	0	0	3	13	0	0	0	0	0	0	0	0	1	0	0	0	0
K00800	aroA; 3-phosphoshikimate 1-carboxyvinyltransferase [EC:2.5.1.19]	1	1	1	1	1	1	1	1	1	1	1	1	1	1	1	1	1	1	1	1	1	1	1	1	1	1	1	1	1	1	1	1	1	1	1	1	1	1	1	1	1	0	1	1	1	1	1	1
K00801	FDFT1; farnesyl-diphosphate farnesyltransferase [EC:2.5.1.21]	0	0	0	0	0	0	0	0	0	0	0	0	0	0	0	0	0	0	0	0	0	0	0	0	0	0	0	0	0	1	1	0	0	0	0	0	0	0	1	0	0	0	0	0	0	0	0	0
K00803	AGPS, agpS; alkyldihydroxyacetonephosphate synthase [EC:2.5.1.26]	0	0	0	0	0	1	0	1	1	1	0	0	0	0	0	0	0	0	0	0	0	0	0	0	0	0	0	2	0	0	0	0	1	3	0	0	0	0	0	0	0	0	0	0	0	0	0	0
K00805	hepS; heptaprenyl diphosphate synthase component 1 [EC:2.5.1.30]	0	0	0	0	0	0	0	1	1	1	0	0	0	0	0	0	0	0	0	0	0	0	0	0	0	0	0	0	0	0	0	0	0	0	0	0	0	0	0	0	0	0	0	0	0	0	0	0
K00806	uppS; undecaprenyl diphosphate synthase [EC:2.5.1.31]	2	2	2	1	2	2	1	1	1	1	1	1	0	1	1	1	1	1	1	1	1	1	1	1	1	1	1	2	1	2	2	1	1	1	1	1	1	1	1	1	1	1	1	1	1	1	0	1
K00808	hss; homospermidine synthase [EC:2.5.1.44]	0	0	0	0	0	0	0	0	0	0	0	0	0	0	0	0	0	0	0	0	0	0	1	0	0	0	0	0	0	0	0	0	0	0	0	0	0	0	0	0	0	0	0	0	0	0	0	0
K00809	DHPS, dys; deoxyhypusine synthase [EC:2.5.1.46]	1	1	1	2	2	1	1	0	0	0	1	1	1	1	1	1	1	1	1	1	1	0	1	1	1	1	0	1	1	1	1	1	1	1	2	1	1	1	1	1	1	1	1	1	1	0	1	1
K00812	aspB; aspartate aminotransferase [EC:2.6.1.1]	1	1	1	1	0	1	2	0	0	0	1	1	1	1	1	1	1	1	1	1	1	0	0	0	0	0	0	1	2	1	1	0	0	1	0	1	1	1	1	1	2	3	2	2	3	0	1	1
K00813	aspC; aspartate aminotransferase [EC:2.6.1.1]	0	0	0	1	1	0	0	0	0	0	0	0	0	0	0	0	0	0	0	0	0	0	0	0	0	0	0	0	0	0	0	0	1	0	0	0	0	0	0	0	0	0	0	0	0	1	0	0
K00817	hisC; histidinol-phosphate aminotransferase [EC:2.6.1.9]	6	4	1	2	2	1	5	3	4	2	2	2	1	1	1	3	3	2	2	1	0	0	1	1	1	1	1	2	2	2	2	3	2	1	1	2	1	1	1	0	0	1	0	1	1	0	1	0
K00819	rocD, OAT; ornithine--oxo-acid transaminase [EC:2.6.1.13]	0	0	1	0	0	1	0	1	1	1	1	1	1	1	1	1	1	1	1	1	1	0	0	0	0	0	1	0	0	1	1	0	0	0	0	0	0	0	0	0	0	0	0	0	0	0	0	0
K00820	glmS, GFPT; glutamine---fructose-6-phosphate transaminase (isomerizing) [EC:2.6.1.16]	2	2	2	2	2	1	0	1	1	1	1	2	1	1	1	1	1	1	1	1	1	1	1	1	1	1	1	2	1	1	1	0	1	1	1	1	1	1	1	1	1	1	1	2	2	0	1	1
K00821	argD; acetylornithine/N-succinyldiaminopimelate aminotransferase [EC:2.6.1.11 2.6.1.17]	1	1	1	1	1	0	1	1	1	1	1	0	0	1	0	0	0	0	0	1	1	0	0	0	0	0	0	1	1	1	1	1	1	1	1	1	0	0	0	0	0	1	1	1	1	1	1	0
K00822	E2.6.1.18; beta-alanine--pyruvate transaminase [EC:2.6.1.18]	0	0	0	0	0	0	0	0	0	0	0	0	0	0	0	0	0	0	0	0	0	0	0	0	0	0	0	0	0	0	0	1	0	0	0	0	0	0	0	0	0	0	0	0	0	0	0	0
K00823	puuE; 4-aminobutyrate aminotransferase [EC:2.6.1.19]	1	0	1	0	1	0	1	0	0	0	0	0	0	0	0	0	0	0	0	0	0	1	1	1	2	2	1	0	0	0	0	0	0	0	0	0	0	0	0	0	0	1	1	1	1	0	0	0
K00824	dat; D-alanine transaminase [EC:2.6.1.21]	0	0	0	0	0	0	0	0	0	0	0	0	0	0	0	0	0	0	0	0	0	0	1	0	0	1	0	0	0	1	1	1	0	0	0	0	0	0	0	1	0	0	0	0	0	0	0	0
K00826	E2.6.1.42, ilvE; branched-chain amino acid aminotransferase [EC:2.6.1.42]	3	2	2	2	2	1	1	3	1	2	2	1	1	1	4	4	4	3	3	2	1	1	1	0	1	1	1	3	1	1	1	2	1	2	3	2	2	1	1	2	1	1	1	1	1	1	1	1
K00827	AGXT2; alanine-glyoxylate transaminase / (R)-3-amino-2-methylpropionate-pyruvate transaminase [EC:2.6.1.44 2.6.1.40]	0	0	1	1	1	0	0	0	0	0	0	0	0	0	0	0	0	0	0	0	0	1	1	1	1	1	0	0	0	0	0	0	0	0	0	0	1	0	0	0	0	0	0	0	0	1	1	0
K00830	AGXT; alanine-glyoxylate transaminase / serine-glyoxylate transaminase / serine-pyruvate transaminase [EC:2.6.1.44 2.6.1.45 2.6.1.51]	1	2	2	1	1	0	0	0	0	0	0	0	0	0	0	0	0	0	1	0	0	0	0	0	0	0	0	1	0	2	2	1	1	1	1	1	0	0	0	0	0	2	2	2	1	0	2	1
K00831	serC, PSAT1; phosphoserine aminotransferase [EC:2.6.1.52]	1	0	0	1	1	1	1	1	1	1	1	1	0	1	2	2	2	2	1	2	1	0	0	0	0	0	0	0	0	0	0	1	1	1	1	0	1	1	1	1	1	0	0	0	0	0	1	0
K00832	tyrB; aromatic-amino-acid transaminase [EC:2.6.1.57]	0	0	0	1	1	0	0	0	0	0	0	0	0	0	0	0	0	0	0	0	0	0	0	0	0	0	0	0	0	0	0	0	0	0	0	0	0	0	0	0	0	0	0	0	0	0	0	0
K00833	bioA; adenosylmethionine---8-amino-7-oxononanoate aminotransferase [EC:2.6.1.62]	0	0	0	0	0	1	0	1	1	1	1	1	0	1	1	1	2	2	0	1	0	0	0	0	0	0	0	1	1	1	1	1	1	1	1	1	0	0	0	0	0	0	0	1	1	1	1	1
K00835	avtA; valine--pyruvate aminotransferase [EC:2.6.1.66]	0	0	0	0	0	0	0	0	0	0	0	0	0	0	0	0	0	0	0	0	0	0	0	0	0	0	0	0	0	0	0	0	0	0	0	0	0	0	0	0	0	0	0	0	0	0	0	0
K00836	ectB, dat; diaminobutyrate-2-oxoglutarate transaminase [EC:2.6.1.76]	0	0	0	0	0	0	0	1	1	1	0	0	0	0	0	0	0	0	0	0	0	0	0	0	0	0	0	0	0	0	0	0	0	0	1	0	0	0	0	0	0	0	0	0	0	0	0	0
K00837	ISS1, VAS1; aromatic aminotransferase [EC:2.6.1.-]	0	0	0	1	1	0	0	0	0	0	0	0	0	0	0	0	0	0	0	0	0	0	0	0	0	0	0	0	0	0	0	0	0	0	0	0	0	0	0	0	0	0	0	0	0	0	1	0
K00845	glk; glucokinase [EC:2.7.1.2]	5	4	7	4	4	3	1	1	1	4	1	1	1	2	4	7	5	2	2	2	0	4	2	2	2	2	1	1	1	2	2	2	2	1	1	1	1	1	1	1	1	2	2	3	3	4	3	0
K00847	E2.7.1.4, scrK; fructokinase [EC:2.7.1.4]	1	0	1	0	0	0	0	0	1	1	1	1	1	1	1	0	0	0	1	1	0	1	2	0	1	1	0	0	0	0	0	0	0	1	0	0	0	0	0	0	0	1	1	1	1	1	0	0
K00848	rhaB; rhamnulokinase [EC:2.7.1.5]	0	0	1	0	0	0	0	1	0	0	0	0	0	0	0	0	0	0	0	0	0	0	0	0	0	0	0	0	0	0	0	0	0	0	0	0	1	0	0	0	0	0	0	0	0	0	1	0
K00849	galK; galactokinase [EC:2.7.1.6]	1	0	2	1	1	1	0	1	0	0	1	0	0	1	1	1	1	1	1	1	0	0	1	0	0	0	0	1	0	0	0	1	0	0	0	0	1	1	0	0	0	0	0	0	0	1	0	1
K00850	pfkA, PFK; 6-phosphofructokinase 1 [EC:2.7.1.11]	0	0	1	1	0	1	0	0	0	0	1	1	1	1	1	1	1	1	1	1	1	0	0	0	0	0	0	0	0	0	0	0	1	1	0	0	0	0	0	0	0	0	0	0	1	0	0	0
K00851	idnK, gntK; gluconokinase [EC:2.7.1.12]	0	0	0	0	0	0	0	1	1	1	0	1	0	0	1	0	0	0	1	0	0	1	1	1	1	1	0	1	1	0	0	1	0	0	0	0	0	0	0	0	0	1	0	1	1	0	0	0
K00852	rbsK, RBKS; ribokinase [EC:2.7.1.15]	1	1	1	1	1	0	0	1	1	1	0	0	0	1	1	0	0	0	0	0	0	0	1	1	0	0	0	0	0	0	0	0	1	0	0	0	1	0	0	0	0	0	0	0	0	0	1	0
K00853	araB; L-ribulokinase [EC:2.7.1.16]	0	0	1	0	0	0	0	1	0	0	1	0	1	1	1	1	1	0	0	1	0	0	0	0	0	0	0	0	0	0	0	1	0	0	0	0	0	0	0	0	0	0	0	0	0	0	0	0
K00854	xylB, XYLB; xylulokinase [EC:2.7.1.17]	1	1	1	2	1	0	0	1	2	3	1	0	1	1	2	2	2	1	0	3	0	0	0	1	0	0	0	1	0	0	0	0	1	1	0	0	1	1	0	0	0	0	0	0	0	1	1	1
K00855	PRK, prkB; phosphoribulokinase [EC:2.7.1.19]	0	0	0	0	0	0	0	0	0	0	0	0	0	0	0	0	0	0	0	0	0	0	1	1	0	0	0	0	0	0	0	0	0	0	0	0	0	0	0	0	0	0	0	0	0	0	0	0
K00856	ADK, adoK; adenosine kinase [EC:2.7.1.20]	0	0	0	0	0	0	1	1	1	1	0	0	0	0	1	1	1	1	1	1	0	0	0	0	0	0	0	0	0	0	0	0	0	1	1	0	0	0	0	0	0	1	1	0	1	0	0	0
K00857	tdk, TK; thymidine kinase [EC:2.7.1.21]	1	1	1	1	1	1	1	0	0	0	1	1	1	1	1	1	1	1	1	1	1	1	1	1	1	1	0	0	0	1	1	1	0	1	0	0	1	0	0	1	0	0	0	0	0	0	0	0
K00858	ppnK, NADK; NAD+ kinase [EC:2.7.1.23]	2	1	1	2	2	2	1	1	1	1	1	1	2	1	1	2	2	1	1	2	1	2	3	1	1	2	1	1	1	1	1	0	1	2	1	1	1	1	1	1	1	1	1	1	0	1	1	1
K00859	coaE; dephospho-CoA kinase [EC:2.7.1.24]	1	1	1	1	1	1	1	1	1	1	1	1	1	1	1	1	1	1	1	1	1	0	2	1	0	2	1	2	1	1	1	1	1	1	1	1	1	1	1	1	1	1	1	2	1	1	1	1
K00860	cysC; adenylylsulfate kinase [EC:2.7.1.25]	0	0	0	0	0	0	0	0	0	0	0	0	0	0	0	0	0	0	0	0	0	0	0	0	0	0	0	1	1	0	0	0	1	0	1	0	1	1	1	0	0	1	1	1	1	0	1	0
K00862	eryA; erythritol kinase (D-erythritol 1-phosphate-forming) [EC:2.7.1.215]	0	0	0	0	0	0	0	0	0	0	0	0	0	0	0	0	0	0	0	0	0	0	0	0	0	0	0	0	0	0	0	0	0	0	0	0	0	0	0	0	0	0	0	0	0	0	0	0
K00863	DAK, TKFC; triose/dihydroxyacetone kinase / FAD-AMP lyase (cyclizing) [EC:2.7.1.28 2.7.1.29 4.6.1.15]	0	0	0	0	0	0	0	0	0	0	0	0	0	0	0	0	0	0	0	0	0	0	0	0	0	0	0	0	0	0	0	0	0	0	0	0	0	0	0	0	0	0	0	0	0	0	0	0
K00864	glpK, GK; glycerol kinase [EC:2.7.1.30]	1	1	1	1	1	1	1	1	1	2	1	0	0	1	1	1	1	1	1	1	0	1	1	1	1	1	1	2	0	1	1	0	2	1	1	0	0	0	0	0	0	1	1	1	1	1	1	0
K00865	glxK, garK; glycerate 2-kinase [EC:2.7.1.165]	0	0	0	0	0	0	0	3	1	1	0	0	0	0	1	1	1	0	1	1	0	1	1	1	1	1	1	0	0	0	0	0	1	0	0	0	0	0	0	1	0	0	0	0	0	0	0	0
K00867	coaA; type I pantothenate kinase [EC:2.7.1.33]	0	0	0	1	0	0	1	0	1	1	0	0	0	0	0	0	0	0	0	0	0	0	0	0	0	0	0	0	0	0	0	0	0	0	0	0	0	0	0	0	0	0	0	0	0	0	0	0
K00868	pdxK, pdxY; pyridoxine kinase [EC:2.7.1.35]	0	0	0	0	0	0	0	0	0	0	0	0	0	0	0	0	0	0	0	0	0	0	0	0	0	0	0	0	0	0	0	0	0	0	0	0	0	0	0	0	0	0	0	0	0	0	0	0
K00869	MVK, mvaK1; mevalonate kinase [EC:2.7.1.36]	0	0	0	0	0	0	0	0	0	0	0	0	0	0	0	0	0	0	0	0	0	0	0	0	0	0	0	1	0	0	0	0	0	1	0	0	0	0	0	0	0	0	0	0	0	0	0	0
K00872	thrB; homoserine kinase [EC:2.7.1.39]	1	1	1	1	1	1	1	1	1	1	1	1	0	1	1	1	1	0	1	1	0	1	2	2	1	1	1	0	0	0	0	0	0	1	0	0	0	0	0	0	0	0	0	0	0	0	0	0
K00873	PK, pyk; pyruvate kinase [EC:2.7.1.40]	2	1	1	2	1	2	2	2	3	2	1	1	2	2	2	1	1	1	2	1	1	1	1	0	1	2	2	1	1	1	1	1	1	1	0	1	2	1	2	1	1	0	1	1	1	2	1	1
K00874	kdgK; 2-dehydro-3-deoxygluconokinase [EC:2.7.1.45]	1	1	2	1	2	0	0	0	0	0	0	0	1	1	1	1	1	1	0	1	0	0	0	0	0	0	1	0	0	0	0	0	0	0	0	0	0	0	0	0	0	2	2	2	2	2	1	0
K00875	rbtK, FGGY; D-ribulokinase [EC:2.7.1.47]	0	0	0	0	0	0	0	0	0	0	0	0	0	0	0	0	0	0	0	0	0	0	0	0	0	0	0	0	0	0	0	0	1	0	0	0	0	0	0	0	0	0	0	0	0	0	0	0
K00876	udk, UCK; uridine kinase [EC:2.7.1.48]	1	1	1	1	1	1	2	0	0	0	0	0	0	0	1	1	1	1	0	1	1	1	0	0	1	0	1	0	0	1	1	1	0	3	0	0	0	0	0	0	0	0	0	0	0	0	0	0
K00878	thiM; hydroxyethylthiazole kinase [EC:2.7.1.50]	0	0	0	0	0	0	0	0	0	0	0	0	0	0	0	1	1	0	0	0	0	0	0	0	0	0	0	0	0	0	0	0	0	0	0	0	0	0	0	0	0	0	0	0	0	0	0	0
K00879	fucK; L-fuculokinase [EC:2.7.1.51]	0	0	0	0	0	0	0	0	0	0	0	0	0	0	0	1	1	0	0	0	0	0	0	0	0	0	0	0	0	0	0	0	1	0	0	0	0	0	0	0	0	0	0	0	0	0	0	0
K00880	lyxK; L-xylulokinase [EC:2.7.1.53]	0	0	0	0	0	0	0	0	0	0	0	0	0	0	0	0	0	0	0	0	0	0	0	0	0	0	0	0	0	0	0	0	0	0	0	0	0	0	0	0	0	0	0	0	0	0	0	0
K00882	fruK; 1-phosphofructokinase [EC:2.7.1.56]	0	0	0	0	0	0	0	0	1	1	0	0	0	0	0	0	0	0	0	0	0	0	0	0	0	0	0	0	0	0	0	0	0	0	0	0	0	0	0	0	0	0	0	0	0	0	0	0
K00883	dgoK; 2-dehydro-3-deoxygalactonokinase [EC:2.7.1.58]	0	0	0	1	1	0	0	0	0	0	0	0	0	0	0	0	0	0	0	0	0	0	0	0	0	0	0	0	0	0	0	0	0	0	0	0	0	0	0	0	0	0	0	0	0	0	0	0
K00884	NAGK, nagK; N-acetylglucosamine kinase [EC:2.7.1.59]	0	1	0	1	1	0	0	0	0	0	0	0	0	0	0	0	0	0	0	0	0	0	0	0	0	0	0	0	0	0	0	0	0	0	0	0	0	0	0	0	0	1	0	0	0	1	0	0
K00886	ppgK; polyphosphate glucokinase [EC:2.7.1.63]	0	0	0	1	1	1	0	1	1	1	0	0	0	0	1	1	1	0	0	0	0	1	1	1	1	0	0	1	1	0	0	0	0	0	0	0	0	0	0	0	0	2	0	1	1	0	3	0
K00887	dgkA; undecaprenol kinase [EC:2.7.1.66]	0	0	0	0	0	0	0	0	0	0	0	0	1	0	0	1	1	0	0	1	1	1	1	0	1	1	1	0	0	0	0	0	0	0	1	0	0	0	0	0	0	0	0	0	0	0	0	0
K00891	aroK, aroL; shikimate kinase [EC:2.7.1.71]	1	1	1	1	1	2	1	1	1	1	1	1	1	1	1	1	1	1	1	1	1	0	1	1	1	1	1	2	1	1	1	1	2	0	1	1	1	0	1	1	0	1	1	1	1	1	1	1
K00897	aphA; kanamycin kinase [EC:2.7.1.95]	0	0	0	0	0	0	0	0	0	1	0	0	0	0	0	0	0	0	0	0	0	0	0	0	0	0	0	0	0	0	0	0	0	0	0	0	0	0	0	0	0	0	0	0	0	0	0	0
K00899	mtnK; 5-methylthioribose kinase [EC:2.7.1.100]	1	0	0	0	1	0	0	0	0	0	0	0	0	0	0	1	1	0	0	0	0	0	0	0	0	0	0	1	0	0	0	0	1	0	0	0	0	0	0	0	0	0	0	0	0	0	1	0
K00903	epsB, capB; protein-tyrosine kinase [EC:2.7.10.3]	2	1	1	4	6	0	1	0	0	0	0	0	0	0	0	0	0	0	0	0	0	0	0	0	0	0	0	0	1	0	0	0	1	0	1	0	1	0	0	0	0	0	0	1	0	0	0	1
K00906	aceK; isocitrate dehydrogenase kinase/phosphatase [EC:2.7.11.5 3.1.3.-]	0	0	0	0	0	1	0	0	0	0	0	0	0	0	0	0	0	0	0	0	0	0	0	0	0	0	0	0	0	0	0	0	0	1	0	0	0	0	0	0	0	0	0	0	0	0	0	0
K00912	lpxK; tetraacyldisaccharide 4'-kinase [EC:2.7.1.130]	1	1	1	1	1	1	1	0	0	0	1	1	1	1	1	1	1	1	1	1	1	1	1	1	1	1	1	1	0	1	1	1	1	0	1	1	1	0	1	1	1	1	1	1	1	1	1	1
K00919	ispE; 4-diphosphocytidyl-2-C-methyl-D-erythritol kinase [EC:2.7.1.148]	1	1	1	1	1	1	1	1	1	1	1	1	1	1	1	1	1	1	1	1	0	1	1	1	1	1	1	0	1	1	0	1	1	0	1	1	1	0	0	1	1	1	1	1	1	1	1	1
K00925	ackA; acetate kinase [EC:2.7.2.1]	1	0	2	1	1	0	0	1	1	1	0	0	0	0	0	0	0	0	0	1	0	1	1	1	1	1	0	0	2	1	1	0	0	1	0	1	0	0	0	0	0	1	1	1	1	0	1	1
K00926	arcC; carbamate kinase [EC:2.7.2.2]	0	0	0	0	0	0	0	0	1	1	0	0	0	0	0	0	0	0	0	0	0	0	0	0	0	0	1	0	1	0	0	0	0	0	1	1	0	0	0	0	0	0	0	0	0	0	0	0
K00927	PGK, pgk; phosphoglycerate kinase [EC:2.7.2.3]	1	1	1	0	1	1	1	1	1	1	1	1	1	1	1	1	1	1	1	1	1	1	1	1	0	1	1	1	2	1	1	1	1	1	1	1	1	1	1	1	1	1	1	1	1	0	1	1
K00928	lysC; aspartate kinase [EC:2.7.2.4]	2	2	2	2	2	1	1	1	1	1	1	2	1	1	2	2	2	1	3	2	1	3	4	4	3	3	1	1	1	1	1	1	1	2	1	1	0	1	0	0	1	1	1	1	0	1	1	1
K00930	argB; acetylglutamate kinase [EC:2.7.2.8]	1	1	1	1	1	0	1	1	1	1	1	1	1	1	1	1	1	1	1	1	1	0	1	1	0	0	0	1	1	1	1	1	1	2	1	1	1	1	1	1	1	1	1	1	1	1	1	1
K00931	proB; glutamate 5-kinase [EC:2.7.2.11]	0	0	0	0	0	1	0	0	1	1	0	0	0	0	1	1	1	0	0	0	0	1	1	1	1	0	0	1	1	0	0	0	1	1	1	1	1	0	1	1	1	1	1	1	1	1	1	0
K00936	pdtaS; two-component system, sensor histidine kinase PdtaS [EC:2.7.13.3]	0	0	1	0	0	0	1	1	1	1	1	0	0	0	0	0	1	0	3	2	1	0	0	0	0	0	0	1	2	1	0	0	0	1	0	0	0	0	0	4	1	2	2	1	1	0	0	2
K00937	ppk1; polyphosphate kinase [EC:2.7.4.1]	1	1	1	1	1	1	1	1	1	1	1	1	0	1	1	2	2	1	1	1	0	2	1	1	0	2	0	1	0	1	0	2	1	1	1	0	1	1	1	0	1	1	1	1	1	1	1	1
K00938	E2.7.4.2, mvaK2; phosphomevalonate kinase [EC:2.7.4.2]	0	0	0	0	0	0	0	0	0	0	0	0	0	0	0	0	0	0	0	0	0	0	0	0	0	0	0	1	0	0	0	0	0	1	0	0	0	0	0	0	0	0	0	0	0	0	0	0
K00939	adk, AK; adenylate kinase [EC:2.7.4.3]	2	2	2	1	1	1	1	1	1	1	1	1	2	1	1	1	1	1	1	1	1	1	2	1	1	2	1	1	1	1	0	1	1	1	1	0	1	1	1	1	0	1	1	0	0	1	1	1
K00940	ndk, NME; nucleoside-diphosphate kinase [EC:2.7.4.6]	1	1	1	1	1	1	1	1	1	1	1	1	1	1	1	1	1	1	1	1	1	1	1	1	1	1	1	1	1	1	1	0	1	1	1	1	1	1	1	1	1	1	0	1	1	1	1	1
K00941	thiD; hydroxymethylpyrimidine/phosphomethylpyrimidine kinase [EC:2.7.1.49 2.7.4.7]	0	1	1	1	1	0	1	2	1	1	0	0	0	0	0	1	1	0	0	0	0	0	0	0	0	0	0	1	1	0	0	0	1	1	1	1	0	0	0	0	0	0	0	0	0	0	0	0
K00942	gmk, GUK1; guanylate kinase [EC:2.7.4.8]	1	0	1	1	1	1	1	1	1	1	1	1	1	1	1	1	1	1	1	1	0	1	1	1	1	1	2	1	1	1	1	1	1	0	1	1	1	1	1	1	1	1	1	1	1	1	1	1
K00943	tmk, DTYMK; dTMP kinase [EC:2.7.4.9]	2	1	1	1	2	1	1	1	1	1	0	0	0	0	0	0	0	0	0	0	0	3	1	1	3	1	1	1	1	1	1	1	1	1	1	3	1	1	1	3	1	1	1	1	1	1	1	0
K00945	cmk; CMP/dCMP kinase [EC:2.7.4.25]	2	2	1	1	1	1	1	1	1	1	1	1	2	1	1	1	1	1	1	1	1	1	1	0	1	1	0	2	1	2	2	2	1	1	0	1	1	1	1	1	1	0	1	1	1	1	1	1
K00946	thiL; thiamine-monophosphate kinase [EC:2.7.4.16]	1	1	1	1	1	1	1	1	1	1	1	1	1	1	1	1	1	1	1	1	1	1	1	1	1	1	1	1	1	1	1	1	1	0	1	1	1	1	1	1	1	1	1	1	1	1	1	0
K00947	mosAB; molybdenum storage protein	0	0	0	0	0	0	0	0	0	0	0	0	0	0	0	0	0	0	0	0	0	0	0	0	0	0	0	0	0	0	0	0	0	0	0	0	0	0	0	0	0	0	0	0	0	0	0	0
K00948	PRPS, prsA; ribose-phosphate pyrophosphokinase [EC:2.7.6.1]	1	1	1	1	2	1	2	1	1	1	1	3	1	2	1	5	3	1	1	2	1	1	3	2	1	1	2	0	1	1	1	2	2	2	2	1	1	1	1	1	1	1	0	1	1	1	1	2
K00949	thiN, TPK1, THI80; thiamine pyrophosphokinase [EC:2.7.6.2]	0	0	0	0	0	0	0	0	0	0	0	0	0	0	0	0	0	0	0	0	1	0	1	0	0	0	0	0	0	0	0	0	0	0	0	0	0	0	0	0	0	0	0	0	0	0	0	0
K00950	folK; 2-amino-4-hydroxy-6-hydroxymethyldihydropteridine diphosphokinase [EC:2.7.6.3]	1	0	1	1	0	1	1	1	1	1	1	1	1	1	1	1	1	1	1	1	1	1	1	1	1	1	1	0	2	0	0	0	2	1	1	1	1	1	1	1	1	1	1	1	1	1	1	1
K00951	relA; GTP pyrophosphokinase [EC:2.7.6.5]	0	0	0	0	0	0	0	0	0	0	0	0	0	0	0	0	0	0	0	0	0	1	1	0	1	0	0	0	0	0	0	0	0	0	0	0	0	0	0	0	0	0	0	0	0	0	0	0
K00953	FLAD1; FAD synthetase [EC:2.7.7.2]	0	0	0	1	1	1	0	0	0	0	0	0	0	0	0	0	0	0	0	0	0	0	0	0	0	0	0	1	0	0	0	0	0	1	1	0	0	0	0	0	0	0	0	0	0	0	0	0
K00954	E2.7.7.3A, coaD, kdtB; pantetheine-phosphate adenylyltransferase [EC:2.7.7.3]	1	1	1	1	1	1	1	1	1	1	1	1	1	1	1	1	1	1	1	1	2	1	1	1	1	1	2	1	1	1	1	0	1	2	1	1	1	1	1	1	1	1	1	1	1	1	0	1
K00955	cysNC; bifunctional enzyme CysN/CysC [EC:2.7.7.4 2.7.1.25]	0	0	0	0	0	0	0	1	1	2	0	0	0	0	0	0	0	0	0	0	0	0	0	0	0	0	0	0	0	0	0	0	0	0	0	0	0	0	0	0	0	1	0	1	1	0	0	0
K00956	cysN; sulfate adenylyltransferase subunit 1 [EC:2.7.7.4]	1	1	1	0	0	0	0	1	1	2	1	1	0	1	1	1	1	1	1	1	0	0	0	0	0	0	0	0	0	0	1	0	0	0	0	0	0	0	0	0	0	1	0	1	1	0	0	0
K00957	cysD; sulfate adenylyltransferase subunit 2 [EC:2.7.7.4]	1	1	1	0	0	0	1	1	1	2	1	1	0	1	1	1	1	1	1	1	0	0	2	0	1	0	0	0	0	0	1	0	0	0	0	1	0	0	0	0	0	1	0	1	1	0	0	0
K00958	sat, met3; sulfate adenylyltransferase [EC:2.7.7.4]	0	0	0	1	1	1	0	0	0	0	0	0	0	0	0	0	0	0	0	0	0	0	0	0	0	0	0	1	0	0	0	1	1	1	1	0	1	1	1	0	0	0	1	0	0	2	1	1
K00962	pnp, PNPT1; polyribonucleotide nucleotidyltransferase [EC:2.7.7.8]	1	1	1	1	1	1	1	1	1	1	1	0	1	1	1	1	1	1	1	1	1	1	1	1	1	1	1	1	1	1	1	1	1	1	1	1	1	1	1	1	1	1	1	1	1	0	1	1
K00963	UGP2, galU, galF; UTP--glucose-1-phosphate uridylyltransferase [EC:2.7.7.9]	2	1	2	1	1	1	0	0	1	1	0	0	0	0	0	0	0	0	0	0	0	0	0	0	0	0	0	0	0	0	0	0	0	1	0	1	0	0	0	0	0	0	0	0	0	0	0	0
K00965	galT, GALT; UDPglucose--hexose-1-phosphate uridylyltransferase [EC:2.7.7.12]	1	1	2	1	1	1	1	1	0	0	0	0	0	0	0	0	0	1	0	1	0	0	1	0	0	0	0	0	0	0	0	0	0	0	0	1	0	0	0	0	0	1	1	1	1	4	1	0
K00966	GMPP; mannose-1-phosphate guanylyltransferase [EC:2.7.7.13]	0	0	0	0	0	0	0	1	1	0	0	0	0	0	0	0	0	0	0	0	0	1	0	0	1	0	0	0	0	0	0	0	0	0	0	0	0	0	0	0	0	0	0	0	0	0	0	0
K00969	nadD; nicotinate-nucleotide adenylyltransferase [EC:2.7.7.18]	1	1	1	1	1	2	1	1	1	1	1	1	1	1	1	1	1	1	1	1	0	1	3	1	1	2	2	1	1	1	1	1	1	1	1	1	1	0	1	1	1	1	0	1	1	1	1	1
K00970	pcnB; poly(A) polymerase [EC:2.7.7.19]	0	1	1	0	0	0	1	1	1	1	1	0	1	1	1	1	1	1	1	1	1	0	0	0	0	0	0	1	1	0	0	0	1	0	0	0	0	0	0	0	0	0	0	0	0	0	0	1
K00971	manC, cpsB; mannose-1-phosphate guanylyltransferase [EC:2.7.7.13]	1	1	1	0	1	0	0	0	0	0	1	1	1	1	1	1	1	1	1	1	1	0	0	0	0	0	0	5	2	2	2	2	1	1	1	2	1	1	1	1	1	1	1	1	1	1	1	1
K00972	UAP1; UDP-N-acetylglucosamine/UDP-N-acetylgalactosamine diphosphorylase [EC:2.7.7.23 2.7.7.83]	0	0	0	0	0	0	0	0	0	0	0	0	0	0	0	0	0	0	0	0	0	0	0	0	0	0	0	0	0	0	0	0	1	0	0	0	1	1	1	1	1	1	1	1	1	1	1	1
K00973	rfbA, rmlA, rffH; glucose-1-phosphate thymidylyltransferase [EC:2.7.7.24]	1	1	1	1	1	1	1	1	1	1	2	2	2	2	1	1	1	1	1	1	1	1	1	1	1	1	1	1	0	1	1	1	1	1	1	1	1	1	2	0	0	1	1	1	1	0	1	1
K00974	cca; tRNA nucleotidyltransferase (CCA-adding enzyme) [EC:2.7.7.72 3.1.3.- 3.1.4.-]	1	1	1	1	1	1	1	1	1	1	1	0	1	1	1	1	1	1	1	1	1	1	3	0	1	3	2	1	1	1	1	0	1	1	2	2	1	0	0	1	1	1	1	1	1	1	1	0
K00975	glgC; glucose-1-phosphate adenylyltransferase [EC:2.7.7.27]	1	2	2	1	1	1	2	1	1	1	1	1	1	1	0	0	0	0	0	0	0	0	0	0	0	0	1	1	0	1	1	0	0	1	0	1	0	0	0	0	0	2	2	2	2	2	2	1
K00978	rfbF; glucose-1-phosphate cytidylyltransferase [EC:2.7.7.33]	0	0	0	1	1	1	1	0	1	1	0	1	0	0	0	1	1	0	0	0	0	1	0	1	2	1	0	0	1	1	1	1	1	0	1	1	0	1	1	0	0	1	1	0	0	0	0	0
K00979	kdsB; 3-deoxy-manno-octulosonate cytidylyltransferase (CMP-KDO synthetase) [EC:2.7.7.38]	1	1	1	1	1	1	1	0	0	0	1	1	1	1	1	1	1	1	1	1	1	1	1	1	1	1	1	1	0	1	1	1	1	1	1	1	1	1	1	1	1	1	1	2	1	0	1	1
K00981	E2.7.7.41, CDS1, CDS2, cdsA; phosphatidate cytidylyltransferase [EC:2.7.7.41]	2	1	1	1	2	1	1	1	2	1	1	1	0	1	1	3	3	1	1	1	1	0	1	1	1	3	2	1	1	1	1	1	1	1	1	2	1	1	1	1	1	1	1	2	2	2	2	1
K00982	glnE; [glutamine synthetase] adenylyltransferase / [glutamine synthetase]-adenylyl-L-tyrosine phosphorylase [EC:2.7.7.42 2.7.7.89]	1	1	1	0	0	1	0	1	1	1	0	0	0	0	0	0	0	0	0	0	0	0	0	0	0	0	0	1	1	0	0	0	0	0	0	2	0	0	0	0	0	1	1	1	1	1	1	0
K00986	ltrA; RNA-directed DNA polymerase [EC:2.7.7.49]	4	0	3	3	2	2	0	0	0	0	2	1	1	1	1	3	0	1	0	2	1	2	3	2	1	0	0	0	0	1	0	1	0	4	0	0	0	0	0	2	0	4	4	3	4	0	1	0
K00989	rph; ribonuclease PH [EC:2.7.7.56]	0	1	1	1	1	1	1	1	1	1	0	0	0	0	0	0	0	0	0	0	0	1	1	1	1	1	1	0	1	1	0	1	1	1	1	1	0	0	0	0	0	1	1	1	1	0	1	0
K00990	glnD; [protein-PII] uridylyltransferase [EC:2.7.7.59]	1	1	1	1	1	0	0	1	1	1	0	0	0	0	0	0	0	0	0	0	0	0	0	0	0	0	0	1	1	0	0	0	1	0	1	0	0	0	0	0	0	0	0	0	0	1	1	0
K00991	ispD; 2-C-methyl-D-erythritol 4-phosphate cytidylyltransferase [EC:2.7.7.60]	1	1	1	1	1	1	1	0	1	1	0	1	0	0	1	1	0	0	0	0	0	1	1	1	1	1	1	0	1	1	1	1	1	0	1	1	1	1	1	1	1	1	1	0	1	1	1	1
K00992	murU; N-acetyl-alpha-D-muramate 1-phosphate uridylyltransferase [EC:2.7.7.99]	0	0	1	1	1	1	1	0	0	0	1	1	0	1	0	0	0	0	0	0	0	0	0	1	0	2	0	1	0	0	0	0	0	1	1	1	0	0	0	0	1	1	2	0	0	0	0	0
K00995	pgsA, PGS1; CDP-diacylglycerol---glycerol-3-phosphate 3-phosphatidyltransferase [EC:2.7.8.5]	1	1	1	1	1	1	1	1	1	1	0	0	0	0	0	0	0	0	0	0	0	0	0	0	0	0	0	1	0	1	1	1	1	0	1	1	1	1	0	0	0	1	0	0	0	0	1	0
K00996	rfbP; undecaprenyl-phosphate galactose phosphotransferase [EC:2.7.8.6]	1	0	0	0	0	0	0	0	0	0	0	0	0	0	0	0	0	0	0	0	0	0	0	0	0	0	0	0	0	0	0	0	0	0	0	0	0	0	0	0	0	0	0	0	0	1	0	0
K00997	acpS; holo-[acyl-carrier protein] synthase [EC:2.7.8.7]	2	1	1	1	1	0	0	1	1	1	0	0	0	0	0	1	1	0	0	1	0	1	1	1	1	1	1	1	0	0	0	1	0	0	0	0	1	1	1	1	1	1	1	1	1	1	1	1
K01000	mraY; phospho-N-acetylmuramoyl-pentapeptide-transferase [EC:2.7.8.13]	1	1	1	1	1	1	1	1	1	1	1	1	1	1	1	1	1	1	1	1	1	1	1	1	1	1	1	1	1	1	1	0	1	1	1	1	1	0	1	1	1	0	0	0	0	0	1	1
K01003	bcpA; oxaloacetate decarboxylase [EC:4.1.1.112]	0	0	0	0	0	0	0	0	0	0	0	0	0	0	0	0	0	0	0	0	0	0	0	0	0	0	0	0	0	0	0	0	0	0	0	0	0	0	0	0	0	0	0	0	0	0	0	0
K01004	pcs; phosphatidylcholine synthase [EC:2.7.8.24]	0	0	0	0	1	0	1	0	0	0	0	0	0	0	0	0	0	0	0	0	0	0	0	0	0	1	0	1	0	0	0	0	0	0	1	0	0	0	0	0	0	1	0	0	0	0	0	0
K01005	tagT_U_V; polyisoprenyl-teichoic acid--peptidoglycan teichoic acid transferase [EC:2.7.8.-]	0	0	0	0	0	0	0	3	3	3	0	0	0	0	0	0	0	0	0	0	0	1	3	2	2	2	1	0	0	0	0	0	0	0	0	0	0	0	0	0	0	0	0	0	0	0	0	0
K01006	ppdK; pyruvate, orthophosphate dikinase [EC:2.7.9.1]	2	1	1	1	1	1	1	0	0	0	0	0	1	1	0	0	0	0	1	1	0	1	1	1	2	2	1	1	1	1	1	2	1	1	2	1	1	1	1	1	1	0	1	1	1	1	1	1
K01007	pps, ppsA; pyruvate, water dikinase [EC:2.7.9.2]	0	0	0	0	0	0	0	0	1	1	0	0	1	0	0	2	1	2	0	0	1	1	1	1	0	0	1	1	0	1	1	0	0	0	0	0	0	0	0	0	0	0	0	0	0	0	0	0
K01008	selD, SEPHS; selenide, water dikinase [EC:2.7.9.3]	1	1	1	1	1	1	0	0	0	0	1	1	1	1	1	1	1	1	1	1	0	1	1	0	1	1	0	0	0	0	0	0	0	1	1	0	0	0	0	0	0	1	1	2	1	0	0	1
K01009	E2.7.7.103; L-glutamine-phosphate cytidylyltransferase [EC:2.7.7.103]	0	0	0	0	0	0	0	0	0	0	0	0	0	0	1	1	1	0	1	0	0	0	0	0	0	0	0	2	1	0	0	0	0	0	1	1	0	0	0	0	0	0	0	0	0	0	1	0
K01011	TST, MPST, sseA; thiosulfate/3-mercaptopyruvate sulfurtransferase [EC:2.8.1.1 2.8.1.2]	2	1	0	1	1	0	3	3	3	3	1	0	0	0	1	1	1	0	1	0	0	0	1	1	1	0	0	0	1	4	4	3	1	1	0	1	0	1	0	0	1	2	1	2	2	0	2	0
K01012	bioB; biotin synthase [EC:2.8.1.6]	0	0	0	0	0	1	0	1	1	1	1	1	1	1	1	1	1	1	0	1	0	0	0	0	0	0	1	1	2	1	1	0	1	1	1	1	0	0	0	0	0	0	0	1	1	0	1	1
K01013	TSTD1; thiosulfate:glutathione sulfurtransferase [EC:2.8.1.-]	0	0	0	0	0	0	0	0	0	0	0	0	0	0	0	0	0	0	0	0	0	0	0	0	0	0	0	0	0	0	0	0	0	0	0	0	0	0	0	0	0	0	0	0	0	0	0	0
K01021	TPST; protein-tyrosine sulfotransferase [EC:2.8.2.20]	0	0	0	0	0	0	0	0	0	0	0	0	0	0	0	0	0	0	0	0	0	0	0	0	0	0	0	1	0	0	0	0	2	0	1	0	1	0	0	0	0	0	0	0	0	0	0	0
K01023	assT; arylsulfate sulfotransferase [EC:2.8.2.22]	1	0	2	0	0	0	0	0	0	0	0	0	0	0	0	0	0	0	0	0	0	0	0	0	0	0	0	1	2	0	0	0	2	0	0	0	1	0	0	0	0	0	0	0	0	0	0	1
K01026	pct; propionate CoA-transferase [EC:2.8.3.1]	0	0	1	0	0	0	0	0	0	0	0	0	0	0	0	0	0	0	0	0	0	0	0	0	0	0	0	0	0	0	0	0	1	0	0	0	0	0	0	0	0	0	0	0	0	0	0	0
K01027	OXCT; 3-oxoacid CoA-transferase [EC:2.8.3.5]	0	0	0	0	0	0	0	0	0	0	0	0	0	0	0	0	0	0	0	0	0	0	0	0	0	0	0	1	0	0	0	0	0	0	0	0	0	0	0	0	0	0	0	0	0	0	0	0
K01028	scoA; 3-oxoacid CoA-transferase subunit A [EC:2.8.3.5]	0	0	0	0	0	0	1	0	0	0	0	0	1	1	1	0	0	1	0	0	1	0	0	0	0	0	1	0	0	0	0	0	0	1	0	0	0	0	0	0	0	0	0	0	0	0	0	0
K01029	scoB; 3-oxoacid CoA-transferase subunit B [EC:2.8.3.5]	0	0	0	0	0	0	1	1	0	0	1	2	1	1	1	0	0	1	0	0	1	0	0	0	0	0	1	0	0	0	0	0	0	1	0	0	1	1	1	1	1	0	0	0	0	0	0	0
K01031	pcaI; 3-oxoadipate CoA-transferase, alpha subunit [EC:2.8.3.6]	0	0	0	0	0	0	0	0	1	0	0	0	0	0	0	0	0	0	0	0	0	0	0	0	0	0	0	0	0	0	0	0	0	0	0	0	0	0	0	0	0	0	0	0	0	0	0	0
K01032	pcaJ; 3-oxoadipate CoA-transferase, beta subunit [EC:2.8.3.6]	0	0	0	0	0	0	0	0	1	0	0	0	0	0	0	0	0	0	0	0	0	0	0	0	0	0	0	0	0	0	0	0	0	0	0	0	0	0	0	0	0	0	0	0	0	0	0	0
K01034	atoD; acetate CoA/acetoacetate CoA-transferase alpha subunit [EC:2.8.3.8 2.8.3.9]	0	0	0	0	0	0	0	0	0	0	0	0	0	0	0	1	1	0	0	0	0	0	0	0	0	0	0	0	0	0	0	0	0	1	0	0	0	0	0	0	0	0	0	0	0	0	0	0
K01035	atoA; acetate CoA/acetoacetate CoA-transferase beta subunit [EC:2.8.3.8 2.8.3.9]	0	0	0	0	0	0	0	0	0	0	0	0	0	0	0	0	0	0	0	0	0	0	0	0	0	0	0	0	0	0	0	0	0	0	0	0	0	0	0	0	0	0	0	0	0	0	0	0
K01039	gctA; glutaconate CoA-transferase, subunit A [EC:2.8.3.12]	0	0	0	0	0	0	0	1	1	1	0	0	0	0	0	0	0	0	0	0	0	0	0	0	0	1	0	0	0	0	0	1	0	0	1	0	0	0	0	0	0	1	1	1	1	0	0	0
K01040	gctB; glutaconate CoA-transferase, subunit B [EC:2.8.3.12]	0	0	0	0	0	0	0	1	1	1	0	0	0	0	0	0	0	0	0	0	0	0	0	0	0	1	0	0	0	0	0	1	0	0	1	0	0	0	0	0	0	1	1	1	1	0	0	0
K01042	selA; L-seryl-tRNA(Ser) seleniumtransferase [EC:2.9.1.1]	1	1	1	1	1	1	1	0	0	0	0	0	0	0	0	0	0	0	0	0	0	0	1	1	1	1	0	0	0	0	0	1	0	1	1	0	0	0	0	0	0	1	1	1	1	1	1	0
K01045	PON; arylesterase / paraoxonase [EC:3.1.1.2 3.1.8.1]	0	0	0	0	0	0	0	0	0	0	0	0	0	0	1	0	0	0	0	0	0	0	0	0	0	0	0	0	0	0	0	0	0	1	0	0	0	0	0	0	0	0	0	0	0	0	0	0
K01046	lip, TGL2; triacylglycerol lipase [EC:3.1.1.3]	2	1	2	3	2	3	0	1	0	2	0	0	0	0	0	1	0	0	0	0	0	1	0	1	2	3	1	4	0	1	1	1	3	3	0	1	2	5	3	3	0	3	1	1	2	3	5	0
K01047	PLA2G, SPLA2; secretory phospholipase A2 [EC:3.1.1.4]	0	0	0	0	0	0	0	0	0	0	0	0	0	0	0	0	0	0	0	0	0	0	0	0	0	0	0	0	0	0	0	0	0	0	0	0	0	0	0	0	0	0	0	0	0	0	0	0
K01048	pldB; lysophospholipase [EC:3.1.1.5]	0	0	0	0	0	0	0	0	0	0	0	0	0	0	0	0	0	0	0	0	0	0	0	0	0	0	0	0	0	0	0	0	0	1	0	0	0	0	0	0	0	0	0	0	0	0	0	0
K01051	E3.1.1.11; pectinesterase [EC:3.1.1.11]	0	0	1	0	0	0	0	0	0	0	0	0	1	2	2	0	0	2	0	2	0	0	0	0	0	0	0	0	0	0	0	0	0	0	0	0	0	0	0	0	0	0	0	0	0	2	0	0
K01052	LIPA; lysosomal acid lipase/cholesteryl ester hydrolase [EC:3.1.1.13]	0	0	0	0	0	0	0	0	0	0	0	0	0	0	0	0	0	0	0	0	0	0	0	0	0	0	0	0	0	0	0	0	0	0	0	0	0	0	0	0	0	0	0	0	0	0	0	0
K01053	gnl, RGN; gluconolactonase [EC:3.1.1.17]	6	7	12	4	5	1	2	0	0	0	0	0	2	1	2	4	4	1	1	4	0	0	0	0	0	0	0	3	2	0	0	0	2	0	2	0	1	0	0	1	0	5	5	5	5	4	9	0
K01054	MGLL; acylglycerol lipase [EC:3.1.1.23]	0	0	0	1	1	1	1	2	2	1	0	0	0	0	1	0	0	0	0	0	0	6	8	7	4	4	1	1	0	0	0	0	1	2	1	0	0	0	0	0	0	1	1	1	1	1	1	1
K01055	pcaD; 3-oxoadipate enol-lactonase [EC:3.1.1.24]	1	0	1	2	1	3	1	4	9	5	0	0	0	0	1	2	2	1	0	1	1	1	1	1	0	0	1	8	4	1	1	0	3	1	3	1	0	0	0	0	0	1	2	2	1	1	1	0
K01056	PTH1, PTRH1, pth, spoVC; peptidyl-tRNA hydrolase, PTH1 family [EC:3.1.1.29]	1	1	1	1	1	1	1	1	1	1	1	1	1	1	1	1	1	1	1	1	1	1	2	1	1	1	1	0	1	1	1	1	1	1	1	1	1	1	1	1	1	1	1	1	1	1	1	1
K01057	PGLS, pgl, devB; 6-phosphogluconolactonase [EC:3.1.1.31]	1	1	1	1	1	1	1	1	1	1	0	0	0	0	1	1	1	0	0	1	0	1	1	1	1	1	0	1	1	0	0	1	1	1	1	1	2	0	0	1	1	0	0	0	0	0	1	2
K01058	pldA; phospholipase A1/A2 [EC:3.1.1.32 3.1.1.4]	0	0	0	0	0	0	0	0	0	0	0	0	0	0	0	0	0	0	0	0	0	0	0	0	0	0	0	0	0	0	0	0	0	0	0	0	0	0	0	0	0	0	0	0	0	0	0	0
K01060	cah; cephalosporin-C deacetylase [EC:3.1.1.41]	1	1	2	0	1	0	0	0	0	0	0	0	0	0	0	2	1	0	0	0	0	0	0	0	0	0	0	0	0	0	0	0	0	0	0	0	0	1	1	1	0	0	0	0	0	1	0	0
K01061	E3.1.1.45; carboxymethylenebutenolidase [EC:3.1.1.45]	7	3	3	6	5	3	3	4	3	4	2	2	0	2	2	1	1	1	2	2	0	4	3	1	2	2	1	5	1	3	2	3	2	0	5	2	0	1	0	0	0	2	2	2	2	1	1	2
K01062	PLA2G7, PAFAH; platelet-activating factor acetylhydrolase [EC:3.1.1.47]	0	0	0	1	0	0	0	0	0	0	0	0	0	0	0	0	0	0	0	0	0	0	0	0	0	1	0	0	0	0	0	1	2	0	0	0	0	0	0	0	0	0	0	0	0	0	0	0
K01066	aes; acetyl esterase [EC:3.1.1.-]	0	0	1	0	1	0	0	10	8	8	0	0	0	0	0	0	0	1	0	0	0	1	1	0	0	1	0	3	0	0	0	0	1	3	6	0	0	0	0	0	0	0	0	0	0	1	0	0
K01068	ACOT1_2_4; acyl-coenzyme A thioesterase 1/2/4 [EC:3.1.2.2]	0	0	0	0	0	0	0	0	0	0	1	1	0	0	0	0	0	0	1	0	0	0	0	0	0	0	0	0	0	0	0	0	0	1	0	0	0	0	0	0	0	0	0	0	0	0	0	0
K01069	gloB, gloC, HAGH; hydroxyacylglutathione hydrolase [EC:3.1.2.6]	3	1	2	0	0	3	2	5	7	7	3	3	3	4	2	4	4	5	2	3	4	2	5	4	2	1	2	4	2	2	2	2	4	2	3	2	2	1	2	2	1	3	2	1	2	2	2	2
K01070	frmB, ESD, fghA; S-formylglutathione hydrolase [EC:3.1.2.12]	0	0	0	0	0	0	0	0	0	0	0	0	0	0	0	0	0	0	0	0	0	0	0	0	0	0	0	0	0	0	0	0	0	0	0	0	0	0	0	0	0	0	0	0	0	0	0	0
K01071	MCH; medium-chain acyl-[acyl-carrier-protein] hydrolase [EC:3.1.2.21]	0	0	0	0	0	2	0	0	1	0	0	0	0	0	0	0	0	1	0	0	0	0	0	0	0	0	0	0	0	0	0	0	0	0	0	0	0	0	0	0	0	0	0	0	0	1	0	0
K01075	E3.1.2.23; 4-hydroxybenzoyl-CoA thioesterase [EC:3.1.2.23]	0	0	0	0	0	0	0	0	0	0	0	0	0	0	0	0	0	0	0	0	0	0	0	0	0	0	0	0	0	0	0	0	0	0	0	0	0	0	0	0	0	0	0	0	0	0	0	1
K01076	ABHD17; abhydrolase domain-containing protein 17 [EC:3.1.2.22]	0	0	0	1	0	0	0	0	0	0	0	0	0	0	0	0	0	0	0	0	0	0	0	0	0	0	0	0	0	0	0	0	0	0	0	0	0	0	0	0	0	0	0	0	0	0	0	0
K01077	E3.1.3.1, phoA, phoB; alkaline phosphatase [EC:3.1.3.1]	0	1	1	0	0	0	2	1	0	0	0	0	1	1	0	0	0	0	0	1	0	0	0	0	0	0	0	1	1	0	0	0	0	0	1	0	2	1	1	2	0	0	0	0	0	0	1	1
K01079	serB, PSPH; phosphoserine phosphatase [EC:3.1.3.3]	2	0	0	0	1	0	0	1	1	1	1	1	0	0	0	0	0	0	0	0	0	0	0	0	0	0	0	0	0	1	1	1	1	0	1	0	0	0	0	0	0	0	0	0	0	0	0	1
K01081	E3.1.3.5; 5'-nucleotidase [EC:3.1.3.5]	0	0	0	0	1	0	0	0	0	0	0	0	0	0	0	0	0	0	0	0	0	0	0	0	0	0	0	0	0	0	0	0	0	0	0	0	0	0	0	0	0	0	0	0	0	0	0	0
K01082	cysQ, MET22, BPNT1; 3'(2'), 5'-bisphosphate nucleotidase [EC:3.1.3.7]	0	0	0	1	1	1	1	2	2	2	0	0	0	0	1	1	1	0	1	1	0	0	1	0	2	1	0	1	1	0	0	0	1	0	1	0	1	1	1	1	1	1	1	1	1	1	0	0
K01083	E3.1.3.8; 3-phytase [EC:3.1.3.8]	1	0	1	1	1	0	0	0	0	0	0	0	0	1	0	1	1	1	0	1	0	0	0	0	0	0	0	0	0	0	1	0	1	0	0	0	0	0	0	0	0	0	0	0	0	1	1	0
K01086	fbp-SEBP; fructose-1,6-bisphosphatase I / sedoheptulose-1,7-bisphosphatase [EC:3.1.3.11 3.1.3.37]	0	0	0	0	0	0	0	0	0	0	0	0	0	0	0	0	0	0	0	0	0	0	0	0	0	0	0	0	0	0	0	0	0	0	0	0	0	0	0	0	0	0	0	0	0	0	0	0
K01087	otsB; trehalose 6-phosphate phosphatase [EC:3.1.3.12]	1	0	0	0	0	0	2	1	2	2	0	0	0	0	0	0	0	1	0	0	0	0	0	1	1	0	1	1	0	0	0	0	0	0	0	1	1	1	0	1	1	0	1	0	0	0	0	0
K01089	hisB; imidazoleglycerol-phosphate dehydratase / histidinol-phosphatase [EC:4.2.1.19 3.1.3.15]	0	0	0	0	0	0	0	0	0	0	1	1	0	1	1	1	1	1	1	1	0	0	0	0	0	0	0	0	0	0	0	0	0	0	0	0	0	0	0	0	0	0	0	0	0	0	0	0
K01091	gph; phosphoglycolate phosphatase [EC:3.1.3.18]	3	3	4	4	5	1	3	2	2	3	0	0	0	0	0	0	1	0	1	0	0	3	3	3	3	4	1	5	2	3	3	1	1	3	0	2	2	2	2	1	1	4	4	3	3	3	1	1
K01092	E3.1.3.25, IMPA, suhB; myo-inositol-1(or 4)-monophosphatase [EC:3.1.3.25]	1	3	2	2	2	1	1	3	2	2	1	1	1	1	1	1	1	1	1	1	1	2	2	2	2	2	1	2	3	1	1	1	2	1	1	1	0	0	0	0	0	1	1	2	2	0	1	1
K01093	appA; 4-phytase / acid phosphatase [EC:3.1.3.26 3.1.3.2]	0	0	0	0	0	0	0	0	0	0	0	0	0	0	0	0	0	0	0	0	0	0	0	0	0	0	0	0	0	0	0	0	0	0	0	0	0	0	0	0	0	0	0	0	0	0	0	0
K01095	pgpA; phosphatidylglycerophosphatase A [EC:3.1.3.27]	1	1	1	1	1	1	1	0	0	0	1	1	0	0	0	0	0	0	1	0	0	0	0	0	0	0	0	1	1	0	0	0	0	0	0	0	1	1	1	1	1	0	0	0	0	0	0	1
K01096	pgpB; phosphatidylglycerophosphatase B [EC:3.1.3.27 3.6.1.75 3.1.3.4 3.6.1.27]	0	0	0	0	0	0	0	0	0	0	0	0	0	0	0	1	1	0	0	0	0	0	0	0	0	0	0	0	0	0	0	0	0	0	0	0	0	0	0	0	0	0	0	0	0	0	0	0
K01101	E3.1.3.41; 4-nitrophenyl phosphatase [EC:3.1.3.41]	0	0	1	0	0	1	0	0	0	0	0	0	0	0	0	0	0	0	0	0	0	0	0	0	0	0	0	0	0	0	0	0	1	0	0	0	0	0	0	0	0	1	1	1	1	1	0	0
K01104	E3.1.3.48; protein-tyrosine phosphatase [EC:3.1.3.48]	0	1	0	0	1	0	0	1	1	2	1	1	1	1	1	1	1	1	1	1	0	0	1	0	1	0	0	1	0	1	2	1	1	0	1	0	2	2	2	2	1	1	1	0	0	1	1	1
K01113	phoD; alkaline phosphatase D [EC:3.1.3.1]	2	7	8	1	5	0	3	2	1	2	0	0	2	1	1	0	0	2	2	0	1	1	0	0	0	0	0	2	0	2	1	1	0	4	1	1	0	2	1	0	1	2	2	2	2	0	3	0
K01114	plc; phospholipase C [EC:3.1.4.3]	1	0	0	0	0	0	0	0	0	0	0	0	0	1	0	1	1	0	0	0	0	0	0	1	0	0	0	2	0	0	0	0	1	0	0	0	0	0	0	0	0	0	0	0	0	1	0	0
K01115	PLD1_2; phospholipase D1/2 [EC:3.1.4.4]	0	0	0	0	0	0	0	1	3	2	0	0	0	0	0	0	0	0	0	0	0	0	0	0	0	0	0	1	0	0	0	0	0	0	0	0	0	0	0	0	0	0	0	0	0	0	0	0
K01118	acpD, azoR; FMN-dependent NADH-azoreductase [EC:1.7.1.17]	1	1	0	0	0	0	0	1	1	1	0	0	0	0	0	0	0	0	0	1	0	1	1	0	1	0	0	1	0	0	0	0	0	0	0	0	0	0	0	0	0	0	0	0	0	0	0	0
K01119	cpdB; 2',3'-cyclic-nucleotide 2'-phosphodiesterase / 3'-nucleotidase [EC:3.1.4.16 3.1.3.6]	1	1	1	0	0	0	0	0	0	0	0	0	0	0	0	0	0	0	0	0	0	0	0	0	0	0	0	0	0	1	1	1	0	0	0	0	0	0	0	0	0	0	0	0	0	0	0	0
K01121	CNP; 2',3'-cyclic-nucleotide 3'-phosphodiesterase [EC:3.1.4.37]	0	0	0	0	0	0	0	0	0	0	0	0	0	0	0	0	0	0	0	0	0	0	0	0	0	0	0	0	0	0	0	0	0	0	0	0	0	0	0	0	0	0	0	0	1	0	0	0
K01126	E3.1.4.46, glpQ, ugpQ; glycerophosphoryl diester phosphodiesterase [EC:3.1.4.46]	4	2	2	3	2	1	2	1	1	2	1	1	1	1	2	4	4	1	1	1	0	2	2	2	2	2	1	3	2	3	3	3	5	3	3	1	1	4	0	0	0	1	2	3	3	2	3	0
K01128	SMPDL3; sphingomyelin phosphodiesterase acid-like 3 [EC:3.1.4.-]	0	0	0	0	0	0	0	0	0	0	0	0	0	0	0	0	0	0	0	0	0	0	0	0	0	0	0	0	0	0	0	0	0	0	0	0	0	0	0	0	0	0	0	0	0	0	0	0
K01129	dgt; dGTPase [EC:3.1.5.1]	2	1	1	0	0	0	1	2	1	1	0	0	0	0	1	1	1	1	1	1	1	0	0	0	0	0	1	1	1	0	0	0	1	0	1	1	0	0	0	0	0	1	1	1	1	0	1	1
K01130	E3.1.6.1; arylsulfatase [EC:3.1.6.1]	0	1	4	0	0	0	0	0	0	0	0	0	0	0	0	0	0	0	0	0	0	0	0	0	0	0	0	0	0	0	0	0	0	0	0	0	0	0	0	0	0	0	0	0	0	0	0	0
K01133	betC; choline-sulfatase [EC:3.1.6.6]	1	4	11	1	2	0	0	0	0	0	0	0	0	0	0	0	0	0	0	0	0	0	0	0	0	0	0	4	0	0	0	1	0	0	0	0	0	0	0	0	0	2	3	3	1	0	9	6
K01134	ARSA; arylsulfatase A [EC:3.1.6.8]	4	4	11	3	5	0	0	0	0	0	0	0	0	0	0	2	1	0	0	0	0	0	0	0	0	0	0	2	0	0	0	0	1	0	0	0	0	0	0	0	0	9	5	3	6	0	9	2
K01135	ARSB; arylsulfatase B [EC:3.1.6.12]	4	5	16	2	4	0	0	0	0	0	0	0	0	0	0	0	0	0	1	1	0	0	0	0	0	0	0	1	0	0	0	0	3	0	2	0	0	1	0	0	0	5	4	7	6	1	14	1
K01136	IDS; iduronate 2-sulfatase [EC:3.1.6.13]	3	1	14	1	6	0	0	0	0	0	0	0	0	0	0	0	0	0	0	0	0	0	0	0	0	0	0	2	0	0	0	0	0	0	0	0	0	0	0	0	0	5	5	3	3	0	12	1
K01137	GNS; N-acetylglucosamine-6-sulfatase [EC:3.1.6.14]	0	0	0	0	1	0	0	0	0	0	0	0	0	0	0	0	0	0	0	0	0	0	0	0	0	0	0	1	0	0	0	0	0	0	0	0	0	0	0	0	0	0	0	0	0	0	0	0
K01138	K01138; uncharacterized sulfatase [EC:3.1.6.-]	0	0	0	0	0	0	0	0	0	0	0	0	0	0	0	0	0	0	0	0	0	0	0	0	0	0	0	0	0	0	0	0	0	0	0	0	0	0	0	0	0	0	0	0	0	0	0	0
K01139	spoT; GTP diphosphokinase / guanosine-3',5'-bis(diphosphate) 3'-diphosphatase [EC:2.7.6.5 3.1.7.2]	1	1	1	1	1	1	1	1	1	1	1	1	1	1	1	1	1	1	1	1	1	1	1	1	1	1	1	1	1	1	1	0	1	1	1	1	0	0	0	0	0	0	0	0	0	0	0	0
K01141	sbcB, exoI; exodeoxyribonuclease I [EC:3.1.11.1]	0	0	0	0	0	0	0	0	0	0	0	0	0	0	0	0	0	0	0	0	0	0	0	0	0	0	0	0	0	0	0	0	0	0	0	0	0	0	0	0	0	0	0	0	0	0	0	0
K01142	E3.1.11.2, xthA; exodeoxyribonuclease III [EC:3.1.11.2]	0	1	1	2	2	1	1	2	1	2	1	1	1	1	1	1	1	2	1	1	1	2	3	1	2	2	1	2	0	1	1	0	1	2	2	1	0	0	0	0	0	1	0	1	1	0	0	1
K01144	Unknown	0	0	0	0	0	0	0	0	0	0	0	1	0	0	0	0	0	0	0	0	0	0	0	0	1	0	0	0	0	0	0	0	0	0	0	0	0	0	0	0	0	0	0	0	0	0	0	0
K01146	xni; protein Xni	0	0	0	0	0	0	0	0	0	0	0	0	0	0	0	0	0	0	0	0	0	0	0	0	0	0	0	0	0	0	0	0	0	0	0	0	0	0	0	0	0	0	0	0	0	0	0	0
K01147	rnb; exoribonuclease II [EC:3.1.13.1]	0	0	0	0	0	0	0	0	0	0	0	0	0	0	0	0	0	0	0	0	0	0	0	0	0	1	0	0	1	0	0	0	0	0	0	0	0	0	0	0	0	0	0	0	0	0	0	0
K01150	endA; deoxyribonuclease I [EC:3.1.21.1]	1	0	0	0	0	0	0	0	0	0	0	0	0	1	0	0	0	0	0	0	1	0	0	0	0	0	0	0	0	1	1	0	0	0	0	0	0	0	0	0	0	0	0	0	0	0	0	0
K01151	nfo; deoxyribonuclease IV [EC:3.1.21.2]	1	0	1	0	0	0	0	1	1	1	0	0	0	0	0	0	0	0	0	0	0	0	1	1	1	1	0	0	1	1	1	1	0	0	0	0	1	1	1	1	1	0	0	1	1	1	1	0
K01153	hsdR; type I restriction enzyme, R subunit [EC:3.1.21.3]	0	0	1	3	1	4	0	0	1	1	1	3	0	0	2	1	1	1	3	4	0	0	0	0	0	0	0	0	0	3	2	1	0	3	2	1	2	1	1	4	2	3	1	0	0	0	1	1
K01154	hsdS; type I restriction enzyme, S subunit [EC:3.1.21.3]	0	0	2	4	1	5	0	0	1	2	2	6	0	0	2	1	0	2	3	3	0	0	0	0	0	0	0	0	0	3	2	1	0	4	3	1	2	1	1	4	2	3	2	0	0	0	1	1
K01155	E3.1.21.4; type II restriction enzyme [EC:3.1.21.4]	0	0	0	1	0	0	0	0	0	1	0	2	0	1	0	2	1	0	0	0	0	0	0	0	0	0	0	0	0	2	1	1	0	0	0	0	1	0	0	1	0	1	0	0	1	0	1	0
K01156	res; type III restriction enzyme [EC:3.1.21.5]	0	0	0	1	1	0	0	0	0	1	0	0	0	1	0	1	2	0	0	0	0	0	0	0	0	0	0	1	0	1	0	2	1	0	0	2	0	0	0	1	0	0	0	1	0	0	0	1
K01159	ruvC; crossover junction endodeoxyribonuclease RuvC [EC:3.1.21.10]	1	1	1	0	1	0	1	1	1	2	1	1	0	1	1	1	1	1	1	1	1	1	1	1	0	1	1	1	1	1	1	0	1	1	1	0	1	1	1	1	1	1	1	1	1	1	1	1
K01160	rusA; crossover junction endodeoxyribonuclease RusA [EC:3.1.21.10]	0	0	0	0	0	0	0	0	0	1	0	0	0	0	0	0	0	0	0	0	0	0	1	0	0	1	0	0	0	1	0	0	1	0	0	1	1	2	1	4	4	0	1	2	1	0	0	0
K01163	K01163; uncharacterized protein	0	0	0	0	0	0	0	0	0	0	0	0	0	0	0	0	0	1	0	0	0	0	0	0	0	0	0	0	0	0	0	0	0	0	0	1	0	0	0	0	0	0	0	0	0	0	0	0
K01166	RNASET2; ribonuclease T2 [EC:4.6.1.19]	1	1	0	0	0	0	0	0	0	0	0	0	0	0	0	0	0	0	0	0	0	0	0	0	0	0	0	0	0	0	0	0	0	0	0	0	0	0	0	0	0	0	0	0	0	0	0	0
K01167	rnaSA; ribonuclease T1 [EC:4.6.1.24]	0	0	0	0	0	0	0	1	0	0	0	0	0	0	0	0	0	0	0	0	0	0	0	0	0	0	0	0	0	0	0	0	0	1	0	0	0	0	0	0	0	0	0	1	0	0	0	0
K01173	ENDOG; endonuclease G, mitochondrial	0	0	12	3	1	1	0	0	0	0	0	0	0	0	1	0	0	1	0	0	1	1	0	0	0	0	0	0	0	0	0	1	1	1	0	1	0	0	0	0	0	2	2	0	0	0	2	0
K01174	nuc; micrococcal nuclease [EC:3.1.31.1]	0	1	0	1	0	4	1	0	0	1	0	0	0	0	0	2	2	1	1	2	1	3	1	2	1	1	3	1	2	0	0	1	0	3	0	2	0	0	0	0	0	0	0	0	0	1	2	1
K01175	ybfF; esterase [EC:3.1.-.-]	0	0	0	0	0	1	0	0	0	0	0	0	0	0	1	1	1	1	1	1	1	0	0	0	0	0	0	0	0	0	0	0	0	0	0	0	0	0	0	0	0	0	0	0	0	0	0	0
K01176	AMY, amyA, malS; alpha-amylase [EC:3.2.1.1]	0	0	0	0	0	2	0	0	0	0	0	0	0	1	6	3	2	3	1	3	0	0	1	0	0	0	0	1	0	0	0	0	0	3	0	0	0	1	1	0	1	0	0	1	1	0	0	0
K01177	E3.2.1.2; beta-amylase [EC:3.2.1.2]	0	0	0	0	0	0	0	0	0	0	0	0	0	0	0	0	0	0	0	0	0	2	2	1	0	1	0	0	0	0	0	0	0	0	0	0	0	0	0	0	0	0	0	0	0	0	0	0
K01178	SGA1; glucoamylase [EC:3.2.1.3]	0	0	0	0	0	0	0	0	0	0	0	0	0	0	0	0	0	0	0	0	0	0	0	1	0	1	0	0	0	0	0	0	0	0	0	0	2	1	1	0	1	0	0	0	0	0	0	0
K01179	E3.2.1.4; endoglucanase [EC:3.2.1.4]	0	1	1	1	0	0	0	0	0	0	1	1	0	0	2	2	2	0	1	4	0	0	0	0	0	0	0	0	0	0	0	0	0	0	0	0	0	1	0	0	0	0	1	0	0	1	1	0
K01180	E3.2.1.6; endo-1,3(4)-beta-glucanase [EC:3.2.1.6]	0	0	0	0	0	0	0	0	0	0	0	0	0	0	0	0	0	0	0	1	0	0	0	0	0	0	0	0	0	0	0	0	0	1	0	0	0	0	0	0	0	0	0	0	0	0	0	0
K01181	E3.2.1.8, xynA; endo-1,4-beta-xylanase [EC:3.2.1.8]	1	0	0	2	1	0	0	0	0	0	0	0	1	1	2	0	0	1	0	2	0	0	0	0	0	0	0	1	0	0	0	0	0	0	0	0	0	1	0	0	0	0	0	0	0	4	0	0
K01182	IMA, malL; oligo-1,6-glucosidase [EC:3.2.1.10]	0	0	0	0	0	0	0	1	1	0	0	0	0	0	1	0	0	0	0	0	0	0	0	0	0	0	0	0	0	0	0	0	0	0	0	0	0	0	0	0	0	0	0	0	0	0	0	0
K01183	E3.2.1.14; chitinase [EC:3.2.1.14]	0	0	0	0	0	0	0	0	0	0	0	0	0	0	1	3	3	0	0	1	0	0	0	0	0	0	0	0	0	0	0	0	0	0	0	0	0	0	0	0	0	0	0	0	0	1	0	0
K01185	E3.2.1.17; lysozyme [EC:3.2.1.17]	0	0	0	0	0	0	0	0	0	0	0	0	0	0	0	0	0	0	0	0	0	0	1	0	0	1	0	0	0	0	0	0	0	0	0	0	0	0	0	0	0	0	0	0	2	0	0	0
K01186	NEU1; sialidase-1 [EC:3.2.1.18]	1	2	4	0	0	0	0	0	0	0	0	1	0	0	0	0	0	0	0	0	0	0	0	0	0	0	0	0	0	0	0	0	0	0	0	0	0	0	0	0	0	1	0	1	1	0	5	0
K01187	malZ; alpha-glucosidase [EC:3.2.1.20]	0	0	0	0	0	0	0	1	1	1	0	0	0	0	1	1	1	1	1	1	1	2	1	1	1	0	0	1	0	0	0	0	0	0	0	0	2	2	1	0	2	0	0	0	0	0	0	0
K01190	lacZ; beta-galactosidase [EC:3.2.1.23]	0	0	1	1	0	0	0	0	0	0	0	1	3	1	2	0	1	1	0	5	0	0	0	0	0	0	0	0	0	0	0	0	0	0	0	0	0	1	0	0	0	0	0	0	0	3	0	0
K01191	MAN2C1; alpha-mannosidase [EC:3.2.1.24]	0	0	0	0	0	0	0	1	1	1	0	0	0	0	0	0	0	0	0	0	0	0	0	0	0	0	0	0	0	0	0	0	0	0	0	0	1	0	0	0	0	0	0	0	0	0	0	0
K01192	E3.2.1.25, MANBA, manB; beta-mannosidase [EC:3.2.1.25]	1	0	1	0	1	0	0	0	0	0	0	0	0	0	1	0	0	1	0	0	0	0	0	0	0	0	0	0	0	0	0	0	0	0	0	0	1	0	0	0	0	0	0	0	0	0	0	0
K01193	INV, sacA; beta-fructofuranosidase [EC:3.2.1.26]	0	0	1	1	0	0	0	0	0	0	0	0	0	0	0	0	0	0	0	0	0	0	0	0	0	0	0	0	0	0	0	0	0	0	0	0	0	0	0	0	0	0	0	0	0	0	0	0
K01194	TREH, treA, treF; alpha,alpha-trehalase [EC:3.2.1.28]	0	0	0	0	0	0	0	0	0	0	1	1	1	1	1	0	0	0	1	1	0	0	0	0	0	0	0	0	0	0	0	1	0	0	0	0	0	0	0	0	0	1	0	0	0	0	0	0
K01195	uidA, GUSB; beta-glucuronidase [EC:3.2.1.31]	0	0	0	0	0	0	0	0	0	0	0	0	1	0	2	0	0	0	0	1	0	0	0	0	0	0	0	0	0	0	0	0	0	0	0	0	0	0	0	0	0	0	0	0	0	0	0	0
K01197	hya; hyaluronoglucosaminidase [EC:3.2.1.35]	0	0	0	0	0	0	0	0	0	0	0	0	0	0	0	0	0	0	0	0	0	0	0	0	0	0	0	0	0	0	0	0	0	0	0	0	2	0	0	2	2	0	0	0	0	0	0	0
K01198	xynB; xylan 1,4-beta-xylosidase [EC:3.2.1.37]	1	1	0	1	1	0	0	0	0	0	0	0	6	4	3	1	1	3	0	6	0	1	1	0	0	0	0	0	0	0	0	0	0	0	0	0	0	2	0	0	0	0	0	0	0	2	0	0
K01200	pulA; pullulanase [EC:3.2.1.41]	0	0	0	1	1	3	0	0	0	0	1	1	0	1	1	0	0	0	0	0	0	0	0	0	0	0	0	0	0	0	0	1	0	1	0	0	0	0	0	1	0	0	0	0	0	0	1	0
K01201	GBA, srfJ; glucosylceramidase [EC:3.2.1.45]	0	0	0	0	0	0	0	0	0	0	0	0	2	2	0	1	1	3	1	2	0	2	0	0	0	0	0	0	0	0	0	1	0	0	0	0	0	0	0	0	0	0	0	0	0	1	0	0
K01205	NAGLU; alpha-N-acetylglucosaminidase [EC:3.2.1.50]	0	0	0	0	0	0	0	0	0	0	0	0	0	0	0	0	0	0	0	1	0	0	0	0	0	0	0	0	0	0	0	0	0	0	0	0	0	0	0	0	0	0	0	0	0	0	0	0
K01206	FUCA; alpha-L-fucosidase [EC:3.2.1.51]	1	1	7	3	4	0	0	0	0	0	2	1	4	4	1	3	2	2	0	7	0	0	0	0	0	0	0	3	0	0	1	1	0	0	0	0	4	1	0	0	0	0	0	0	0	4	0	1
K01207	nagZ; beta-N-acetylhexosaminidase [EC:3.2.1.52]	1	1	1	1	1	1	2	1	2	1	1	1	2	2	1	2	2	1	2	2	1	1	1	1	1	1	1	2	1	2	2	3	1	3	0	1	0	0	0	0	0	0	0	0	0	1	0	0
K01208	cd, ma, nplT; cyclomaltodextrinase / maltogenic alpha-amylase / neopullulanase [EC:3.2.1.54 3.2.1.133 3.2.1.135]	0	0	0	0	0	0	0	1	1	1	0	0	0	0	0	0	0	1	0	0	0	0	0	0	0	0	0	0	0	0	0	0	0	0	0	0	1	1	1	0	0	0	0	0	0	1	0	0
K01209	abfA; alpha-L-arabinofuranosidase [EC:3.2.1.55]	7	1	4	3	4	0	0	0	0	0	1	0	2	2	4	2	2	1	0	5	0	0	0	0	0	0	0	1	0	0	0	0	1	0	0	0	0	1	0	0	0	0	0	0	0	7	0	0
K01214	ISA, treX; isoamylase [EC:3.2.1.68]	0	0	1	1	0	0	0	2	2	2	0	0	0	0	0	0	0	0	0	0	0	3	3	2	1	1	2	2	1	0	0	0	0	1	0	0	0	0	0	0	0	2	1	1	3	0	3	0
K01218	gmuG; mannan endo-1,4-beta-mannosidase [EC:3.2.1.78]	0	0	0	0	0	0	0	1	0	0	0	0	1	1	2	2	1	0	0	4	0	0	0	0	0	0	0	0	0	0	0	0	0	2	0	0	0	0	0	0	0	0	0	0	0	1	0	0
K01222	E3.2.1.86A, celF; 6-phospho-beta-glucosidase [EC:3.2.1.86]	0	0	0	1	0	0	1	0	0	0	0	0	0	0	0	0	0	0	0	0	0	0	0	0	0	0	0	0	0	0	0	0	2	0	0	0	0	0	0	0	0	0	0	0	0	0	0	0
K01224	E3.2.1.89; arabinogalactan endo-1,4-beta-galactosidase [EC:3.2.1.89]	0	0	0	0	0	0	0	0	0	0	0	0	2	2	2	0	0	2	0	1	1	0	0	0	0	0	0	0	0	0	0	0	0	0	0	0	0	0	0	0	0	0	0	0	0	2	0	0
K01227	ENGASE; mannosyl-glycoprotein endo-beta-N-acetylglucosaminidase [EC:3.2.1.96]	0	0	0	0	0	0	0	0	0	0	0	0	0	0	0	0	0	0	0	0	0	0	0	1	0	0	0	0	0	0	0	0	0	0	0	0	0	0	0	0	0	0	0	0	0	0	0	0
K01235	aguA; alpha-glucuronidase [EC:3.2.1.139]	0	0	0	1	1	0	0	0	0	0	0	0	1	1	1	1	1	1	0	1	0	0	0	0	0	0	0	0	0	0	0	0	0	0	0	0	0	0	0	0	0	0	0	0	0	1	0	0
K01236	treZ, glgZ; maltooligosyltrehalose trehalohydrolase [EC:3.2.1.141]	0	1	1	1	1	0	0	1	1	1	0	0	0	0	0	0	0	0	0	0	0	1	1	0	0	0	2	1	0	0	0	0	0	0	0	0	0	0	0	0	0	1	0	2	2	0	3	0
K01239	E3.2.2.1; purine nucleosidase [EC:3.2.2.1]	2	1	4	1	2	0	0	1	1	1	0	0	0	0	0	1	1	0	0	0	0	1	2	0	1	2	0	1	0	0	0	0	2	0	0	0	0	0	0	0	0	1	1	1	1	1	3	0
K01241	amn; AMP nucleosidase [EC:3.2.2.4]	0	0	0	0	0	0	0	0	0	0	1	2	2	1	1	1	1	1	1	1	1	0	0	0	0	0	0	0	0	0	0	0	0	0	0	0	1	0	0	0	0	1	1	1	1	1	0	0
K01243	mtnN, mtn, pfs; adenosylhomocysteine nucleosidase [EC:3.2.2.9]	1	1	1	3	0	1	0	1	1	0	0	0	0	0	0	1	2	0	0	0	1	0	0	1	0	0	0	2	1	0	0	0	0	0	0	0	1	0	0	0	0	1	1	1	1	0	1	0
K01246	tag; DNA-3-methyladenine glycosylase I [EC:3.2.2.20]	1	0	1	0	0	0	0	1	1	1	0	0	1	1	1	1	1	1	1	1	1	1	1	1	0	0	1	1	1	0	0	0	1	0	0	1	1	0	0	1	0	0	0	0	0	1	1	1
K01247	alkA; DNA-3-methyladenine glycosylase II [EC:3.2.2.21]	1	1	1	1	2	1	1	0	0	0	2	2	2	1	0	1	1	0	1	0	0	1	2	1	1	1	0	2	0	2	1	1	1	1	1	1	0	0	0	0	0	1	1	1	1	0	1	0
K01251	AHCY, ahcY; adenosylhomocysteinase [EC:3.13.2.1]	1	1	2	2	2	0	1	1	1	1	1	1	1	1	1	1	1	1	1	1	1	1	1	2	2	2	1	1	1	1	1	1	1	1	1	1	1	1	1	1	1	1	1	1	1	1	1	1
K01252	entB, dhbB, vibB, mxcF; bifunctional isochorismate lyase / aryl carrier protein [EC:3.3.2.1 6.3.2.14]	0	0	0	0	0	0	0	0	0	0	0	0	0	0	0	0	0	0	0	0	0	0	0	0	0	0	0	0	0	0	0	0	0	0	0	0	0	0	0	0	0	0	0	0	0	0	0	0
K01254	LTA4H; leukotriene-A4 hydrolase [EC:3.3.2.6]	0	1	1	1	1	0	0	0	0	0	0	0	0	0	0	1	1	1	0	1	1	0	0	0	0	0	0	0	0	0	0	0	0	1	0	0	0	0	0	0	0	0	0	0	0	0	0	1
K01255	CARP, pepA; leucyl aminopeptidase [EC:3.4.11.1]	1	1	1	1	1	2	1	1	1	1	0	0	0	0	0	0	0	0	0	0	1	1	3	1	1	3	3	1	1	1	1	1	1	0	1	1	1	1	1	1	1	1	1	0	0	0	1	1
K01256	pepN; aminopeptidase N [EC:3.4.11.2]	1	1	0	3	3	3	2	1	1	1	1	1	1	1	0	0	0	0	3	0	2	1	1	0	0	1	1	1	0	1	1	2	0	2	2	0	2	0	0	1	0	0	0	0	0	0	0	0
K01258	pepT; tripeptide aminopeptidase [EC:3.4.11.4]	2	2	2	1	2	1	1	0	0	0	1	1	1	1	0	0	0	0	1	0	0	0	0	0	0	0	2	0	1	4	4	1	0	0	0	0	0	0	0	0	0	2	1	1	1	0	2	0
K01259	pip; proline iminopeptidase [EC:3.4.11.5]	3	0	0	0	0	2	0	2	1	1	1	2	1	1	0	3	2	0	3	0	1	1	1	0	0	1	0	0	0	2	2	7	1	1	0	0	0	0	0	0	0	0	0	0	0	0	0	1
K01262	pepP; Xaa-Pro aminopeptidase [EC:3.4.11.9]	1	1	1	2	2	2	0	0	1	0	2	1	0	1	2	2	2	2	2	2	1	0	2	1	0	2	2	1	0	2	2	1	1	1	1	0	1	0	0	1	0	0	0	0	0	1	1	2
K01263	Unknown	0	0	0	0	0	0	0	0	0	0	0	0	0	0	0	0	0	0	0	0	0	0	0	0	0	0	0	0	0	0	0	0	0	1	0	0	0	0	0	0	0	0	0	0	0	0	0	0
K01265	map; methionyl aminopeptidase [EC:3.4.11.18]	1	1	1	1	1	1	2	3	3	3	1	2	1	1	1	2	2	2	2	2	1	1	1	1	1	1	2	1	1	2	1	2	1	2	1	1	1	0	1	2	1	1	1	1	1	1	1	1
K01266	dmpA, dap; D-aminopeptidase [EC:3.4.11.19]	1	3	3	2	3	1	4	1	1	2	0	1	0	0	0	1	1	0	2	0	0	0	0	0	0	1	0	0	1	1	1	4	0	0	0	1	0	0	0	0	0	0	0	0	0	0	0	0
K01267	DNPEP; aspartyl aminopeptidase [EC:3.4.11.21]	0	0	0	0	0	0	0	1	1	1	0	0	0	0	0	0	0	0	0	0	0	0	0	0	0	0	0	0	0	0	0	0	0	0	1	0	0	0	0	0	0	0	0	0	0	0	0	0
K01271	pepQ; Xaa-Pro dipeptidase [EC:3.4.13.9]	2	1	2	0	1	1	3	4	3	4	1	0	0	0	0	0	0	0	1	0	0	0	1	0	0	1	0	1	0	1	1	1	1	0	0	0	1	1	1	1	1	2	2	1	1	1	1	1
K01273	DPEP; membrane dipeptidase [EC:3.4.13.19]	2	1	7	4	3	3	5	0	0	0	1	2	0	0	1	3	3	1	3	2	0	0	0	0	0	0	0	1	1	2	2	8	1	1	1	0	1	1	1	2	1	2	2	2	1	1	3	2
K01277	DPP3; dipeptidyl-peptidase III [EC:3.4.14.4]	0	0	0	0	0	0	2	0	0	0	0	0	0	0	0	0	0	0	0	0	1	0	0	0	0	0	0	0	0	0	0	0	0	0	0	0	0	0	0	0	0	0	0	0	0	0	0	0
K01278	DPP4, CD26; dipeptidyl-peptidase 4 [EC:3.4.14.5]	3	1	2	3	6	1	2	1	0	1	2	0	2	2	0	1	1	1	0	3	2	1	0	0	0	0	0	0	0	2	2	7	0	1	0	0	1	1	1	0	1	4	3	4	4	1	0	1
K01281	pepX; X-Pro dipeptidyl-peptidase [EC:3.4.14.11]	0	0	0	0	0	0	0	0	0	0	0	0	0	0	0	0	0	0	0	0	0	0	0	0	0	0	0	0	0	1	1	0	0	0	0	0	0	0	0	0	0	0	0	0	0	0	0	0
K01283	ACE, CD143; peptidyl-dipeptidase A [EC:3.4.15.1]	1	1	1	1	1	1	0	0	0	0	0	0	0	0	0	0	0	0	0	0	0	0	0	0	0	0	0	0	0	0	0	0	0	1	0	0	0	0	0	0	0	1	1	0	1	0	0	1
K01284	dcp; peptidyl-dipeptidase Dcp [EC:3.4.15.5]	0	0	1	0	0	0	0	0	0	0	0	0	0	0	2	0	0	0	0	0	0	2	1	1	1	0	0	0	0	0	0	0	0	0	0	0	0	0	0	0	0	0	0	0	0	0	0	0
K01286	E3.4.16.4; D-alanyl-D-alanine carboxypeptidase [EC:3.4.16.4]	24	5	16	14	19	1	8	3	5	2	3	8	4	5	4	10	9	1	13	3	3	7	2	4	1	5	0	4	4	11	8	30	15	0	2	0	2	0	0	3	0	7	4	3	2	3	4	3
K01295	cpg; glutamate carboxypeptidase [EC:3.4.17.11]	2	1	1	1	2	2	1	0	0	0	1	1	0	0	0	1	1	0	2	0	0	0	0	0	0	0	0	0	0	0	0	0	0	1	0	0	1	1	1	1	1	0	0	0	0	0	0	0
K01297	ldcA; muramoyltetrapeptide carboxypeptidase [EC:3.4.17.13]	1	1	1	2	1	1	2	1	0	1	1	0	2	2	1	1	1	1	1	1	1	2	2	2	2	2	1	1	0	1	1	0	0	1	1	0	0	0	0	0	0	0	0	1	0	2	0	0
K01299	E3.4.17.19; carboxypeptidase Taq [EC:3.4.17.19]	0	0	0	0	0	0	1	0	0	0	0	0	0	0	0	0	0	0	0	0	0	0	0	0	0	0	2	0	0	0	0	0	1	2	0	1	1	1	1	1	1	1	1	1	1	1	1	0
K01301	NAALAD; N-acetylated-alpha-linked acidic dipeptidase [EC:3.4.17.21]	1	1	1	1	1	1	3	0	0	0	0	0	0	0	0	1	1	0	1	0	0	0	0	0	0	0	0	0	0	1	1	1	1	0	0	0	1	0	0	1	0	0	0	0	0	0	0	1
K01302	CPQ; carboxypeptidase Q [EC:3.4.17.-]	3	1	1	3	5	2	3	0	0	0	4	3	1	1	1	2	2	2	1	0	1	0	0	0	0	0	0	0	0	2	2	3	0	0	0	0	1	1	1	0	1	1	1	1	0	0	0	0
K01303	APEH; acylaminoacyl-peptidase [EC:3.4.19.1]	15	2	9	10	12	4	4	0	0	0	1	1	1	0	0	1	1	0	6	0	0	2	1	0	1	1	0	1	0	4	4	8	2	1	1	0	0	1	1	0	0	2	2	2	2	0	1	4
K01304	pcp; pyroglutamyl-peptidase [EC:3.4.19.3]	0	0	0	0	0	0	0	0	0	0	0	0	0	0	0	0	0	0	0	0	0	1	1	1	1	1	0	0	0	0	0	0	0	1	0	0	0	0	0	0	0	0	0	0	0	0	1	2
K01312	PRSS1_2_3; trypsin [EC:3.4.21.4]	0	0	0	0	0	0	0	0	0	0	0	0	0	0	0	0	0	0	0	0	0	0	0	0	0	0	0	1	0	0	0	0	0	0	0	0	0	0	0	0	0	0	0	0	0	0	0	0
K01318	sspA; glutamyl endopeptidase [EC:3.4.21.19]	0	0	0	0	0	0	0	0	0	0	1	0	0	0	0	0	0	0	0	0	0	0	0	0	0	0	0	1	0	1	0	0	0	0	0	0	0	0	0	0	0	0	0	0	0	0	0	0
K01322	PREP; prolyl oligopeptidase [EC:3.4.21.26]	1	1	2	2	2	1	2	1	1	1	0	0	1	1	0	0	0	1	0	1	1	0	1	2	2	1	0	0	0	1	1	2	1	1	0	0	2	1	2	2	1	1	2	1	1	2	1	1
K01337	E3.4.21.50; lysyl endopeptidase [EC:3.4.21.50]	1	0	2	1	0	0	0	0	0	0	0	0	0	0	0	0	0	0	0	0	1	0	0	0	0	0	0	0	0	0	0	0	0	0	0	0	0	1	0	0	0	0	0	0	0	0	0	2
K01338	lon; ATP-dependent Lon protease [EC:3.4.21.53]	2	1	2	3	2	3	3	1	1	1	1	0	1	1	1	1	1	1	1	1	1	1	1	1	1	1	0	3	1	3	3	3	1	2	4	2	0	0	0	0	0	0	0	0	0	0	0	2
K01341	KEX2; kexin [EC:3.4.21.61]	0	0	0	0	0	0	0	0	0	0	0	0	0	0	0	0	0	0	0	0	0	0	0	0	0	0	0	0	0	0	0	0	1	0	0	0	0	0	0	0	0	0	0	0	0	0	0	0
K01342	aprE; subtilisin [EC:3.4.21.62]	0	0	0	0	0	0	0	0	0	0	0	0	0	0	0	0	0	0	0	0	0	2	0	0	0	0	0	0	0	0	0	0	0	0	0	0	0	0	0	0	0	0	0	0	0	0	1	0
K01354	ptrB; oligopeptidase B [EC:3.4.21.83]	0	1	1	1	1	1	0	1	1	1	0	0	1	1	0	0	0	1	0	1	0	0	0	0	0	0	0	0	0	0	0	0	1	0	0	0	0	0	0	1	0	1	0	0	0	0	0	0
K01356	lexA; repressor LexA [EC:3.4.21.88]	2	2	2	0	0	1	1	1	1	1	0	0	0	1	0	0	0	0	0	0	0	1	1	1	1	1	1	1	0	1	1	2	1	1	1	2	1	1	1	1	1	1	3	1	1	1	1	1
K01358	clpP, CLPP; ATP-dependent Clp protease, protease subunit [EC:3.4.21.92]	1	1	1	1	1	1	1	4	2	2	2	2	2	2	1	2	2	1	2	1	2	3	3	3	3	2	5	1	1	1	1	1	2	2	2	1	2	2	2	2	2	2	0	2	2	2	4	1
K01372	BLMH, pepC; bleomycin hydrolase [EC:3.4.22.40]	0	0	0	0	0	0	0	0	0	0	0	0	0	0	0	0	0	0	0	0	1	0	0	0	0	0	0	0	0	0	0	0	0	0	0	0	0	0	0	0	0	0	0	0	0	0	0	0
K01387	colA; microbial collagenase [EC:3.4.24.3]	0	0	0	0	0	0	0	0	0	0	0	0	0	0	0	0	0	0	0	0	0	0	0	0	0	0	0	0	0	0	0	0	0	1	0	0	0	0	0	0	0	0	0	0	0	0	0	0
K01392	THOP1; thimet oligopeptidase [EC:3.4.24.15]	0	0	0	0	0	0	0	0	0	0	0	0	0	0	1	0	0	0	0	0	0	0	0	0	0	0	0	0	0	0	0	0	0	1	0	0	0	0	0	0	0	0	0	0	0	0	0	1
K01400	nprE; bacillolysin [EC:3.4.24.28]	0	0	0	0	0	2	2	0	0	0	0	0	0	0	0	1	1	1	0	0	0	0	0	0	0	0	0	0	0	0	0	0	0	0	0	0	0	0	0	0	0	0	0	0	0	0	0	0
K01406	prtC; serralysin [EC:3.4.24.40]	0	0	0	0	0	0	0	0	0	0	0	0	0	0	0	0	0	0	0	0	0	0	0	0	0	0	1	4	3	0	0	1	2	2	0	0	0	0	0	0	0	7	0	5	6	4	6	0
K01409	OSGEP, KAE1, QRI7; N6-L-threonylcarbamoyladenine synthase [EC:2.3.1.234]	1	1	1	1	1	1	1	1	1	1	1	1	1	1	1	1	1	1	1	1	1	1	1	0	1	1	1	1	1	1	1	1	1	1	1	1	1	1	1	1	1	1	1	1	1	1	1	1
K01410	MIPEP; mitochondrial intermediate peptidase [EC:3.4.24.59]	0	0	0	0	0	0	0	0	0	0	0	0	0	0	1	0	0	0	0	0	0	0	0	0	0	0	0	0	0	0	0	0	0	0	0	0	0	0	0	0	0	0	0	0	0	0	0	0
K01414	prlC; oligopeptidase A [EC:3.4.24.70]	1	0	1	0	0	0	0	0	0	0	0	0	0	0	0	0	0	0	0	0	0	0	0	0	0	0	0	1	0	0	0	0	0	0	1	0	0	0	0	0	0	0	0	0	0	0	0	0
K01417	MEP; extracellular elastinolytic metalloproteinase [EC:3.4.24.-]	0	0	0	2	3	1	0	0	0	0	0	0	0	0	0	0	0	0	0	0	0	0	0	0	0	0	0	0	0	0	0	0	0	2	0	0	0	0	0	0	0	0	0	1	1	0	1	0
K01419	hslV, clpQ; ATP-dependent HslUV protease, peptidase subunit HslV [EC:3.4.25.2]	1	1	1	2	1	1	0	0	0	0	0	0	0	0	1	1	1	1	1	1	0	0	0	0	0	0	0	1	1	1	1	1	1	1	1	1	0	0	0	0	0	1	1	1	1	0	1	0
K01420	fnr; CRP/FNR family transcriptional regulator, anaerobic regulatory protein	0	0	0	0	0	0	0	0	0	0	0	0	0	0	0	0	0	0	0	0	0	0	0	0	0	0	0	0	0	0	0	0	0	0	0	0	0	0	0	0	0	0	0	0	0	0	0	0
K01421	yhgE; putative membrane protein	0	0	0	0	0	0	0	1	0	0	0	0	0	0	0	0	0	0	0	0	0	0	0	0	0	0	0	0	0	0	0	0	0	0	0	0	0	0	0	0	0	0	0	0	0	0	0	0
K01423	bepA; beta-barrel assembly-enhancing protease [EC:3.4.-.-]	3	3	6	6	4	3	3	0	0	0	0	1	1	1	2	0	0	0	0	1	4	1	2	1	1	1	0	1	1	2	2	3	2	4	2	4	1	0	1	1	1	0	0	0	0	1	0	1
K01424	E3.5.1.1, ansA, ansB; L-asparaginase [EC:3.5.1.1]	1	0	0	1	1	1	3	0	1	1	0	0	2	1	1	1	1	1	2	1	0	0	0	0	0	0	0	0	0	1	1	2	0	1	0	0	1	0	1	1	1	0	0	0	0	0	0	0
K01425	glsA, GLS; glutaminase [EC:3.5.1.2]	0	0	0	0	0	1	0	1	0	0	0	0	0	0	0	0	0	0	0	0	0	1	1	0	1	0	0	2	0	0	0	0	0	0	0	0	0	0	0	0	0	0	0	0	0	2	1	0
K01426	E3.5.1.4, amiE; amidase [EC:3.5.1.4]	10	5	10	4	8	4	18	7	8	6	2	2	2	1	2	2	2	3	3	1	1	2	2	2	2	2	1	16	1	5	5	7	4	3	6	1	1	1	2	2	1	3	3	3	3	2	4	2
K01427	URE; urease [EC:3.5.1.5]	0	0	0	0	0	0	0	0	0	0	0	0	0	0	0	0	0	0	0	0	0	0	0	0	0	0	0	0	0	0	0	0	0	0	1	0	0	0	0	0	0	0	0	0	0	0	0	0
K01428	ureC; urease subunit alpha [EC:3.5.1.5]	0	0	0	0	0	0	0	2	1	2	0	0	0	0	0	0	0	0	0	0	0	0	0	0	0	0	0	0	0	0	0	0	0	1	1	1	0	0	0	0	0	0	0	0	0	0	0	0
K01429	ureB; urease subunit beta [EC:3.5.1.5]	0	0	0	0	0	0	0	2	1	2	0	1	0	0	0	0	0	0	0	0	0	0	0	0	0	0	0	0	0	0	0	0	0	1	1	1	0	0	0	0	0	0	0	0	0	0	0	0
K01430	ureA; urease subunit gamma [EC:3.5.1.5]	0	0	0	0	0	0	0	1	1	1	0	0	0	0	0	0	0	0	0	0	0	0	0	0	0	0	0	0	0	0	0	0	0	0	1	1	0	0	0	0	0	0	0	0	0	0	0	0
K01431	UPB1, pydC; beta-ureidopropionase [EC:3.5.1.6]	0	0	0	2	2	2	0	0	0	0	0	0	0	0	0	0	0	0	0	0	0	1	1	1	1	1	1	0	0	0	0	0	0	0	0	0	1	0	0	0	0	0	0	0	0	1	1	0
K01432	AFMID; arylformamidase [EC:3.5.1.9]	1	0	1	0	0	0	2	0	0	0	0	0	0	0	0	0	0	0	0	0	0	0	2	1	0	0	0	0	0	0	0	0	0	1	0	0	1	0	0	0	0	2	3	2	1	0	4	0
K01433	purU; formyltetrahydrofolate deformylase [EC:3.5.1.10]	0	0	0	1	0	0	0	1	0	1	0	0	0	0	2	1	1	0	0	1	0	0	0	0	0	0	0	0	1	0	0	0	1	0	1	1	0	0	0	0	0	1	0	1	1	1	1	0
K01434	pac; penicillin G amidase [EC:3.5.1.11]	1	1	2	4	2	4	3	0	0	0	2	1	1	1	1	1	1	2	3	2	0	1	1	0	1	1	0	1	0	2	2	2	0	2	1	0	0	0	0	1	0	1	1	1	0	0	3	1
K01436	yhaA; amidohydrolase [EC:3.5.1.-]	0	0	0	0	0	0	0	0	0	0	0	0	0	0	0	0	0	0	0	0	0	0	1	0	1	0	0	0	0	3	3	0	0	0	0	0	0	0	0	0	0	0	0	0	0	0	0	0
K01438	argE; acetylornithine deacetylase [EC:3.5.1.16]	1	0	2	1	1	0	1	0	0	0	1	0	0	1	1	1	1	1	1	0	1	0	0	0	0	0	0	1	0	2	2	1	0	1	1	0	0	0	0	0	0	1	1	1	1	1	1	1
K01439	dapE; succinyl-diaminopimelate desuccinylase [EC:3.5.1.18]	1	0	1	0	0	0	1	2	1	2	0	0	0	0	0	0	0	0	0	0	0	0	1	0	0	1	0	2	0	1	1	1	0	1	2	0	0	0	0	0	0	1	1	1	1	0	1	0
K01442	cbh; choloylglycine hydrolase [EC:3.5.1.24]	0	0	0	0	0	0	0	0	0	0	0	0	0	0	0	0	0	0	0	0	0	0	1	1	1	0	0	0	1	0	0	0	0	0	0	0	0	0	0	0	0	0	0	0	0	0	1	0
K01443	nagA, AMDHD2; N-acetylglucosamine-6-phosphate deacetylase [EC:3.5.1.25]	2	2	1	2	2	1	1	1	1	0	2	2	2	2	0	1	1	0	0	0	1	1	1	0	1	1	1	0	0	1	1	0	1	0	0	0	1	0	0	1	1	4	3	2	2	0	2	1
K01444	AGA, aspG; N4-(beta-N-acetylglucosaminyl)-L-asparaginase [EC:3.5.1.26]	1	0	1	1	1	0	2	0	0	0	1	1	0	1	0	1	1	1	1	1	0	0	0	0	0	0	0	0	0	1	0	2	0	0	0	0	2	0	1	1	1	1	1	1	0	0	0	1
K01447	xlyAB; N-acetylmuramoyl-L-alanine amidase [EC:3.5.1.28]	1	1	2	2	2	1	1	1	0	2	1	1	1	1	1	0	0	0	0	0	0	4	2	2	2	1	2	0	0	1	0	1	0	2	0	0	3	2	2	2	1	0	0	0	0	0	1	2
K01448	amiABC; N-acetylmuramoyl-L-alanine amidase [EC:3.5.1.28]	1	1	1	0	0	1	2	2	2	2	3	3	0	1	2	1	1	1	1	1	1	2	4	3	2	3	2	1	1	2	2	2	2	4	2	1	0	0	0	0	0	0	0	0	0	1	0	0
K01449	cwlJ; cell wall hydrolase	0	0	0	0	0	0	1	0	0	0	0	0	0	0	0	0	0	0	0	0	0	0	0	0	0	0	0	0	0	0	0	0	0	0	0	0	0	0	0	0	0	0	0	0	0	0	0	0
K01451	hipO; hippurate hydrolase [EC:3.5.1.32]	0	0	0	0	0	0	0	0	0	0	0	0	0	0	0	0	0	0	0	0	0	0	0	0	0	1	0	0	0	0	0	0	0	0	0	0	0	0	0	0	0	0	0	0	0	1	1	0
K01455	E3.5.1.49; formamidase [EC:3.5.1.49]	0	0	0	0	0	0	1	1	1	1	0	0	0	0	0	0	0	0	0	0	0	1	0	1	1	0	0	0	0	0	0	0	0	0	1	0	0	0	0	0	0	0	0	0	0	0	0	0
K01457	atzF; allophanate hydrolase [EC:3.5.1.54]	1	1	1	0	0	0	0	2	1	2	0	0	0	0	0	0	0	0	0	0	0	0	0	0	0	0	0	1	0	0	0	0	0	0	0	0	0	0	0	0	0	0	0	0	0	0	0	0
K01458	hutG; N-formylglutamate deformylase [EC:3.5.1.68]	0	0	0	0	0	0	1	0	0	0	0	0	1	0	0	1	1	1	1	1	0	0	0	0	0	0	0	2	0	1	1	0	0	0	0	0	0	0	0	0	0	0	1	0	0	1	0	0
K01459	E3.5.1.77; N-carbamoyl-D-amino-acid hydrolase [EC:3.5.1.77]	0	0	0	0	0	0	0	0	0	0	0	0	0	0	0	0	0	0	0	0	0	0	0	0	0	0	0	0	0	0	0	0	0	0	0	0	0	0	0	0	0	0	0	0	0	0	1	0
K01460	gsp; glutathionylspermidine amidase/synthetase [EC:3.5.1.78 6.3.1.8]	0	0	0	0	0	0	0	0	0	0	0	0	0	0	0	0	0	0	0	0	0	0	0	0	0	0	0	0	0	0	0	0	0	0	1	0	0	0	0	0	0	0	0	0	0	0	0	0
K01462	PDF, def; peptide deformylase [EC:3.5.1.88]	2	2	2	2	2	3	1	1	1	1	1	1	2	1	1	1	1	1	1	1	1	4	3	2	2	2	2	1	2	1	1	1	1	2	1	1	1	1	1	1	1	1	1	1	1	1	1	1
K01463	bshB1; N-acetylglucosamine malate deacetylase 1 [EC:3.5.1.-]	5	3	5	5	5	1	0	0	1	0	1	1	0	1	1	3	3	1	1	1	3	1	1	1	1	0	0	1	1	1	1	1	4	0	1	1	1	1	1	1	1	2	2	3	3	2	5	1
K01464	DPYS, dht, hydA; dihydropyrimidinase [EC:3.5.2.2]	1	0	1	1	1	1	0	0	0	0	0	0	0	0	0	0	0	0	0	0	0	1	1	0	1	1	1	0	0	0	0	1	0	0	0	0	1	0	0	0	0	0	0	0	0	1	1	0
K01465	URA4, pyrC; dihydroorotase [EC:3.5.2.3]	1	1	1	1	1	1	1	1	1	1	3	3	3	2	2	2	2	3	2	2	2	0	1	1	1	1	1	1	1	1	1	1	1	1	2	1	1	1	1	1	1	1	1	1	1	1	1	1
K01466	allB; allantoinase [EC:3.5.2.5]	0	0	0	0	0	0	1	0	0	1	0	0	0	0	0	0	0	0	0	0	0	0	1	0	1	1	0	0	0	0	0	0	0	1	0	0	0	0	0	0	0	0	0	0	0	0	1	0
K01467	ampC; beta-lactamase class C [EC:3.5.2.6]	0	0	0	2	0	0	0	0	0	0	0	0	0	0	0	1	1	1	1	1	0	0	0	0	0	0	0	0	0	0	0	2	0	0	0	0	0	0	0	0	0	0	1	1	1	0	0	0
K01468	hutI, AMDHD1; imidazolonepropionase [EC:3.5.2.7]	0	0	0	1	1	1	0	0	0	0	1	1	1	1	1	1	1	1	1	1	1	1	1	1	1	1	1	0	0	1	1	1	0	1	0	0	1	1	1	1	1	0	0	0	0	0	0	1
K01469	OPLAH, OXP1, oplAH; 5-oxoprolinase (ATP-hydrolysing) [EC:3.5.2.9]	0	0	0	0	0	0	0	0	0	0	0	0	0	0	0	1	1	0	0	0	0	0	1	1	1	1	0	0	0	0	0	0	0	0	1	0	0	0	0	0	0	0	0	0	0	1	1	0
K01470	E3.5.2.10; creatinine amidohydrolase [EC:3.5.2.10]	3	2	3	1	3	3	7	1	1	1	0	0	0	0	0	3	1	0	2	1	0	0	1	1	0	0	0	3	0	3	3	4	0	1	1	0	0	0	0	0	0	4	1	2	2	1	3	1
K01473	hyuA; N-methylhydantoinase A [EC:3.5.2.14]	0	0	1	1	2	1	0	0	0	0	0	0	0	0	0	0	0	0	0	0	0	0	0	0	0	0	0	1	1	1	1	0	0	0	1	0	0	0	0	0	0	0	0	0	0	0	0	0
K01474	hyuB; N-methylhydantoinase B [EC:3.5.2.14]	0	0	1	1	2	1	0	0	0	0	0	0	0	0	0	0	0	0	0	0	0	0	0	0	0	0	0	1	1	1	0	1	0	0	1	0	0	0	0	0	0	0	0	0	0	0	0	0
K01475	E3.5.2.20; isatin hydrolase [EC:3.5.2.20]	0	0	0	0	0	0	0	0	0	0	0	0	0	0	0	0	0	0	0	0	0	0	0	0	0	0	0	0	0	0	0	0	0	0	0	0	0	0	0	0	0	0	0	0	0	0	0	0
K01476	E3.5.3.1, rocF, arg; arginase [EC:3.5.3.1]	1	1	1	1	1	1	1	0	2	0	0	1	0	0	0	1	1	1	1	1	1	1	1	1	1	1	0	0	0	1	1	1	0	0	0	0	0	0	0	0	0	0	0	1	0	0	0	1
K01477	alc, ALLC; allantoicase [EC:3.5.3.4]	0	0	0	0	0	0	0	1	1	2	0	0	0	0	0	0	0	0	0	0	0	0	1	0	0	1	0	0	0	0	0	0	0	1	0	0	0	0	0	0	0	0	0	0	0	0	0	0
K01478	arcA; arginine deiminase [EC:3.5.3.6]	0	0	0	1	0	0	0	1	3	2	1	1	1	1	1	1	1	0	1	0	0	0	0	0	0	0	0	1	0	0	0	0	0	0	0	0	0	0	0	0	0	0	0	0	0	0	0	0
K01479	hutG; formiminoglutamase [EC:3.5.3.8]	0	0	0	1	1	0	0	0	1	1	2	1	1	2	2	1	1	1	1	1	0	0	0	0	0	0	0	0	0	0	0	0	0	0	0	0	1	1	1	1	0	0	0	0	0	0	0	0
K01480	speB; agmatinase [EC:3.5.3.11]	0	0	0	1	0	1	1	1	2	3	1	1	1	1	0	2	2	1	2	1	0	1	2	1	0	1	1	1	0	0	0	0	0	2	0	2	2	1	2	2	2	0	0	0	0	0	0	1
K01481	E3.5.3.15; protein-arginine deiminase [EC:3.5.3.15]	0	0	0	0	0	0	0	0	0	0	0	0	0	0	0	0	0	0	0	0	0	0	0	0	0	0	0	0	0	0	0	0	0	2	0	0	0	0	0	0	0	0	0	0	0	0	0	0
K01482	DDAH, ddaH; dimethylargininase [EC:3.5.3.18]	0	0	0	1	0	1	0	0	0	0	0	0	0	0	0	0	0	0	0	0	0	0	0	1	0	0	1	0	0	0	0	0	0	0	0	0	0	0	0	0	0	0	0	0	0	0	0	1
K01483	allA; ureidoglycolate lyase [EC:4.3.2.3]	0	0	0	1	1	0	1	0	0	0	0	0	0	0	0	0	0	1	0	0	0	1	1	1	0	0	0	0	0	0	0	0	0	1	0	0	0	0	0	0	0	0	0	0	0	0	0	0
K01484	astB; succinylarginine dihydrolase [EC:3.5.3.23]	0	0	0	0	0	0	0	0	0	0	0	0	0	0	0	0	0	0	0	0	0	0	0	0	0	0	0	0	0	0	0	0	0	0	0	0	0	0	0	0	0	0	0	0	0	0	0	0
K01485	codA; cytosine/creatinine deaminase [EC:3.5.4.1 3.5.4.21]	0	0	0	0	0	1	0	1	0	0	0	1	0	0	0	0	0	0	0	0	0	0	0	0	0	0	0	0	0	0	0	0	0	0	1	0	0	0	0	0	0	0	0	0	0	0	0	0
K01486	ade; adenine deaminase [EC:3.5.4.2]	0	0	0	0	0	1	0	0	0	0	1	1	1	1	0	0	0	0	0	0	0	0	0	0	0	0	0	0	0	0	0	0	0	0	0	0	0	0	0	1	0	0	0	0	0	1	0	0
K01487	guaD, GDA; guanine deaminase [EC:3.5.4.3]	0	0	0	0	0	0	0	1	0	1	0	0	0	0	0	0	0	0	0	0	0	0	1	2	1	1	1	0	0	0	0	0	0	0	0	0	1	0	0	1	0	0	0	0	0	0	1	0
K01488	add, ADA; adenosine deaminase [EC:3.5.4.4]	1	1	1	2	1	1	0	0	1	1	0	0	0	0	0	0	0	0	0	0	0	1	1	1	2	2	3	0	1	1	1	1	0	2	0	0	0	0	0	0	1	0	0	0	0	0	0	1
K01489	cdd, CDA; cytidine deaminase [EC:3.5.4.5]	1	1	1	1	1	1	1	1	1	1	1	0	1	1	1	1	1	1	2	1	1	0	2	1	2	2	3	0	0	1	1	1	0	1	0	0	0	0	0	0	0	1	1	1	1	1	1	1
K01491	folD; methylenetetrahydrofolate dehydrogenase (NADP+) / methenyltetrahydrofolate cyclohydrolase [EC:1.5.1.5 3.5.4.9]	1	1	1	1	1	1	1	2	1	1	1	1	1	1	1	1	1	1	1	1	1	1	1	1	1	1	1	1	1	1	1	1	1	1	1	1	1	1	1	1	1	1	1	1	1	0	1	1
K01493	comEB; dCMP deaminase [EC:3.5.4.12]	0	0	1	0	0	0	0	0	0	0	1	1	0	2	1	1	1	1	1	1	0	0	0	0	0	0	0	0	0	0	0	0	0	0	1	0	0	0	0	0	0	1	0	0	0	0	0	0
K01494	dcd; dCTP deaminase [EC:3.5.4.13]	1	1	0	1	1	1	1	1	1	1	1	1	1	1	0	0	0	0	0	0	1	2	1	1	1	2	1	1	1	1	1	1	1	1	1	1	1	1	1	1	1	2	1	1	1	1	1	1
K01495	GCH1, folE; GTP cyclohydrolase IA [EC:3.5.4.16]	1	1	1	1	1	1	1	1	1	1	1	1	1	1	1	1	1	2	1	1	1	1	1	0	0	1	0	1	1	1	1	1	1	1	2	1	0	0	0	0	1	2	1	1	1	1	1	1
K01496	hisI; phosphoribosyl-AMP cyclohydrolase [EC:3.5.4.19]	1	0	0	1	1	1	1	1	1	1	0	0	0	0	0	0	0	0	0	0	0	0	0	0	0	0	0	1	1	0	0	0	0	0	1	1	0	0	0	0	0	1	1	1	1	0	1	0
K01497	ribA, RIB1; GTP cyclohydrolase II [EC:3.5.4.25]	1	1	1	1	1	1	2	1	1	1	1	1	0	1	1	1	1	1	1	1	1	0	1	1	1	1	1	2	1	1	1	1	1	1	2	1	0	0	0	0	0	1	1	1	1	1	1	1
K01499	mch; methenyltetrahydromethanopterin cyclohydrolase [EC:3.5.4.27]	0	0	0	0	0	0	0	0	0	0	0	0	0	0	0	0	0	0	0	0	0	0	0	0	0	0	0	0	0	0	0	0	0	0	0	0	0	0	0	0	0	1	1	1	1	0	1	0
K01500	fchA; methenyltetrahydrofolate cyclohydrolase [EC:3.5.4.9]	0	0	0	0	0	1	0	0	0	0	0	0	0	0	0	0	0	0	0	0	1	0	0	0	0	1	0	0	0	0	0	1	0	0	0	0	0	0	0	1	0	0	0	0	0	0	0	0
K01501	E3.5.5.1; nitrilase [EC:3.5.5.1]	1	0	1	1	1	0	1	0	0	0	0	0	1	0	0	0	0	0	2	0	0	0	0	0	0	0	0	0	3	1	1	1	0	0	0	0	0	1	2	1	2	0	0	0	0	0	1	0
K01505	E3.5.99.7; 1-aminocyclopropane-1-carboxylate deaminase [EC:3.5.99.7]	0	0	0	0	0	0	1	1	0	1	1	1	1	1	1	1	1	1	1	1	0	0	0	0	0	0	0	0	0	0	0	0	0	0	0	0	0	0	0	0	0	0	0	0	0	0	0	0
K01506	davA; 5-aminopentanamidase [EC:3.5.1.30]	0	1	1	0	0	0	0	1	0	1	0	0	0	0	0	0	0	0	0	0	0	0	0	0	0	0	0	1	0	0	0	0	1	0	1	1	0	0	0	0	0	1	1	1	1	0	0	0
K01507	ppa; inorganic pyrophosphatase [EC:3.6.1.1]	1	1	1	1	1	1	1	0	1	1	1	1	0	1	2	1	1	2	0	1	0	0	1	1	0	1	1	1	1	1	1	1	1	1	0	1	1	1	0	1	1	1	1	1	1	0	1	0
K01512	acyP; acylphosphatase [EC:3.6.1.7]	1	0	1	1	1	1	1	1	1	1	0	0	1	0	1	0	1	0	1	1	1	1	1	1	1	1	0	1	1	1	1	1	1	1	0	1	1	0	0	1	1	1	0	1	1	1	1	1
K01515	nudF; ADP-ribose diphosphatase [EC:3.6.1.13 3.6.1.-]	1	1	1	3	3	3	1	1	1	1	2	1	1	1	0	0	0	0	0	0	1	3	2	3	2	2	1	2	1	1	1	1	1	1	1	1	1	1	1	1	1	2	1	1	1	0	2	3
K01518	NUDT2; bis(5'-nucleosidyl)-tetraphosphatase [EC:3.6.1.17]	0	0	0	0	0	0	0	0	0	0	0	0	0	0	0	0	0	0	0	0	0	0	0	0	0	0	0	0	0	1	1	1	0	0	0	0	0	0	0	0	0	0	0	0	0	0	1	0
K01520	dut, DUT; dUTP diphosphatase [EC:3.6.1.23]	1	1	1	1	1	1	1	1	1	1	1	1	1	1	0	0	0	0	0	0	1	1	1	1	1	1	1	1	0	0	0	1	1	1	1	0	1	1	1	1	1	0	0	0	0	0	0	0
K01521	cdh; CDP-diacylglycerol pyrophosphatase [EC:3.6.1.26]	1	0	0	0	0	0	0	0	0	0	0	0	0	0	0	0	0	0	0	0	0	0	0	0	0	0	0	0	0	0	0	0	0	0	0	0	0	0	0	0	0	0	0	0	0	0	0	0
K01523	hisE; phosphoribosyl-ATP pyrophosphohydrolase [EC:3.6.1.31]	0	0	0	0	1	0	0	1	1	1	0	1	0	0	0	0	0	0	0	0	0	0	0	0	0	0	0	0	0	0	0	0	0	0	1	0	0	0	0	0	0	0	0	0	0	1	1	0
K01524	ppx-gppA; exopolyphosphatase / guanosine-5'-triphosphate,3'-diphosphate pyrophosphatase [EC:3.6.1.11 3.6.1.40]	1	0	1	1	1	1	0	1	2	2	1	1	0	1	2	2	2	2	2	2	2	0	1	1	1	1	0	1	1	1	0	1	0	2	1	2	0	0	0	1	0	0	0	0	0	1	1	1
K01525	apaH; bis(5'-nucleosyl)-tetraphosphatase (symmetrical) [EC:3.6.1.41]	0	0	0	0	0	0	0	0	0	0	0	0	0	0	0	0	0	0	0	0	0	0	0	0	0	0	0	1	0	0	0	0	0	0	1	1	0	0	0	0	0	0	0	0	0	0	0	1
K01529	yjjX; inosine/xanthosine triphosphatase [EC:3.6.1.73]	0	0	0	1	1	0	0	0	0	0	0	0	0	0	0	0	0	0	0	0	0	0	0	0	0	0	0	0	0	1	2	1	0	0	1	0	0	0	0	0	0	0	0	0	0	0	0	0
K01531	mgtA, mgtB; P-type Mg2+ transporter [EC:7.2.2.14]	1	0	1	0	1	0	0	0	0	0	0	0	0	0	0	0	0	0	0	0	0	0	1	0	0	0	0	0	0	0	0	0	0	0	0	0	0	0	0	0	0	0	0	0	1	0	0	0
K01533	copB; P-type Cu2+ transporter [EC:7.2.2.9]	4	2	5	4	2	2	1	4	4	7	3	1	0	1	2	4	3	2	1	1	2	0	1	0	0	2	3	2	2	3	3	1	2	0	3	1	4	0	1	4	2	3	0	1	1	0	2	3
K01534	zntA; Zn2+/Cd2+-exporting ATPase [EC:7.2.2.12 7.2.2.21]	2	2	3	2	0	0	0	0	1	3	1	2	0	2	1	2	1	1	1	1	1	1	1	1	0	1	1	0	2	2	0	2	1	2	1	2	3	1	1	5	2	3	0	1	1	1	1	1
K01535	PMA1, PMA2; H+-transporting ATPase [EC:7.1.2.1]	0	0	0	0	0	0	0	0	0	0	1	0	0	0	0	0	0	0	0	0	0	0	0	0	0	0	0	0	0	0	0	0	0	0	0	0	0	0	0	0	0	0	0	0	0	0	0	0
K01537	ATP2C; P-type Ca2+ transporter type 2C [EC:7.2.2.10]	1	0	1	0	0	1	0	0	0	0	0	0	0	1	1	1	0	1	0	0	0	1	1	1	0	0	0	1	0	1	0	1	0	0	0	2	1	0	0	0	0	1	1	1	2	0	2	1
K01545	kdpF; potassium-transporting ATPase KdpF subunit	0	0	0	1	1	0	1	0	0	1	0	0	0	0	0	0	0	0	0	0	0	0	1	0	0	0	0	0	0	0	1	1	0	0	1	1	0	0	0	0	0	0	0	0	0	1	1	0
K01546	kdpA; potassium-transporting ATPase potassium-binding subunit	1	0	1	1	1	1	1	1	1	2	1	0	1	1	0	1	1	1	0	1	0	0	1	1	0	1	0	1	0	0	1	1	0	0	1	1	1	0	0	0	0	1	1	1	1	1	1	0
K01547	kdpB; potassium-transporting ATPase ATP-binding subunit [EC:7.2.2.6]	1	0	1	1	1	1	1	1	1	2	1	0	1	1	0	1	1	1	0	1	1	0	1	1	0	1	0	1	0	0	1	1	0	0	1	1	1	0	0	0	0	1	1	1	1	1	1	0
K01548	kdpC; potassium-transporting ATPase KdpC subunit	1	0	1	1	1	1	1	1	1	2	1	0	0	1	0	1	1	1	0	1	1	0	1	1	0	1	0	1	0	0	1	1	0	0	1	1	1	0	0	0	0	1	1	1	1	1	1	0
K01551	arsA, ASNA1, GET3; arsenite/tail-anchored protein-transporting ATPase [EC:7.3.2.7 7.3.-.-]	1	0	0	1	0	0	1	4	3	3	0	0	0	0	0	1	0	0	0	0	0	0	0	0	0	0	0	4	3	1	0	0	0	7	2	0	0	0	1	0	0	0	0	1	1	0	0	0
K01552	ecfA; energy-coupling factor transport system ATP-binding protein [EC:7.-.-.-]	0	0	0	0	0	0	0	1	1	1	0	0	0	0	0	0	0	0	0	0	0	0	0	0	0	0	0	1	0	0	0	0	0	0	0	0	0	0	0	0	0	0	0	0	0	0	0	0
K01554	K01554; 8-oxo-dGDP phosphatase [EC:3.6.1.58]	0	0	0	1	0	0	0	2	2	2	0	0	0	0	0	0	0	0	0	0	0	0	1	0	0	0	0	0	0	0	0	0	0	0	0	0	0	0	0	0	0	0	0	0	0	0	0	0
K01555	FAH, fahA; fumarylacetoacetase [EC:3.7.1.2]	0	1	0	1	1	0	1	0	0	0	0	0	0	0	1	1	1	1	1	1	0	0	0	0	0	0	0	0	0	1	1	1	0	0	0	0	1	1	1	1	1	1	1	0	0	0	1	0
K01556	KYNU, kynU; kynureninase [EC:3.7.1.3]	1	0	0	1	3	1	1	0	0	0	1	1	0	1	1	1	1	1	1	1	1	1	1	1	1	1	0	0	1	2	2	1	0	0	0	0	1	0	0	1	1	0	0	0	0	1	0	1
K01557	FAHD1; acylpyruvate hydrolase [EC:3.7.1.5]	0	0	0	0	0	0	0	0	0	0	0	0	0	0	0	0	0	0	0	1	0	0	0	0	0	0	0	0	0	0	0	0	0	0	0	0	0	0	0	0	0	0	0	0	0	0	0	0
K01560	E3.8.1.2; 2-haloacid dehalogenase [EC:3.8.1.2]	0	1	1	1	1	0	0	1	2	2	0	0	0	0	0	0	0	0	0	0	0	0	0	0	0	0	0	1	1	0	0	0	0	0	0	0	1	0	0	0	0	0	0	1	0	0	0	0
K01561	dehH; haloacetate dehalogenase [EC:3.8.1.3]	0	0	0	0	0	0	1	2	0	0	0	0	0	0	0	0	0	0	0	0	0	0	0	0	0	0	0	0	1	0	0	1	0	0	1	0	0	1	0	0	0	0	0	0	0	0	0	0
K01563	dhaA; haloalkane dehalogenase [EC:3.8.1.5]	0	0	0	1	2	1	0	2	3	2	0	0	0	0	0	0	0	0	0	0	0	0	0	0	0	0	0	3	1	0	0	0	2	2	3	0	0	0	0	0	1	0	0	1	1	0	0	1
K01565	SGSH; N-sulfoglucosamine sulfohydrolase [EC:3.10.1.1]	3	7	19	3	6	0	0	0	0	1	0	0	0	0	0	2	1	0	0	0	0	0	0	0	0	0	0	5	0	0	0	0	1	0	0	0	0	0	0	0	0	7	3	4	5	0	6	0
K01568	PDC, pdc; pyruvate decarboxylase [EC:4.1.1.1]	0	0	0	0	0	0	0	0	0	0	0	0	0	0	0	0	0	0	0	0	0	0	0	0	0	0	0	0	0	0	0	0	0	0	0	0	0	0	0	0	0	0	0	0	0	1	0	0
K01569	oxdD; oxalate decarboxylase [EC:4.1.1.2]	0	0	0	0	0	0	0	1	1	1	0	0	0	0	0	0	0	0	0	0	0	2	1	0	0	0	0	0	1	0	0	0	0	0	0	0	0	0	0	0	0	0	0	0	0	0	1	0
K01571	oadA; oxaloacetate decarboxylase (Na+ extruding) subunit alpha [EC:7.2.4.2]	0	0	0	0	0	0	0	0	0	0	0	0	0	0	0	0	0	0	0	0	0	0	0	0	0	0	0	0	0	0	0	0	0	0	0	0	0	0	0	0	0	0	0	0	0	0	0	0
K01573	oadG; oxaloacetate decarboxylase (Na+ extruding) subunit gamma	0	0	0	0	0	0	0	0	0	0	0	0	0	0	0	0	0	0	0	0	0	0	0	0	0	0	0	0	0	0	0	0	0	0	0	0	0	0	0	0	0	0	0	0	0	0	0	0
K01574	adc; acetoacetate decarboxylase [EC:4.1.1.4]	0	0	0	0	0	0	0	0	0	0	0	0	0	0	0	0	0	0	0	0	0	0	0	0	0	0	0	0	1	0	0	0	0	0	2	0	0	0	0	0	0	0	0	0	0	0	0	0
K01575	alsD, budA, aldC; acetolactate decarboxylase [EC:4.1.1.5]	0	0	0	0	0	2	0	0	0	0	0	1	0	1	0	0	0	2	1	0	0	0	0	0	0	0	0	0	1	0	0	0	1	0	0	0	0	0	0	0	0	0	0	0	0	1	0	0
K01576	mdlC; benzoylformate decarboxylase [EC:4.1.1.7]	0	0	1	1	0	0	0	0	0	1	0	0	0	0	0	0	0	0	0	0	0	0	1	1	1	0	0	0	0	0	0	1	0	0	0	0	0	0	0	0	0	0	0	1	1	0	1	0
K01577	oxc; oxalyl-CoA decarboxylase [EC:4.1.1.8]	0	0	0	0	0	0	0	0	0	0	0	0	0	0	0	0	0	0	0	0	0	0	0	0	0	0	0	0	0	0	0	0	0	0	0	0	0	0	0	0	0	0	0	0	0	0	0	0
K01578	MLYCD; malonyl-CoA decarboxylase [EC:4.1.1.9]	0	0	0	0	0	0	0	0	0	0	0	0	0	0	0	0	0	0	0	0	0	0	0	0	0	0	0	0	0	0	0	0	0	0	0	0	0	0	0	0	0	0	0	0	0	0	0	0
K01579	panD; aspartate 1-decarboxylase [EC:4.1.1.11]	0	0	0	0	0	0	0	1	1	0	1	2	1	1	1	1	1	1	1	1	1	0	0	0	0	0	0	1	1	0	0	0	1	1	1	1	0	1	1	0	1	1	1	1	1	0	0	0
K01580	E4.1.1.15, gadB, gadA, GAD; glutamate decarboxylase [EC:4.1.1.15]	0	0	0	0	0	0	0	0	1	1	0	0	0	0	0	0	0	0	0	0	0	0	1	0	0	0	0	0	0	0	0	0	0	0	0	0	0	0	0	0	0	0	0	0	0	0	0	0
K01581	E4.1.1.17, ODC1, speC, speF; ornithine decarboxylase [EC:4.1.1.17]	0	0	0	0	0	0	0	0	0	1	0	0	0	0	0	0	0	0	0	0	0	0	0	0	0	0	0	0	0	0	0	0	0	0	1	0	0	0	0	0	0	0	0	0	0	0	0	0
K01584	adiA; arginine decarboxylase [EC:4.1.1.19]	0	0	0	0	0	0	0	0	0	0	0	0	0	0	0	0	0	0	1	0	0	0	0	0	0	0	0	0	0	0	0	0	1	0	0	0	0	0	0	0	0	0	0	0	0	0	0	0
K01585	speA; arginine decarboxylase [EC:4.1.1.19]	0	0	1	0	0	0	0	1	0	1	0	0	0	0	0	0	0	0	0	0	0	0	1	1	0	1	1	0	0	0	0	0	0	0	0	0	1	0	1	0	1	0	1	1	1	1	0	1
K01586	lysA; diaminopimelate decarboxylase [EC:4.1.1.20]	1	1	1	1	1	0	1	1	2	1	1	1	2	2	1	1	1	1	1	1	1	2	2	1	2	4	1	1	2	1	1	1	1	1	1	1	0	1	1	0	1	1	1	1	1	1	1	1
K01588	purE; 5-(carboxyamino)imidazole ribonucleotide mutase [EC:5.4.99.18]	0	1	1	1	1	1	1	1	1	1	1	1	1	1	1	1	1	1	1	1	1	1	1	1	1	1	1	1	1	1	1	1	1	1	1	1	1	1	1	1	1	1	1	1	1	0	1	1
K01589	purK; 5-(carboxyamino)imidazole ribonucleotide synthase [EC:6.3.4.18]	0	1	1	1	1	1	1	1	1	1	1	1	1	1	1	1	1	1	1	1	1	1	1	1	1	1	1	1	1	1	1	1	0	1	1	1	1	1	1	1	1	1	1	1	1	0	1	1
K01591	pyrF; orotidine-5'-phosphate decarboxylase [EC:4.1.1.23]	1	1	1	1	1	1	1	1	1	1	1	1	1	1	1	1	1	1	1	1	1	1	1	0	0	1	1	2	1	1	1	0	1	1	1	1	1	1	1	1	1	1	1	1	0	1	1	1
K01593	DDC, TDC; aromatic-L-amino-acid/L-tryptophan decarboxylase [EC:4.1.1.28 4.1.1.105]	3	1	3	2	1	2	3	0	1	0	0	0	0	0	0	1	2	2	1	1	0	0	1	0	0	0	0	1	0	3	2	1	0	0	0	0	1	1	1	1	0	1	1	0	1	0	0	1
K01595	ppc; phosphoenolpyruvate carboxylase [EC:4.1.1.31]	0	0	0	1	1	1	0	0	1	1	1	1	1	1	1	1	1	1	1	1	0	1	1	1	0	1	1	1	1	0	0	0	1	0	1	0	0	1	1	0	0	1	0	1	1	1	0	2
K01596	E4.1.1.32, pckA, PCK; phosphoenolpyruvate carboxykinase (GTP) [EC:4.1.1.32]	1	1	0	0	0	1	0	1	1	1	0	0	0	1	1	0	0	1	0	1	0	1	2	0	1	1	0	1	0	0	0	0	0	1	1	0	0	1	1	0	0	0	0	0	0	1	0	0
K01597	MVD, mvaD; diphosphomevalonate decarboxylase [EC:4.1.1.33]	0	0	0	0	0	0	0	0	0	0	0	0	0	0	0	0	0	0	0	0	1	0	0	0	0	0	0	1	0	0	0	0	0	1	0	0	0	0	0	0	0	0	0	0	0	0	0	0
K01598	PPCDC, coaC; phosphopantothenoylcysteine decarboxylase [EC:4.1.1.36]	0	0	0	0	0	0	0	0	0	0	0	0	0	0	0	0	0	0	0	0	0	0	0	0	0	0	0	0	0	0	0	0	0	0	0	0	0	0	0	0	0	1	1	1	1	0	0	0
K01599	hemE, UROD; uroporphyrinogen decarboxylase [EC:4.1.1.37]	1	1	1	1	0	1	1	1	1	1	1	1	0	0	1	1	1	1	0	1	0	0	1	1	1	1	1	1	1	1	1	0	1	1	1	1	0	0	0	0	0	1	1	1	1	1	1	1
K01601	rbcL, cbbL; ribulose-bisphosphate carboxylase large chain [EC:4.1.1.39]	1	0	0	1	0	0	0	0	0	0	0	0	0	0	0	0	0	0	0	0	0	0	0	0	0	0	0	0	0	0	0	0	0	0	0	0	0	0	0	0	0	0	0	0	0	0	0	0
K01602	rbcS, cbbS; ribulose-bisphosphate carboxylase small chain [EC:4.1.1.39]	0	0	0	0	0	0	0	0	0	0	0	0	0	0	0	0	0	0	0	0	0	0	0	0	0	0	0	0	0	0	0	0	0	0	0	0	0	0	0	0	0	0	0	0	0	0	0	0
K01604	mmdA; methylmalonyl-CoA decarboxylase subunit alpha [EC:7.2.4.3]	1	1	0	1	1	1	0	0	0	0	0	0	0	0	0	0	0	0	0	2	0	1	1	1	0	1	0	0	1	0	0	0	0	1	0	0	0	0	0	0	0	0	0	0	0	0	0	0
K01607	pcaC; 4-carboxymuconolactone decarboxylase [EC:4.1.1.44]	2	1	3	3	1	1	4	5	4	3	0	0	2	0	1	3	3	4	2	3	0	1	0	1	1	0	0	5	5	2	2	2	4	0	6	0	5	0	1	1	1	4	2	3	1	1	1	1
K01608	gcl; tartronate-semialdehyde synthase [EC:4.1.1.47]	0	0	0	0	0	0	0	0	0	0	0	0	0	0	0	0	0	0	0	0	0	0	0	0	0	0	0	0	0	0	0	0	0	0	0	0	0	0	0	0	0	0	0	0	0	0	0	0
K01609	trpC; indole-3-glycerol phosphate synthase [EC:4.1.1.48]	1	1	1	1	1	1	1	1	1	1	1	1	0	1	1	1	1	1	1	1	0	0	0	0	1	1	0	1	1	1	1	1	1	0	1	1	1	1	1	1	0	1	1	1	1	1	1	0
K01610	pckA; phosphoenolpyruvate carboxykinase (ATP) [EC:4.1.1.49]	0	0	1	1	1	0	1	0	0	0	2	1	1	1	1	1	1	1	1	1	1	0	0	0	0	0	2	0	1	1	1	0	1	0	0	0	2	1	0	1	1	1	1	1	0	0	2	1
K01611	speD, AMD1; S-adenosylmethionine decarboxylase [EC:4.1.1.50]	0	0	0	0	0	1	0	0	0	0	0	0	0	1	0	0	1	0	0	0	0	2	2	2	1	2	1	0	0	0	1	0	0	1	0	0	0	0	0	0	0	0	0	0	0	0	0	0
K01612	bsdC; vanillate/4-hydroxybenzoate decarboxylase subunit C [EC:4.1.1.- 4.1.1.61]	0	0	0	0	0	0	0	0	0	0	0	0	0	0	0	0	0	0	0	0	0	0	0	0	0	0	0	0	0	0	0	0	0	0	0	0	0	0	0	0	0	0	0	0	0	0	0	0
K01613	psd, PISD; phosphatidylserine decarboxylase [EC:4.1.1.65]	1	1	1	2	1	1	1	1	1	1	1	1	0	1	1	1	1	1	2	1	1	0	0	0	0	0	0	1	1	1	1	2	1	1	1	0	1	0	0	1	0	1	0	2	2	1	1	1
K01616	kgd; multifunctional 2-oxoglutarate metabolism enzyme [EC:2.2.1.5 4.1.1.71 1.2.4.2 2.3.1.61]	0	0	0	0	0	0	0	1	1	1	0	0	0	0	0	0	0	0	0	0	0	0	0	0	0	0	0	0	0	0	0	0	0	0	0	0	0	0	0	0	0	0	0	0	0	0	0	0
K01617	dmpH, xylI, nahK; 2-oxo-3-hexenedioate decarboxylase [EC:4.1.1.77]	0	0	0	0	0	0	0	0	0	0	0	0	0	0	0	0	0	0	0	0	0	0	0	0	0	0	0	0	0	0	0	0	0	0	0	0	0	0	0	0	0	0	0	0	0	0	0	0
K01619	deoC, DERA; deoxyribose-phosphate aldolase [EC:4.1.2.4]	2	3	2	2	2	1	1	1	1	1	1	1	1	1	0	1	1	1	1	1	1	1	1	1	1	1	1	0	0	1	1	0	1	1	0	1	1	1	1	1	0	1	1	1	0	1	2	2
K01620	ltaE; threonine aldolase [EC:4.1.2.48]	2	1	2	1	1	0	2	1	1	1	2	1	1	1	0	1	1	1	1	1	0	1	1	1	1	0	0	1	0	1	1	0	2	1	0	1	1	0	0	1	1	1	1	1	1	0	2	0
K01621	xfp, xpk; xylulose-5-phosphate/fructose-6-phosphate phosphoketolase [EC:4.1.2.9 4.1.2.22]	0	0	1	2	0	0	0	1	2	1	0	0	0	0	0	0	0	0	0	0	0	2	1	0	1	1	0	0	1	0	0	0	0	0	0	1	0	0	0	0	0	1	1	1	1	0	0	1
K01622	K01622; fructose 1,6-bisphosphate aldolase/phosphatase [EC:4.1.2.13 3.1.3.11]	1	0	1	0	0	0	0	0	0	0	0	0	0	0	0	0	0	0	0	0	0	0	0	0	0	0	0	0	0	0	0	0	0	0	0	0	0	0	0	0	0	0	0	0	0	0	0	0
K01623	ALDO; fructose-bisphosphate aldolase, class I [EC:4.1.2.13]	0	0	0	0	0	0	0	0	1	1	0	0	0	0	0	0	0	0	0	0	0	0	0	0	0	0	0	0	0	0	0	0	0	0	0	0	0	0	0	0	0	0	0	0	0	0	0	1
K01624	FBA, fbaA; fructose-bisphosphate aldolase, class II [EC:4.1.2.13]	0	0	0	0	0	0	1	3	1	1	1	1	0	2	2	2	1	0	0	1	0	0	0	0	0	0	0	1	0	1	1	0	1	0	0	0	0	0	0	0	0	0	0	0	0	1	0	0
K01625	eda; 2-dehydro-3-deoxyphosphogluconate aldolase / (4S)-4-hydroxy-2-oxoglutarate aldolase [EC:4.1.2.14 4.1.3.42]	0	1	1	2	2	1	0	0	0	2	0	0	1	1	1	3	2	1	0	1	0	0	0	0	0	0	1	0	1	0	0	0	1	0	0	0	0	0	0	0	0	1	1	1	1	2	1	0
K01626	E2.5.1.54, aroF, aroG, aroH; 3-deoxy-7-phosphoheptulonate synthase [EC:2.5.1.54]	1	1	0	0	0	0	0	2	1	2	0	0	1	0	0	0	0	0	0	0	0	0	0	0	0	0	0	1	0	0	0	1	0	0	1	1	1	1	1	1	1	0	0	0	0	0	0	0
K01627	kdsA; 2-dehydro-3-deoxyphosphooctonate aldolase (KDO 8-P synthase) [EC:2.5.1.55]	1	1	1	1	1	1	1	0	0	0	1	1	1	1	0	1	1	1	1	1	1	1	1	0	1	1	1	1	0	1	1	1	1	1	1	1	1	1	1	1	1	1	1	1	1	0	1	1
K01628	fucA; L-fuculose-phosphate aldolase [EC:4.1.2.17]	1	1	2	1	2	1	1	0	1	0	0	0	0	0	0	0	0	0	0	0	0	2	0	1	0	1	1	1	0	1	1	0	1	2	0	0	0	0	0	0	0	0	0	0	0	1	1	1
K01631	dgoA; 2-dehydro-3-deoxyphosphogalactonate aldolase [EC:4.1.2.21]	0	0	0	0	0	0	0	0	0	0	0	0	0	0	0	0	0	0	0	0	0	0	0	0	0	0	0	0	0	0	0	0	0	0	0	0	0	0	0	0	0	0	0	0	0	0	0	0
K01633	folB; 7,8-dihydroneopterin aldolase/epimerase/oxygenase [EC:4.1.2.25 5.1.99.8 1.13.11.81]	0	0	0	0	0	0	1	1	1	1	1	1	1	1	1	1	1	1	1	1	1	0	0	0	0	0	0	0	1	0	0	0	1	1	0	1	0	0	0	0	0	0	0	0	0	0	0	0
K01634	SGPL1, DPL1; sphinganine-1-phosphate aldolase [EC:4.1.2.27]	0	0	0	1	0	0	0	0	0	0	0	0	0	0	0	0	0	0	0	0	0	0	0	0	0	0	0	2	0	0	0	0	0	2	1	0	0	0	0	0	0	0	0	0	0	0	0	0
K01635	lacD; tagatose 1,6-diphosphate aldolase [EC:4.1.2.40]	1	1	1	0	0	0	0	0	0	0	0	0	0	0	0	0	0	0	0	0	0	0	0	0	0	0	0	0	0	0	0	0	0	0	0	0	0	0	0	0	0	1	1	1	1	0	0	0
K01637	E4.1.3.1, aceA; isocitrate lyase [EC:4.1.3.1]	0	0	0	0	0	1	0	2	2	2	0	0	0	0	0	0	0	1	0	0	0	1	0	0	1	0	0	0	1	0	0	0	1	2	0	0	0	0	0	0	0	0	0	0	0	0	0	1
K01638	aceB, glcB; malate synthase [EC:2.3.3.9]	0	0	1	0	0	1	1	1	1	1	0	0	0	0	0	1	1	1	0	0	0	1	1	0	1	1	0	0	1	0	0	0	1	1	0	0	0	0	0	0	0	0	0	0	0	0	0	1
K01639	E4.1.3.3, nanA, NPL; N-acetylneuraminate lyase [EC:4.1.3.3]	0	0	1	1	1	0	0	0	0	0	0	0	0	0	0	1	1	0	0	0	0	0	0	0	0	0	0	0	0	0	0	0	0	0	0	0	0	0	0	0	0	1	1	1	1	0	0	0
K01640	HMGCL, hmgL; hydroxymethylglutaryl-CoA lyase [EC:4.1.3.4]	0	0	0	1	1	0	1	1	1	2	1	1	2	1	1	1	1	1	1	1	1	1	1	1	1	1	1	0	0	0	0	0	0	1	0	0	1	1	1	1	1	0	0	0	0	0	0	0
K01641	HMGCS; hydroxymethylglutaryl-CoA synthase [EC:2.3.3.10]	0	0	0	0	0	0	1	0	0	0	0	0	0	0	0	0	0	0	0	0	0	0	0	0	0	0	0	1	0	0	0	0	0	1	0	0	0	0	0	0	0	0	0	0	0	0	0	0
K01644	citE; citrate lyase subunit beta / citryl-CoA lyase [EC:4.1.3.34]	0	0	0	1	2	0	0	3	4	3	0	0	0	0	0	0	0	0	0	0	0	0	0	0	0	0	0	1	0	0	0	1	1	0	2	0	0	0	0	0	0	0	0	0	0	0	0	0
K01647	CS, gltA; citrate synthase [EC:2.3.3.1]	2	1	2	1	1	2	2	2	2	2	1	1	1	1	1	1	1	1	1	1	1	2	3	1	1	1	1	2	1	0	1	1	1	1	2	1	1	1	1	1	1	1	2	1	1	1	2	2
K01649	leuA, IMS; 2-isopropylmalate synthase [EC:2.3.3.13]	2	2	1	2	2	0	1	2	1	1	1	1	1	1	1	1	1	1	0	0	0	0	1	0	2	0	1	2	2	0	1	1	2	0	2	1	0	0	0	0	0	2	2	2	2	2	2	0
K01652	E2.2.1.6L, ilvB, ilvG, ilvI; acetolactate synthase I/II/III large subunit [EC:2.2.1.6]	2	1	3	2	2	0	2	3	4	3	1	1	1	1	1	1	1	1	1	1	0	0	1	0	1	0	0	3	2	1	1	1	2	0	3	1	0	0	0	0	0	2	3	2	2	1	2	0
K01653	E2.2.1.6S, ilvH, ilvN; acetolactate synthase I/III small subunit [EC:2.2.1.6]	1	1	1	1	1	0	1	1	1	1	1	1	1	1	1	1	1	1	1	1	0	0	0	0	0	0	0	2	1	0	0	1	1	0	1	0	0	0	0	0	0	1	1	1	1	1	1	0
K01654	neuB, nnaB; N-acetylneuraminate synthase [EC:2.5.1.56]	0	0	0	0	0	0	0	0	0	0	0	0	0	0	0	0	0	0	0	0	0	0	0	0	0	0	0	0	0	0	0	0	0	0	0	0	0	0	0	0	0	0	0	0	0	0	0	0
K01655	LYS21, LYS20; homocitrate synthase [EC:2.3.3.14]	0	0	0	0	0	0	0	0	0	0	0	0	0	0	0	0	0	0	0	0	0	0	0	0	0	0	0	0	0	0	0	0	0	0	0	0	1	0	0	0	0	0	0	0	0	0	0	0
K01657	trpE; anthranilate synthase component I [EC:4.1.3.27]	0	0	0	1	1	1	1	1	1	1	1	1	0	1	1	1	1	1	1	1	0	1	1	1	1	1	0	1	1	1	1	1	1	0	1	1	1	1	1	1	1	2	1	2	0	0	0	0
K01658	trpG; anthranilate synthase component II [EC:4.1.3.27]	0	0	0	1	1	1	1	1	1	1	1	1	0	1	1	1	1	1	1	1	1	1	1	1	1	1	1	1	1	1	1	1	1	0	1	1	1	0	0	1	1	1	1	1	1	0	2	1
K01659	prpC; 2-methylcitrate synthase [EC:2.3.3.5]	0	0	0	0	0	0	0	0	0	0	0	0	0	0	0	0	0	0	0	0	0	0	0	0	0	0	0	0	0	0	0	0	0	0	0	0	0	0	0	0	0	0	1	0	0	0	0	0
K01661	menB; naphthoate synthase [EC:4.1.3.36]	0	0	0	0	0	0	0	1	1	1	0	0	0	0	1	1	1	1	1	1	1	0	0	0	0	0	0	1	0	0	0	0	1	1	1	0	0	0	0	0	0	0	0	0	0	0	0	0
K01662	dxs; 1-deoxy-D-xylulose-5-phosphate synthase [EC:2.2.1.7]	0	0	0	0	0	0	0	1	1	1	1	1	2	1	1	1	1	1	1	1	1	1	1	1	1	1	0	0	0	1	1	1	1	1	1	1	1	1	1	1	1	1	1	1	1	1	1	1
K01664	pabA; para-aminobenzoate synthetase component II [EC:2.6.1.85]	0	0	0	1	1	0	1	1	1	1	0	0	0	0	0	0	0	0	0	0	0	0	0	0	0	0	0	1	1	0	0	0	0	0	1	1	0	0	0	0	0	0	0	0	1	0	0	0
K01665	pabB; para-aminobenzoate synthetase component I [EC:2.6.1.85]	0	0	0	0	0	0	1	0	1	1	1	0	0	1	0	0	0	0	0	0	1	0	0	0	0	0	0	0	1	0	0	0	0	0	1	0	1	0	0	1	0	1	1	1	0	0	1	1
K01666	mhpE; 4-hydroxy 2-oxovalerate aldolase [EC:4.1.3.39]	0	0	0	0	0	0	0	2	1	1	0	0	0	0	0	1	0	0	0	0	0	0	0	0	0	0	0	0	0	0	0	0	1	0	0	0	0	0	0	0	0	0	0	0	0	1	0	0
K01667	tnaA; tryptophanase [EC:4.1.99.1]	0	0	0	0	0	0	0	0	0	0	0	0	0	0	0	0	0	0	0	0	1	0	0	0	0	0	0	0	0	0	0	1	0	0	0	0	0	0	0	0	0	0	0	0	0	0	0	0
K01668	E4.1.99.2; tyrosine phenol-lyase [EC:4.1.99.2]	0	0	1	0	0	0	0	0	0	0	0	0	0	0	0	0	0	0	0	0	0	0	0	0	0	0	0	0	0	0	0	1	0	1	0	0	1	0	0	0	0	0	0	0	0	0	0	0
K01669	phr, PHR1; deoxyribodipyrimidine photo-lyase [EC:4.1.99.3]	0	1	0	0	0	1	0	1	1	1	1	1	1	1	1	1	1	1	1	1	1	1	1	1	1	1	1	1	1	1	1	0	1	0	1	1	1	2	1	1	1	0	0	0	0	0	0	0
K01673	cynT, can; carbonic anhydrase [EC:4.2.1.1]	3	1	6	4	5	2	7	2	2	2	4	2	2	4	2	3	3	2	2	2	3	3	2	4	3	2	2	3	3	2	2	4	0	4	3	0	2	0	2	2	1	3	0	5	3	5	7	2
K01674	cah; carbonic anhydrase [EC:4.2.1.1]	0	0	0	0	0	0	0	0	0	0	0	0	0	0	0	0	0	0	0	0	0	0	0	0	0	0	0	0	0	0	0	0	0	0	0	0	1	1	1	0	0	0	0	0	0	0	0	1
K01676	E4.2.1.2A, fumA, fumB; fumarate hydratase, class I [EC:4.2.1.2]	1	1	1	1	1	0	1	0	0	0	0	0	0	0	0	0	0	0	0	0	0	1	1	0	1	0	0	1	0	1	1	1	0	1	1	0	0	0	0	0	0	0	0	0	0	0	0	0
K01677	E4.2.1.2AA, fumA; fumarate hydratase subunit alpha [EC:4.2.1.2]	0	0	0	0	0	0	0	0	0	0	0	0	0	0	0	0	0	0	0	0	0	0	0	0	0	0	0	0	0	0	0	0	0	0	0	0	0	0	0	0	0	0	0	0	0	0	0	0
K01679	E4.2.1.2B, fumC, FH; fumarate hydratase, class II [EC:4.2.1.2]	0	0	0	0	0	1	0	1	1	1	1	0	1	1	1	1	1	1	1	1	1	0	2	2	1	1	0	1	1	0	0	0	1	0	1	1	0	1	1	0	1	1	0	1	1	1	1	1
K01681	ACO, acnA; aconitate hydratase [EC:4.2.1.3]	1	1	1	1	1	1	1	1	1	1	0	0	0	0	0	0	0	0	0	0	0	0	0	0	0	0	0	1	1	1	1	1	0	1	0	0	1	1	1	1	1	1	1	1	1	0	1	1
K01682	acnB; aconitate hydratase 2 / 2-methylisocitrate dehydratase [EC:4.2.1.3 4.2.1.99]	0	0	0	0	0	0	0	0	0	0	0	0	0	0	0	0	0	0	0	0	0	0	0	0	0	0	0	0	0	0	0	0	0	0	0	0	0	0	0	0	0	0	0	0	0	0	0	0
K01684	dgoD; galactonate dehydratase [EC:4.2.1.6]	9	6	11	4	4	0	0	0	0	0	0	0	1	1	1	2	2	0	0	1	0	0	0	0	0	0	0	0	0	0	0	0	0	0	0	0	0	0	0	0	0	1	1	2	2	0	2	0
K01685	uxaA; altronate hydrolase [EC:4.2.1.7]	1	1	1	1	1	0	0	0	0	0	0	0	1	1	2	1	1	1	0	1	0	0	0	0	0	0	0	0	0	0	0	0	0	0	0	0	0	0	0	0	0	0	1	1	1	0	1	0
K01686	uxuA; mannonate dehydratase [EC:4.2.1.8]	2	2	9	1	3	0	0	0	0	0	0	0	0	1	3	3	3	1	0	3	0	0	0	0	0	0	0	0	0	0	0	0	0	0	0	0	0	0	0	0	0	0	0	1	1	1	1	0
K01687	ilvD; dihydroxy-acid dehydratase [EC:4.2.1.9]	1	1	2	1	2	0	1	1	1	2	1	1	1	1	1	1	1	2	1	1	0	0	1	0	1	0	1	1	1	2	2	1	1	0	1	1	0	0	0	0	0	1	1	1	1	1	0	0
K01689	ENO1_2_3, eno; enolase 1/2/3 [EC:4.2.1.11]	2	2	1	1	1	1	1	1	1	1	1	1	1	1	1	1	1	2	1	1	1	0	1	1	1	1	2	1	1	1	1	1	1	1	1	1	1	1	1	1	1	1	1	1	1	1	2	1
K01690	edd; phosphogluconate dehydratase [EC:4.2.1.12]	0	0	0	0	0	0	0	0	0	0	0	0	0	0	0	0	0	0	0	0	0	0	0	0	0	0	0	0	0	0	0	0	0	0	0	0	0	0	0	0	0	0	0	0	0	0	0	0
K01692	paaF, echA; enoyl-CoA hydratase [EC:4.2.1.17]	4	1	2	4	7	6	1	22	37	28	2	2	2	2	1	2	2	3	3	3	2	4	6	6	5	5	2	38	3	2	2	5	12	10	31	0	0	0	0	1	0	1	1	0	1	0	1	2
K01693	hisB; imidazoleglycerol-phosphate dehydratase [EC:4.2.1.19]	0	1	0	1	1	1	0	1	1	1	0	0	0	0	0	0	0	0	0	1	0	0	1	0	1	0	0	1	1	0	0	0	1	0	0	1	0	0	0	0	0	1	0	1	1	1	1	0
K01695	trpA; tryptophan synthase alpha chain [EC:4.2.1.20]	1	1	1	1	1	1	1	1	1	1	1	1	1	1	1	1	1	1	1	1	0	1	1	1	1	1	0	1	1	1	1	0	1	0	1	1	1	0	1	1	1	1	1	1	1	0	1	1
K01696	trpB; tryptophan synthase beta chain [EC:4.2.1.20]	1	1	1	1	1	1	1	1	1	1	1	1	0	1	1	1	1	1	1	1	0	1	1	0	1	1	0	1	1	1	1	1	1	0	1	1	1	1	1	1	0	1	1	1	1	0	1	0
K01697	CBS; cystathionine beta-synthase [EC:4.2.1.22]	0	0	0	1	1	0	1	1	1	1	1	1	1	1	1	1	1	1	1	1	1	2	2	2	1	1	1	0	0	1	1	1	0	1	0	0	1	0	0	1	0	1	1	1	1	0	0	1
K01698	hemB, ALAD; porphobilinogen synthase [EC:4.2.1.24]	1	1	1	1	1	1	1	1	1	1	1	1	1	1	1	1	1	1	0	1	0	0	1	1	1	1	1	1	1	1	1	1	1	1	1	1	0	0	1	0	0	1	1	1	1	0	1	1
K01699	pduC; propanediol dehydratase large subunit [EC:4.2.1.28]	0	0	1	0	0	0	0	1	0	1	0	0	0	0	0	0	0	0	0	0	0	0	0	0	0	0	0	0	0	0	0	0	0	0	0	0	0	0	0	0	0	0	0	0	0	0	0	0
K01703	leuC, IPMI-L; 3-isopropylmalate/(R)-2-methylmalate dehydratase large subunit [EC:4.2.1.33 4.2.1.35]	1	1	0	1	1	1	1	1	1	1	1	1	1	1	1	1	1	1	1	1	0	0	1	0	1	1	1	1	1	0	1	1	1	0	1	1	0	0	0	0	0	1	1	1	1	0	1	1
K01704	leuD, IPMI-S; 3-isopropylmalate/(R)-2-methylmalate dehydratase small subunit [EC:4.2.1.33 4.2.1.35]	1	1	0	1	1	0	1	1	1	1	1	1	1	1	1	1	1	1	1	1	0	0	1	0	1	1	1	1	1	0	1	1	1	0	1	1	0	0	0	0	0	0	1	1	1	0	1	0
K01705	LYS4; homoaconitate hydratase [EC:4.2.1.36]	0	0	0	0	0	0	0	0	0	0	0	0	0	0	0	0	0	0	0	0	0	0	0	0	0	0	0	0	0	0	0	0	0	0	0	0	1	0	0	1	0	0	0	0	0	0	0	0
K01706	gudD; glucarate dehydratase [EC:4.2.1.40]	1	1	1	0	0	0	0	1	0	2	0	0	0	0	0	0	0	0	0	0	0	0	0	0	0	0	0	0	0	0	0	0	0	0	0	0	0	0	0	0	0	0	0	0	0	0	0	0
K01707	kdgD; 5-dehydro-4-deoxyglucarate dehydratase [EC:4.2.1.41]	0	1	1	0	0	0	0	1	0	1	0	0	0	0	0	0	0	0	0	0	0	0	0	0	0	0	0	0	0	0	0	0	0	0	0	0	0	0	0	0	0	0	0	0	0	0	0	0
K01708	garD; galactarate dehydratase [EC:4.2.1.42]	0	1	1	0	0	0	0	0	0	0	0	0	0	0	0	0	0	0	0	0	0	0	0	0	0	0	0	0	0	0	0	0	0	0	0	0	0	0	0	0	0	0	0	0	0	0	0	0
K01709	rfbG; CDP-glucose 4,6-dehydratase [EC:4.2.1.45]	0	0	0	1	1	1	1	0	0	0	0	1	0	0	0	0	0	0	0	0	0	1	1	1	1	1	0	0	0	1	1	0	1	0	0	1	0	1	1	0	0	1	1	0	0	0	0	0
K01710	rfbB, rmlB, rffG; dTDP-glucose 4,6-dehydratase [EC:4.2.1.46]	1	1	1	1	1	2	1	1	1	1	1	1	1	1	1	1	1	1	1	1	1	1	1	1	1	1	1	1	0	1	1	1	1	1	1	1	1	1	0	0	0	1	1	1	1	1	1	1
K01711	gmd, GMDS; GDPmannose 4,6-dehydratase [EC:4.2.1.47]	1	0	0	1	1	1	1	0	0	0	1	1	1	0	1	1	1	1	2	0	1	0	0	0	1	0	0	1	3	1	1	2	1	0	1	1	1	1	1	1	1	1	1	1	1	1	1	1
K01712	hutU, UROC1; urocanate hydratase [EC:4.2.1.49]	0	0	0	1	1	1	1	0	0	0	1	0	0	1	1	1	1	1	1	1	1	1	1	1	1	1	1	0	0	1	1	1	0	1	0	0	1	1	1	1	0	0	0	0	0	0	0	1
K01713	pheC; cyclohexadienyl dehydratase [EC:4.2.1.51 4.2.1.91]	0	0	0	0	0	0	0	0	0	0	0	0	0	0	0	0	0	0	0	0	0	0	0	0	0	0	0	0	0	0	0	0	0	0	0	0	0	0	0	0	0	0	0	0	0	0	0	0
K01714	dapA; 4-hydroxy-tetrahydrodipicolinate synthase [EC:4.3.3.7]	2	1	2	1	1	1	1	1	1	1	2	1	1	2	1	1	1	1	2	1	1	1	1	1	1	1	1	1	1	1	1	1	1	1	1	1	0	0	0	0	1	2	2	2	2	2	3	1
K01715	crt; enoyl-CoA hydratase [EC:4.2.1.17]	0	0	0	0	1	1	1	0	1	1	1	1	1	1	0	1	1	1	0	1	1	1	1	1	1	2	0	0	1	1	1	1	0	1	1	0	0	0	0	0	0	0	0	0	0	0	0	1
K01716	fabA; 3-hydroxyacyl-[acyl-carrier protein] dehydratase / trans-2-decenoyl-[acyl-carrier protein] isomerase [EC:4.2.1.59 5.3.3.14]	0	0	0	0	0	0	0	0	0	0	0	0	0	0	0	0	0	0	0	0	0	0	0	0	0	0	0	1	0	0	0	0	1	1	1	0	0	0	0	0	0	1	1	1	1	0	0	0
K01719	hemD, UROS; uroporphyrinogen-III synthase [EC:4.2.1.75]	2	2	2	1	3	1	3	2	2	2	2	2	1	1	1	1	1	1	1	1	1	0	1	1	1	1	1	2	2	1	2	2	2	2	1	2	0	0	1	0	0	1	1	1	1	2	2	0
K01720	prpD; 2-methylcitrate dehydratase [EC:4.2.1.79]	0	0	0	0	0	0	0	0	0	0	0	0	0	0	0	0	0	0	0	0	0	0	0	0	0	0	1	0	0	0	0	0	1	0	0	0	2	1	1	2	1	1	1	1	1	1	1	0
K01721	nthA; nitrile hydratase subunit alpha [EC:4.2.1.84]	1	1	0	0	0	0	0	2	2	2	0	0	0	0	0	0	0	0	0	0	0	0	0	0	0	0	0	1	0	0	0	0	0	0	0	0	0	0	0	0	0	0	0	0	0	0	0	0
K01724	PCBD, phhB; 4a-hydroxytetrahydrobiopterin dehydratase [EC:4.2.1.96]	1	1	1	1	1	1	1	2	1	1	1	1	1	1	1	1	1	1	1	1	1	1	1	1	1	1	1	1	1	1	1	1	1	1	1	1	1	1	1	1	1	1	1	2	2	1	1	1
K01725	cynS; cyanate lyase [EC:4.2.1.104]	0	0	0	0	0	0	0	1	1	1	0	0	0	0	0	0	0	0	0	0	0	0	0	0	0	0	0	0	0	0	0	0	0	0	0	0	0	0	0	0	0	0	0	0	0	0	0	0
K01726	GAMMACA; gamma-carbonic anhydrase [EC:4.2.1.-]	1	1	1	1	1	1	1	1	2	1	1	1	1	1	1	1	1	1	1	1	1	1	1	1	1	1	0	1	1	1	0	0	0	0	1	1	0	0	0	0	0	1	1	1	1	1	0	1
K01727	hysA, hylA, hylB; hyaluronate lyase [EC:4.2.2.1]	0	0	1	0	0	0	0	0	0	0	0	0	0	0	0	0	0	0	0	0	0	0	0	0	0	0	0	0	0	0	0	0	0	0	0	0	0	0	0	0	0	0	0	0	0	0	0	0
K01728	pel; pectate lyase [EC:4.2.2.2]	0	0	0	0	0	0	0	0	0	0	0	0	0	0	0	0	0	0	0	0	0	0	0	0	0	0	0	0	0	0	0	0	0	0	0	0	0	0	0	0	0	0	0	0	0	0	0	0
K01729	algL; poly(beta-D-mannuronate) lyase [EC:4.2.2.3]	0	0	1	0	0	0	0	0	0	0	0	0	0	0	0	0	0	0	0	0	0	0	0	0	0	0	0	0	0	0	0	0	0	2	0	0	0	0	0	0	0	0	0	0	0	0	2	0
K01730	ogl; oligogalacturonide lyase [EC:4.2.2.6]	3	1	4	1	2	0	0	0	0	0	0	0	0	0	0	0	0	0	0	0	0	0	0	0	0	0	0	0	0	0	0	0	0	0	0	0	0	0	0	0	0	0	0	0	0	2	0	0
K01733	thrC; threonine synthase [EC:4.2.3.1]	3	2	2	4	4	3	2	1	1	1	1	1	0	1	1	1	1	0	2	1	0	1	1	1	1	1	1	1	2	2	2	2	2	1	1	2	0	1	2	0	1	4	3	3	3	1	3	2
K01734	mgsA; methylglyoxal synthase [EC:4.2.3.3]	0	0	0	0	0	0	0	0	0	0	1	1	1	1	1	1	1	0	0	1	0	0	0	0	0	0	0	0	0	0	0	0	0	0	0	0	0	0	0	0	0	0	0	1	1	0	0	0
K01735	aroB; 3-dehydroquinate synthase [EC:4.2.3.4]	1	1	1	1	1	1	1	1	1	1	1	1	1	1	1	2	2	1	1	2	1	1	1	1	1	1	1	2	1	1	0	1	1	1	1	1	1	1	1	1	2	1	1	1	1	1	1	1
K01736	aroC; chorismate synthase [EC:4.2.3.5]	1	1	1	1	1	1	0	1	1	1	1	1	1	1	1	1	1	1	1	1	2	1	1	1	1	1	1	2	1	1	1	1	1	1	1	0	1	1	1	1	1	1	1	1	1	1	1	1
K01737	queD, ptpS, PTS; 6-pyruvoyltetrahydropterin/6-carboxytetrahydropterin synthase [EC:4.2.3.12 4.1.2.50]	3	3	4	1	1	3	2	0	0	0	2	2	2	3	2	3	3	3	2	2	2	0	1	0	0	0	3	1	2	3	3	1	1	1	1	2	3	3	3	3	3	2	2	2	1	1	2	2
K01738	cysK; cysteine synthase [EC:2.5.1.47]	2	1	1	2	2	2	1	0	0	0	1	1	0	0	0	0	0	0	1	0	0	3	3	2	2	1	2	1	1	1	1	4	1	1	1	0	1	1	1	1	0	2	2	1	1	1	2	0
K01739	metB; cystathionine gamma-synthase [EC:2.5.1.48]	1	0	0	1	2	2	2	1	2	1	2	2	0	1	1	1	1	1	2	1	1	3	2	1	1	1	1	1	0	2	2	1	0	2	1	0	1	0	0	1	0	1	1	1	1	2	2	1
K01740	metY; O-acetylhomoserine (thiol)-lyase [EC:2.5.1.49]	1	1	1	1	1	0	0	1	1	1	0	0	1	0	0	1	1	1	1	1	1	0	0	1	0	0	0	0	2	1	1	0	0	1	0	0	0	2	2	0	1	0	0	0	0	0	1	0
K01743	E4.2.1.1; carbonic anhydrase [EC:4.2.1.1]	0	0	0	0	0	0	0	0	0	0	0	0	0	0	0	0	0	0	0	0	0	0	0	0	0	0	0	0	0	0	0	0	0	1	0	0	0	0	0	0	0	0	0	0	0	0	0	0
K01744	aspA; aspartate ammonia-lyase [EC:4.3.1.1]	0	0	0	1	1	0	0	0	0	0	1	0	0	0	0	0	0	0	0	0	0	0	1	1	1	1	0	1	1	2	1	1	0	0	0	1	1	0	0	0	0	0	0	0	0	0	0	1
K01745	hutH, HAL; histidine ammonia-lyase [EC:4.3.1.3]	0	0	0	1	1	1	1	0	0	0	1	1	1	1	1	2	2	1	1	2	1	1	1	1	1	1	1	0	0	1	1	1	0	1	1	1	1	1	2	1	0	0	0	0	0	0	0	0
K01749	hemC, HMBS; hydroxymethylbilane synthase [EC:2.5.1.61]	1	1	1	1	2	1	1	1	1	1	1	1	1	1	1	1	1	1	0	1	0	0	1	1	1	1	1	1	1	1	1	1	1	1	1	1	0	0	1	0	0	1	1	1	1	1	1	0
K01750	E4.3.1.12, ocd; ornithine cyclodeaminase [EC:4.3.1.12]	0	0	0	0	0	0	0	0	0	0	0	0	0	0	0	0	0	0	0	0	0	0	0	0	0	0	0	0	0	0	0	0	0	0	0	0	0	0	0	0	0	0	0	0	0	0	0	0
K01751	E4.3.1.15; diaminopropionate ammonia-lyase [EC:4.3.1.15]	0	0	0	0	0	0	0	0	0	0	0	0	0	0	0	0	0	0	0	0	0	0	0	0	0	0	0	0	0	0	0	0	0	0	0	0	0	0	0	0	0	0	0	0	0	0	1	0
K01752	E4.3.1.17, sdaA, sdaB, tdcG; L-serine dehydratase [EC:4.3.1.17]	1	0	0	0	0	0	1	2	0	1	1	1	1	1	2	2	2	2	3	2	0	1	1	1	1	1	2	0	0	2	2	2	0	1	0	0	0	1	0	0	0	1	0	1	1	0	0	0
K01753	dsdA; D-serine dehydratase [EC:4.3.1.18]	0	0	0	0	0	0	0	0	1	1	0	0	0	0	0	0	0	0	0	0	0	0	0	0	0	0	0	0	0	0	0	0	0	0	0	0	0	0	0	0	0	0	0	0	0	0	0	0
K01754	E4.3.1.19, ilvA, tdcB; threonine dehydratase [EC:4.3.1.19]	4	2	2	4	4	2	3	2	2	2	1	1	1	2	1	3	3	1	3	2	0	0	2	3	2	3	0	0	0	4	4	6	2	0	1	0	0	1	1	0	0	1	1	1	1	0	2	2
K01755	argH, ASL; argininosuccinate lyase [EC:4.3.2.1]	1	1	2	1	2	0	2	1	1	1	1	1	1	1	1	1	1	1	1	1	1	1	2	2	2	2	0	2	1	1	1	1	1	1	1	1	1	1	1	1	1	1	1	1	1	1	1	1
K01756	purB, ADSL; adenylosuccinate lyase [EC:4.3.2.2]	1	1	1	1	1	1	0	1	1	1	1	1	1	1	1	1	1	1	1	1	0	1	1	1	1	1	1	1	2	1	1	1	1	1	1	1	1	1	1	1	1	1	1	1	1	0	1	1
K01758	CTH; cystathionine gamma-lyase [EC:4.4.1.1]	0	0	0	0	0	1	0	0	0	0	1	2	0	1	1	1	1	1	1	1	1	2	2	1	1	1	1	0	0	0	0	0	0	1	0	0	1	0	0	1	0	1	1	1	1	0	1	1
K01759	GLO1, gloA; lactoylglutathione lyase [EC:4.4.1.5]	2	0	0	1	0	0	0	1	0	0	0	1	0	0	1	1	1	0	0	1	0	2	0	1	0	0	0	3	3	0	0	1	0	1	4	1	0	0	0	0	0	0	0	0	0	0	0	0
K01760	metC; cysteine-S-conjugate beta-lyase [EC:4.4.1.13]	0	0	0	1	1	1	1	1	1	0	3	2	0	1	1	1	1	1	1	1	1	2	2	1	1	1	1	0	0	0	0	1	0	1	0	0	2	0	0	1	0	1	1	1	1	1	2	1
K01761	E4.4.1.11; methionine-gamma-lyase [EC:4.4.1.11]	0	0	1	0	0	0	0	0	0	0	0	0	1	0	0	0	0	0	1	0	0	2	0	0	1	0	1	0	0	0	0	0	0	0	0	0	1	0	0	0	0	0	0	0	0	0	1	0
K01768	E4.6.1.1; adenylate cyclase [EC:4.6.1.1]	0	0	1	1	1	4	3	4	5	4	0	0	0	0	1	0	1	0	1	0	0	1	0	0	0	0	4	8	0	1	1	1	5	12	2	1	0	0	0	1	1	0	0	1	1	0	2	0
K01770	ispF; 2-C-methyl-D-erythritol 2,4-cyclodiphosphate synthase [EC:4.6.1.12]	1	1	1	1	1	1	1	1	1	1	1	1	0	1	1	1	1	1	1	1	0	1	1	1	1	1	1	0	1	1	1	1	1	0	1	1	1	1	1	1	1	1	1	1	1	1	1	0
K01771	plc; 1-phosphatidylinositol phosphodiesterase [EC:4.6.1.13]	0	0	0	0	0	0	0	0	0	0	0	0	0	0	0	0	0	0	0	0	0	0	0	0	0	0	0	0	0	0	0	0	0	0	0	0	0	0	0	0	0	0	0	0	0	0	0	0
K01772	hemH, FECH; protoporphyrin/coproporphyrin ferrochelatase [EC:4.98.1.1 4.99.1.9]	1	1	1	1	0	1	1	1	1	1	1	1	0	0	1	1	1	1	0	1	0	1	1	1	1	2	1	1	1	1	1	1	1	1	1	1	0	0	0	0	0	1	1	1	1	1	1	1
K01775	alr; alanine racemase [EC:5.1.1.1]	1	1	1	1	1	1	1	1	1	1	1	1	3	1	2	1	1	1	1	1	1	1	1	1	1	1	1	1	1	1	1	2	1	1	1	1	0	0	0	1	1	0	0	0	0	0	0	1
K01776	murI; glutamate racemase [EC:5.1.1.3]	0	0	0	1	1	1	0	0	1	1	1	1	1	1	1	1	1	1	1	1	1	1	1	1	1	1	1	1	1	0	0	0	1	1	1	0	0	0	0	0	0	0	0	0	0	0	0	0
K01777	prdF; proline racemase [EC:5.1.1.4]	0	0	0	0	0	0	1	0	0	0	0	0	0	0	0	0	0	0	1	0	0	0	0	0	0	0	0	0	0	0	0	0	0	0	0	0	0	0	0	0	0	0	0	0	0	0	0	1
K01778	dapF; diaminopimelate epimerase [EC:5.1.1.7]	1	1	1	1	1	1	1	1	1	1	1	2	1	1	1	1	1	1	1	1	1	1	1	1	1	1	1	1	1	1	1	1	1	1	1	1	1	0	0	1	1	1	1	1	1	1	1	1
K01779	racD; aspartate racemase [EC:5.1.1.13]	0	0	1	0	1	0	0	0	0	0	0	0	0	1	0	0	0	1	1	0	0	1	0	2	1	0	0	0	0	0	0	0	0	0	0	0	1	0	1	2	1	0	0	0	0	0	0	0
K01781	mdlA; mandelate racemase [EC:5.1.2.2]	0	0	0	0	0	0	0	0	0	0	0	0	0	0	0	0	0	0	0	0	0	0	0	0	0	0	0	0	0	0	0	0	0	0	0	0	0	0	0	0	0	1	0	0	0	0	0	0
K01782	fadJ; 3-hydroxyacyl-CoA dehydrogenase / enoyl-CoA hydratase / 3-hydroxybutyryl-CoA epimerase [EC:1.1.1.35 4.2.1.17 5.1.2.3]	0	0	0	0	0	1	0	1	1	1	0	0	0	0	0	0	0	0	0	0	0	0	0	1	0	0	0	0	1	1	1	0	0	1	0	0	0	0	0	0	0	0	0	0	0	0	0	0
K01783	rpe, RPE; ribulose-phosphate 3-epimerase [EC:5.1.3.1]	1	1	1	1	1	1	1	1	1	1	1	1	1	1	1	1	1	1	1	1	1	0	1	1	1	1	1	1	2	1	1	0	1	1	1	1	1	1	1	1	1	1	0	1	1	1	1	1
K01784	galE, GALE; UDP-glucose 4-epimerase [EC:5.1.3.2]	4	1	3	6	6	3	3	0	1	1	2	1	3	5	3	1	1	1	1	2	1	3	3	5	0	6	4	3	3	1	0	3	1	1	1	2	5	3	3	3	2	3	4	5	4	2	4	3
K01785	galM, GALM; aldose 1-epimerase [EC:5.1.3.3]	2	2	4	1	2	1	0	2	1	2	3	1	1	3	1	2	2	2	1	2	1	1	1	0	1	0	0	1	0	0	0	1	1	1	0	0	1	2	0	0	1	2	2	2	2	2	1	0
K01787	RENBP; N-acylglucosamine 2-epimerase [EC:5.1.3.8]	1	0	3	0	0	0	0	0	0	0	0	0	0	0	0	0	0	0	0	0	0	0	0	0	0	0	0	0	0	0	0	0	0	0	0	0	0	0	0	0	0	0	0	0	0	0	0	0
K01788	nanE; N-acylglucosamine-6-phosphate 2-epimerase [EC:5.1.3.9]	1	0	1	1	1	0	0	0	0	0	0	0	0	0	0	0	0	0	0	0	0	0	1	1	1	1	1	0	0	0	0	0	0	0	0	0	0	0	0	0	0	0	0	0	0	0	0	0
K01790	rfbC, rmlC; dTDP-4-dehydrorhamnose 3,5-epimerase [EC:5.1.3.13]	0	0	0	1	1	1	1	1	1	2	1	2	0	1	1	2	2	2	1	1	1	1	0	1	0	1	0	2	0	0	0	0	1	1	2	2	0	1	0	0	0	1	1	0	0	0	2	0
K01791	wecB; UDP-N-acetylglucosamine 2-epimerase (non-hydrolysing) [EC:5.1.3.14]	1	1	2	2	2	1	0	0	0	0	0	0	0	0	0	1	1	0	1	0	0	0	1	0	2	1	1	1	0	1	1	1	1	0	1	0	0	0	0	0	1	1	0	0	1	0	0	0
K01792	E5.1.3.15; glucose-6-phosphate 1-epimerase [EC:5.1.3.15]	0	0	0	0	0	1	0	0	0	0	0	0	0	0	0	0	0	0	0	0	0	0	1	1	0	0	0	0	0	1	1	0	0	1	0	0	0	0	0	0	0	0	0	0	0	0	0	0
K01793	GLCE; heparosan-N-sulfate-glucuronate 5-epimerase [EC:5.1.3.17]	0	0	0	0	0	0	0	0	0	0	0	0	0	0	0	0	0	0	0	0	0	0	0	0	0	0	0	1	0	0	0	0	0	0	0	0	0	0	0	0	0	0	0	0	0	0	0	0
K01796	E5.1.99.4, AMACR, mcr; alpha-methylacyl-CoA racemase [EC:5.1.99.4]	1	0	1	1	1	1	0	2	2	2	0	0	0	0	0	0	0	0	0	0	0	0	1	1	0	1	0	6	0	0	0	0	1	1	9	0	0	0	0	0	0	0	0	0	0	0	0	0
K01798	alr-murF; Alr-MurF fusion protein [EC:5.1.1.1 6.3.2.10]	0	0	0	0	0	0	0	0	0	0	1	1	2	1	1	1	1	1	1	1	1	0	0	0	0	0	0	0	0	0	0	0	0	0	0	0	0	0	0	0	0	0	0	0	0	0	0	0
K01799	nicE, maiA; maleate isomerase [EC:5.2.1.1]	0	0	0	0	0	0	0	2	0	0	0	0	0	0	0	0	0	0	0	0	0	0	0	0	0	0	0	0	0	0	0	0	0	0	0	0	0	0	0	0	0	0	0	0	0	0	0	0
K01800	maiA, GSTZ1; maleylacetoacetate isomerase [EC:5.2.1.2]	0	0	0	0	0	0	0	0	0	0	0	0	0	0	0	0	0	0	0	0	0	0	0	0	0	0	0	0	0	0	0	0	0	1	0	0	0	0	0	0	0	0	0	0	0	0	0	0
K01801	nagL; maleylpyruvate isomerase [EC:5.2.1.4]	0	0	0	0	0	0	0	0	0	0	0	0	0	0	0	0	0	0	0	0	0	0	0	0	0	0	0	0	0	0	0	0	0	0	0	0	0	0	0	0	0	0	0	0	0	0	0	0
K01802	E5.2.1.8; peptidylprolyl isomerase [EC:5.2.1.8]	0	0	0	2	1	2	0	1	1	1	0	0	0	0	0	0	0	0	0	0	0	2	3	3	2	1	1	0	1	1	0	0	0	0	0	1	1	0	0	0	0	0	0	0	2	0	0	1
K01803	TPI, tpiA; triosephosphate isomerase (TIM) [EC:5.3.1.1]	1	1	1	0	1	1	1	1	1	2	1	1	1	1	1	1	1	1	1	1	1	1	1	1	1	1	1	1	1	1	1	1	1	1	1	1	0	1	1	1	1	1	1	1	1	1	1	1
K01804	araA; L-arabinose isomerase [EC:5.3.1.4]	0	0	2	0	0	0	0	1	0	0	1	0	1	1	1	1	1	0	0	1	0	0	0	0	0	0	0	0	0	0	0	0	0	0	0	0	0	0	0	0	0	0	0	0	0	0	0	0
K01805	xylA; xylose isomerase [EC:5.3.1.5]	1	1	1	1	1	0	0	1	0	1	1	0	0	1	1	1	1	1	0	1	0	0	0	0	0	0	0	1	0	0	0	0	2	0	0	0	1	1	0	0	0	1	1	1	1	1	1	1
K01807	rpiA; ribose 5-phosphate isomerase A [EC:5.3.1.6]	0	0	0	1	0	1	0	0	0	0	0	0	0	0	0	0	0	0	0	0	0	0	1	0	0	0	0	1	1	0	0	0	0	0	1	1	1	1	1	1	1	1	1	1	1	0	1	1
K01808	rpiB; ribose 5-phosphate isomerase B [EC:5.3.1.6]	3	1	2	2	1	1	2	2	1	3	1	1	1	1	2	2	2	1	1	2	1	1	1	2	1	1	1	0	1	1	1	2	1	1	0	0	1	1	1	1	1	1	1	0	0	2	1	0
K01809	manA, MPI; mannose-6-phosphate isomerase [EC:5.3.1.8]	0	1	1	0	0	0	0	1	1	1	1	2	1	1	1	1	0	0	0	0	0	1	0	0	0	0	0	0	0	0	0	0	1	1	0	0	1	1	1	1	1	1	1	1	1	2	1	0
K01810	GPI, pgi; glucose-6-phosphate isomerase [EC:5.3.1.9]	0	1	1	0	0	1	1	1	1	1	1	1	1	1	1	1	1	1	1	1	0	0	0	0	0	0	1	2	0	1	1	0	1	1	0	0	1	1	1	1	1	2	0	2	2	0	1	1
K01811	xylS, yicI; alpha-D-xyloside xylohydrolase [EC:3.2.1.177]	0	0	0	0	1	0	0	0	0	0	0	0	2	3	1	0	0	0	0	1	0	0	0	0	0	0	0	1	0	0	0	0	0	0	0	0	0	0	0	0	0	0	0	0	0	2	0	0
K01812	uxaC; glucuronate isomerase [EC:5.3.1.12]	0	1	1	1	1	0	0	0	0	0	0	0	1	1	1	1	1	2	0	1	0	0	0	0	0	0	0	0	0	0	0	0	1	0	0	0	0	0	0	0	0	1	1	0	1	0	1	0
K01814	hisA; phosphoribosylformimino-5-aminoimidazole carboxamide ribotide isomerase [EC:5.3.1.16]	1	1	1	1	1	1	0	0	0	0	1	0	1	1	2	2	2	2	2	2	0	0	0	0	0	0	0	1	1	1	1	0	1	0	1	1	0	0	0	0	0	1	1	1	1	1	1	0
K01815	kduI; 4-deoxy-L-threo-5-hexosulose-uronate ketol-isomerase [EC:5.3.1.17]	0	0	0	0	0	0	0	0	0	0	0	0	1	1	1	1	1	1	0	1	0	0	0	0	0	0	0	0	0	0	0	0	0	0	0	0	0	0	0	0	0	0	0	0	0	0	0	0
K01816	hyi, gip; hydroxypyruvate isomerase [EC:5.3.1.22]	3	3	4	2	1	0	0	2	1	2	1	1	2	2	1	3	3	0	1	2	0	0	0	0	0	0	0	0	0	1	1	0	0	0	0	0	1	0	0	0	0	1	1	1	0	0	2	2
K01817	trpF; phosphoribosylanthranilate isomerase [EC:5.3.1.24]	1	1	1	2	1	2	1	0	0	0	1	1	0	1	1	1	2	1	1	1	0	0	0	1	1	1	0	1	1	1	1	1	1	0	1	1	1	1	1	1	0	0	0	1	1	1	1	0
K01820	rhaA; L-rhamnose isomerase / sugar isomerase [EC:5.3.1.14 5.3.1.-]	0	0	1	0	0	0	0	1	0	0	0	0	0	0	0	1	1	0	0	0	0	0	0	0	0	0	0	0	0	0	0	0	0	0	0	0	1	0	0	0	0	0	0	0	0	0	0	0
K01821	praC, xylH; 4-oxalocrotonate tautomerase [EC:5.3.2.6]	0	0	0	0	1	0	0	1	0	0	0	0	0	0	0	1	1	0	0	0	0	0	0	0	1	0	0	0	0	2	1	1	0	0	0	1	0	0	0	0	0	2	0	2	0	0	0	0
K01822	E5.3.3.1; steroid Delta-isomerase [EC:5.3.3.1]	0	0	0	1	2	0	0	4	4	4	0	0	0	0	0	0	0	0	0	0	0	0	0	0	0	0	0	3	0	0	0	0	0	1	7	0	0	0	0	0	0	0	0	0	0	0	0	0
K01823	idi, IDI; isopentenyl-diphosphate Delta-isomerase [EC:5.3.3.2]	0	0	1	1	0	0	0	1	1	0	1	1	1	1	0	1	1	1	1	1	0	0	0	0	0	0	0	1	0	0	0	1	0	1	0	0	0	0	1	0	0	0	0	0	0	0	0	0
K01825	fadB; 3-hydroxyacyl-CoA dehydrogenase / enoyl-CoA hydratase / 3-hydroxybutyryl-CoA epimerase / enoyl-CoA isomerase [EC:1.1.1.35 4.2.1.17 5.1.2.3 5.3.3.8]	0	0	0	0	0	0	0	0	0	0	0	0	0	0	0	0	0	0	0	0	0	0	0	0	0	0	0	0	0	0	0	0	0	0	0	0	0	0	0	0	0	0	0	0	0	1	1	0
K01826	hpaF, hpcD; 5-carboxymethyl-2-hydroxymuconate isomerase [EC:5.3.3.10]	0	0	0	0	0	0	0	0	0	0	0	0	0	0	0	0	0	0	0	0	0	0	0	0	0	0	0	0	0	0	0	0	0	0	0	0	0	0	0	0	0	0	0	0	0	0	0	0
K01834	PGAM, gpmA; 2,3-bisphosphoglycerate-dependent phosphoglycerate mutase [EC:5.4.2.11]	0	0	0	1	0	0	1	1	1	1	0	0	0	0	0	0	0	0	0	0	1	0	1	0	0	0	0	1	0	0	0	0	0	1	0	1	0	0	0	0	0	0	0	0	0	0	0	1
K01835	pgm; phosphoglucomutase [EC:5.4.2.2]	1	1	1	1	1	0	0	1	1	1	1	1	1	1	1	1	1	1	1	1	1	2	2	1	1	2	1	1	0	1	1	1	0	0	0	1	0	0	0	0	0	0	0	2	2	0	0	0
K01838	pgmB; beta-phosphoglucomutase [EC:5.4.2.6]	2	1	2	2	2	1	0	0	0	0	1	1	1	1	1	2	2	3	2	3	1	1	1	2	1	2	0	1	2	0	0	0	0	0	0	1	0	0	0	1	0	1	1	1	1	2	1	0
K01839	deoB; phosphopentomutase [EC:5.4.2.7]	1	1	1	0	0	1	1	0	0	0	0	0	0	0	0	0	0	0	0	0	0	0	1	0	1	1	1	0	0	1	1	1	0	0	0	1	0	0	0	0	0	0	0	0	0	0	1	1
K01840	manB; phosphomannomutase [EC:5.4.2.8]	0	0	0	0	0	0	0	2	2	2	1	0	0	1	0	1	1	1	1	1	1	0	0	0	0	0	0	0	0	1	1	0	0	1	0	0	1	0	0	0	0	0	0	0	0	0	0	0
K01841	pepM; phosphoenolpyruvate phosphomutase [EC:5.4.2.9]	0	0	0	0	0	0	0	0	0	0	0	0	0	0	0	1	1	0	1	0	0	0	0	0	0	0	0	1	0	0	0	0	0	0	0	1	0	0	0	0	0	0	0	0	0	0	0	0
K01843	kamA; lysine 2,3-aminomutase [EC:5.4.3.2]	0	0	0	0	0	0	0	0	0	0	0	0	0	0	0	0	0	0	0	0	0	0	0	0	0	0	1	0	0	0	0	0	0	2	1	1	0	0	1	0	0	1	1	1	1	0	0	0
K01844	kamD; beta-lysine 5,6-aminomutase alpha subunit [EC:5.4.3.3]	0	0	0	0	0	0	0	0	0	0	0	0	0	0	0	0	0	0	0	0	0	0	0	0	0	0	0	0	0	0	0	0	0	1	0	0	0	0	0	0	0	0	0	0	0	0	0	0
K01845	hemL; glutamate-1-semialdehyde 2,1-aminomutase [EC:5.4.3.8]	1	1	5	1	0	1	2	1	1	2	1	2	0	0	1	3	3	2	0	1	1	3	3	1	2	2	2	1	1	2	2	1	1	1	2	1	0	1	1	0	0	2	2	2	2	1	3	1
K01847	MUT; methylmalonyl-CoA mutase [EC:5.4.99.2]	1	0	1	0	0	0	0	1	1	1	0	0	0	0	1	1	1	1	1	1	1	0	0	0	0	0	0	0	2	0	0	0	0	0	1	0	0	1	0	0	0	0	0	0	0	0	0	0
K01848	E5.4.99.2A, mcmA1; methylmalonyl-CoA mutase, N-terminal domain [EC:5.4.99.2]	1	1	2	2	2	1	2	1	1	1	1	1	1	1	0	0	0	0	0	0	0	3	2	2	2	2	0	2	1	2	1	2	0	2	0	0	1	1	1	2	1	0	0	0	0	1	1	2
K01849	E5.4.99.2B, mcmA2; methylmalonyl-CoA mutase, C-terminal domain [EC:5.4.99.2]	0	1	1	1	1	1	1	1	1	1	1	1	1	1	0	0	0	0	0	0	0	1	1	1	1	1	0	1	1	1	1	1	0	1	0	0	2	1	1	1	0	0	0	0	0	1	1	1
K01854	glf; UDP-galactopyranose mutase [EC:5.4.99.9]	0	1	0	2	0	1	0	1	2	2	2	2	0	0	1	1	0	0	0	0	1	1	1	2	2	0	0	2	2	0	1	0	0	1	0	0	0	0	0	0	0	2	1	1	1	0	0	1
K01856	catB; muconate cycloisomerase [EC:5.5.1.1]	0	0	1	0	0	0	0	0	0	0	0	0	0	0	0	0	0	0	0	0	0	0	0	0	0	0	0	0	0	0	0	0	0	0	0	0	0	0	0	0	0	1	1	1	1	0	0	0
K01857	pcaB; 3-carboxy-cis,cis-muconate cycloisomerase [EC:5.5.1.2]	1	0	0	0	0	0	0	1	1	0	0	0	0	0	0	0	0	0	0	0	0	0	0	0	0	0	0	0	0	0	0	0	0	0	0	0	0	0	0	0	0	0	0	0	0	0	0	0
K01858	INO1, ISYNA1; myo-inositol-1-phosphate synthase [EC:5.5.1.4]	1	1	0	1	1	1	2	1	1	1	2	1	0	0	1	0	0	0	1	0	0	0	0	0	0	0	0	0	1	1	0	0	0	0	1	0	0	0	0	0	0	1	1	1	1	1	1	0
K01865	hab; (hydroxyamino)benzene mutase [EC:5.4.4.1]	0	0	0	0	0	0	1	0	0	0	0	0	0	0	0	0	0	0	0	0	0	0	0	0	0	0	0	1	0	0	0	0	1	0	0	0	0	0	0	0	0	0	0	0	0	0	0	0
K01866	YARS, tyrS; tyrosyl-tRNA synthetase [EC:6.1.1.1]	1	1	1	1	1	1	0	1	1	1	1	0	1	1	1	1	1	1	1	1	1	1	1	1	1	1	1	1	1	1	1	0	1	1	1	1	1	1	1	1	1	1	1	1	1	1	1	1
K01867	WARS, trpS; tryptophanyl-tRNA synthetase [EC:6.1.1.2]	1	1	1	1	1	1	1	2	1	1	1	1	1	1	1	1	1	1	1	1	1	1	1	0	1	1	1	1	1	1	1	1	1	1	1	1	1	1	1	1	1	1	1	1	1	1	1	1
K01868	TARS, thrS; threonyl-tRNA synthetase [EC:6.1.1.3]	1	1	1	1	1	1	1	1	1	1	1	1	2	1	1	1	1	1	1	1	1	1	2	0	1	1	1	0	1	1	0	1	1	1	1	1	1	1	1	1	1	1	1	1	1	1	1	0
K01869	LARS, leuS; leucyl-tRNA synthetase [EC:6.1.1.4]	2	1	1	1	1	1	1	1	1	1	1	1	1	1	1	1	1	1	1	1	1	1	1	1	1	1	1	1	1	1	1	1	1	1	1	1	1	1	1	1	1	1	1	1	1	1	1	1
K01870	IARS, ileS; isoleucyl-tRNA synthetase [EC:6.1.1.5]	1	1	1	1	1	1	1	1	1	1	1	1	1	1	1	1	1	1	1	1	1	1	1	1	1	1	1	1	1	1	1	1	1	0	1	1	1	1	1	1	1	1	1	1	1	1	1	0
K01872	AARS, alaS; alanyl-tRNA synthetase [EC:6.1.1.7]	1	1	2	2	2	2	2	1	1	1	1	1	1	1	1	1	1	1	1	1	1	1	1	1	1	1	1	1	1	2	2	1	1	1	1	1	1	1	1	1	1	1	1	1	1	1	1	1
K01873	VARS, valS; valyl-tRNA synthetase [EC:6.1.1.9]	1	1	0	1	1	1	1	1	1	1	1	1	0	1	1	1	1	1	1	1	1	2	1	1	0	1	1	1	1	1	0	0	1	1	1	1	1	1	1	1	1	1	1	1	1	1	1	1
K01874	MARS, metG; methionyl-tRNA synthetase [EC:6.1.1.10]	1	1	1	1	1	1	1	1	1	1	1	1	1	1	1	1	1	1	1	1	1	2	1	1	1	1	1	1	2	1	1	1	1	1	1	2	1	1	1	1	1	1	1	0	1	0	1	1
K01875	SARS, serS; seryl-tRNA synthetase [EC:6.1.1.11]	1	1	1	1	1	1	0	1	1	1	1	2	2	1	1	1	1	1	1	1	0	2	2	2	0	1	1	1	1	1	1	1	1	1	1	1	1	1	1	1	1	1	1	1	1	1	1	1
K01876	DARS2, aspS; aspartyl-tRNA synthetase [EC:6.1.1.12]	1	1	1	1	1	1	1	1	1	1	1	2	0	1	1	1	1	1	1	1	1	1	1	1	1	1	1	1	1	1	1	1	1	1	1	1	1	1	1	1	1	1	1	1	1	1	1	1
K01878	glyQ; glycyl-tRNA synthetase alpha chain [EC:6.1.1.14]	1	1	1	0	0	0	1	0	0	0	0	0	0	0	0	0	0	0	0	0	0	1	1	1	1	1	1	0	1	0	0	0	0	1	0	1	0	0	0	0	0	0	0	0	0	0	0	0
K01879	glyS; glycyl-tRNA synthetase beta chain [EC:6.1.1.14]	1	1	1	0	0	0	1	0	0	0	0	0	0	0	0	0	0	0	0	0	0	1	1	1	1	1	1	0	1	0	0	0	0	1	0	1	0	0	0	0	0	0	0	0	0	0	0	0
K01880	GARS, glyS1; glycyl-tRNA synthetase [EC:6.1.1.14]	0	0	0	1	1	1	0	1	1	1	1	1	0	1	1	1	1	1	1	1	1	0	0	0	0	0	0	2	0	1	1	1	1	0	1	0	1	1	1	1	1	1	1	1	1	0	1	1
K01881	PARS, proS; prolyl-tRNA synthetase [EC:6.1.1.15]	1	1	1	1	1	1	1	1	2	1	1	1	1	1	1	1	1	1	1	1	1	1	1	1	2	1	1	1	1	1	1	1	1	1	1	1	1	1	1	1	1	1	1	1	1	1	1	1
K01883	CARS, cysS; cysteinyl-tRNA synthetase [EC:6.1.1.16]	1	1	1	1	1	1	1	1	1	1	1	1	1	1	1	1	1	1	1	1	1	1	1	1	1	1	1	1	1	1	1	1	1	1	1	1	1	1	1	1	1	1	1	1	1	1	1	1
K01884	cysS1; cysteinyl-tRNA synthetase, unknown class [EC:6.1.1.16]	0	0	0	0	0	0	0	0	0	0	0	0	0	0	0	0	0	0	0	0	0	0	0	0	0	0	0	0	0	0	0	0	0	0	0	0	0	0	0	0	0	0	0	0	0	0	0	0
K01885	EARS, gltX; glutamyl-tRNA synthetase [EC:6.1.1.17]	1	1	1	1	2	1	2	1	2	2	1	0	1	1	1	1	1	1	1	1	1	1	1	1	1	1	1	2	1	1	1	1	1	1	1	1	1	1	1	1	1	2	1	2	1	1	1	1
K01886	QARS, glnS; glutaminyl-tRNA synthetase [EC:6.1.1.18]	1	1	1	1	1	1	1	0	0	0	1	1	1	1	1	0	0	1	1	1	0	2	1	1	0	1	1	1	1	1	1	1	1	1	1	1	1	1	1	1	1	0	0	0	0	1	1	1
K01887	RARS, argS; arginyl-tRNA synthetase [EC:6.1.1.19]	1	1	1	1	1	1	1	1	1	1	1	1	1	1	1	1	1	1	1	1	1	1	1	1	1	1	1	1	1	1	1	1	1	1	1	1	1	1	1	1	1	1	1	1	0	1	1	1
K01889	FARSA, pheS; phenylalanyl-tRNA synthetase alpha chain [EC:6.1.1.20]	1	1	1	1	1	1	1	1	1	1	1	1	1	1	1	1	1	1	1	1	1	0	1	1	1	1	1	1	1	1	1	1	1	1	1	1	1	1	1	1	1	1	1	1	1	1	1	1
K01890	FARSB, pheT; phenylalanyl-tRNA synthetase beta chain [EC:6.1.1.20]	1	1	1	1	1	1	1	1	1	1	1	1	1	1	1	1	1	1	1	1	1	0	1	1	1	1	1	1	1	1	1	1	1	1	1	1	1	1	1	1	1	1	1	1	1	1	1	1
K01892	HARS, hisS; histidyl-tRNA synthetase [EC:6.1.1.21]	1	1	1	1	1	1	1	1	1	1	1	1	1	1	1	1	1	1	1	1	1	1	1	1	0	1	1	1	1	1	1	1	1	1	1	1	1	1	1	1	1	1	1	1	1	1	1	1
K01893	NARS, asnS; asparaginyl-tRNA synthetase [EC:6.1.1.22]	1	1	1	1	1	1	1	0	0	0	1	1	0	1	1	1	1	1	1	1	1	1	1	1	1	1	1	1	0	1	1	1	0	1	1	0	1	0	1	1	1	1	0	0	0	1	1	1
K01894	gluQ; glutamyl-Q tRNA(Asp) synthetase [EC:6.1.1.-]	1	1	0	0	1	0	0	0	0	0	0	0	0	0	0	0	0	0	0	0	0	0	0	0	0	0	0	1	0	0	0	0	0	1	0	0	0	0	0	0	0	1	0	1	0	0	1	0
K01895	ACSS1_2, acs; acetyl-CoA synthetase [EC:6.2.1.1]	1	1	1	2	2	1	1	1	2	2	1	1	0	1	1	2	2	2	1	1	0	1	1	1	1	1	1	1	1	1	1	1	1	1	1	1	1	1	1	1	0	0	1	2	1	1	1	1
K01896	ACSM; medium-chain acyl-CoA synthetase [EC:6.2.1.2]	0	0	0	0	0	0	0	0	0	0	0	0	0	0	0	0	0	0	0	0	0	0	0	0	0	0	0	0	0	0	0	0	0	0	0	0	0	0	0	0	0	0	0	0	0	0	0	0
K01897	ACSL, fadD; long-chain acyl-CoA synthetase [EC:6.2.1.3]	1	1	4	6	5	4	2	2	1	1	2	1	0	1	1	3	1	1	3	1	1	4	5	5	4	4	2	2	1	1	1	3	6	6	1	1	0	0	0	1	0	0	0	0	0	1	1	0
K01899	LSC1; succinyl-CoA synthetase alpha subunit [EC:6.2.1.4 6.2.1.5]	0	0	0	0	0	0	0	0	0	0	0	0	0	0	0	0	0	0	0	0	0	0	0	0	0	0	0	0	0	0	0	0	0	0	0	0	0	0	0	0	0	0	0	0	0	0	0	0
K01902	sucD; succinyl-CoA synthetase alpha subunit [EC:6.2.1.5]	1	1	1	1	1	1	1	1	1	1	1	1	1	1	1	1	1	1	1	1	1	1	1	1	1	1	1	1	1	1	1	0	1	1	2	1	2	1	1	2	1	1	0	1	0	1	1	1
K01903	sucC; succinyl-CoA synthetase beta subunit [EC:6.2.1.5]	1	1	1	1	1	1	1	1	1	1	1	1	0	1	1	1	1	1	1	1	1	1	1	1	1	1	1	1	1	1	1	0	1	1	1	1	1	0	1	1	1	0	0	0	1	1	1	1
K01904	4CL; 4-coumarate--CoA ligase [EC:6.2.1.12]	0	0	1	0	0	0	0	2	1	1	0	0	0	0	0	0	0	0	0	0	0	0	0	0	0	0	0	0	0	0	0	0	0	0	0	0	0	0	0	0	0	0	0	0	0	0	0	0
K01907	AACS, acsA; acetoacetyl-CoA synthetase [EC:6.2.1.16]	1	1	0	1	0	0	0	1	1	2	0	0	0	0	0	1	1	0	1	1	0	0	0	0	0	0	0	0	0	1	1	1	0	0	0	0	0	0	0	0	0	0	0	0	0	0	1	0
K01908	ACSS3, prpE; propionyl-CoA synthetase [EC:6.2.1.17]	0	0	0	0	0	0	0	1	1	1	0	0	0	0	0	0	0	0	0	0	0	0	0	0	0	0	0	0	0	0	0	1	0	0	0	0	0	0	0	0	0	0	0	0	0	0	0	0
K01909	mbtM; long-chain-fatty-acid--[acyl-carrier-protein] ligase [EC:6.2.1.20]	0	0	0	0	0	0	0	2	4	3	0	0	0	0	0	0	0	0	0	0	0	0	0	0	0	0	0	0	0	0	0	0	0	0	0	0	0	0	0	0	0	3	1	1	1	0	0	0
K01911	menE; o-succinylbenzoate---CoA ligase [EC:6.2.1.26]	0	0	0	0	0	0	0	2	1	2	0	0	0	0	0	0	0	1	1	0	0	0	0	0	0	0	0	1	0	0	0	0	1	1	2	0	0	0	0	0	0	0	0	0	0	0	0	0
K01912	paaK; phenylacetate-CoA ligase [EC:6.2.1.30]	0	3	1	2	2	1	2	0	0	0	0	0	0	0	0	1	1	0	0	1	1	3	1	2	1	2	0	7	0	0	0	2	0	0	4	0	0	0	1	0	0	3	2	4	4	1	3	1
K01915	glnA, GLUL; glutamine synthetase [EC:6.3.1.2]	2	2	3	2	2	2	2	7	6	6	1	1	2	3	2	2	2	1	1	2	1	1	2	2	2	2	1	4	1	2	2	1	1	1	2	1	1	1	1	1	1	2	2	2	2	2	4	1
K01916	nadE; NAD+ synthase [EC:6.3.1.5]	1	0	0	0	0	0	0	0	0	0	0	0	0	0	0	0	0	0	0	0	0	0	0	0	0	0	0	1	0	1	1	1	0	1	0	0	0	0	0	0	0	0	0	0	0	0	0	0
K01918	panC; pantoate--beta-alanine ligase [EC:6.3.2.1]	0	0	1	1	1	1	0	1	1	1	1	1	1	1	1	1	1	1	1	1	1	0	1	0	1	1	1	1	1	0	0	0	1	1	1	1	1	1	1	1	1	1	1	1	1	1	1	1
K01919	gshA; glutamate--cysteine ligase [EC:6.3.2.2]	0	0	0	0	0	0	0	1	1	1	0	0	0	0	0	0	0	0	0	0	0	0	0	0	0	0	0	1	0	0	0	0	0	2	1	0	0	0	0	0	0	1	0	0	0	0	0	1
K01920	gshB; glutathione synthase [EC:6.3.2.3]	0	0	0	0	0	0	0	0	0	0	0	0	0	0	0	0	0	0	0	0	0	0	3	0	0	0	0	1	1	0	0	0	0	0	1	0	0	0	0	0	0	0	0	0	0	1	0	0
K01921	ddl; D-alanine-D-alanine ligase [EC:6.3.2.4]	1	1	3	1	1	1	2	1	1	2	3	1	2	3	1	3	3	1	1	1	1	1	1	1	1	1	2	2	1	1	1	4	1	5	3	2	1	0	3	1	1	2	2	2	2	0	2	2
K01923	purC; phosphoribosylaminoimidazole-succinocarboxamide synthase [EC:6.3.2.6]	1	1	1	1	1	1	1	1	1	1	1	1	2	1	1	1	1	1	1	1	1	1	0	1	1	1	0	1	1	1	1	1	1	1	1	1	1	1	1	1	1	1	1	0	0	1	1	1
K01924	murC; UDP-N-acetylmuramate--alanine ligase [EC:6.3.2.8]	1	1	1	2	2	2	0	1	1	1	1	1	0	2	1	1	1	1	1	1	1	1	1	1	1	1	1	1	1	1	1	1	1	2	2	1	1	1	1	1	1	0	0	0	0	0	1	0
K01925	murD; UDP-N-acetylmuramoylalanine--D-glutamate ligase [EC:6.3.2.9]	1	1	1	1	1	1	1	0	1	1	1	1	1	1	1	1	1	1	1	1	1	1	1	1	1	1	1	1	1	1	1	0	1	1	1	1	1	0	1	1	1	0	0	0	0	0	1	0
K01926	rex; redox-sensing transcriptional repressor	0	0	0	1	1	1	1	0	0	0	0	0	0	0	0	0	0	0	0	0	0	0	0	0	0	0	0	0	0	1	1	2	0	0	0	0	0	0	0	0	0	1	1	1	1	1	0	0
K01928	murE; UDP-N-acetylmuramoyl-L-alanyl-D-glutamate--2,6-diaminopimelate ligase [EC:6.3.2.13]	1	1	1	1	1	1	1	1	1	1	1	1	1	1	1	1	1	1	1	1	1	2	1	1	1	2	1	1	1	1	1	0	1	1	1	1	0	1	1	1	1	0	0	0	0	1	1	1
K01929	murF; UDP-N-acetylmuramoyl-tripeptide--D-alanyl-D-alanine ligase [EC:6.3.2.10]	1	2	1	1	1	1	0	1	1	1	1	1	0	1	2	1	1	1	1	1	1	0	1	1	1	1	1	2	1	1	1	0	1	1	1	1	1	1	1	1	1	0	0	0	0	0	1	1
K01930	FPGS; folylpolyglutamate synthase [EC:6.3.2.17]	0	0	0	0	0	0	0	0	0	0	0	0	0	0	0	0	0	0	0	0	0	0	0	0	0	0	0	0	0	0	0	0	0	0	0	0	0	0	0	1	0	0	0	0	0	0	0	0
K01932	capB, pgsB; gamma-polyglutamate synthase [EC:6.3.2.-]	0	0	0	0	0	0	0	0	0	0	0	0	0	0	0	0	0	0	0	0	0	0	0	0	0	0	0	0	0	0	0	0	0	0	0	0	0	0	0	0	0	0	0	0	0	0	0	0
K01933	purM; phosphoribosylformylglycinamidine cyclo-ligase [EC:6.3.3.1]	1	1	1	1	0	1	0	1	1	1	1	1	0	1	1	1	1	1	1	1	1	1	1	1	1	1	1	1	1	1	1	1	1	1	1	1	2	1	1	1	1	1	1	1	1	1	1	1
K01934	MTHFS; 5-formyltetrahydrofolate cyclo-ligase [EC:6.3.3.2]	0	0	0	0	0	0	0	1	1	1	1	1	1	1	1	1	1	1	1	1	0	0	0	0	0	0	1	1	1	0	0	0	1	1	1	0	1	1	1	1	1	0	1	1	1	0	1	0
K01935	bioD; dethiobiotin synthetase [EC:6.3.3.3]	0	0	0	0	0	1	0	0	1	1	1	0	1	1	1	1	1	1	0	1	0	0	0	0	0	0	1	1	1	1	1	0	1	1	1	1	0	0	0	0	0	0	0	1	0	1	1	1
K01937	pyrG, CTPS; CTP synthase [EC:6.3.4.2]	1	1	1	1	1	1	1	1	1	1	1	1	0	1	1	2	2	1	1	2	1	1	1	1	1	1	1	1	1	1	1	1	1	1	1	1	1	1	1	1	1	1	1	1	1	1	1	1
K01938	fhs; formate--tetrahydrofolate ligase [EC:6.3.4.3]	1	0	0	0	1	1	1	0	0	0	0	0	1	1	0	0	0	0	1	0	1	0	0	0	1	0	0	0	0	1	1	1	0	1	1	1	1	0	0	0	0	0	0	0	0	0	0	1
K01939	purA, ADSS; adenylosuccinate synthase [EC:6.3.4.4]	1	1	1	1	1	2	1	1	1	1	1	1	1	1	1	1	1	1	1	1	1	1	1	2	1	2	1	1	1	1	1	1	1	1	1	0	1	1	1	1	1	1	1	1	1	1	0	1
K01940	argG, ASS1; argininosuccinate synthase [EC:6.3.4.5]	1	1	1	1	1	0	1	1	1	1	1	1	1	1	1	1	1	1	1	1	1	0	1	0	1	1	0	1	1	1	1	1	1	2	1	1	1	1	1	1	1	1	1	1	1	0	1	1
K01941	E6.3.4.6; urea carboxylase [EC:6.3.4.6]	1	1	1	0	0	0	0	1	0	0	0	0	0	0	0	0	0	0	0	0	0	0	0	0	0	0	0	1	0	0	0	0	0	0	0	0	0	0	0	0	0	0	0	0	0	0	0	0
K01945	purD; phosphoribosylamine---glycine ligase [EC:6.3.4.13]	1	1	1	1	1	1	0	1	1	1	1	1	1	1	1	1	1	1	1	1	1	1	1	1	1	1	1	1	1	1	1	1	1	1	1	1	1	1	1	1	1	1	1	1	1	0	1	1
K01949	gmaS; glutamate---methylamine ligase [EC:6.3.4.12]	0	0	0	0	0	0	0	0	0	0	0	0	0	0	0	0	0	0	0	0	0	0	0	0	0	0	0	1	0	0	0	0	0	0	0	0	0	0	0	0	0	0	0	0	0	0	1	0
K01950	E6.3.5.1, NADSYN1, QNS1, nadE; NAD+ synthase (glutamine-hydrolysing) [EC:6.3.5.1]	0	1	1	1	1	1	1	1	1	1	0	0	0	0	1	1	1	1	1	1	0	0	0	0	1	1	0	1	1	0	0	0	1	1	0	1	0	0	0	0	0	1	1	1	1	1	1	1
K01951	guaA, GMPS; GMP synthase (glutamine-hydrolysing) [EC:6.3.5.2]	1	1	1	4	3	2	1	1	3	2	2	1	1	2	1	1	1	1	1	1	1	1	1	1	1	1	1	2	2	1	1	1	1	3	2	2	2	2	2	3	2	1	1	1	0	1	2	1
K01952	PFAS, purL; phosphoribosylformylglycinamidine synthase [EC:6.3.5.3]	0	0	0	0	0	0	0	0	0	0	0	0	0	0	1	1	1	1	1	1	0	0	0	0	0	0	0	0	0	0	0	0	0	1	1	0	0	0	0	0	0	0	0	0	0	0	0	0
K01953	asnB, ASNS; asparagine synthase (glutamine-hydrolysing) [EC:6.3.5.4]	7	1	1	13	11	3	3	2	2	3	1	4	2	4	2	2	2	2	2	2	1	2	1	1	1	3	1	3	0	0	1	3	3	4	1	2	2	2	2	4	1	1	1	4	3	1	0	1
K01955	carB, CPA2; carbamoyl-phosphate synthase large subunit [EC:6.3.5.5]	1	1	1	1	1	1	1	0	1	1	0	0	0	1	1	1	1	1	1	1	1	1	1	1	1	1	1	1	1	1	0	1	1	1	1	1	1	1	1	1	1	0	1	1	1	1	1	1
K01956	carA, CPA1; carbamoyl-phosphate synthase small subunit [EC:6.3.5.5]	0	1	1	1	1	1	1	1	1	1	1	1	1	1	1	1	1	1	1	1	1	0	1	1	1	1	1	1	1	1	0	1	1	1	1	1	1	1	1	1	1	1	1	1	1	1	1	1
K01958	PC, pyc; pyruvate carboxylase [EC:6.4.1.1]	1	1	1	0	0	0	1	0	1	1	0	0	0	0	0	0	0	0	0	0	0	0	0	0	0	0	0	0	0	0	0	0	0	0	1	0	0	0	0	0	0	1	1	1	1	0	1	0
K01959	pycA; pyruvate carboxylase subunit A [EC:6.4.1.1]	0	0	0	0	0	0	0	0	0	0	0	0	0	0	0	0	0	0	0	0	0	1	0	0	0	0	0	0	0	0	0	0	0	0	0	1	0	0	0	0	0	0	0	0	0	0	0	0
K01960	pycB; pyruvate carboxylase subunit B [EC:6.4.1.1]	0	0	0	0	0	0	0	0	0	0	0	0	0	0	0	0	0	0	0	0	0	0	0	0	0	0	0	0	0	0	0	0	0	0	0	1	0	0	0	0	0	0	0	0	0	0	0	0
K01961	accC; acetyl-CoA carboxylase, biotin carboxylase subunit [EC:6.4.1.2 6.3.4.14]	2	1	2	2	2	2	2	0	0	0	1	0	1	2	2	2	2	2	2	2	2	2	1	0	0	2	1	1	1	2	2	2	1	2	1	1	1	1	1	1	1	1	1	1	1	1	1	2
K01962	accA; acetyl-CoA carboxylase carboxyl transferase subunit alpha [EC:6.4.1.2 2.1.3.15]	1	1	1	1	1	1	1	0	0	0	1	1	1	1	1	1	1	1	1	1	1	1	1	1	1	1	1	1	0	1	1	1	1	1	0	1	1	1	1	1	1	1	1	1	1	1	1	1
K01963	accD; acetyl-CoA carboxylase carboxyl transferase subunit beta [EC:6.4.1.2 2.1.3.15]	1	1	1	1	1	1	1	0	0	0	1	1	1	1	1	1	1	1	1	1	1	1	1	1	1	1	1	1	1	1	1	1	1	1	0	1	1	1	1	1	1	1	1	1	1	1	1	1
K01965	PCCA, pccA; propionyl-CoA carboxylase alpha chain [EC:6.4.1.3]	0	0	0	0	0	0	0	0	0	0	0	0	0	0	0	0	0	0	0	0	0	0	0	0	0	0	0	0	0	0	0	0	0	0	0	0	0	0	0	0	0	0	0	0	0	1	0	0
K01966	PCCB, pccB; propionyl-CoA carboxylase beta chain [EC:6.4.1.3 2.1.3.15]	1	1	1	1	1	1	1	1	1	1	0	0	0	1	1	1	1	1	1	2	1	0	1	0	1	0	0	0	1	1	1	1	0	1	0	0	0	0	0	0	0	0	0	0	0	1	0	1
K01968	MCCC1, accA1; 3-methylcrotonyl-CoA carboxylase alpha subunit [EC:6.4.1.4]	0	0	0	0	0	0	0	0	0	0	0	0	0	0	0	0	0	0	0	0	0	0	0	0	0	0	0	0	0	0	0	0	0	0	0	0	0	0	0	0	0	0	0	0	0	0	0	0
K01969	MCCC2, accD1; 3-methylcrotonyl-CoA carboxylase beta subunit [EC:6.4.1.4]	1	0	1	1	2	1	1	1	1	1	1	1	0	1	1	1	1	1	1	1	1	0	0	0	0	0	1	0	0	1	1	1	1	0	1	0	1	1	1	1	0	1	1	1	1	0	1	0
K01970	accD2; acyl-CoA carboxylase subunit beta [EC:6.4.1.-]	0	0	0	1	1	0	0	1	2	1	0	0	0	0	0	0	0	0	0	0	0	0	0	0	0	0	0	1	0	0	0	0	0	1	0	0	0	0	0	0	0	0	0	0	0	0	0	0
K01971	ligD; bifunctional non-homologous end joining protein LigD [EC:6.5.1.1]	1	0	1	0	0	0	3	7	7	7	0	0	0	0	1	3	3	0	1	1	0	4	5	4	1	0	0	7	0	0	0	0	0	3	0	0	1	0	0	0	0	0	0	0	0	0	1	0
K01972	E6.5.1.2, ligA, ligB; DNA ligase (NAD+) [EC:6.5.1.2]	1	1	1	1	1	1	1	1	1	1	1	1	1	1	1	1	1	1	1	1	1	1	1	1	1	1	1	1	1	1	1	1	1	1	1	1	1	1	1	1	1	1	1	1	1	1	1	1
K01974	RTCA, rtcA; RNA 3'-terminal phosphate cyclase (ATP) [EC:6.5.1.4]	0	0	1	1	1	1	0	0	0	0	0	0	0	0	0	0	0	0	0	0	0	0	1	0	0	0	0	0	1	0	0	0	0	0	0	0	0	0	1	0	0	1	1	1	1	0	0	0
K01975	thpR; RNA 2',3'-cyclic 3'-phosphodiesterase [EC:3.1.4.58]	1	1	1	1	1	1	0	0	0	0	1	0	0	0	1	0	0	1	0	1	0	1	1	1	1	1	0	1	1	0	0	0	1	1	1	1	1	0	0	0	0	1	0	1	1	1	1	1
K01989	K01989; putative tryptophan/tyrosine transport system substrate-binding protein	1	0	1	0	0	0	0	0	0	0	0	0	0	0	0	0	0	0	0	0	0	0	0	0	0	0	0	0	0	0	0	0	0	0	0	1	0	0	0	0	0	0	0	0	0	0	0	0
K01990	ABC-2.A; ABC-2 type transport system ATP-binding protein	12	9	17	16	11	10	10	8	8	9	5	5	4	7	7	6	9	9	7	5	2	8	12	9	9	4	2	14	8	10	10	13	18	13	2	6	11	7	7	8	7	20	16	15	14	13	12	14
K01991	wza, gfcE; polysaccharide biosynthesis/export protein	5	2	2	8	8	0	1	0	0	0	2	4	2	2	3	4	5	2	2	4	1	0	0	0	0	2	1	3	3	0	1	0	1	2	2	2	1	3	1	1	1	4	3	6	5	3	4	1
K01992	ABC-2.P; ABC-2 type transport system permease protein	4	7	10	13	8	6	6	2	3	3	2	1	6	6	4	4	8	6	6	3	4	6	9	5	8	1	1	8	7	1	3	4	3	6	1	3	6	1	3	4	3	7	8	4	5	4	7	4
K01993	ABC-2.TX; HlyD family secretion protein	0	1	0	2	1	0	0	0	0	0	0	0	1	1	1	0	1	1	1	0	0	1	0	1	1	0	1	2	2	1	1	2	1	0	0	1	0	0	0	0	0	0	0	0	0	0	0	0
K01994	gerE; LuxR family transcriptional regulator, transcriptional regulator of spore coat protein	0	1	0	1	0	5	1	1	2	1	0	0	1	1	0	1	2	2	2	1	1	2	0	0	0	0	0	1	0	0	0	2	0	2	0	2	0	0	0	1	0	0	0	0	0	0	0	0
K01995	livG; branched-chain amino acid transport system ATP-binding protein	0	0	0	0	0	1	0	2	1	2	0	0	0	0	0	0	0	0	0	0	0	0	0	0	0	0	0	0	0	0	0	1	0	1	1	0	1	0	0	0	1	1	1	1	1	1	1	0
K01996	livF; branched-chain amino acid transport system ATP-binding protein	0	0	0	0	0	1	0	1	1	2	0	0	0	0	0	0	0	0	0	0	0	0	0	0	0	0	0	0	0	0	0	1	0	1	0	0	1	0	0	0	1	1	1	1	1	1	1	0
K01997	livH; branched-chain amino acid transport system permease protein	0	0	0	0	0	1	0	3	2	3	0	0	0	0	0	0	0	0	0	0	0	0	0	0	0	0	0	0	0	0	0	1	0	2	2	1	1	0	0	0	1	1	1	1	1	1	1	0
K01998	livM; branched-chain amino acid transport system permease protein	0	0	0	0	0	1	0	2	1	2	0	0	0	0	0	0	0	0	0	0	0	0	0	0	0	0	0	0	0	0	0	1	0	1	0	0	1	0	0	0	1	1	1	1	1	1	1	0
K01999	livK; branched-chain amino acid transport system substrate-binding protein	0	0	0	0	0	2	1	4	2	4	0	0	0	0	0	0	0	0	0	0	0	1	0	0	0	0	0	1	2	3	3	0	0	3	2	1	2	0	0	0	1	3	1	1	3	1	1	0
K02000	proV; glycine betaine/proline transport system ATP-binding protein [EC:7.6.2.9]	0	0	0	0	0	0	0	0	0	0	0	0	0	0	0	0	0	0	0	0	0	0	0	0	0	0	0	0	0	0	0	0	0	0	0	0	0	0	0	0	0	0	0	0	0	0	0	0
K02001	proW; glycine betaine/proline transport system permease protein	0	0	0	0	0	0	0	0	0	0	0	0	0	0	0	0	0	0	0	0	0	0	0	0	0	0	0	0	0	0	0	0	0	0	0	0	0	0	0	0	0	0	0	0	0	0	0	0
K02002	proX; glycine betaine/proline transport system substrate-binding protein	0	0	0	0	0	0	0	0	0	0	0	0	0	0	0	0	0	0	0	0	0	0	0	0	0	0	0	0	0	0	0	0	0	0	0	0	0	0	0	0	0	0	0	0	0	0	0	0
K02003	ABC.CD.A; putative ABC transport system ATP-binding protein	9	7	10	18	14	7	9	1	0	1	2	2	0	2	8	8	5	8	5	5	3	2	2	3	2	1	1	8	2	5	6	4	4	9	3	5	6	2	5	8	2	7	6	7	9	7	11	3
K02004	ABC.CD.P; putative ABC transport system permease protein	121	22	61	105	82	23	46	1	1	1	4	3	7	7	31	111	95	61	61	26	7	2	2	3	2	2	1	11	4	17	19	53	7	15	4	7	9	3	6	11	4	12	12	13	14	9	16	6
K02005	ABC.CD.TX; HlyD family secretion protein	15	14	17	24	17	9	5	0	0	0	1	1	1	2	4	7	5	5	2	4	4	6	8	6	4	4	3	6	3	3	3	3	4	2	1	3	2	1	2	5	2	5	1	6	4	5	11	3
K02006	cbiO; cobalt/nickel transport system ATP-binding protein	0	0	0	0	0	0	0	0	1	1	0	0	0	0	0	0	0	0	0	0	0	0	0	0	0	0	0	0	0	0	0	0	0	0	0	0	0	0	0	0	0	0	0	1	1	0	0	0
K02007	cbiM; cobalt/nickel transport system permease protein	1	1	1	0	0	0	0	0	1	1	0	0	0	0	0	0	0	0	0	0	0	0	0	0	0	0	0	0	1	0	0	0	1	0	0	0	0	0	0	0	0	1	1	0	0	0	0	0
K02008	cbiQ; cobalt/nickel transport system permease protein	1	1	1	0	0	0	0	0	1	1	0	0	0	0	0	0	0	0	0	0	0	0	0	0	0	0	0	0	1	0	0	0	1	0	0	0	0	0	0	0	0	1	1	1	1	0	0	0
K02009	cbiN; cobalt/nickel transport protein	0	0	0	0	0	0	0	0	0	0	0	0	0	0	0	0	0	0	0	0	0	0	0	0	0	0	0	0	0	0	0	0	1	0	0	0	0	0	0	0	0	0	0	0	0	0	0	0
K02010	afuC, fbpC; iron(III) transport system ATP-binding protein [EC:7.2.2.7]	0	0	0	0	0	1	0	1	0	1	0	0	0	0	0	0	0	0	0	0	0	0	0	0	1	0	0	0	0	0	0	0	0	0	0	2	1	0	0	1	0	0	0	0	0	0	0	0
K02011	afuB, fbpB; iron(III) transport system permease protein	0	0	0	0	0	1	0	1	1	1	0	0	0	0	1	0	0	0	0	0	0	0	0	0	0	0	0	0	0	0	0	0	1	1	0	1	1	0	0	1	0	0	0	0	0	0	0	0
K02012	afuA, fbpA; iron(III) transport system substrate-binding protein	0	0	0	0	0	1	0	1	1	1	0	0	0	0	1	0	0	0	0	0	0	0	0	0	0	0	0	0	0	0	0	0	1	1	0	1	2	1	1	1	0	0	0	0	0	1	0	0
K02013	ABC.FEV.A; iron complex transport system ATP-binding protein [EC:7.2.2.-]	1	2	2	2	1	1	1	2	0	0	0	1	0	0	1	2	2	2	1	3	0	1	1	1	1	2	0	2	1	2	3	0	2	1	2	2	1	1	1	1	1	1	1	1	1	0	1	1
K02014	TC.FEV.OM; iron complex outermembrane recepter protein	14	16	15	18	14	7	13	0	0	0	14	6	8	14	12	21	21	18	10	18	11	0	0	0	0	0	0	8	3	15	17	20	3	7	12	6	0	0	1	2	0	0	0	0	0	0	1	5
K02015	ABC.FEV.P; iron complex transport system permease protein	1	1	1	2	1	1	1	3	0	0	0	1	0	0	1	2	2	2	1	2	0	1	1	1	1	1	0	2	1	2	3	0	1	1	2	1	1	0	1	0	1	0	0	0	0	0	0	1
K02016	ABC.FEV.S; iron complex transport system substrate-binding protein	2	1	1	3	2	2	2	6	3	2	1	2	0	0	1	3	3	3	2	3	1	0	2	2	1	2	0	3	2	3	4	2	2	2	3	2	2	1	0	0	1	1	0	0	0	1	1	3
K02017	modC; molybdate transport system ATP-binding protein [EC:7.3.2.5]	0	0	0	0	0	0	1	0	1	1	0	0	0	0	0	0	0	0	0	0	0	0	0	0	1	1	0	1	0	0	0	0	1	0	1	1	0	0	0	0	0	0	0	0	0	0	0	0
K02018	modB; molybdate transport system permease protein	1	1	1	0	0	1	1	1	1	1	0	0	0	0	0	0	0	0	0	0	0	0	0	0	1	1	0	1	0	1	1	0	1	1	1	1	1	0	0	0	0	0	0	0	0	0	0	0
K02019	modE; molybdate transport system regulatory protein	0	0	0	0	0	0	0	0	0	0	0	0	0	0	0	0	0	0	0	0	0	0	0	0	0	0	0	0	0	0	0	0	0	0	1	0	0	0	0	0	0	0	0	0	0	0	0	0
K02020	modA; molybdate transport system substrate-binding protein	2	1	0	0	0	1	1	2	1	2	0	1	0	0	0	0	0	0	0	0	0	0	0	0	1	1	0	1	0	1	1	0	1	1	1	1	1	0	1	0	0	1	0	1	1	0	1	1
K02021	ABC.MR; putative ABC transport system ATP-binding protein	0	0	0	0	0	0	0	0	0	0	0	0	0	0	0	0	0	0	0	0	0	0	0	0	0	0	0	0	0	0	0	0	0	0	0	0	0	0	0	0	0	0	0	0	0	0	0	0
K02022	ABC.MR.TX; HlyD family secretion protein	0	0	0	0	0	0	0	0	0	0	0	0	0	0	0	0	0	0	0	0	0	0	0	0	0	0	0	0	0	0	0	0	0	0	0	0	0	0	0	0	0	0	0	0	0	0	0	0
K02024	lamB; maltoporin	0	0	0	0	0	0	0	0	0	0	0	0	0	0	0	0	0	0	0	0	0	0	0	0	0	0	0	0	0	0	0	0	0	0	0	0	0	0	0	0	0	0	0	0	0	0	0	0
K02025	ABC.MS.P; multiple sugar transport system permease protein	1	0	0	1	0	1	0	3	2	3	0	0	0	0	0	0	0	0	0	0	0	0	0	0	0	0	2	1	0	0	0	1	3	1	0	0	3	0	0	1	0	0	0	0	0	1	1	0
K02026	ABC.MS.P1; multiple sugar transport system permease protein	0	0	0	1	0	1	0	3	1	2	0	0	0	0	0	0	0	0	0	0	0	0	0	0	0	0	2	1	0	0	0	1	3	1	0	0	3	0	0	1	0	0	0	0	0	1	1	0
K02027	ABC.MS.S; multiple sugar transport system substrate-binding protein	1	0	0	1	0	1	0	3	2	3	0	0	0	0	0	0	0	0	0	0	0	0	0	0	0	0	1	2	0	0	0	0	2	1	0	0	3	0	0	1	0	0	0	0	0	1	1	0
K02028	ABC.PA.A; polar amino acid transport system ATP-binding protein [EC:7.4.2.1]	0	0	0	1	1	0	1	5	4	6	0	0	0	0	0	0	0	0	0	0	0	0	0	0	0	0	1	0	0	0	0	0	0	0	0	0	0	0	0	0	0	0	0	0	0	1	1	0
K02029	ABC.PA.P; polar amino acid transport system permease protein	0	0	0	1	1	0	2	4	3	5	0	0	0	0	0	0	0	0	0	0	0	0	0	0	0	0	2	0	0	1	1	1	0	1	0	0	0	0	0	0	0	1	1	1	1	1	1	0
K02030	ABC.PA.S; polar amino acid transport system substrate-binding protein	1	0	1	1	1	0	3	6	8	11	0	0	0	0	0	1	1	1	1	1	0	0	0	3	0	0	1	4	0	1	1	1	0	2	3	0	2	0	0	0	0	1	1	1	1	1	1	1
K02031	ddpD; peptide/nickel transport system ATP-binding protein	1	0	0	1	1	1	2	3	2	4	1	0	1	1	0	0	0	0	0	0	1	1	1	1	1	1	1	3	1	1	1	2	3	1	1	0	1	1	0	1	2	0	0	0	0	1	1	1
K02032	ddpF; peptide/nickel transport system ATP-binding protein	0	1	0	1	1	1	2	3	2	4	1	0	1	1	0	0	0	0	0	0	1	1	1	1	1	1	1	3	1	1	1	1	2	0	1	0	1	1	1	1	2	0	0	0	0	1	1	1
K02033	ABC.PE.P; peptide/nickel transport system permease protein	0	1	1	2	0	1	4	5	2	5	1	0	0	1	0	0	0	0	0	0	1	1	2	3	2	3	2	4	2	2	2	3	2	1	1	0	1	2	1	2	2	0	0	0	0	2	1	2
K02034	ABC.PE.P1; peptide/nickel transport system permease protein	1	1	2	2	0	1	4	5	2	5	1	0	1	1	0	0	0	0	0	0	1	1	2	3	2	3	2	4	2	2	2	3	2	0	1	0	1	1	1	2	2	0	0	0	0	2	1	1
K02035	ABC.PE.S; peptide/nickel transport system substrate-binding protein	1	1	2	2	1	3	4	6	2	5	1	0	0	1	0	0	0	0	0	0	1	2	2	3	1	4	2	4	2	2	2	3	3	3	1	0	1	2	1	3	2	0	0	0	0	2	1	2
K02036	pstB; phosphate transport system ATP-binding protein [EC:7.3.2.1]	0	2	0	2	0	0	1	1	1	1	0	0	0	0	1	1	1	0	0	1	0	0	0	0	0	0	0	1	1	0	0	2	1	0	1	2	1	1	1	1	1	0	1	1	1	1	2	1
K02037	pstC; phosphate transport system permease protein	0	1	0	1	0	0	1	1	1	1	0	0	0	0	1	1	1	0	0	1	0	0	0	0	0	0	0	1	1	0	0	1	1	0	1	2	1	0	0	1	1	0	1	1	1	1	1	1
K02038	pstA; phosphate transport system permease protein	0	1	0	1	0	0	1	1	1	1	0	0	0	0	1	1	1	0	0	1	0	0	0	0	0	0	0	1	1	0	0	1	1	0	1	2	1	1	1	1	1	0	1	1	1	1	1	1
K02039	phoU; phosphate transport system protein	0	0	0	1	1	0	1	2	3	2	0	0	0	0	0	0	0	0	0	1	0	1	1	1	1	1	0	1	1	0	0	1	1	0	2	1	2	2	2	2	2	0	0	2	2	1	1	1
K02040	pstS; phosphate transport system substrate-binding protein	0	1	0	2	1	1	1	1	1	1	1	1	1	1	2	2	2	0	0	2	0	1	1	1	1	0	0	1	1	1	0	2	1	0	3	3	1	0	2	1	1	0	2	1	1	1	2	1
K02041	phnC; phosphonate transport system ATP-binding protein [EC:7.3.2.2]	0	2	0	0	0	0	0	1	0	0	0	0	0	0	0	0	0	0	0	0	0	0	0	0	0	0	0	0	1	0	0	0	0	0	0	0	0	1	0	0	0	0	0	0	0	0	0	1
K02042	phnE; phosphonate transport system permease protein	0	4	0	0	0	0	0	1	0	0	0	0	0	0	0	0	0	0	0	0	0	0	0	0	0	0	0	0	1	0	0	0	0	0	0	0	0	1	0	0	0	0	0	0	0	0	0	0
K02043	phnF; GntR family transcriptional regulator, phosphonate transport system regulatory protein	0	0	0	0	0	0	0	0	0	0	0	0	0	0	0	0	0	0	0	0	0	0	0	0	0	0	0	0	0	0	0	0	0	0	0	0	0	0	0	0	0	0	0	0	0	0	0	0
K02044	phnD; phosphonate transport system substrate-binding protein	0	2	0	1	0	0	0	1	0	0	0	0	0	0	0	1	1	1	0	1	0	0	0	0	0	0	0	0	1	0	0	0	0	6	0	0	0	0	0	0	0	1	2	2	2	0	0	2
K02045	cysA; sulfate/thiosulfate transport system ATP-binding protein [EC:7.3.2.3]	1	0	0	0	0	1	0	1	1	1	0	0	0	0	0	0	0	0	0	0	0	0	0	0	0	0	0	1	0	0	0	0	1	1	0	0	0	0	0	0	0	1	1	1	1	1	1	0
K02046	cysU; sulfate/thiosulfate transport system permease protein	1	0	0	0	1	0	0	1	1	1	0	0	0	0	0	0	0	0	0	0	0	0	0	0	0	0	0	1	0	0	0	0	1	1	0	0	0	0	0	0	0	1	1	1	1	1	1	0
K02047	cysW; sulfate/thiosulfate transport system permease protein	1	0	0	0	1	0	0	1	1	1	0	0	0	0	0	0	0	0	0	0	0	0	0	0	0	0	0	1	0	0	0	0	1	1	0	0	0	0	0	0	0	1	1	1	1	1	1	0
K02049	ABC.SN.A; NitT/TauT family transport system ATP-binding protein	0	0	1	0	1	0	0	3	0	2	0	0	0	0	0	1	0	0	0	0	0	0	0	0	0	0	0	3	1	0	0	0	0	1	1	0	1	0	0	1	0	0	0	0	0	0	1	2
K02050	ABC.SN.P; NitT/TauT family transport system permease protein	0	0	1	1	2	1	0	6	1	5	0	0	0	0	1	1	1	0	0	1	1	0	0	1	1	0	0	3	1	0	0	0	0	1	1	0	1	0	0	1	0	0	0	0	0	1	1	2
K02051	ABC.SN.S; NitT/TauT family transport system substrate-binding protein	0	0	3	2	2	0	1	3	1	4	1	1	0	0	1	1	1	0	0	1	1	0	1	1	2	0	0	4	1	0	0	0	0	2	2	0	1	0	0	1	0	0	1	0	0	0	1	2
K02052	ABC.SP.A; putative spermidine/putrescine transport system ATP-binding protein	0	0	0	0	0	1	0	2	0	1	0	0	0	0	0	0	0	0	0	0	0	0	0	0	1	0	0	1	0	0	0	0	0	0	0	0	0	0	0	1	0	0	0	0	0	0	0	0
K02053	ABC.SP.P; putative spermidine/putrescine transport system permease protein	0	0	0	0	0	1	0	0	1	0	0	0	0	0	0	0	0	0	0	0	0	1	0	1	0	1	0	1	0	0	0	0	0	0	0	0	0	0	0	0	0	0	0	0	0	0	0	0
K02054	ABC.SP.P1; putative spermidine/putrescine transport system permease protein	1	0	1	0	0	1	0	0	0	0	0	0	0	0	0	0	0	0	0	0	0	0	0	0	0	0	0	1	0	0	0	0	0	0	0	0	0	0	0	0	0	0	0	0	0	0	0	0
K02055	ABC.SP.S; putative spermidine/putrescine transport system substrate-binding protein	0	0	0	0	0	0	0	1	2	2	0	0	0	0	0	0	0	0	0	0	0	0	0	0	0	0	0	0	0	0	0	0	0	0	0	0	0	0	0	0	0	0	0	0	0	0	0	0
K02056	ABC.SS.A; simple sugar transport system ATP-binding protein [EC:7.5.2.-]	1	0	1	4	4	0	0	2	0	1	0	0	0	0	0	2	1	0	0	0	0	0	0	1	0	0	0	0	0	0	0	2	3	0	0	0	2	0	0	0	1	2	0	2	2	0	2	0
K02057	ABC.SS.P; simple sugar transport system permease protein	0	1	1	1	0	0	0	1	1	2	0	0	0	0	0	0	0	0	0	0	0	0	0	0	0	0	0	0	0	0	0	0	0	0	0	0	0	0	0	0	0	0	0	0	0	0	0	0
K02058	ABC.SS.S; simple sugar transport system substrate-binding protein	0	0	0	1	1	0	0	1	1	1	0	0	0	0	0	0	0	0	0	0	0	0	0	0	0	0	0	0	0	0	0	0	1	0	0	0	0	0	0	0	0	0	0	0	0	0	0	0
K02062	thiQ; thiamine transport system ATP-binding protein [EC:7.6.2.15]	0	0	0	0	0	0	0	0	0	0	0	0	0	0	0	0	0	0	0	0	0	0	0	0	0	0	0	0	0	0	0	0	0	0	0	0	0	0	0	0	0	0	0	0	0	0	0	0
K02063	thiP; thiamine transport system permease protein	0	0	0	0	0	0	0	0	0	0	0	0	0	0	0	0	0	0	0	0	0	0	0	0	0	0	0	0	0	0	0	0	0	0	0	0	0	0	0	0	0	0	0	0	0	0	0	0
K02064	thiB, tbpA; thiamine transport system substrate-binding protein	0	0	0	0	0	0	0	0	0	0	0	0	0	0	0	0	0	0	0	0	0	0	0	0	0	0	0	0	0	0	0	0	0	0	0	0	0	0	0	0	0	0	0	0	0	0	0	0
K02065	mlaF, linL, mkl; phospholipid/cholesterol/gamma-HCH transport system ATP-binding protein	1	0	3	2	2	1	1	0	1	1	2	1	1	1	2	3	3	2	2	2	2	0	0	0	0	0	1	3	3	1	1	1	1	3	2	2	2	1	1	3	1	1	1	1	1	1	1	2
K02066	mlaE, linK; phospholipid/cholesterol/gamma-HCH transport system permease protein	1	1	2	1	1	1	1	13	16	12	2	1	1	1	2	3	3	2	2	2	2	1	2	2	1	1	3	3	3	2	2	2	1	4	2	2	2	1	1	2	1	2	2	2	2	1	1	2
K02067	mlaD, linM; phospholipid/cholesterol/gamma-HCH transport system substrate-binding protein	1	1	2	1	1	2	1	35	49	42	2	1	0	1	2	3	3	2	2	2	2	1	2	2	1	1	2	3	3	2	2	2	1	3	2	2	2	0	0	2	1	2	2	2	2	1	1	1
K02068	STAR1, fetA; UDP-glucose/iron transport system ATP-binding protein	0	0	0	0	0	0	0	0	0	0	0	0	0	0	0	0	0	0	0	0	0	0	0	0	0	0	0	0	0	0	0	0	0	0	0	0	0	0	0	0	0	0	0	0	0	0	0	0
K02069	STAR2, fetB; UDP-glucose/iron transport system permease protein	0	0	0	0	0	0	0	0	0	0	0	0	0	0	0	0	0	0	0	0	0	0	0	0	0	0	0	0	0	0	0	0	0	0	0	0	0	0	0	0	0	0	0	0	0	0	0	0
K02071	metN; D-methionine transport system ATP-binding protein	0	0	0	0	0	0	0	1	0	0	0	0	0	0	0	0	0	0	0	0	0	0	0	0	0	0	0	0	0	0	0	0	0	0	0	0	0	0	0	0	0	0	0	0	0	0	0	0
K02072	metI; D-methionine transport system permease protein	0	0	0	0	0	0	0	1	0	0	0	0	0	0	0	0	0	0	0	0	0	0	0	0	0	0	0	0	0	0	0	0	0	0	0	0	0	0	0	0	0	0	0	0	0	0	0	0
K02073	metQ; D-methionine transport system substrate-binding protein	0	0	0	0	0	0	0	2	1	1	0	0	0	0	0	0	0	0	0	0	0	0	0	0	0	0	0	0	0	0	0	0	0	0	0	0	0	0	0	0	0	0	0	0	0	0	0	0
K02074	ABC.ZM.A; zinc/manganese transport system ATP-binding protein	0	0	0	0	0	0	0	0	0	0	0	0	0	0	0	0	0	0	0	0	0	0	0	0	0	0	0	0	0	0	0	0	1	0	0	0	0	0	0	0	0	1	1	1	1	1	1	0
K02075	ABC.ZM.P; zinc/manganese transport system permease protein	0	0	0	0	0	0	0	2	1	2	0	0	0	0	0	0	0	0	0	0	0	0	0	0	0	0	0	0	0	0	0	0	0	0	0	0	0	0	0	0	0	0	0	0	0	0	0	0
K02077	ABC.ZM.S; zinc/manganese transport system substrate-binding protein	0	0	0	0	0	0	0	1	1	1	0	0	0	0	0	0	0	0	0	0	0	0	0	0	0	0	0	0	1	0	0	0	0	0	0	0	0	0	0	0	0	0	0	0	0	0	0	0
K02078	acpP; acyl carrier protein	3	2	2	6	3	2	4	2	4	3	1	3	1	2	2	6	6	4	3	4	4	2	2	3	2	2	1	4	3	1	1	2	1	5	5	4	4	2	2	2	2	2	3	2	2	3	6	2
K02080	agaI; putative deaminase/isomerase [EC:3.5.99.-]	0	0	0	0	0	0	0	0	0	0	0	0	0	0	0	0	0	0	0	0	0	1	0	0	0	0	0	0	0	0	0	0	0	0	0	0	0	0	0	0	0	0	0	0	0	0	0	0
K02081	agaR; DeoR family transcriptional regulator, aga operon transcriptional repressor	0	0	0	0	0	0	0	0	0	0	0	0	0	0	1	0	0	0	0	0	0	0	0	0	0	0	0	0	0	0	0	0	0	0	0	0	0	0	0	0	0	0	0	0	0	0	0	0
K02082	agaS; D-galactosamine 6-phosphate deaminase/isomerase [EC:3.5.99.-]	0	0	0	0	0	0	0	1	0	0	0	0	0	1	1	0	0	0	0	0	0	0	0	0	0	0	0	0	0	0	0	0	0	0	0	0	0	0	0	0	0	0	0	0	0	0	0	0
K02083	allC; allantoate deiminase [EC:3.5.3.9]	0	0	0	0	0	0	0	0	0	0	0	0	0	0	0	0	0	0	0	0	0	0	0	0	0	0	0	0	0	0	0	0	0	0	0	0	0	0	0	0	0	0	0	0	0	0	0	0
K02084	APAF1; apoptotic protease-activating factor	0	0	0	1	0	1	0	0	0	0	0	0	0	0	0	0	0	0	0	0	0	0	0	0	0	0	0	0	0	0	0	0	0	0	0	0	0	0	0	0	0	0	0	0	0	0	3	0
K02086	dnaD; DNA replication protein	0	0	0	0	0	0	0	0	0	0	0	0	0	0	0	0	0	0	0	0	0	0	0	0	0	0	0	0	1	0	0	0	0	0	0	0	0	0	0	0	0	0	0	0	0	0	0	0
K02099	araC; AraC family transcriptional regulator, arabinose operon regulatory protein	0	0	1	0	0	0	0	0	0	0	0	0	0	0	1	1	0	0	0	0	0	0	0	0	0	0	0	0	0	0	0	0	0	0	0	0	0	0	0	0	0	0	0	0	0	0	0	0
K02100	araE; MFS transporter, SP family, arabinose:H+ symporter	1	0	0	0	0	0	0	0	0	0	0	1	1	0	2	1	0	0	1	1	0	1	0	0	0	0	0	0	0	0	0	0	0	0	0	0	0	0	0	0	0	0	1	0	0	2	0	0
K02103	araR; GntR family transcriptional regulator, arabinose operon transcriptional repressor	1	0	0	0	0	0	0	0	0	0	0	0	0	0	0	0	0	0	0	0	0	0	0	0	0	0	0	0	0	0	0	1	0	0	0	0	0	0	0	0	0	0	0	0	0	3	0	0
K02106	atoE; short-chain fatty acids transporter	0	0	1	0	0	0	1	0	0	0	0	0	0	0	0	0	0	0	0	0	0	0	0	0	0	0	0	0	0	0	0	0	1	1	0	0	1	0	1	1	0	0	0	0	0	0	0	0
K02107	ATPVG, ahaH, atpH; V/A-type H+/Na+-transporting ATPase subunit G/H	0	0	0	0	0	0	0	0	0	0	0	0	0	0	0	0	0	0	0	0	0	0	0	0	0	1	0	0	0	0	0	0	0	0	0	0	0	0	0	0	0	0	0	0	0	0	0	0
K02108	ATPF0A, atpB; F-type H+-transporting ATPase subunit a	1	1	1	1	1	1	0	1	1	1	1	1	1	1	1	1	1	1	1	1	1	1	1	1	1	1	1	1	1	1	1	1	0	1	1	1	1	1	1	1	1	1	1	1	1	1	1	1
K02109	ATPF0B, atpF; F-type H+-transporting ATPase subunit b	2	2	2	2	2	2	0	2	2	2	1	1	1	1	1	1	1	1	1	1	1	2	2	2	2	2	2	2	2	1	1	1	0	1	2	1	1	1	1	1	1	1	1	1	1	1	1	1
K02110	ATPF0C, atpE; F-type H+-transporting ATPase subunit c	1	1	1	1	1	1	1	2	1	2	1	1	1	1	1	1	1	1	1	1	1	1	1	1	1	1	1	1	1	1	1	1	0	1	1	1	1	1	1	1	1	1	1	1	1	1	1	1
K02111	ATPF1A, atpA; F-type H+/Na+-transporting ATPase subunit alpha [EC:7.1.2.2 7.2.2.1]	1	1	1	1	1	1	0	1	1	1	1	2	1	1	1	1	1	1	1	1	1	1	1	1	1	1	1	1	1	1	1	1	0	1	1	1	1	1	1	1	1	1	1	1	1	1	1	1
K02112	ATPF1B, atpD; F-type H+/Na+-transporting ATPase subunit beta [EC:7.1.2.2 7.2.2.1]	1	1	1	1	1	1	0	1	1	1	1	1	1	1	1	1	1	1	1	1	1	2	1	1	1	1	1	1	1	1	0	1	0	1	1	1	1	1	1	1	1	1	1	1	1	1	1	1
K02113	ATPF1D, atpH; F-type H+-transporting ATPase subunit delta	1	1	1	1	1	1	0	1	1	1	1	1	1	1	1	1	1	1	1	1	1	1	1	1	1	1	1	1	1	1	1	1	0	1	1	1	1	1	1	1	1	1	1	1	1	1	1	1
K02114	ATPF1E, atpC; F-type H+-transporting ATPase subunit epsilon	1	1	1	1	1	1	0	0	1	1	1	1	1	1	1	1	1	1	1	1	1	2	1	1	1	1	2	1	1	1	0	1	0	1	1	1	1	1	1	1	1	1	1	1	1	1	1	1
K02115	ATPF1G, atpG; F-type H+-transporting ATPase subunit gamma	1	1	1	1	1	1	0	1	1	1	1	1	1	1	1	1	1	1	1	1	1	1	1	1	1	1	1	1	1	1	0	1	0	1	1	1	1	1	1	1	1	1	1	1	1	1	1	1
K02116	atpI; ATP synthase protein I	1	0	1	1	1	1	1	0	0	0	0	0	0	0	0	1	1	0	0	0	0	1	1	2	0	1	0	1	1	0	0	1	0	0	0	0	0	1	1	0	0	1	0	0	0	0	1	1
K02117	ATPVA, ntpA, atpA; V/A-type H+/Na+-transporting ATPase subunit A [EC:7.1.2.2 7.2.2.1]	0	0	0	0	0	0	0	0	0	0	0	0	0	0	0	0	0	0	0	0	0	0	0	0	0	0	0	0	0	0	0	0	1	0	0	0	0	0	0	0	0	0	0	0	0	0	0	0
K02118	ATPVB, ntpB, atpB; V/A-type H+/Na+-transporting ATPase subunit B	0	0	0	0	0	0	0	0	0	0	0	0	0	0	0	0	0	0	0	0	0	0	0	0	0	0	0	0	0	0	0	0	1	0	0	0	0	0	0	0	0	0	0	0	0	0	0	0
K02119	ATPVC, ntpC, atpC; V/A-type H+/Na+-transporting ATPase subunit C	0	0	0	0	0	0	0	0	0	0	0	0	0	0	0	0	0	0	0	0	0	0	0	0	0	0	0	0	0	0	0	0	1	0	0	0	0	0	0	0	0	0	0	0	0	0	0	0
K02120	ATPVD, ntpD, atpD; V/A-type H+/Na+-transporting ATPase subunit D	0	0	0	0	0	0	0	0	0	0	0	0	0	0	0	0	0	0	0	0	0	0	0	0	0	0	0	0	0	0	0	0	1	0	0	0	0	0	0	0	0	0	0	0	0	0	0	0
K02122	ATPVF, ntpF, atpF; V/A-type H+/Na+-transporting ATPase subunit F	0	0	0	0	0	0	0	0	0	0	0	0	0	0	0	0	0	0	0	0	0	0	0	0	0	0	0	0	0	0	0	0	1	0	0	0	0	0	0	0	0	0	0	0	0	0	0	0
K02123	ATPVI, ntpI, atpI; V/A-type H+/Na+-transporting ATPase subunit I	0	0	0	0	0	0	0	0	0	0	0	0	0	0	0	0	0	0	0	0	0	0	0	0	0	0	0	0	0	0	0	0	1	0	0	0	0	0	0	0	0	0	0	0	0	0	0	0
K02124	ATPVK, ntpK, atpK; V/A-type H+/Na+-transporting ATPase subunit K	0	0	0	0	0	0	0	0	0	0	0	0	0	0	0	0	0	0	0	0	0	0	0	0	0	0	0	0	0	0	0	0	1	0	0	0	0	0	0	0	0	0	0	0	0	0	0	0
K02126	ATPeF0A, MTATP6, ATP6; F-type H+-transporting ATPase subunit a	0	0	0	0	0	0	0	0	0	0	0	0	0	0	0	0	0	0	0	0	0	0	0	0	0	0	0	0	0	0	0	0	0	0	0	0	0	0	0	0	0	0	0	0	0	0	0	0
K02128	ATPeF0C, ATP5G, ATP9; F-type H+-transporting ATPase subunit c	0	0	0	0	0	0	0	0	0	0	0	0	0	0	0	0	0	0	0	0	0	0	0	0	0	0	0	0	0	0	0	0	0	0	0	0	0	0	0	0	0	0	0	0	0	0	0	0
K02132	ATPeF1A, ATP5A1, ATP1; F-type H+-transporting ATPase subunit alpha	0	0	0	0	0	0	0	0	0	0	0	0	0	0	0	0	0	0	0	0	0	0	0	0	0	0	0	0	0	0	0	0	0	0	0	0	0	0	0	0	0	0	0	0	0	0	0	0
K02133	ATPeF1B, ATP5B, ATP2; F-type H+-transporting ATPase subunit beta [EC:7.1.2.2]	0	0	0	0	0	0	0	0	0	0	0	0	0	0	0	0	0	0	0	0	0	0	0	0	0	0	0	0	0	0	0	0	0	0	0	0	0	0	0	0	0	0	0	0	0	0	0	0
K02137	ATPeF0O, ATP5O, ATP5; F-type H+-transporting ATPase subunit O	0	0	0	0	0	0	0	0	0	0	0	0	0	0	0	0	0	0	0	0	0	0	0	0	0	0	0	0	0	0	0	0	0	0	0	0	0	0	0	0	0	0	0	0	0	0	0	0
K02160	accB, bccP; acetyl-CoA carboxylase biotin carboxyl carrier protein	1	1	1	1	1	1	1	0	0	0	1	1	1	1	1	1	1	1	1	1	1	2	1	1	0	1	1	3	0	1	1	1	1	1	1	1	1	1	1	1	1	1	1	1	1	1	1	1
K02164	norE; nitric oxide reductase NorE protein	0	0	0	0	0	0	0	1	2	2	0	0	0	0	0	0	0	0	0	0	0	0	0	0	0	0	0	1	0	0	0	0	0	1	0	0	0	0	0	0	0	0	0	0	0	0	0	0
K02167	betI; TetR/AcrR family transcriptional regulator, transcriptional repressor of bet genes	0	0	0	1	0	0	0	1	0	0	0	0	0	0	0	0	0	0	0	0	0	0	1	1	0	0	0	0	0	0	0	0	1	1	0	0	0	0	0	0	0	0	0	0	0	0	0	0
K02168	betT, betS; choline/glycine/proline betaine transport protein	0	0	0	0	0	0	0	1	0	0	0	0	0	0	0	0	0	0	0	0	0	0	0	0	0	0	0	0	0	0	0	0	0	0	0	0	0	0	0	0	0	0	0	0	0	0	0	0
K02169	bioC; malonyl-CoA O-methyltransferase [EC:2.1.1.197]	0	0	0	0	0	0	0	0	0	0	0	0	0	0	0	0	0	0	0	0	0	0	0	0	0	0	0	0	0	0	0	0	0	0	0	0	0	0	0	0	0	0	0	0	0	0	0	0
K02170	bioH; pimeloyl-[acyl-carrier protein] methyl ester esterase [EC:3.1.1.85]	0	0	0	0	0	0	0	0	0	0	0	0	0	0	0	0	0	0	0	0	0	0	0	0	0	0	0	0	0	0	0	0	0	0	0	0	0	0	0	0	0	0	0	0	0	0	0	0
K02171	blaI; BlaI family transcriptional regulator, penicillinase repressor	10	1	7	3	4	0	1	3	5	5	2	1	2	2	2	3	4	1	1	2	0	1	1	0	1	1	1	0	0	4	5	3	0	0	1	0	0	0	0	0	0	1	0	0	0	6	2	3
K02172	blaR1; bla regulator protein blaR1	8	1	5	3	2	0	0	0	0	0	2	1	2	2	1	3	4	1	1	2	0	0	0	0	0	0	0	0	0	1	2	1	0	0	0	0	0	0	0	0	0	1	0	0	0	6	2	1
K02182	caiC; carnitine-CoA ligase [EC:6.2.1.48]	0	0	0	0	0	0	0	2	3	1	0	0	0	0	0	0	0	0	0	0	0	0	0	0	0	0	0	1	3	0	0	1	0	0	1	0	0	0	0	0	0	0	0	0	0	0	0	0
K02188	cbiD; cobalt-precorrin-5B (C1)-methyltransferase [EC:2.1.1.195]	0	0	0	0	0	0	0	0	0	0	0	0	0	0	0	0	0	0	0	0	0	0	0	0	0	1	0	0	0	0	0	0	0	0	0	0	0	0	0	0	0	0	0	0	0	0	0	0
K02189	cbiG; cobalt-precorrin 5A hydrolase [EC:3.7.1.12]	0	0	0	0	0	0	0	0	0	0	0	0	0	0	0	0	0	0	0	0	0	0	0	0	0	1	0	0	0	0	0	0	0	0	0	0	0	0	0	0	0	0	0	0	0	0	0	0
K02192	bfd; bacterioferritin-associated ferredoxin	0	0	0	0	0	0	0	2	1	1	0	0	0	0	0	0	0	0	0	0	0	0	1	0	1	0	0	0	0	0	0	0	0	0	1	0	0	0	0	0	0	0	0	1	1	0	0	0
K02193	ccmA; heme exporter protein A [EC:7.6.2.5]	1	1	1	0	0	0	1	0	0	0	1	1	1	1	0	0	0	0	0	1	0	0	0	0	0	0	0	1	0	1	0	1	0	1	0	1	1	0	0	0	0	0	0	0	0	0	0	0
K02194	ccmB; heme exporter protein B	1	1	1	0	1	0	1	0	0	0	1	1	1	1	1	1	1	1	0	1	1	0	0	0	0	0	0	1	1	1	1	1	0	1	1	1	1	0	0	0	0	0	0	0	0	0	0	0
K02195	ccmC; heme exporter protein C	1	1	1	0	0	0	1	0	0	0	1	1	1	1	1	2	2	1	1	1	1	0	0	0	0	0	0	1	1	1	1	1	0	1	1	1	1	0	0	0	0	0	0	0	0	0	0	0
K02196	ccmD; heme exporter protein D	0	0	0	0	0	0	0	0	0	0	0	0	0	0	0	0	0	0	0	0	0	0	0	0	0	0	0	0	0	0	0	0	0	0	0	1	0	0	0	0	1	1	0	0	0	0	0	0
K02197	ccmE; cytochrome c-type biogenesis protein CcmE	1	1	1	0	0	0	1	0	0	0	1	1	1	1	1	1	1	1	1	1	1	0	0	0	0	0	0	1	1	1	1	1	0	1	1	1	1	0	0	0	0	0	0	0	0	0	0	0
K02198	ccmF; cytochrome c-type biogenesis protein CcmF	1	1	1	0	0	0	1	0	0	0	1	1	0	1	1	1	1	1	1	1	1	0	0	0	0	0	0	1	1	1	1	1	0	1	1	1	1	0	0	0	0	0	0	0	0	0	0	0
K02199	ccmG, dsbE; cytochrome c biogenesis protein CcmG, thiol:disulfide interchange protein DsbE	7	4	10	15	18	3	2	3	4	5	2	6	6	5	2	8	4	4	5	4	4	0	1	3	2	1	1	2	2	6	7	4	6	6	4	3	7	3	2	4	3	3	4	2	1	6	5	5
K02200	ccmH; cytochrome c-type biogenesis protein CcmH	0	1	2	0	0	0	1	0	0	0	0	0	0	0	0	0	0	0	0	0	0	0	0	0	0	0	0	1	1	1	1	1	0	2	0	1	0	0	0	0	0	0	0	0	0	0	0	0
K02203	thrH; phosphoserine / homoserine phosphotransferase [EC:3.1.3.3 2.7.1.39]	0	0	0	0	0	0	0	0	0	0	0	0	0	0	0	0	0	0	0	0	0	0	0	0	0	0	0	1	0	0	0	0	0	0	1	1	0	0	0	0	0	0	0	0	0	0	0	0
K02204	thrB2; homoserine kinase type II [EC:2.7.1.39]	0	0	0	0	0	0	0	0	0	0	0	0	0	0	0	1	1	0	0	0	0	0	0	0	0	1	0	1	0	0	0	0	1	0	0	0	0	0	0	1	0	0	0	0	0	0	0	0
K02217	ftnA, ftn; ferritin [EC:1.16.3.2]	0	0	0	0	0	0	1	0	0	0	1	0	0	1	1	1	1	0	1	1	0	0	0	0	0	0	0	0	1	1	1	1	1	0	0	0	0	0	0	0	0	0	0	0	0	1	1	0
K02221	yggT; YggT family protein	0	0	0	1	1	1	0	1	1	1	0	0	0	0	0	0	0	0	0	0	0	0	1	1	1	0	1	1	1	1	1	1	1	0	0	1	0	0	0	0	0	0	0	0	0	0	0	0
K02224	cobB-cbiA; cobyrinic acid a,c-diamide synthase [EC:6.3.5.9 6.3.5.11]	0	0	0	0	0	0	0	1	1	1	0	0	0	0	0	0	0	0	0	0	0	0	0	0	0	1	0	0	0	0	0	0	0	0	0	0	0	0	0	0	0	0	0	0	0	0	1	0
K02225	cobC1, cobC; cobalamin biosynthesis protein CobC	0	0	0	0	0	0	0	0	0	0	0	0	0	0	0	0	0	0	0	0	0	0	0	0	0	1	0	0	0	0	0	0	0	0	0	0	0	0	0	0	0	0	0	0	0	0	0	0
K02226	cobC, phpB; alpha-ribazole phosphatase [EC:3.1.3.73]	1	1	0	0	0	0	0	1	0	2	0	0	0	0	0	0	0	0	0	0	0	1	1	2	0	2	0	0	1	1	1	0	0	0	1	0	0	0	0	0	0	1	0	0	0	0	0	1
K02227	cbiB, cobD; adenosylcobinamide-phosphate synthase [EC:6.3.1.10]	0	0	1	0	0	0	0	1	1	1	0	0	0	0	0	0	0	0	0	0	0	0	0	0	0	1	0	1	0	1	1	0	0	0	0	1	0	0	0	0	0	0	0	0	0	0	0	0
K02228	cobF; precorrin-6A synthase [EC:2.1.1.152]	0	0	0	0	0	0	0	1	1	1	0	0	0	0	0	0	0	0	0	0	0	0	0	0	0	0	0	0	0	0	0	0	0	0	0	0	0	0	0	0	0	0	0	0	0	0	0	0
K02229	cobG; precorrin-3B synthase [EC:1.14.13.83]	0	0	0	0	0	0	0	1	1	1	0	0	0	0	0	0	0	0	0	0	0	0	0	0	0	0	0	0	0	0	0	0	0	0	0	0	0	0	0	0	0	0	0	0	0	0	0	0
K02230	cobN; cobaltochelatase CobN [EC:6.6.1.2]	0	0	0	1	0	0	0	1	1	1	0	0	0	0	0	0	0	0	0	0	0	0	0	0	0	1	0	0	0	0	0	0	0	0	0	0	0	0	0	0	0	0	1	0	0	0	0	0
K02231	cobP, cobU; adenosylcobinamide kinase / adenosylcobinamide-phosphate guanylyltransferase [EC:2.7.1.156 2.7.7.62]	0	0	1	0	0	0	0	1	1	1	0	0	0	0	0	0	0	0	0	0	0	0	1	1	1	1	0	1	0	1	1	0	0	0	0	1	0	0	0	0	0	0	0	0	0	0	0	0
K02232	cobQ, cbiP; adenosylcobyric acid synthase [EC:6.3.5.10]	0	0	1	0	0	0	0	1	1	1	0	0	0	0	0	0	0	0	0	0	0	0	0	0	0	1	0	1	0	1	1	0	0	0	0	1	0	0	0	0	0	0	0	0	0	0	1	0
K02233	E2.7.8.26, cobS, cobV; adenosylcobinamide-GDP ribazoletransferase [EC:2.7.8.26]	0	0	1	0	0	0	0	3	1	1	0	0	0	0	0	0	0	0	0	0	0	1	1	1	1	1	0	3	0	1	1	0	0	0	0	1	0	0	0	0	0	0	0	0	0	0	0	1
K02234	cobW; cobalamin biosynthesis protein CobW	0	1	0	0	0	0	0	1	0	1	0	0	0	0	1	0	1	0	0	0	0	0	1	0	0	1	0	0	0	0	0	0	0	0	0	0	0	0	0	0	0	1	1	1	1	0	0	0
K02237	comEA; competence protein ComEA	0	0	1	2	2	0	1	1	1	1	1	1	1	1	1	1	1	1	1	1	1	0	0	0	0	0	1	1	1	1	1	2	1	2	2	2	1	1	1	1	1	1	1	1	1	1	1	0
K02238	comEC; competence protein ComEC	3	2	4	2	2	4	1	1	2	1	2	2	2	4	2	2	3	1	1	1	1	1	1	1	1	1	1	3	1	1	1	1	1	2	1	1	1	0	1	1	0	1	1	1	2	0	2	0
K02241	comFB; competence protein ComFB	0	0	0	0	0	0	0	0	0	0	0	0	0	0	0	0	0	0	0	0	0	0	0	0	0	0	0	0	0	0	0	0	0	0	0	0	0	0	0	0	0	0	0	0	0	0	0	0
K02242	comFC; competence protein ComFC	1	1	2	1	1	1	1	0	1	1	1	1	1	1	1	1	1	1	1	2	1	1	1	0	1	1	1	1	1	1	1	1	1	1	1	1	0	1	1	1	1	1	1	1	1	1	1	0
K02243	comGA; competence protein ComGA	0	0	0	0	0	0	0	0	0	0	0	0	0	0	0	0	0	0	0	0	0	0	0	0	0	0	0	0	0	0	0	0	0	1	0	0	0	0	0	0	0	0	0	0	0	0	0	0
K02256	COX1; cytochrome c oxidase subunit 1 [EC:7.1.1.9]	0	0	0	0	0	0	0	0	0	0	0	0	0	0	0	0	0	0	0	0	0	0	0	0	0	0	0	0	0	0	0	0	0	0	0	0	0	0	0	0	0	0	0	0	0	0	0	0
K02257	COX10, ctaB, cyoE; heme o synthase [EC:2.5.1.141]	1	1	1	1	1	1	1	1	1	1	1	1	1	1	1	1	1	1	1	1	0	0	1	0	0	0	0	1	1	1	1	1	1	1	1	0	0	1	1	1	1	1	1	1	1	0	1	1
K02258	COX11, ctaG; cytochrome c oxidase assembly protein subunit 11	0	0	0	0	0	0	0	0	0	0	0	0	0	0	0	0	0	0	0	0	0	0	0	0	0	0	0	0	0	0	0	0	0	0	0	0	0	0	0	0	0	0	0	0	0	0	0	0
K02259	COX15, ctaA; heme a synthase [EC:1.17.99.9]	1	1	1	1	1	1	1	1	1	1	1	1	1	1	1	2	2	1	1	2	0	0	0	0	0	0	0	1	1	1	1	1	1	1	1	0	1	1	1	1	1	1	1	1	1	0	1	1
K02261	COX2; cytochrome c oxidase subunit 2	0	0	0	0	0	0	0	0	0	0	0	0	0	0	0	0	0	0	0	0	0	0	0	0	0	0	0	0	0	0	0	0	0	0	0	0	0	0	0	0	0	0	0	0	0	0	0	0
K02274	coxA, ctaD; cytochrome c oxidase subunit I [EC:7.1.1.9]	0	0	1	2	0	2	1	1	1	3	1	1	1	1	1	1	1	2	1	1	0	0	0	0	0	0	0	2	2	1	1	1	3	1	1	0	1	1	1	1	1	1	1	1	1	1	1	1
K02275	coxB, ctaC; cytochrome c oxidase subunit II [EC:7.1.1.9]	1	1	2	5	1	2	1	1	1	1	1	2	1	1	1	1	1	2	1	1	0	0	1	0	0	0	0	3	2	1	1	1	3	1	1	0	1	1	1	1	1	1	1	1	1	1	2	1
K02276	coxC, ctaE; cytochrome c oxidase subunit III [EC:7.1.1.9]	1	1	3	3	2	2	1	0	1	2	2	2	2	2	2	2	2	2	2	2	0	0	1	0	0	0	0	3	2	1	1	1	2	1	1	0	1	1	1	1	0	1	1	1	1	1	2	1
K02277	coxD, ctaF; cytochrome c oxidase subunit IV [EC:7.1.1.9]	1	1	2	1	1	1	1	0	1	0	1	1	1	1	1	1	1	1	1	1	0	0	0	0	0	0	0	3	1	1	1	1	2	1	1	0	1	1	1	1	1	1	1	1	1	0	2	1
K02278	cpaA, tadV; prepilin peptidase CpaA [EC:3.4.23.43]	2	1	2	2	1	0	0	0	0	0	0	0	0	0	0	0	0	0	0	0	0	1	1	0	1	1	0	0	0	1	1	0	1	1	0	0	0	1	0	0	0	1	1	0	0	1	3	0
K02279	cpaB, rcpC; pilus assembly protein CpaB	4	2	3	2	2	0	0	1	1	1	0	0	0	0	0	0	0	0	0	0	0	3	3	4	3	2	2	0	0	1	1	0	0	3	0	0	0	1	0	0	0	1	2	0	0	1	4	0
K02280	cpaC, rcpA; pilus assembly protein CpaC	3	1	2	2	2	0	1	0	0	0	0	0	0	0	0	0	0	0	0	0	0	0	2	1	2	2	2	0	0	1	1	0	0	1	0	0	0	1	0	0	0	1	1	0	0	1	3	0
K02281	cpaD; pilus assembly protein CpaD	0	0	0	0	0	0	0	0	0	0	0	0	0	0	0	0	0	0	0	0	0	0	0	0	0	0	0	0	0	0	0	0	0	0	0	0	0	0	0	0	0	0	0	0	0	0	0	0
K02282	cpaE, tadZ; pilus assembly protein CpaE	5	6	11	2	2	0	2	0	0	0	0	0	0	0	0	0	0	0	0	0	0	1	1	1	1	1	2	0	0	1	1	0	0	0	0	0	0	1	0	1	0	1	1	0	0	2	3	0
K02283	cpaF, tadA; pilus assembly protein CpaF [EC:7.4.2.8]	4	1	3	2	2	0	1	1	1	1	0	0	0	0	0	0	0	0	0	0	0	1	1	1	1	1	2	0	0	1	1	0	0	2	0	0	0	1	0	1	0	1	1	0	0	2	6	0
K02288	cpcE; phycocyanobilin lyase subunit alpha [EC:4.4.1.32]	0	0	0	0	0	1	0	0	0	0	0	0	0	0	0	0	0	0	0	0	0	0	0	0	0	0	0	0	0	0	0	0	0	0	0	0	0	0	0	0	0	0	0	0	0	0	0	0
K02291	crtB; 15-cis-phytoene synthase [EC:2.5.1.32]	1	3	3	3	3	1	2	1	1	1	1	1	1	1	1	1	1	1	1	1	1	0	0	0	0	0	0	2	0	1	1	1	0	1	0	1	0	1	0	0	1	2	2	2	2	0	2	0
K02293	PDS, crtP; 15-cis-phytoene desaturase [EC:1.3.5.5]	0	0	0	0	0	1	0	0	0	0	0	0	0	0	0	0	0	0	0	0	0	0	0	0	0	0	0	0	0	0	0	0	0	0	0	0	0	0	0	0	0	0	0	0	0	0	0	0
K02294	crtR; beta-carotene hydroxylase [EC:1.14.13.-]	0	0	0	0	0	0	0	1	0	0	0	0	0	0	0	0	0	0	0	0	0	0	0	0	1	1	0	2	0	0	0	0	0	0	1	0	0	0	0	0	0	0	1	1	1	2	2	0
K02297	cyoA; cytochrome o ubiquinol oxidase subunit II [EC:7.1.1.3]	0	0	0	0	0	0	0	0	0	0	0	0	0	0	0	0	0	0	0	0	0	0	0	0	0	0	0	0	0	0	0	0	0	0	0	0	0	0	0	0	0	0	0	0	0	0	0	0
K02298	cyoB; cytochrome o ubiquinol oxidase subunit I [EC:7.1.1.3]	0	0	0	0	0	0	0	0	0	0	0	0	0	0	0	0	0	0	0	0	0	0	0	0	0	0	0	0	0	0	0	0	0	0	0	0	0	0	0	0	0	0	0	0	0	0	0	0
K02299	cyoC; cytochrome o ubiquinol oxidase subunit III	0	0	0	0	0	0	0	0	0	0	0	0	0	0	0	0	0	0	0	0	0	0	0	0	0	0	0	0	0	0	0	0	0	0	0	0	0	0	0	0	0	0	0	0	0	0	0	0
K02300	cyoD; cytochrome o ubiquinol oxidase subunit IV	0	0	0	0	0	0	0	0	0	0	0	0	0	0	0	0	0	0	0	0	0	0	0	0	0	0	0	0	0	0	0	0	0	0	0	0	0	0	0	0	0	0	0	0	0	0	0	0
K02302	cysG; uroporphyrin-III C-methyltransferase / precorrin-2 dehydrogenase / sirohydrochlorin ferrochelatase [EC:2.1.1.107 1.3.1.76 4.99.1.4]	0	0	0	0	0	0	0	1	1	1	0	0	0	0	0	0	0	0	0	0	0	0	0	0	0	0	0	0	0	0	0	0	0	0	0	0	0	0	0	0	0	0	0	0	0	0	0	0
K02303	cobA; uroporphyrin-III C-methyltransferase [EC:2.1.1.107]	2	2	1	2	1	0	1	2	1	1	1	1	0	1	2	2	2	0	0	2	0	0	0	0	0	1	0	1	1	0	1	1	1	0	1	1	0	0	1	0	0	2	2	1	2	1	1	0
K02304	MET8; precorrin-2 dehydrogenase / sirohydrochlorin ferrochelatase [EC:1.3.1.76 4.99.1.4]	1	0	1	1	1	0	0	0	0	0	1	1	1	1	1	1	1	0	0	1	0	0	0	0	1	0	0	1	0	0	0	0	0	0	0	1	0	0	0	0	0	1	1	1	1	0	0	0
K02305	norC; nitric oxide reductase subunit C	0	0	0	0	0	0	0	0	0	0	0	0	0	0	0	0	0	1	0	0	0	0	0	0	0	0	0	0	0	0	0	0	0	1	0	0	0	0	0	0	0	0	0	0	0	0	0	0
K02313	dnaA; chromosomal replication initiator protein	1	1	1	1	1	1	0	1	1	1	1	1	0	1	1	1	1	1	1	1	1	0	1	1	0	1	1	2	1	2	2	2	2	1	1	1	2	1	2	2	2	2	2	2	2	2	2	1
K02314	dnaB; replicative DNA helicase [EC:5.6.2.3]	1	1	1	1	2	2	1	2	1	2	1	2	1	1	1	1	1	1	1	1	2	1	1	1	1	1	2	1	1	3	2	1	1	1	1	1	1	1	1	1	1	2	3	2	2	1	1	1
K02315	dnaC; DNA replication protein DnaC	1	1	2	1	1	1	1	0	0	0	0	0	0	0	0	0	0	0	0	0	0	0	0	0	0	0	0	0	1	0	0	0	0	1	0	0	0	0	0	0	0	0	0	0	0	0	0	0
K02316	dnaG; DNA primase [EC:2.7.7.101]	3	1	3	2	1	2	1	1	1	1	1	1	1	1	1	1	1	2	1	0	1	1	1	0	1	1	1	2	1	1	1	1	1	2	1	1	1	1	1	1	1	1	1	2	2	1	1	0
K02335	polA; DNA polymerase I [EC:2.7.7.7]	1	1	1	2	2	1	1	1	1	1	1	1	1	1	1	1	1	1	1	1	1	1	1	1	0	1	1	1	1	1	1	1	1	2	1	1	1	1	1	1	1	1	1	1	1	1	1	1
K02336	polB; DNA polymerase II [EC:2.7.7.7]	0	0	0	0	0	0	0	0	0	0	0	0	0	0	0	0	0	0	0	0	0	0	0	0	0	0	0	2	0	0	0	0	1	0	0	0	0	0	0	0	0	0	0	0	0	0	0	0
K02337	dnaE; DNA polymerase III subunit alpha [EC:2.7.7.7]	1	1	1	1	1	1	1	0	1	1	1	1	1	2	2	2	2	2	2	2	1	1	1	1	2	2	1	1	1	2	1	1	1	1	1	1	0	1	1	1	1	1	1	1	1	1	1	1
K02338	dnaN; DNA polymerase III subunit beta [EC:2.7.7.7]	1	1	1	2	1	1	0	1	1	1	1	1	1	1	1	1	1	1	1	1	1	0	1	1	0	1	2	1	1	1	1	1	1	1	1	3	1	1	1	1	1	5	1	1	1	1	2	1
K02339	holC; DNA polymerase III subunit chi [EC:2.7.7.7]	0	0	0	0	0	0	0	0	0	0	0	0	0	0	0	0	0	0	0	0	0	0	0	0	0	0	0	0	0	0	0	0	0	0	0	0	0	0	0	0	0	0	0	0	0	0	0	0
K02340	holA; DNA polymerase III subunit delta [EC:2.7.7.7]	1	1	1	1	1	1	1	1	1	1	1	0	1	1	1	1	1	1	1	1	1	1	1	1	1	1	1	1	1	1	1	0	1	1	1	1	1	1	1	1	0	1	1	1	1	1	1	1
K02341	holB; DNA polymerase III subunit delta' [EC:2.7.7.7]	1	1	1	1	1	1	1	1	1	1	1	1	0	1	1	1	1	1	1	1	1	0	0	0	0	0	0	1	1	1	1	1	2	1	1	2	1	1	1	1	1	1	1	1	1	1	1	0
K02342	dnaQ; DNA polymerase III subunit epsilon [EC:2.7.7.7]	1	0	1	1	0	2	0	3	2	2	2	2	2	2	2	2	2	2	2	2	2	1	2	2	1	1	3	1	1	2	2	2	0	3	2	0	0	0	0	0	0	2	1	3	1	0	0	1
K02343	dnaX; DNA polymerase III subunit gamma/tau [EC:2.7.7.7]	1	1	1	1	1	1	0	1	1	1	1	1	1	1	1	1	1	1	1	1	1	1	1	1	1	1	1	1	1	1	1	0	1	1	1	1	1	0	1	1	1	1	1	1	1	1	1	1
K02346	dinB; DNA polymerase IV [EC:2.7.7.7]	1	1	1	1	0	0	1	3	3	3	1	1	1	2	2	2	2	2	2	1	1	1	1	1	1	1	0	1	1	1	1	1	1	1	1	0	1	1	1	1	0	1	1	1	1	0	1	2
K02347	polX, dpx; DNA polymerase (family X)	1	1	1	0	0	0	0	0	0	0	1	1	0	1	0	0	0	1	0	0	1	1	1	1	0	0	0	2	1	1	1	2	1	1	0	0	1	1	1	1	1	1	1	1	1	1	1	0
K02348	elaA; ElaA protein	0	0	0	0	0	0	0	1	1	1	1	1	1	1	1	0	0	0	0	0	1	0	0	0	0	0	1	1	0	0	0	0	0	2	0	0	0	0	0	0	0	0	0	0	0	0	0	0
K02351	K02351; putative membrane protein	0	0	0	2	0	0	0	2	1	2	0	0	0	0	0	0	0	0	0	0	0	0	1	0	0	0	0	1	1	1	1	0	0	0	0	0	0	0	0	0	0	0	0	0	0	1	0	0
K02355	fusA, GFM, EFG; elongation factor G	2	2	2	2	2	2	2	1	2	1	1	2	3	2	1	2	2	1	2	2	1	1	2	2	2	2	1	2	2	2	2	2	2	3	2	2	2	2	2	2	1	3	3	3	3	3	3	3
K02356	efp; elongation factor P	2	1	1	2	2	2	2	1	1	1	1	1	1	1	1	1	1	1	1	1	1	2	1	2	0	1	1	2	1	1	1	1	1	1	1	1	1	1	1	1	1	1	0	1	1	2	1	3
K02357	tsf, TSFM; elongation factor Ts	1	1	1	1	1	1	0	0	1	1	1	1	1	1	1	1	1	1	1	1	1	1	1	1	1	1	1	1	1	1	1	1	1	0	1	1	1	1	1	1	1	1	1	1	1	1	1	1
K02358	tuf, TUFM; elongation factor Tu	1	1	0	2	2	1	1	1	1	1	1	0	2	1	1	1	1	1	1	1	1	1	1	1	1	1	1	1	2	1	1	1	0	2	2	0	1	1	1	2	0	1	2	1	1	1	1	1
K02361	entC; isochorismate synthase [EC:5.4.4.2]	0	0	0	0	0	0	0	1	1	1	0	0	0	0	1	1	1	1	1	1	0	0	0	0	0	0	0	0	0	0	0	0	0	0	0	0	0	0	0	0	0	0	0	0	0	0	0	0
K02362	entD; enterobactin synthetase component D [EC:6.3.2.14 2.7.8.-]	0	0	0	0	0	0	0	1	1	1	1	1	0	1	0	0	0	0	0	0	0	0	0	0	0	0	0	0	0	1	1	0	0	1	1	0	0	0	0	0	0	0	0	0	0	0	0	0
K02363	entE, dhbE, vibE, mxcE; 2,3-dihydroxybenzoate---[aryl-carrier protein] ligase [EC:6.3.2.14 6.2.1.71]	0	0	0	0	0	0	0	0	0	0	0	0	0	0	0	0	0	0	0	0	0	0	0	0	0	0	0	0	0	0	0	0	0	0	0	0	0	0	0	0	0	0	0	0	0	0	0	0
K02371	fabK; enoyl-[acyl-carrier protein] reductase II [EC:1.3.1.9]	0	0	0	0	0	0	0	0	0	0	1	1	1	1	0	1	1	1	1	1	1	0	0	0	0	0	0	0	0	0	0	0	0	0	0	0	0	0	0	0	0	0	0	0	0	0	0	0
K02372	fabZ; 3-hydroxyacyl-[acyl-carrier-protein] dehydratase [EC:4.2.1.59]	1	1	1	1	1	1	1	0	0	0	1	2	1	1	1	1	2	1	1	1	1	1	1	1	0	1	1	2	1	2	2	1	2	3	2	2	4	3	3	4	3	4	4	4	4	4	4	3
K02377	TSTA3, fcl; GDP-L-fucose synthase [EC:1.1.1.271]	1	0	1	1	1	0	0	0	0	0	1	1	1	1	1	1	1	2	2	0	2	0	0	1	1	1	0	3	1	0	0	0	0	0	0	1	1	1	1	1	1	2	2	1	1	0	1	0
K02379	fdhD; FdhD protein	1	0	0	0	0	0	1	1	1	1	0	0	0	0	0	0	0	0	1	0	0	2	1	0	0	0	0	0	0	1	1	1	1	1	1	0	1	0	0	0	0	1	1	1	1	1	0	0
K02380	fdhE; FdhE protein	0	0	1	0	0	0	1	0	0	0	0	0	0	0	0	0	0	0	0	0	0	0	0	0	0	0	0	0	0	0	0	0	0	0	0	0	0	0	0	0	0	0	0	0	0	0	0	0
K02381	fdrA; FdrA protein	0	0	0	0	0	0	0	0	0	0	0	0	0	0	0	0	0	0	0	0	0	0	0	0	0	0	0	0	1	0	0	0	0	0	0	1	0	0	0	0	0	0	0	0	0	0	0	0
K02383	flbB; flagellar protein FlbB	0	0	0	0	0	0	0	0	0	0	0	0	0	0	0	0	0	0	0	0	0	0	0	0	0	0	0	1	0	0	0	0	1	1	0	1	0	0	0	0	0	0	0	0	0	0	0	0
K02385	flbD; flagellar protein FlbD	1	1	1	0	0	0	0	0	0	0	0	0	0	0	0	0	0	0	0	0	0	0	0	0	0	0	1	0	0	0	0	0	1	1	1	0	0	0	1	0	0	0	0	0	0	0	1	0
K02386	flgA; flagellar basal body P-ring formation protein FlgA	1	1	1	1	1	0	0	0	0	0	0	0	0	0	0	0	0	0	0	0	0	0	0	0	0	0	1	1	0	1	1	0	1	1	1	1	1	1	1	1	1	2	2	1	0	1	1	1
K02387	flgB; flagellar basal-body rod protein FlgB	1	1	1	1	0	0	1	0	0	0	0	0	0	0	0	0	0	0	0	0	0	0	0	0	0	0	2	1	0	0	0	0	1	1	1	1	1	1	1	1	1	1	1	0	1	0	1	1
K02388	flgC; flagellar basal-body rod protein FlgC	1	1	1	1	0	0	1	0	0	0	0	0	0	0	0	0	0	0	0	0	0	0	0	0	0	0	2	1	0	1	1	1	1	1	1	1	1	1	1	1	1	1	1	1	1	0	1	1
K02389	flgD; flagellar basal-body rod modification protein FlgD	1	1	1	1	0	0	1	0	0	0	0	0	0	0	0	0	0	0	0	0	0	0	0	0	0	0	1	1	0	1	1	0	1	1	1	1	0	0	1	0	1	1	1	1	1	0	1	1
K02390	flgE; flagellar hook protein FlgE	1	1	1	1	0	0	1	0	0	0	0	0	0	0	0	0	0	0	0	0	0	0	0	0	0	0	1	1	0	1	1	0	1	2	1	1	1	0	1	0	1	2	1	1	1	0	1	1
K02391	flgF; flagellar basal-body rod protein FlgF	1	0	1	1	1	0	1	0	0	0	0	0	0	0	0	0	0	0	0	0	0	0	0	0	0	0	1	1	0	2	1	2	1	0	1	1	1	1	1	1	1	1	1	1	1	1	1	1
K02392	flgG; flagellar basal-body rod protein FlgG	1	1	1	1	1	0	1	0	0	0	0	0	0	0	0	0	0	0	0	0	0	0	0	0	0	0	1	1	0	1	1	1	1	1	1	1	1	1	1	1	1	1	1	1	0	1	1	1
K02393	flgH; flagellar L-ring protein FlgH	1	1	1	1	1	0	1	0	0	0	0	0	0	0	0	0	0	0	0	0	0	0	0	0	0	0	1	1	0	1	1	1	1	1	1	1	1	1	1	1	1	1	1	1	0	1	1	1
K02394	flgI; flagellar P-ring protein FlgI	1	1	1	1	1	0	1	0	0	0	0	0	0	0	0	0	0	0	0	0	0	0	0	0	0	0	1	1	0	1	1	1	1	1	1	1	1	2	1	1	1	1	1	1	0	1	1	1
K02395	flgJ; peptidoglycan hydrolase FlgJ	2	1	1	1	1	1	1	0	0	0	1	1	1	1	0	0	0	0	0	0	1	0	0	0	0	0	1	1	0	1	1	1	1	0	1	1	1	0	1	1	0	1	1	1	0	1	1	1
K02396	flgK; flagellar hook-associated protein 1	0	1	1	1	1	0	1	0	0	0	0	0	0	0	0	0	0	0	0	0	0	0	0	0	0	0	1	1	0	1	1	1	1	1	1	1	1	1	1	1	1	1	1	1	1	1	1	1
K02397	flgL; flagellar hook-associated protein 3 FlgL	0	1	1	1	1	0	1	0	0	0	0	0	0	0	0	0	0	0	0	0	0	0	0	0	0	0	1	1	0	1	1	1	1	1	1	1	1	1	1	1	1	1	1	1	1	1	1	1
K02398	flgM; negative regulator of flagellin synthesis FlgM	1	1	1	1	1	0	1	0	0	0	0	0	0	0	0	0	0	0	0	0	0	0	0	0	0	0	1	2	0	1	1	0	2	1	0	1	1	1	1	1	1	0	0	1	2	1	1	0
K02399	flgN; flagellar biosynthesis protein FlgN	0	0	0	0	0	0	0	0	0	0	0	0	0	0	0	0	0	0	0	0	0	0	0	0	0	0	1	1	0	1	1	1	0	0	1	1	0	0	0	1	0	1	1	0	0	1	1	0
K02400	flhA; flagellar biosynthesis protein FlhA	1	1	1	1	1	1	1	0	0	0	0	0	0	0	0	0	0	0	0	0	0	0	0	0	0	0	2	1	0	1	1	1	1	2	1	1	1	1	1	1	1	0	1	1	0	0	1	1
K02401	flhB; flagellar biosynthesis protein FlhB	1	0	1	1	1	1	1	0	0	0	0	0	0	0	0	0	0	0	0	0	0	0	0	0	0	0	2	1	0	1	1	1	1	1	1	0	1	1	1	1	1	0	1	1	0	0	1	1
K02402	flhC; flagellar transcriptional activator FlhC	0	0	0	0	0	0	0	0	0	0	0	0	0	0	0	0	0	0	0	0	0	0	0	0	0	0	0	0	0	0	0	0	0	0	0	0	0	0	0	0	0	0	0	0	0	0	0	0
K02403	flhD; flagellar transcriptional activator FlhD	0	0	0	0	0	0	0	0	0	0	0	0	0	0	0	0	0	0	0	0	0	0	0	0	0	0	0	0	0	0	0	0	0	0	0	0	0	0	0	0	0	0	0	0	0	0	0	0
K02404	flhF; flagellar biosynthesis protein FlhF	1	0	1	1	1	0	1	0	0	0	0	0	0	0	0	0	0	0	0	0	0	0	0	0	0	0	0	1	0	1	1	1	1	1	1	1	1	1	0	1	1	0	0	0	0	0	1	1
K02405	fliA, whiG; RNA polymerase sigma factor FliA	2	2	2	1	1	1	1	0	0	0	0	0	0	0	0	0	0	0	0	0	0	0	0	0	0	0	2	3	0	1	1	2	1	1	2	1	1	1	1	1	1	1	2	2	2	0	1	3
K02406	fliC, hag; flagellin	1	1	2	2	1	0	1	0	0	0	0	0	0	0	0	0	0	0	0	0	0	0	0	0	0	0	5	1	0	1	1	1	3	1	4	1	3	4	3	6	3	1	1	1	1	1	1	3
K02407	fliD; flagellar hook-associated protein 2	1	1	1	1	1	0	1	0	0	0	0	0	0	0	0	0	0	0	0	0	0	0	0	0	0	0	1	1	0	1	1	1	1	1	1	1	1	1	1	1	1	1	1	1	1	1	1	1
K02408	fliE; flagellar hook-basal body complex protein FliE	1	1	1	1	0	0	1	0	0	0	0	0	0	0	0	0	0	0	0	0	0	0	0	0	0	0	2	1	0	1	1	1	1	1	1	1	1	1	1	1	1	1	1	1	1	0	1	1
K02409	fliF; flagellar M-ring protein FliF	1	1	1	0	0	0	1	0	0	0	0	0	0	0	0	0	0	0	0	0	0	0	0	0	0	0	2	1	0	1	1	1	1	1	1	1	1	1	1	1	1	1	1	1	1	0	1	1
K02410	fliG; flagellar motor switch protein FliG	1	1	1	1	0	0	1	0	0	0	0	0	0	0	0	0	0	0	0	0	0	0	0	0	0	0	1	1	0	1	1	1	1	1	1	1	1	1	1	1	1	1	1	0	1	1	2	1
K02411	fliH; flagellar assembly protein FliH	1	1	1	1	0	1	1	0	0	0	0	0	0	0	0	0	0	0	0	0	0	0	0	0	0	0	2	1	0	1	1	1	1	2	1	1	1	1	1	1	1	0	1	1	1	0	1	0
K02412	fliI; flagellum-specific ATP synthase [EC:7.4.2.8]	0	0	1	1	0	1	1	0	0	0	0	0	0	0	0	0	0	0	0	0	0	0	0	0	0	0	1	1	0	1	1	1	1	1	0	1	0	0	0	1	0	0	0	0	0	0	1	0
K02413	fliJ; flagellar protein FliJ	1	1	1	1	0	1	1	0	0	0	0	0	0	0	0	0	0	0	0	0	0	0	0	0	0	0	2	1	0	1	1	1	1	2	1	1	1	1	1	1	1	0	1	1	1	0	1	0
K02414	fliK; flagellar hook-length control protein FliK	0	0	0	1	0	1	1	0	0	0	0	0	0	0	0	0	0	0	0	0	0	0	0	0	0	0	0	1	0	0	0	0	1	0	1	0	1	0	1	0	1	1	1	1	1	0	1	1
K02415	fliL; flagellar protein FliL	0	0	0	1	1	0	1	0	0	0	0	0	0	0	0	0	0	0	0	0	0	0	0	0	0	0	1	1	0	1	1	0	1	1	1	1	1	0	1	0	1	1	2	0	0	1	1	1
K02416	fliM; flagellar motor switch protein FliM	1	1	1	1	1	0	1	0	0	0	0	0	0	0	0	0	0	0	0	0	0	0	0	0	0	0	1	1	0	1	1	0	1	1	1	1	1	1	1	1	1	0	1	0	0	1	1	1
K02417	fliN; flagellar motor switch protein FliN	2	2	2	2	2	1	2	0	0	0	0	0	0	0	0	0	0	0	0	0	0	0	0	0	0	0	1	1	0	1	1	0	2	2	1	1	2	1	2	2	2	0	1	0	0	0	1	1
K02418	fliO, fliZ; flagellar protein FliO/FliZ	1	0	1	1	1	1	1	0	0	0	0	0	0	0	0	0	0	0	0	0	0	0	0	0	0	0	2	1	0	1	1	0	1	3	1	1	1	1	1	1	1	0	2	1	1	0	1	1
K02419	fliP; flagellar biosynthesis protein FliP	1	1	1	1	1	1	1	0	0	0	0	0	0	0	0	0	0	0	0	0	0	0	0	0	0	0	2	1	0	1	1	1	1	1	1	1	1	1	1	1	1	0	1	0	0	0	1	1
K02420	fliQ; flagellar biosynthesis protein FliQ	1	0	1	1	1	1	1	0	0	0	0	0	0	0	0	0	0	0	0	0	0	0	0	0	0	0	2	1	0	1	1	1	1	3	1	1	1	1	1	1	1	0	1	0	0	0	1	1
K02421	fliR; flagellar biosynthesis protein FliR	1	0	1	1	1	1	1	0	0	0	0	0	0	0	0	0	0	0	0	0	0	0	0	0	0	0	2	1	0	1	1	1	1	2	1	1	1	1	1	1	1	0	1	1	0	0	1	1
K02422	fliS; flagellar secretion chaperone FliS	1	1	1	1	1	0	1	0	0	0	0	0	0	0	0	0	0	0	0	0	0	0	0	0	0	0	1	1	0	1	1	1	1	1	1	1	1	1	1	1	1	1	1	1	1	1	1	1
K02423	fliT; flagellar protein FliT	0	0	0	1	1	0	0	0	0	0	0	0	0	0	0	0	0	0	0	0	0	0	0	0	0	0	1	0	0	0	0	0	0	0	0	0	1	1	1	1	0	0	0	0	0	0	0	0
K02424	tcyA, tcyJ, fliY; L-cystine transport system substrate-binding protein	0	0	0	0	0	0	0	0	1	1	0	0	0	0	0	0	0	0	0	0	0	0	0	0	0	0	0	0	0	0	0	0	0	0	0	0	0	0	0	0	0	0	0	0	0	0	0	0
K02426	sufE; cysteine desulfuration protein SufE	0	0	0	0	0	0	1	1	1	1	0	0	0	0	1	1	1	1	1	1	0	0	0	0	0	0	0	0	1	1	1	1	0	0	0	0	0	0	0	0	0	0	0	0	0	0	1	0
K02427	rlmE, rrmJ, ftsJ; 23S rRNA (uridine2552-2'-O)-methyltransferase [EC:2.1.1.166]	0	0	0	0	0	0	0	0	0	0	0	0	0	0	0	0	0	0	0	0	0	0	0	0	0	0	0	1	0	0	0	0	0	1	1	0	1	1	1	1	1	0	0	0	0	0	0	0
K02428	Unknown	1	1	1	1	1	1	1	1	1	1	1	1	0	1	1	1	1	1	1	1	1	1	1	1	1	1	1	0	1	1	0	1	1	1	1	1	1	1	1	1	1	1	1	1	1	1	1	1
K02429	fucP; MFS transporter, FHS family, L-fucose permease	0	0	0	0	0	0	0	0	0	0	1	1	2	2	3	6	6	1	0	4	0	0	0	0	0	0	0	0	0	0	0	0	0	0	0	0	0	0	0	0	0	0	0	0	0	0	0	0
K02431	fucU, FUOM; L-fucose mutarotase [EC:5.1.3.29]	0	0	0	0	0	0	0	0	0	0	0	0	0	0	0	0	0	0	0	0	0	0	0	0	0	0	0	0	0	0	0	0	0	0	0	0	0	0	0	0	0	0	0	0	0	0	1	0
K02433	gatA, QRSL1; aspartyl-tRNA(Asn)/glutamyl-tRNA(Gln) amidotransferase subunit A [EC:6.3.5.6 6.3.5.7]	2	2	3	1	1	1	3	2	1	1	1	1	0	1	1	1	1	1	1	1	1	1	1	1	1	1	1	5	1	1	1	2	1	1	2	1	1	1	1	1	1	1	0	1	1	1	2	1
K02434	gatB, PET112; aspartyl-tRNA(Asn)/glutamyl-tRNA(Gln) amidotransferase subunit B [EC:6.3.5.6 6.3.5.7]	1	1	1	1	1	1	1	1	1	1	1	1	1	1	1	1	1	1	1	1	1	0	1	1	0	1	1	1	1	1	1	1	1	1	1	1	1	0	1	1	1	1	1	1	1	1	1	1
K02435	gatC, GATC; aspartyl-tRNA(Asn)/glutamyl-tRNA(Gln) amidotransferase subunit C [EC:6.3.5.6 6.3.5.7]	1	1	1	1	1	0	1	1	1	1	1	1	0	1	1	1	1	1	1	1	1	1	1	1	1	1	1	1	1	1	1	1	1	1	0	1	1	1	1	1	1	1	0	1	0	1	1	0
K02437	gcvH, GCSH; glycine cleavage system H protein	1	1	2	2	1	1	1	1	1	1	3	1	1	1	1	3	1	1	1	1	1	1	1	1	1	1	1	2	1	1	1	1	1	1	1	1	2	1	1	1	1	2	2	2	1	1	2	1
K02438	glgX; glycogen debranching enzyme [EC:3.2.1.196]	0	0	0	0	0	0	0	0	1	0	0	0	0	0	0	0	0	0	0	0	0	0	0	0	0	0	0	1	0	0	0	0	0	0	0	0	0	0	0	0	0	0	0	0	0	0	0	0
K02439	glpE; thiosulfate sulfurtransferase [EC:2.8.1.1]	0	0	0	0	0	0	0	0	0	0	0	0	0	0	0	0	0	0	0	0	0	0	0	0	0	0	0	0	0	0	0	0	0	0	0	0	0	0	0	0	0	0	0	0	0	0	0	0
K02440	glpF; glycerol uptake facilitator	0	0	1	1	1	0	0	1	0	0	1	1	1	1	1	1	1	1	1	1	0	0	0	0	0	0	0	0	0	1	1	0	1	0	0	0	0	0	0	0	0	1	0	1	1	1	1	0
K02441	glpG; rhomboid protease GlpG [EC:3.4.21.105]	0	0	0	0	0	0	0	0	0	0	0	0	0	0	0	0	0	0	0	0	0	0	0	0	0	0	0	0	0	0	0	0	0	0	0	0	0	0	0	0	0	0	0	0	0	0	1	0
K02444	glpR; DeoR family transcriptional regulator, glycerol-3-phosphate regulon repressor	0	0	0	0	0	0	0	0	0	0	0	0	0	0	0	0	0	0	0	0	0	0	0	0	0	0	0	0	0	0	0	0	0	0	0	0	0	0	0	0	0	0	0	0	0	0	0	0
K02445	glpT; MFS transporter, OPA family, glycerol-3-phosphate transporter	0	0	0	0	0	0	0	0	0	0	0	0	0	0	0	0	0	0	0	0	0	0	1	0	1	0	0	0	0	0	0	0	0	0	0	0	0	0	0	0	0	0	0	0	0	0	0	0
K02446	glpX; fructose-1,6-bisphosphatase II [EC:3.1.3.11]	0	0	0	0	0	0	0	1	1	1	0	0	0	0	0	0	0	0	0	0	0	0	0	0	0	0	0	0	0	0	0	0	0	1	0	0	0	0	0	0	0	0	0	0	0	1	0	0
K02448	norD; nitric oxide reductase NorD protein	0	0	0	1	1	1	0	3	2	1	0	0	0	0	0	0	0	0	0	0	0	0	0	0	0	0	0	0	0	0	0	0	0	1	0	1	0	0	0	0	0	0	0	0	0	0	0	0
K02450	gspA; general secretion pathway protein A	2	1	1	1	1	0	1	0	0	0	0	0	0	0	0	0	0	0	0	0	0	0	0	0	0	0	0	2	0	0	0	0	2	1	3	0	0	0	0	0	0	0	0	0	0	0	1	0
K02451	gspB; general secretion pathway protein B	0	0	0	0	0	0	0	0	0	0	0	0	0	0	0	0	0	0	0	0	0	0	0	0	0	0	0	1	0	0	0	0	0	0	0	0	0	0	0	0	0	0	0	0	0	0	0	0
K02452	gspC; general secretion pathway protein C	0	0	0	0	0	0	1	0	0	0	0	1	0	0	0	0	0	0	0	0	0	0	0	0	0	0	0	1	1	0	0	0	1	3	1	1	0	0	1	0	0	1	1	0	0	0	0	1
K02453	gspD; general secretion pathway protein D	2	2	2	1	1	0	2	0	0	0	0	0	0	0	0	0	0	0	0	0	0	0	0	0	0	0	3	2	1	1	1	0	4	2	2	3	2	3	2	4	3	1	1	0	0	2	1	1
K02454	gspE; general secretion pathway protein E [EC:7.4.2.8]	0	1	1	0	0	1	1	0	0	0	0	0	0	0	0	0	0	0	0	0	0	0	0	0	0	0	1	3	2	0	0	0	5	2	2	2	5	1	0	5	3	3	3	2	2	2	2	2
K02455	gspF; general secretion pathway protein F	0	0	0	0	0	0	0	0	0	0	0	0	0	0	0	0	0	0	0	0	0	0	0	0	0	0	0	2	1	2	2	1	3	1	0	2	1	0	0	0	0	0	0	0	0	0	0	2
K02456	gspG; general secretion pathway protein G	2	3	5	2	3	1	2	0	0	0	0	0	0	0	0	0	0	0	0	0	0	0	1	1	1	2	0	2	1	1	1	2	7	1	1	3	6	6	5	5	3	5	4	10	9	14	5	2
K02457	gspH; general secretion pathway protein H	0	0	1	0	0	0	0	0	0	0	0	0	0	0	0	0	0	0	0	0	0	0	0	0	0	0	0	2	1	0	0	0	0	1	1	0	1	0	0	2	0	1	1	0	0	1	0	0
K02458	gspI; general secretion pathway protein I	0	1	1	0	0	0	0	0	0	0	0	0	0	0	0	0	0	0	0	0	0	0	0	0	0	0	0	2	1	1	1	0	2	1	1	1	1	0	0	1	1	1	1	1	1	1	0	1
K02459	gspJ; general secretion pathway protein J	0	1	1	0	0	0	0	0	0	0	0	0	0	0	0	0	0	0	0	0	0	0	0	0	0	0	0	2	1	1	1	1	4	1	1	1	2	1	0	2	1	1	1	2	0	0	1	1
K02460	gspK; general secretion pathway protein K	0	1	1	0	0	0	0	0	0	0	0	0	0	0	0	0	0	0	0	0	0	0	0	0	0	0	0	2	1	1	0	0	4	1	1	1	0	0	0	3	1	2	2	1	1	2	0	0
K02461	gspL; general secretion pathway protein L	0	1	1	0	0	0	0	0	0	0	0	0	0	0	0	0	0	0	0	0	0	0	0	0	0	0	0	2	1	1	1	0	2	1	1	1	0	0	0	1	0	0	0	0	0	0	0	0
K02462	gspM; general secretion pathway protein M	0	1	1	0	0	0	0	0	0	0	0	0	0	0	0	0	0	0	0	0	0	0	0	0	0	0	0	1	1	0	0	1	2	1	1	1	0	0	0	0	1	0	0	0	0	0	0	0
K02463	gspN; general secretion pathway protein N	0	0	0	0	0	0	0	0	0	0	0	0	0	0	0	0	0	0	0	0	0	0	0	0	0	0	0	0	0	0	0	0	0	0	0	0	0	0	0	0	0	0	0	0	0	0	0	0
K02469	gyrA; DNA gyrase subunit A [EC:5.6.2.2]	1	1	1	1	1	1	0	1	1	1	1	1	1	1	1	1	1	1	1	1	1	2	1	1	1	1	1	1	1	1	1	1	1	1	1	1	1	1	1	1	1	1	1	1	1	1	1	1
K02470	gyrB; DNA gyrase subunit B [EC:5.6.2.2]	1	1	1	1	1	1	0	2	1	1	1	1	1	1	1	1	1	1	1	1	1	1	1	1	1	1	1	1	1	1	1	1	1	1	1	1	0	0	1	1	0	0	1	0	0	1	1	1
K02471	bacA, bclA; vitamin B12/bleomycin/antimicrobial peptide transport system ATP-binding/permease protein	0	0	0	0	0	0	0	2	1	2	0	0	0	0	0	0	0	0	0	0	0	0	3	0	3	1	0	0	0	0	0	0	0	0	0	0	0	0	0	0	0	0	0	0	0	0	0	0
K02472	wecC; UDP-N-acetyl-D-mannosaminuronic acid dehydrogenase [EC:1.1.1.336]	0	0	0	0	0	0	0	0	0	0	0	0	0	0	0	0	0	0	0	0	0	0	0	0	0	2	0	0	0	0	0	0	0	0	0	0	0	0	0	0	1	0	0	0	0	0	0	0
K02473	wbpP; UDP-N-acetylglucosamine/UDP-N-acetylgalactosamine 4-epimerase [EC:5.1.3.7 5.1.3.-]	0	0	0	1	1	0	0	0	0	0	0	0	1	1	0	0	0	0	0	0	0	0	0	0	0	0	0	1	0	0	0	0	0	1	0	0	0	0	0	0	0	0	0	0	0	0	0	0
K02474	wbpO; UDP-N-acetyl-D-glucosamine/UDP-N-acetyl-D-galactosamine dehydrogenase [EC:1.1.1.136 1.1.1.-]	0	0	0	0	0	0	0	0	0	0	1	3	0	1	1	1	1	1	1	1	1	0	0	0	0	0	0	0	0	0	0	0	0	1	0	1	0	0	0	0	0	0	0	0	0	0	0	0
K02475	K02475; two-component system, CitB family, response regulator	0	0	0	0	0	0	0	0	0	1	0	0	0	0	0	0	0	0	0	0	0	0	0	0	0	0	0	0	0	0	0	0	0	0	0	0	0	0	0	0	0	0	0	0	0	0	0	0
K02476	K02476; two-component system, CitB family, sensor kinase [EC:2.7.13.3]	0	0	0	0	0	0	0	2	2	3	0	0	0	0	0	0	0	0	0	0	0	0	0	0	0	0	0	0	0	0	0	0	0	0	0	0	0	0	0	0	0	0	0	0	0	0	0	0
K02477	K02477; two-component system, LytTR family, response regulator	6	3	5	6	9	5	2	1	1	1	6	5	4	7	6	21	17	9	12	9	8	0	0	0	0	0	0	1	0	6	7	6	0	2	0	0	0	0	0	0	0	0	0	0	0	0	0	0
K02478	K02478; two-component system, LytTR family, sensor kinase [EC:2.7.13.3]	4	2	5	5	8	2	3	1	1	1	5	6	6	5	9	15	12	8	10	6	9	0	0	0	0	0	0	1	0	2	3	4	0	1	0	0	0	0	0	0	0	0	0	0	0	0	0	0
K02480	K02480; two-component system, NarL family, sensor kinase [EC:2.7.13.3]	1	0	1	0	3	0	0	3	2	2	2	2	6	8	5	3	5	5	5	2	1	2	1	1	1	1	1	1	0	0	0	1	0	0	0	2	0	0	0	0	0	1	0	2	0	0	1	0
K02481	flgR; two-component system, NtrC family, response regulator	4	3	6	8	6	4	4	0	0	0	1	0	1	1	0	1	1	1	0	1	0	0	0	0	0	0	0	3	2	2	0	0	3	5	4	11	2	0	0	0	0	2	0	2	1	2	2	1
K02482	flgS; two-component system, NtrC family, sensor kinase [EC:2.7.13.3]	3	3	4	3	4	2	5	1	0	2	0	0	0	0	3	1	1	1	0	0	1	1	1	1	1	1	2	2	6	5	4	2	3	16	5	3	1	0	0	1	0	4	1	3	3	0	2	0
K02483	K02483; two-component system, OmpR family, response regulator	10	7	12	14	11	4	8	16	13	14	1	3	0	1	3	3	4	2	2	2	1	22	30	23	29	31	3	4	2	7	7	9	1	12	3	4	3	3	1	2	1	6	2	3	3	2	4	5
K02484	K02484; two-component system, OmpR family, sensor kinase [EC:2.7.13.3]	3	4	1	4	4	0	0	3	5	4	0	0	0	0	0	0	0	0	0	0	0	1	1	1	2	1	0	2	0	2	1	2	0	3	0	2	2	0	0	0	0	2	0	1	1	0	2	0
K02488	pleD; two-component system, cell cycle response regulator [EC:2.7.7.65]	1	1	1	0	0	2	1	0	0	0	0	0	0	0	0	0	0	0	0	0	0	7	9	9	10	10	2	1	1	1	1	1	4	8	1	3	2	1	1	2	1	1	0	2	2	2	2	2
K02490	spo0F; two-component system, response regulator, stage 0 sporulation protein F	0	0	0	0	0	1	0	0	0	0	0	0	0	0	0	0	0	0	0	0	0	0	0	0	0	0	0	0	1	0	0	0	1	1	0	0	0	0	0	0	0	0	0	0	0	0	0	0
K02492	hemA; glutamyl-tRNA reductase [EC:1.2.1.70]	1	1	1	1	0	1	1	1	1	1	1	1	0	0	1	1	1	1	0	1	0	0	2	1	1	1	1	1	1	2	2	3	1	1	1	1	0	0	1	0	0	1	1	1	1	1	1	1
K02493	hemK, prmC, HEMK; release factor glutamine methyltransferase [EC:2.1.1.297]	1	1	1	1	1	1	1	1	1	1	1	1	1	1	1	1	1	1	1	1	0	1	1	1	1	1	1	1	1	1	1	1	1	2	1	1	1	1	1	1	1	1	1	1	1	0	1	0
K02494	lolB; outer membrane lipoprotein LolB	0	0	0	0	0	0	0	0	0	0	0	0	0	0	0	0	0	0	0	0	0	0	0	0	0	0	0	0	0	0	0	0	0	0	0	0	0	0	0	0	0	0	0	0	0	0	0	0
K02495	hemN, hemZ; oxygen-independent coproporphyrinogen III oxidase [EC:1.3.98.3]	1	1	2	3	2	0	2	1	1	1	1	0	0	1	2	3	3	2	1	2	1	1	2	1	1	1	2	1	1	2	2	2	1	3	2	1	1	1	2	1	1	3	2	2	2	1	1	2
K02496	hemX; uroporphyrin-III C-methyltransferase [EC:2.1.1.107]	0	0	0	0	0	0	0	0	0	0	0	0	0	0	0	0	0	0	0	0	0	0	0	0	0	0	0	0	0	0	0	0	0	0	0	0	0	0	0	0	0	0	0	0	0	0	0	0
K02497	hemX; HemX protein	1	0	0	1	0	1	0	0	1	0	0	0	0	0	0	0	0	0	0	0	0	0	0	0	0	0	0	1	1	0	0	0	0	0	0	1	0	0	0	0	0	0	0	0	0	0	0	0
K02498	hemY; HemY protein	0	0	0	0	0	0	0	0	0	0	0	0	0	0	0	0	0	0	0	0	0	0	0	0	0	0	0	1	0	0	0	0	0	0	0	0	0	0	0	0	0	0	0	0	0	0	0	0
K02499	yabN; tetrapyrrole methylase family protein / MazG family protein	0	1	1	0	0	1	0	0	0	0	0	0	0	0	0	0	0	0	0	0	0	0	0	0	0	0	0	1	0	0	0	0	0	0	0	1	0	0	0	0	0	0	0	0	0	0	0	0
K02500	hisF; imidazole glycerol-phosphate synthase subunit HisF [EC:4.3.2.10]	1	1	1	1	2	1	1	1	1	1	1	1	1	1	1	1	1	1	1	1	1	0	1	1	1	0	1	1	1	1	1	1	1	1	1	1	1	1	1	0	1	1	1	1	1	1	1	0
K02501	hisH; imidazole glycerol-phosphate synthase subunit HisH [EC:4.3.2.10]	1	1	1	1	2	1	1	1	1	1	1	0	1	1	1	1	1	1	1	1	1	0	1	1	1	0	1	1	1	1	1	1	1	1	1	1	1	0	1	0	1	1	1	1	1	1	1	0
K02502	hisZ; ATP phosphoribosyltransferase regulatory subunit	0	0	0	1	1	1	0	0	0	0	0	0	0	0	0	0	0	0	0	0	0	0	0	0	0	0	0	0	1	0	0	0	1	0	0	1	0	0	0	0	0	0	0	0	0	1	1	0
K02503	HINT1_2, hinT, hit; histidine triad (HIT) family protein [EC:3.9.1.-]	0	0	0	2	2	1	1	2	2	2	1	0	0	1	1	1	1	1	1	1	0	0	1	1	1	1	1	2	1	3	3	2	1	0	1	1	1	0	1	2	1	2	1	1	1	0	1	1
K02509	hpaH; 2-oxo-hept-3-ene-1,7-dioate hydratase [EC:4.2.1.-]	0	0	0	0	0	0	0	0	0	0	0	0	0	0	0	0	0	0	0	0	0	0	0	0	0	0	0	0	0	0	0	0	0	0	0	0	0	0	0	0	0	0	0	0	0	0	0	0
K02510	hpaI, hpcH; 4-hydroxy-2-oxoheptanedioate aldolase [EC:4.1.2.52]	6	4	7	1	1	0	1	1	2	2	0	0	0	0	0	0	0	0	0	0	0	0	0	0	1	0	0	1	0	0	0	0	1	0	0	0	0	0	0	1	0	3	2	1	1	1	6	0
K02517	lpxL, htrB; Kdo2-lipid IVA lauroyltransferase/acyltransferase [EC:2.3.1.241 2.3.1.-]	1	1	1	1	1	1	0	0	0	0	1	1	2	1	1	2	2	3	2	2	1	0	0	0	0	0	0	1	0	1	1	1	1	1	1	0	1	1	1	1	1	1	1	1	1	0	1	2
K02518	infA; translation initiation factor IF-1	2	2	3	1	1	1	2	1	1	1	1	1	1	0	1	0	1	0	0	1	1	1	1	1	1	1	1	2	1	2	2	2	1	1	1	1	1	1	1	1	1	2	2	1	1	1	1	1
K02519	infB, MTIF2; translation initiation factor IF-2	1	1	1	1	1	1	1	1	1	1	1	1	2	1	1	1	1	1	1	1	1	1	1	0	1	1	1	1	1	1	1	1	1	1	1	1	1	0	1	1	1	1	1	1	0	1	1	1
K02520	infC, MTIF3; translation initiation factor IF-3	1	1	1	1	1	1	1	1	1	1	1	1	2	1	1	1	1	1	1	1	1	1	1	2	1	1	1	1	1	1	1	1	1	1	1	1	1	1	1	1	1	1	1	1	1	1	1	1
K02521	ilvY; LysR family transcriptional regulator, positive regulator for ilvC	0	0	0	0	0	0	0	0	0	0	0	0	0	0	0	0	0	0	0	0	0	0	0	0	0	0	0	0	0	0	0	0	0	0	0	0	0	0	0	0	0	0	0	0	0	0	0	0
K02523	ispB; octaprenyl-diphosphate synthase [EC:2.5.1.90]	1	1	1	1	1	1	1	0	0	0	1	1	1	1	1	1	1	1	1	1	1	0	0	0	0	0	0	1	1	0	0	0	1	0	1	1	0	0	0	0	0	1	0	1	1	1	1	0
K02525	kdgR; LacI family transcriptional regulator, kdg operon repressor	0	0	0	0	0	0	0	0	0	0	0	0	0	0	0	0	0	0	0	0	0	0	0	0	0	0	0	0	0	0	0	0	0	0	0	0	0	0	0	0	0	0	0	0	0	0	0	0
K02527	kdtA, waaA; 3-deoxy-D-manno-octulosonic-acid transferase [EC:2.4.99.12 2.4.99.13 2.4.99.14 2.4.99.15]	1	1	1	1	1	1	1	0	0	0	1	1	1	1	1	1	1	1	1	1	1	1	1	1	1	1	1	1	0	1	1	1	1	0	2	1	1	1	1	1	1	1	1	1	1	1	1	0
K02528	ksgA; 16S rRNA (adenine1518-N6/adenine1519-N6)-dimethyltransferase [EC:2.1.1.182]	1	1	1	1	1	1	1	1	1	1	1	1	1	1	1	1	1	1	1	1	1	1	1	0	1	1	1	1	1	1	1	1	1	1	1	1	1	1	1	1	1	1	1	1	1	1	1	0
K02529	galR; LacI family transcriptional regulator, galactose operon repressor	1	1	0	2	3	0	0	7	1	5	2	1	3	4	5	7	7	3	1	7	0	0	0	0	0	0	0	1	0	1	1	2	2	0	0	0	1	5	0	2	0	1	0	0	0	4	0	0
K02533	lasT; tRNA/rRNA methyltransferase [EC:2.1.1.-]	1	1	1	1	1	0	0	0	0	0	0	0	0	0	0	0	0	0	0	0	0	1	1	1	1	1	0	0	0	1	1	0	0	2	0	0	0	0	0	0	0	1	0	1	1	0	0	1
K02535	lpxC; UDP-3-O-[3-hydroxymyristoyl] N-acetylglucosamine deacetylase [EC:3.5.1.108]	1	1	1	1	1	1	1	0	0	0	0	0	0	0	1	0	0	0	0	0	0	0	0	0	0	0	0	0	0	0	0	1	1	1	1	0	0	0	0	0	0	1	1	1	1	1	1	0
K02536	lpxD; UDP-3-O-[3-hydroxymyristoyl] glucosamine N-acyltransferase [EC:2.3.1.191]	2	2	2	2	2	2	1	0	0	0	2	2	2	2	1	1	1	1	1	1	2	1	1	1	1	1	1	1	0	1	1	1	1	1	1	1	1	1	1	1	1	1	1	2	1	0	1	1
K02548	menA; 1,4-dihydroxy-2-naphthoate polyprenyltransferase [EC:2.5.1.74]	0	0	0	0	0	0	0	1	1	1	0	0	0	0	1	1	1	1	1	1	1	0	0	0	0	0	0	2	0	0	0	0	1	1	1	0	0	0	0	0	0	0	0	0	0	0	0	0
K02549	menC; o-succinylbenzoate synthase [EC:4.2.1.113]	1	1	2	1	1	1	1	2	1	1	0	0	0	0	1	1	1	1	1	1	1	0	0	0	0	0	0	0	0	0	0	0	1	1	0	0	0	0	0	0	0	0	0	0	0	0	0	0
K02551	menD; 2-succinyl-5-enolpyruvyl-6-hydroxy-3-cyclohexene-1-carboxylate synthase [EC:2.2.1.9]	0	0	0	0	0	0	0	1	1	1	0	0	0	0	1	1	1	1	1	1	1	0	0	0	0	0	0	1	0	0	0	0	1	1	1	0	0	0	0	0	0	0	0	0	0	0	0	0
K02552	menF; menaquinone-specific isochorismate synthase [EC:5.4.4.2]	0	0	0	0	0	0	0	0	0	0	0	0	0	0	0	0	0	0	0	0	0	0	0	0	0	0	0	1	0	0	0	0	1	0	1	0	0	0	0	0	0	0	0	0	0	0	0	0
K02553	rraA, menG; regulator of ribonuclease activity A	0	0	0	0	0	0	0	1	1	1	0	0	0	0	0	0	0	0	0	0	0	0	0	0	0	0	0	0	1	0	0	0	1	0	0	0	0	0	0	0	0	0	0	0	0	0	0	0
K02554	mhpD; 2-keto-4-pentenoate hydratase [EC:4.2.1.80]	0	0	0	1	1	0	0	1	2	1	0	0	0	0	0	0	0	0	0	0	0	0	0	0	0	0	0	0	0	0	0	0	0	0	0	0	0	0	0	0	0	1	0	0	0	0	0	0
K02556	motA; chemotaxis protein MotA	2	2	2	2	2	0	2	0	0	0	0	0	0	0	0	0	0	0	0	0	0	0	0	0	0	0	2	2	0	1	1	1	1	2	2	1	1	0	1	2	1	1	1	0	1	1	2	1
K02557	motB; chemotaxis protein MotB	2	2	2	2	2	0	2	0	0	0	1	2	1	1	0	1	1	1	1	1	1	0	0	0	0	0	2	2	1	1	1	1	1	3	3	3	1	2	0	2	1	0	0	0	0	1	3	2
K02558	mpl; UDP-N-acetylmuramate: L-alanyl-gamma-D-glutamyl-meso-diaminopimelate ligase [EC:6.3.2.45]	0	0	0	1	1	1	1	0	0	0	1	1	0	0	0	1	1	1	1	1	1	0	0	0	0	0	0	1	0	0	0	1	1	1	1	0	0	0	0	0	0	0	0	0	0	0	0	0
K02563	murG; UDP-N-acetylglucosamine--N-acetylmuramyl-(pentapeptide) pyrophosphoryl-undecaprenol N-acetylglucosamine transferase [EC:2.4.1.227]	1	1	1	1	1	1	1	1	1	1	1	1	1	1	1	1	1	1	1	1	1	1	1	1	1	1	1	1	1	1	1	0	1	1	1	1	1	0	1	1	1	0	0	0	0	1	1	1
K02564	nagB, GNPDA; glucosamine-6-phosphate deaminase [EC:3.5.99.6]	0	0	1	1	2	0	1	1	1	0	1	1	2	2	2	4	4	0	1	1	0	1	1	1	1	1	0	0	0	1	1	1	1	0	0	0	1	0	0	0	0	1	1	1	1	1	2	1
K02566	nagD; 5'-nucleotidase [EC:3.1.3.5]	0	0	1	0	0	0	0	1	1	1	0	0	0	0	0	1	1	1	1	1	0	0	0	0	0	0	0	0	0	0	0	0	1	0	0	0	0	0	0	0	0	1	1	1	1	1	1	0
K02567	napA; nitrate reductase (cytochrome) [EC:1.9.6.1]	0	1	0	0	0	0	1	0	0	0	0	0	0	0	0	1	1	0	0	0	0	0	0	0	0	0	0	0	0	0	0	0	0	0	0	0	0	0	0	0	0	1	0	1	1	0	0	0
K02568	napB; nitrate reductase (cytochrome), electron transfer subunit	0	1	0	0	0	0	1	0	0	0	0	0	0	0	0	1	1	0	0	0	0	0	0	0	0	0	0	0	0	0	0	0	0	0	0	0	0	0	0	0	0	1	0	1	1	0	0	0
K02569	napC; cytochrome c-type protein NapC	0	0	0	0	0	0	0	0	0	0	0	0	0	0	0	0	0	0	0	0	0	0	0	0	0	0	0	0	0	0	0	0	0	0	0	0	0	0	0	0	0	0	0	0	0	0	0	0
K02570	napD; periplasmic nitrate reductase NapD	0	0	0	0	0	0	0	0	0	0	0	0	0	0	0	0	0	0	0	0	0	0	0	0	0	0	0	0	0	0	0	0	0	0	0	0	0	0	0	0	0	0	0	0	0	0	0	0
K02571	napE; periplasmic nitrate reductase NapE	0	0	0	0	0	0	0	0	0	0	0	0	0	0	0	0	0	0	0	0	0	0	0	0	0	0	0	0	0	0	0	0	0	0	0	0	0	0	0	0	0	0	0	0	0	0	0	0
K02572	napF; ferredoxin-type protein NapF	0	0	0	0	0	0	0	0	0	0	0	0	0	0	0	0	0	0	0	0	0	0	0	0	0	0	0	0	0	0	0	0	0	0	0	0	0	0	0	0	0	0	0	0	0	0	0	0
K02573	napG; ferredoxin-type protein NapG	0	0	0	0	0	1	0	0	0	0	0	0	0	0	0	0	0	0	0	0	0	0	0	0	0	0	1	0	0	0	0	0	1	2	0	1	0	0	0	0	0	0	0	0	0	0	1	0
K02574	napH; ferredoxin-type protein NapH	2	3	4	1	1	1	2	0	0	0	1	0	1	1	2	2	2	2	2	1	1	0	0	0	0	0	1	0	2	1	1	0	1	3	1	0	1	1	0	2	0	0	0	1	0	0	1	2
K02575	NRT2, narK, nrtP, nasA; MFS transporter, NNP family, nitrate/nitrite transporter	1	2	2	0	3	1	0	2	2	1	0	0	0	0	0	1	1	0	0	1	0	0	0	0	0	0	0	2	0	0	0	0	1	0	0	0	0	0	0	0	0	1	1	1	0	1	1	0
K02584	nifA; Nif-specific regulatory protein	0	0	0	2	1	1	0	0	0	0	0	0	0	0	0	0	0	0	0	0	0	0	0	0	0	0	0	2	0	0	0	0	1	1	1	0	0	0	0	0	0	1	1	0	0	1	1	0
K02585	nifB; nitrogen fixation protein NifB	0	0	0	0	0	0	0	0	0	0	0	0	0	0	0	0	0	0	0	0	0	0	0	0	0	0	0	0	0	0	0	0	0	0	0	0	0	0	0	0	0	0	0	0	0	0	0	0
K02586	nifD; nitrogenase molybdenum-iron protein alpha chain [EC:1.18.6.1]	0	0	0	0	0	0	0	0	0	0	0	0	0	0	0	0	0	0	0	0	0	0	0	0	0	0	0	0	0	0	0	0	0	0	0	0	0	0	0	0	0	0	0	0	0	0	0	0
K02587	nifE; nitrogenase molybdenum-cofactor synthesis protein NifE	0	0	0	0	0	0	0	0	0	0	0	0	0	0	0	0	0	0	0	0	0	0	0	0	0	0	0	0	0	0	0	0	0	0	0	0	0	0	0	0	0	0	0	0	0	0	0	0
K02588	nifH; nitrogenase iron protein NifH	0	0	0	0	0	0	0	0	0	0	0	0	0	0	0	0	0	0	0	0	0	0	0	0	0	0	0	0	0	0	0	0	0	0	0	0	0	0	0	0	0	0	0	0	0	0	0	0
K02591	nifK; nitrogenase molybdenum-iron protein beta chain [EC:1.18.6.1]	0	0	0	0	0	0	0	0	0	0	0	0	0	0	0	0	0	0	0	0	0	0	0	0	0	0	0	0	0	0	0	0	0	0	0	0	0	0	0	0	0	0	0	0	0	0	0	0
K02592	nifN; nitrogenase molybdenum-iron protein NifN	0	0	0	0	0	0	0	0	0	0	0	0	0	0	0	0	0	0	0	0	0	0	0	0	0	0	0	0	0	0	0	0	0	0	0	0	0	0	0	0	0	0	0	0	0	0	0	0
K02593	nifT; nitrogen fixation protein NifT	0	0	0	0	0	0	0	0	0	0	0	0	0	0	0	0	0	0	0	0	0	0	0	0	0	0	0	0	0	0	0	0	0	0	0	0	0	0	0	0	0	0	0	0	0	0	0	0
K02594	nifV; homocitrate synthase NifV [EC:2.3.3.14]	0	0	0	0	0	0	0	0	0	0	0	0	0	0	0	0	0	0	0	0	0	0	0	0	0	0	0	0	0	0	0	0	0	0	0	0	0	0	0	0	0	0	0	0	0	0	0	0
K02595	nifW; nitrogenase-stabilizing/protective protein	0	0	0	0	0	0	0	0	0	0	0	0	0	0	0	0	0	0	0	0	0	0	0	0	0	0	0	0	0	0	0	0	0	0	0	0	0	0	0	0	0	0	0	0	0	0	0	0
K02596	nifX; nitrogen fixation protein NifX	0	0	0	0	0	0	0	0	0	0	0	0	0	0	0	0	0	0	0	0	0	0	0	0	0	0	0	0	0	0	0	0	0	0	0	0	0	0	0	0	0	0	0	0	0	0	0	0
K02597	nifZ; nitrogen fixation protein NifZ	0	0	0	0	0	0	0	0	0	0	0	0	0	0	0	0	0	0	0	0	0	0	0	0	0	0	0	0	0	0	0	0	0	0	0	0	0	0	0	0	0	0	0	0	0	0	0	0
K02600	nusA; transcription termination/antitermination protein NusA	1	1	1	1	1	1	1	1	1	1	1	1	1	1	1	1	1	1	1	1	1	1	1	0	1	1	1	1	1	1	1	1	1	1	1	3	1	1	1	1	1	1	1	0	1	1	1	1
K02601	nusG; transcription termination/antitermination protein NusG	1	1	1	1	1	1	1	0	1	1	1	1	1	1	1	1	1	1	1	1	1	1	1	1	1	1	1	1	1	1	1	1	1	1	1	0	1	1	1	1	0	1	1	1	0	1	1	1
K02609	paaA; ring-1,2-phenylacetyl-CoA epoxidase subunit PaaA [EC:1.14.13.149]	0	0	0	0	0	1	0	0	0	0	1	1	2	1	0	0	0	1	1	1	1	3	1	2	0	0	1	1	0	1	1	1	0	0	0	0	0	0	0	0	0	0	0	0	0	0	0	0
K02610	paaB; ring-1,2-phenylacetyl-CoA epoxidase subunit PaaB	0	0	0	0	0	0	0	0	0	0	1	1	1	1	0	0	0	1	1	1	1	0	0	0	0	0	0	0	0	1	1	1	0	0	0	0	0	0	0	0	0	0	0	0	0	0	0	0
K02611	paaC; ring-1,2-phenylacetyl-CoA epoxidase subunit PaaC [EC:1.14.13.149]	0	0	0	0	0	0	0	0	0	0	1	1	1	1	0	0	0	1	1	1	1	0	0	0	0	0	0	0	0	1	1	1	0	0	0	0	0	0	0	0	0	0	0	0	0	0	0	0
K02612	paaD; ring-1,2-phenylacetyl-CoA epoxidase subunit PaaD	0	0	0	0	0	0	0	0	0	0	1	1	1	1	0	0	0	1	1	1	1	0	0	0	0	0	0	0	0	1	1	1	0	0	0	0	0	0	0	0	0	0	0	0	0	0	0	0
K02613	paaE; ring-1,2-phenylacetyl-CoA epoxidase subunit PaaE	0	0	0	0	0	0	0	1	0	0	1	2	1	1	1	1	2	1	1	1	1	0	0	0	0	0	0	0	0	0	0	0	0	0	0	0	0	0	0	0	0	0	0	0	0	0	0	0
K02614	paaI; acyl-CoA thioesterase [EC:3.1.2.-]	0	1	0	0	0	0	0	1	0	1	1	1	1	1	0	0	0	0	0	0	0	1	1	1	1	0	0	0	0	1	1	1	0	0	0	0	0	0	0	0	0	0	0	0	0	0	0	0
K02616	paaX; phenylacetic acid degradation operon negative regulatory protein	0	0	0	0	0	0	0	1	2	1	0	0	0	0	0	0	0	0	0	0	0	0	0	0	0	0	0	2	0	0	0	0	0	0	0	0	0	0	0	0	0	0	0	0	0	0	0	0
K02617	paaY; phenylacetic acid degradation protein	0	0	0	0	0	0	0	0	0	0	1	0	1	1	0	0	0	0	0	0	0	0	0	0	0	0	0	0	0	1	1	1	0	0	0	0	0	0	0	0	0	0	0	0	0	0	0	0
K02618	paaZ; oxepin-CoA hydrolase / 3-oxo-5,6-dehydrosuberyl-CoA semialdehyde dehydrogenase [EC:3.3.2.12 1.2.1.91]	0	0	0	0	0	0	1	0	0	0	1	1	1	1	0	0	0	0	0	0	0	0	0	0	0	0	0	0	0	1	1	1	0	0	0	0	0	0	0	0	0	0	0	0	0	0	0	0
K02619	pabC; 4-amino-4-deoxychorismate lyase [EC:4.1.3.38]	0	0	0	0	0	1	0	1	1	1	1	0	1	1	0	0	0	0	0	0	1	0	0	0	0	0	0	0	0	0	0	0	0	0	0	0	0	0	0	0	0	0	0	0	0	0	0	0
K02621	parC; topoisomerase IV subunit A [EC:5.6.2.2]	0	0	0	0	0	0	0	0	0	0	0	0	0	0	0	0	0	0	0	0	1	0	0	0	0	0	0	0	0	0	0	0	0	0	0	0	0	0	0	0	0	0	0	0	0	0	0	0
K02622	parE; topoisomerase IV subunit B [EC:5.6.2.2]	0	0	0	0	0	0	0	0	0	0	1	0	0	1	1	1	1	1	1	1	1	0	0	0	0	0	0	0	0	0	0	1	0	0	1	0	0	0	0	0	0	0	0	0	0	0	0	0
K02623	pcaQ; LysR family transcriptional regulator, pca operon transcriptional activator	0	0	0	0	0	0	0	0	0	0	0	0	0	0	0	0	0	0	0	0	0	0	0	0	0	0	0	0	0	0	0	0	0	0	0	0	0	0	0	0	0	0	0	0	0	0	0	0
K02624	pcaR; IclR family transcriptional regulator, pca regulon regulatory protein	0	0	0	0	0	0	0	0	0	0	0	0	0	0	0	0	0	0	0	0	0	0	0	0	0	0	0	0	0	0	0	0	0	0	0	0	0	0	0	0	0	0	0	0	0	0	0	0
K02626	pdaD; arginine decarboxylase [EC:4.1.1.19]	0	0	0	0	0	0	0	0	0	0	0	0	0	0	0	0	0	0	0	0	0	0	0	0	0	0	0	0	1	0	0	0	1	0	0	1	0	0	0	0	0	0	0	0	0	0	0	0
K02635	petB; cytochrome b6	0	0	0	0	0	1	1	0	0	0	0	0	0	0	0	0	0	0	0	0	0	0	0	0	0	0	0	0	0	0	0	0	0	0	0	0	0	0	0	0	0	0	0	0	0	0	0	0
K02636	petC; cytochrome b6-f complex iron-sulfur subunit [EC:7.1.1.6]	3	1	3	3	2	1	2	1	1	1	0	0	0	0	0	0	0	0	0	1	0	1	1	0	0	2	0	2	0	1	1	1	1	0	0	0	0	0	0	0	0	0	0	0	0	0	1	1
K02638	petE; plastocyanin	0	0	0	0	1	0	0	0	0	0	0	0	0	0	0	0	0	0	0	0	0	0	0	0	0	0	0	0	0	1	1	1	0	0	0	0	1	0	0	0	0	0	0	0	0	0	0	0
K02639	petF; ferredoxin	0	0	0	0	0	0	0	0	1	0	1	0	0	1	0	0	0	0	0	0	0	0	0	0	0	0	0	0	0	0	0	0	0	0	0	0	0	0	0	0	0	0	0	0	0	0	0	0
K02641	petH; ferredoxin--NADP+ reductase [EC:1.18.1.2]	1	0	1	0	0	0	0	0	0	0	0	0	0	0	0	0	0	0	0	0	0	0	0	0	0	0	2	0	0	0	0	0	0	0	0	0	1	1	1	1	1	0	0	0	0	0	0	0
K02650	pilA; type IV pilus assembly protein PilA	0	0	0	0	0	2	3	0	0	0	0	0	0	0	0	0	0	0	0	0	0	0	1	1	1	2	0	1	1	1	0	2	2	1	2	2	0	0	0	0	1	0	0	0	0	2	0	1
K02651	flp, pilA; pilus assembly protein Flp/PilA	8	3	6	10	6	0	0	0	0	0	0	0	0	0	0	0	0	0	0	0	0	1	2	4	2	1	5	0	0	2	2	0	3	3	0	0	0	1	0	0	0	4	4	3	3	2	6	0
K02652	pilB; type IV pilus assembly protein PilB	0	1	1	0	0	2	1	0	0	0	0	0	0	0	0	0	0	0	0	0	0	1	1	1	1	1	1	3	2	1	1	1	4	2	2	1	4	3	0	5	2	2	3	2	2	3	3	2
K02653	pilC; type IV pilus assembly protein PilC	0	0	0	0	0	1	1	0	0	0	0	0	0	0	0	0	0	0	0	0	0	1	1	1	1	1	1	3	2	1	1	1	3	2	1	1	1	1	1	1	1	1	1	1	1	1	1	2
K02654	pilD, pppA; leader peptidase (prepilin peptidase) / N-methyltransferase [EC:3.4.23.43 2.1.1.-]	1	1	1	0	1	1	1	0	0	0	0	0	0	0	0	0	0	0	0	0	0	1	1	1	1	1	1	1	1	1	1	1	1	1	1	1	1	1	1	1	1	2	1	1	1	2	2	1
K02655	pilE; type IV pilus assembly protein PilE	0	0	0	0	0	0	0	0	0	0	0	0	0	0	0	0	0	0	0	0	0	0	0	0	0	0	0	0	0	0	0	0	0	0	0	0	0	0	0	0	0	0	0	0	0	0	0	0
K02656	pilF; type IV pilus assembly protein PilF	2	1	3	4	1	3	0	0	0	0	0	0	0	0	0	1	1	0	0	0	1	2	4	5	3	14	1	0	1	0	0	0	0	3	1	3	0	0	0	4	1	0	0	0	0	0	0	0
K02657	pilG; twitching motility two-component system response regulator PilG	2	0	1	0	1	0	0	0	0	0	0	0	0	0	0	0	0	0	0	0	0	0	0	0	0	0	0	0	1	0	0	0	0	0	0	0	0	0	0	0	0	0	0	0	0	0	0	0
K02658	pilH; twitching motility two-component system response regulator PilH	0	0	0	1	1	0	0	0	0	0	0	0	0	0	0	0	0	0	0	0	0	0	0	0	0	0	0	0	0	0	0	0	0	0	0	0	0	0	0	0	0	0	0	0	0	0	0	0
K02659	pilI; twitching motility protein PilI	0	0	0	0	0	0	0	0	0	0	0	0	0	0	0	0	0	0	0	0	0	0	0	0	0	0	0	0	0	0	0	0	0	0	0	0	0	0	0	0	0	0	0	0	0	0	0	0
K02660	pilJ; twitching motility protein PilJ	1	0	1	0	2	0	0	0	0	0	0	0	0	0	0	0	0	0	0	0	0	0	0	0	0	0	0	0	0	0	0	0	0	0	0	0	0	0	0	0	0	0	0	0	0	0	0	0
K02661	pilK; type IV pilus assembly protein PilK	0	0	0	0	0	0	0	0	0	0	0	0	0	0	0	0	0	0	0	0	0	0	0	0	0	0	0	0	0	0	0	0	0	0	0	0	0	0	0	0	0	0	0	0	0	0	0	0
K02662	pilM; type IV pilus assembly protein PilM	0	0	0	0	0	1	1	0	0	0	0	0	0	0	0	0	0	0	0	0	0	1	1	1	1	1	0	1	1	1	1	1	2	2	2	2	2	1	1	3	2	2	2	1	0	3	2	2
K02663	pilN; type IV pilus assembly protein PilN	0	0	0	0	0	0	0	0	0	0	0	0	0	0	0	0	0	0	0	0	0	1	1	1	1	1	1	2	1	1	0	1	0	1	1	1	0	0	0	0	0	0	0	0	0	0	0	0
K02664	pilO; type IV pilus assembly protein PilO	1	0	1	1	1	4	0	0	0	0	0	0	0	0	0	0	0	0	0	0	0	1	1	1	1	1	2	2	1	1	2	1	1	1	1	2	1	0	0	2	1	0	0	0	0	1	1	1
K02665	pilP; type IV pilus assembly protein PilP	0	0	0	0	0	0	0	0	0	0	0	0	0	0	0	0	0	0	0	0	0	0	0	0	0	0	0	1	1	0	0	0	0	1	1	1	0	0	0	0	0	0	0	0	0	0	0	0
K02666	pilQ; type IV pilus assembly protein PilQ	0	0	0	0	0	1	1	0	0	0	0	0	0	0	0	0	0	0	0	0	0	0	0	0	0	0	0	0	1	1	0	0	0	1	1	1	1	1	0	0	0	0	0	0	0	0	0	0
K02667	pilR, pehR; two-component system, NtrC family, response regulator PilR	0	0	0	0	0	1	0	0	0	0	0	0	0	0	0	0	0	0	0	0	0	0	0	0	0	0	0	0	1	0	0	0	1	0	1	1	0	0	0	0	0	0	0	0	0	0	0	0
K02668	pilS, pehS; two-component system, NtrC family, sensor histidine kinase PilS [EC:2.7.13.3]	0	0	0	0	0	1	1	0	0	0	0	0	0	0	0	0	0	0	0	0	0	0	0	0	0	0	0	0	1	1	0	0	0	1	1	1	0	0	0	0	0	0	0	0	0	0	0	0
K02669	pilT; twitching motility protein PilT	0	0	0	0	0	9	3	0	0	0	0	0	0	0	0	0	0	0	0	0	0	4	1	1	1	2	2	3	2	4	4	3	7	6	4	3	3	1	2	4	2	1	2	0	1	2	1	3
K02670	pilU; twitching motility protein PilU	0	0	0	0	0	0	0	0	0	0	0	0	0	0	0	0	0	0	0	0	0	0	0	0	0	0	0	0	0	0	0	0	0	0	0	1	0	0	0	0	0	0	0	0	0	0	0	0
K02671	pilV; type IV pilus assembly protein PilV	0	0	0	0	0	4	1	0	0	0	0	0	0	0	0	0	0	0	0	0	0	2	0	0	0	0	0	0	1	0	0	1	1	0	1	0	2	0	0	2	1	0	0	0	0	0	0	2
K02672	pilW; type IV pilus assembly protein PilW	0	0	0	0	0	5	2	0	0	0	0	0	0	0	0	0	0	0	0	0	0	0	0	0	0	0	0	1	1	1	1	0	0	2	1	1	0	0	0	0	0	0	1	0	1	0	0	0
K02673	pilX; type IV pilus assembly protein PilX	0	0	0	0	0	2	0	0	0	0	0	0	0	0	0	0	0	0	0	0	0	0	0	0	0	0	0	0	1	1	1	0	0	1	1	2	0	0	0	0	1	0	0	0	0	0	0	1
K02674	pilY1; type IV pilus assembly protein PilY1	0	0	0	0	0	0	0	0	0	0	0	0	0	0	0	0	0	0	0	0	0	0	0	0	0	0	0	1	1	0	0	0	0	2	1	1	0	0	0	0	0	0	0	0	0	0	0	0
K02676	pilZ; type IV pilus assembly protein PilZ	0	0	0	0	0	0	0	0	0	0	0	0	0	0	0	0	0	0	0	0	0	0	0	0	0	0	0	0	0	0	0	0	0	6	2	3	0	0	0	0	0	0	0	0	0	0	0	0
K02680	ppdB; prepilin peptidase dependent protein B	0	0	0	0	0	0	0	0	0	0	0	0	0	0	0	0	0	0	0	0	0	0	0	0	0	0	0	0	0	0	0	0	0	0	0	0	0	0	0	0	0	0	0	0	0	0	0	0
K02686	priB; primosomal replication protein N	0	0	0	0	0	0	0	0	0	0	0	0	0	0	0	0	0	0	0	0	0	0	0	0	0	0	0	0	0	0	0	0	0	0	0	0	0	0	0	0	0	0	0	0	0	0	0	0
K02687	prmA; ribosomal protein L11 methyltransferase [EC:2.1.1.-]	2	2	1	1	1	3	1	0	0	0	1	1	1	1	1	1	1	1	1	1	1	1	1	1	0	1	1	2	1	1	1	1	0	1	1	1	0	0	0	0	0	0	0	0	0	0	0	1
K02688	prpR; transcriptional regulator, propionate catabolism operon regulatory protein	0	0	0	0	0	0	0	0	0	0	0	0	0	0	0	0	0	0	0	0	0	0	0	0	0	0	0	0	0	0	0	0	0	0	0	0	0	0	0	0	0	0	0	0	0	0	0	0
K02696	psaI; photosystem I subunit VIII	0	0	0	0	0	0	0	0	0	0	0	0	0	0	0	0	0	0	0	0	0	0	0	0	0	0	0	0	0	0	0	0	0	0	0	0	0	0	0	0	0	1	0	0	0	0	0	0
K02742	sprT; SprT protein	0	0	0	0	0	0	0	0	0	0	1	1	1	1	1	1	1	1	1	1	1	1	0	0	0	1	0	0	1	0	0	0	0	0	1	0	0	0	0	0	0	3	1	0	1	0	0	0
K02768	fruB; fructose PTS system EIIA component [EC:2.7.1.202]	0	0	0	0	0	0	0	0	0	0	0	0	0	0	0	0	0	0	0	0	0	0	0	0	0	0	0	0	0	0	0	0	1	0	0	0	0	0	0	0	0	0	0	0	0	0	0	0
K02770	fruA; fructose PTS system EIIBC or EIIC component [EC:2.7.1.202]	0	0	0	0	0	0	0	0	1	1	0	0	0	0	0	0	0	0	0	0	0	0	0	0	0	0	0	0	0	0	0	0	0	0	0	0	0	0	0	0	0	0	0	0	0	0	0	0
K02777	crr; sugar PTS system EIIA component [EC:2.7.1.-]	0	0	0	0	0	0	0	1	1	0	0	0	0	0	0	0	0	0	0	0	0	0	0	0	0	0	0	0	0	0	0	0	0	0	0	0	0	0	0	0	0	0	0	0	0	0	0	0
K02784	ptsH; phosphocarrier protein HPr	0	0	0	1	1	1	1	0	0	1	0	0	0	0	0	0	0	0	0	0	0	0	0	0	0	0	0	1	1	1	1	1	1	1	1	0	1	1	1	0	1	0	1	1	1	1	1	1
K02793	manXa; mannose PTS system EIIA component [EC:2.7.1.191]	0	0	0	1	1	1	1	0	0	0	0	0	0	0	0	0	0	0	0	0	0	0	0	0	0	0	0	1	1	0	0	0	0	1	1	0	0	0	0	0	0	0	0	0	0	0	0	0
K02795	manY; mannose PTS system EIIC component	0	0	0	0	0	0	0	0	0	0	0	0	0	0	0	1	1	0	0	0	0	0	0	0	0	0	0	0	0	0	0	0	0	0	0	0	0	0	0	0	0	0	0	0	0	0	0	0
K02796	manZ; mannose PTS system EIID component	0	0	0	0	0	0	0	0	0	0	0	0	0	0	0	1	1	0	0	0	0	0	0	0	0	0	0	0	0	0	0	0	0	0	0	0	0	0	0	0	0	0	0	0	0	0	0	0
K02798	cmtB; mannitol PTS system EIIA component [EC:2.7.1.197]	0	0	0	0	0	0	0	1	0	1	0	0	0	0	0	0	0	0	0	0	0	0	0	0	0	0	0	0	0	0	0	0	0	0	0	0	0	0	0	0	0	0	0	0	0	0	0	0
K02800	mtlA, cmtA; mannitol PTS system EIICBA or EIICB component [EC:2.7.1.197]	0	0	0	0	0	0	0	1	0	1	0	0	0	0	0	0	0	0	0	0	0	0	0	0	0	0	0	0	0	0	0	0	0	0	0	0	0	0	0	0	0	0	0	0	0	0	0	0
K02803	nagEb; N-acetylglucosamine PTS system EIIB component [EC:2.7.1.193]	0	0	0	0	0	0	0	0	1	0	0	0	0	0	0	0	0	0	0	0	0	0	0	0	0	0	0	0	0	0	0	0	0	0	0	0	0	0	0	0	0	0	0	0	0	0	0	0
K02804	nagE; N-acetylglucosamine PTS system EIICBA or EIICB component [EC:2.7.1.193]	0	0	0	0	0	0	0	1	1	0	0	0	0	0	0	0	0	0	0	0	0	0	0	0	0	0	0	0	0	0	0	0	0	0	0	0	0	0	0	0	0	0	0	0	0	0	0	0
K02805	wecE, rffA; dTDP-4-amino-4,6-dideoxygalactose transaminase [EC:2.6.1.59]	0	0	0	0	0	0	1	0	0	0	0	0	0	0	0	0	0	0	1	0	0	0	0	1	0	0	0	1	0	0	0	0	0	0	1	0	0	0	0	0	0	0	0	0	0	0	1	0
K02806	ptsN; nitrogen PTS system EIIA component [EC:2.7.1.-]	0	0	0	0	0	0	0	0	0	0	0	0	0	0	0	0	0	0	0	0	0	0	0	0	0	0	0	0	1	1	1	0	0	1	1	0	1	1	0	0	0	1	1	1	1	1	0	0
K02823	pyrDII; dihydroorotate dehydrogenase electron transfer subunit	0	0	0	1	1	1	1	0	0	0	0	0	0	0	0	0	0	0	0	0	0	0	0	0	0	0	1	0	0	0	0	0	0	0	1	0	0	0	0	0	0	1	1	1	0	1	1	1
K02824	uraA, pyrP; uracil permease	0	0	0	0	0	0	0	1	1	1	0	0	0	0	0	0	0	0	0	0	0	0	0	0	0	0	0	0	0	0	0	0	0	0	0	0	0	0	0	0	0	0	0	0	0	0	0	0
K02825	pyrR; pyrimidine operon attenuation protein / uracil phosphoribosyltransferase [EC:2.4.2.9]	1	1	1	1	1	1	1	1	1	1	2	2	1	2	2	2	2	2	2	2	2	0	0	0	0	0	1	1	1	1	1	1	1	0	1	1	0	0	0	0	0	0	0	0	0	0	0	0
K02834	rbfA; ribosome-binding factor A	1	1	1	1	1	1	1	1	1	1	1	1	1	1	1	1	1	1	1	1	1	1	1	0	1	1	1	1	1	1	1	1	1	2	1	1	1	1	1	1	1	2	2	2	2	1	1	1
K02835	prfA, MTRF1, MRF1; peptide chain release factor 1	1	1	1	1	1	1	1	1	1	1	1	0	1	1	1	1	1	1	1	1	1	1	1	1	1	1	1	1	1	1	1	1	1	1	1	1	1	1	1	1	1	1	1	1	1	0	1	1
K02836	prfB; peptide chain release factor 2	1	1	1	1	1	1	1	1	1	1	1	0	1	1	1	1	1	1	1	1	1	0	1	0	0	0	1	1	1	1	1	1	1	1	1	1	1	1	1	1	1	1	1	1	1	0	1	1
K02837	prfC; peptide chain release factor 3	0	0	0	0	0	0	1	1	1	1	1	1	1	1	1	1	1	1	1	1	0	0	0	0	0	0	0	1	0	1	1	1	0	1	1	1	0	0	0	0	0	0	0	0	0	0	0	1
K02838	frr, MRRF, RRF; ribosome recycling factor	1	1	1	1	1	1	1	1	1	1	1	1	1	1	1	1	1	1	1	1	1	1	1	1	1	1	1	1	1	1	1	1	1	1	1	1	1	1	1	1	1	1	1	1	1	1	1	1
K02839	prfH; peptide chain release factor	0	0	0	0	0	0	0	0	0	0	0	0	0	0	1	0	0	0	0	0	0	0	0	0	0	0	0	0	0	0	0	0	0	0	0	0	0	0	0	0	0	1	0	0	0	0	0	0
K02841	waaC, rfaC; lipopolysaccharide heptosyltransferase I [EC:2.4.99.23]	0	0	0	1	1	1	0	0	0	0	0	0	0	0	0	0	0	0	0	0	0	0	0	0	0	0	0	0	0	0	0	0	0	0	0	0	0	0	0	0	0	0	0	0	0	0	0	0
K02843	waaF, rfaF; lipopolysaccharide heptosyltransferase II [EC:2.4.99.24]	1	1	1	1	1	1	0	0	0	0	0	1	0	0	0	0	0	0	0	0	0	2	1	0	0	0	1	2	0	1	0	0	1	0	1	2	1	0	0	0	1	2	1	1	1	1	0	1
K02844	waaG, rfaG; UDP-glucose:(heptosyl)LPS alpha-1,3-glucosyltransferase [EC:2.4.1.-]	0	0	0	1	0	0	0	0	0	0	0	0	0	0	0	0	0	0	0	0	0	0	1	1	1	1	0	1	0	0	0	0	0	0	1	0	0	0	0	0	0	1	1	1	1	0	0	0
K02847	waaL, rfaL; O-antigen ligase [EC:2.4.99.26]	3	1	3	5	7	0	0	0	0	0	2	2	0	0	0	1	1	2	3	0	1	0	2	0	1	1	1	2	1	0	0	1	0	1	0	1	1	0	0	0	0	0	0	1	1	1	0	0
K02848	waaP, rfaP; lipopolysaccharide core heptose(I) kinase [EC:2.7.1.235]	0	0	0	0	0	0	0	0	0	0	0	0	0	0	0	0	0	0	0	0	0	0	0	0	0	0	0	0	0	0	0	0	0	0	0	0	0	0	0	0	0	1	1	1	1	0	0	0
K02849	waaQ, rfaQ; lipopolysaccharide heptosyltransferase III [EC:2.4.99.25]	0	0	0	0	0	0	0	0	0	0	0	0	0	0	0	0	0	0	0	0	0	1	1	0	0	1	0	0	0	0	0	0	0	0	0	1	0	0	0	0	0	0	0	0	0	0	0	1
K02851	wecA, tagO, rfe; UDP-GlcNAc:undecaprenyl-phosphate/decaprenyl-phosphate GlcNAc-1-phosphate transferase [EC:2.7.8.33 2.7.8.35]	0	1	0	3	1	0	1	1	1	1	0	0	1	1	1	1	1	1	1	1	0	1	1	1	1	1	1	1	1	0	0	0	2	0	1	0	2	1	2	2	1	0	0	0	0	1	1	0
K02856	rhaT; L-rhamnose-H+ transport protein	1	0	0	0	0	0	0	0	0	0	0	0	0	0	0	2	1	0	0	0	0	0	0	0	0	0	0	0	0	0	0	0	0	0	0	0	0	0	0	0	0	0	0	0	0	0	0	0
K02858	ribB, RIB3; 3,4-dihydroxy 2-butanone 4-phosphate synthase [EC:4.1.99.12]	0	0	0	1	0	1	0	0	0	0	0	0	0	0	0	0	0	0	0	0	0	0	0	1	0	0	0	0	0	0	0	0	1	1	1	0	0	0	0	0	0	0	0	0	0	0	0	0
K02860	rimM; 16S rRNA processing protein RimM	1	1	1	1	1	1	1	1	1	1	1	1	0	1	1	1	1	1	1	1	0	0	1	1	1	1	1	1	1	1	1	1	0	1	1	1	0	0	0	0	0	0	0	0	0	0	0	0
K02862	ctaG; putative membrane protein	0	0	0	0	0	0	0	0	0	0	0	0	0	0	0	0	0	0	0	0	0	0	0	0	0	0	0	0	0	1	1	0	0	0	0	0	0	0	0	0	0	0	0	0	0	0	0	0
K02863	RP-L1, MRPL1, rplA; large subunit ribosomal protein L1	1	1	1	1	1	1	1	0	1	1	1	1	1	1	1	1	1	1	1	1	1	1	1	1	1	1	1	1	1	1	1	1	1	1	1	0	1	1	1	1	1	1	1	1	1	1	1	1
K02864	RP-L10, MRPL10, rplJ; large subunit ribosomal protein L10	1	1	1	1	1	1	1	1	1	1	1	1	1	1	1	1	1	1	1	1	1	1	1	1	1	1	1	1	1	1	1	1	1	1	1	0	1	1	1	1	1	1	1	1	1	1	1	1
K02867	RP-L11, MRPL11, rplK; large subunit ribosomal protein L11	1	1	1	1	1	1	1	0	1	1	1	1	1	1	1	1	1	1	1	1	1	1	1	1	1	1	1	1	1	1	1	1	1	1	1	0	1	1	1	1	1	1	1	1	0	1	1	1
K02871	RP-L13, MRPL13, rplM; large subunit ribosomal protein L13	1	1	1	1	1	1	0	1	1	1	1	1	1	1	1	1	1	1	1	1	1	1	1	1	1	1	1	1	1	1	1	0	1	1	1	1	1	1	1	1	1	1	1	1	1	1	1	1
K02874	RP-L14, MRPL14, rplN; large subunit ribosomal protein L14	0	1	1	1	1	1	1	1	1	1	1	1	0	1	1	1	1	1	1	1	1	1	1	1	1	1	1	1	1	1	1	1	1	1	1	1	1	1	1	1	1	1	1	1	1	1	1	1
K02876	RP-L15, MRPL15, rplO; large subunit ribosomal protein L15	1	1	1	1	1	1	1	1	1	1	1	1	1	1	1	1	1	1	1	1	1	1	1	1	1	1	1	1	1	1	0	1	1	1	1	1	1	1	1	1	1	1	1	1	1	1	1	1
K02878	RP-L16, MRPL16, rplP; large subunit ribosomal protein L16	0	1	1	1	1	1	1	1	1	1	1	1	1	1	1	1	1	1	1	1	1	1	1	1	1	1	1	1	1	1	1	1	1	1	1	1	1	1	1	1	1	1	1	1	1	1	1	1
K02879	RP-L17, MRPL17, rplQ; large subunit ribosomal protein L17	1	1	1	1	1	1	1	1	1	1	1	1	0	1	1	1	1	1	1	1	1	1	1	1	1	1	1	1	1	1	1	1	1	1	1	1	1	1	1	1	1	1	1	1	1	1	1	1
K02881	RP-L18, MRPL18, rplR; large subunit ribosomal protein L18	0	1	1	1	1	1	1	1	1	1	1	2	1	1	1	1	1	1	1	1	1	1	1	1	1	1	1	1	1	1	1	1	1	1	1	1	1	1	1	1	1	1	1	1	1	1	1	1
K02884	RP-L19, MRPL19, rplS; large subunit ribosomal protein L19	1	1	1	1	1	1	1	1	1	1	1	1	1	1	1	1	1	1	1	1	1	1	1	1	1	1	1	1	1	1	1	1	1	1	1	1	1	1	1	1	1	1	1	1	1	1	1	1
K02886	RP-L2, MRPL2, RML2, rplB; large subunit ribosomal protein L2	1	1	1	1	1	1	1	1	1	1	1	1	0	1	1	1	1	1	1	1	1	1	1	1	1	1	1	1	1	1	1	1	0	1	1	1	1	1	1	1	1	1	1	1	1	1	1	1
K02887	RP-L20, MRPL20, rplT; large subunit ribosomal protein L20	1	1	1	1	1	1	1	1	1	1	1	1	2	1	1	1	1	1	1	1	1	1	1	1	1	1	1	0	1	1	1	1	1	1	1	1	1	0	1	1	1	1	1	1	0	1	1	1
K02888	RP-L21, MRPL21, rplU; large subunit ribosomal protein L21	1	1	1	1	1	1	1	1	1	1	1	1	0	1	1	1	1	1	1	1	1	1	1	0	1	1	1	1	1	1	1	1	1	1	1	1	1	1	1	1	1	1	1	1	1	1	1	1
K02890	RP-L22, MRPL22, rplV; large subunit ribosomal protein L22	1	1	1	1	1	1	1	1	1	1	1	1	0	1	1	1	1	1	1	1	1	1	1	1	1	1	1	1	1	1	1	1	0	1	1	0	1	1	1	1	1	1	1	1	1	1	1	1
K02892	RP-L23, MRPL23, rplW; large subunit ribosomal protein L23	1	1	1	1	1	1	1	1	1	1	1	1	0	1	1	1	1	1	1	1	1	1	1	1	1	1	0	1	1	1	1	1	0	1	1	1	1	1	1	1	1	1	1	1	1	1	1	1
K02895	RP-L24, MRPL24, rplX; large subunit ribosomal protein L24	0	1	1	1	1	1	1	1	1	1	1	1	0	1	1	1	1	1	1	1	1	1	1	1	1	1	1	1	1	1	1	1	1	1	1	1	1	1	1	1	1	1	1	1	1	1	1	1
K02897	RP-L25, rplY; large subunit ribosomal protein L25	1	1	1	1	1	1	1	1	1	1	1	1	1	1	1	1	1	1	1	1	1	1	1	0	1	1	1	0	1	1	1	1	1	1	1	1	1	1	1	1	1	1	1	1	1	1	1	1
K02899	RP-L27, MRPL27, rpmA; large subunit ribosomal protein L27	1	1	1	1	1	1	1	1	1	1	1	1	0	1	1	1	1	1	1	1	1	1	1	0	1	1	1	1	1	1	1	1	1	1	1	1	1	1	1	1	1	1	1	1	1	1	1	1
K02902	RP-L28, MRPL28, rpmB; large subunit ribosomal protein L28	1	1	1	1	1	2	1	2	1	2	1	1	1	1	1	1	1	1	1	1	1	1	1	1	0	1	1	1	1	1	1	1	1	1	1	0	1	1	1	1	1	1	0	1	0	1	1	1
K02904	RP-L29, rpmC; large subunit ribosomal protein L29	0	1	1	1	1	1	1	0	1	1	1	1	1	1	1	0	0	1	1	0	1	1	1	1	1	1	1	1	1	1	1	1	1	1	1	1	1	1	1	1	1	1	1	1	1	1	1	1
K02906	RP-L3, MRPL3, rplC; large subunit ribosomal protein L3	1	1	1	1	1	1	1	1	1	1	1	1	1	1	1	1	1	1	1	1	1	1	1	1	1	1	1	1	1	1	1	1	0	0	1	1	1	1	1	1	1	1	1	1	1	1	1	1
K02907	RP-L30, MRPL30, rpmD; large subunit ribosomal protein L30	0	1	1	1	1	1	1	1	1	1	1	1	1	1	1	1	1	1	0	1	1	1	1	1	1	1	1	1	0	1	0	1	0	1	1	1	0	0	0	0	0	0	0	0	0	0	0	0
K02909	RP-L31, rpmE; large subunit ribosomal protein L31	1	1	1	1	1	2	1	2	1	3	1	1	1	1	1	1	1	1	1	1	1	1	1	0	0	1	1	1	0	1	1	1	1	1	1	1	1	1	1	1	1	1	1	1	1	0	1	1
K02911	RP-L32, MRPL32, rpmF; large subunit ribosomal protein L32	1	1	0	1	1	1	1	1	1	1	1	1	1	1	1	1	1	0	1	1	1	0	1	0	1	0	1	1	1	1	1	0	0	1	1	1	0	1	1	1	1	1	1	1	1	1	1	1
K02913	RP-L33, MRPL33, rpmG; large subunit ribosomal protein L33	1	1	1	1	0	2	1	2	1	2	1	1	1	1	1	1	1	1	1	1	1	0	0	0	0	0	1	1	0	2	1	1	1	1	1	0	1	1	1	1	0	1	1	1	1	1	1	1
K02914	RP-L34, MRPL34, rpmH; large subunit ribosomal protein L34	0	1	1	1	1	1	0	0	0	0	1	1	1	1	0	0	0	0	0	1	1	0	1	1	0	1	0	0	0	1	1	1	1	1	0	0	1	1	1	1	1	0	0	0	0	0	0	0
K02916	RP-L35, MRPL35, rpmI; large subunit ribosomal protein L35	1	1	1	1	1	1	1	1	1	1	1	1	2	1	1	1	1	1	1	1	1	1	1	1	0	1	1	0	1	1	1	1	1	1	1	1	1	0	1	1	1	1	1	1	0	1	1	1
K02919	RP-L36, MRPL36, rpmJ; large subunit ribosomal protein L36	0	0	1	0	0	1	1	0	0	0	0	0	1	0	0	0	0	1	0	0	1	0	0	0	0	0	0	1	0	0	0	0	1	1	0	0	1	1	1	0	0	0	0	1	1	0	0	1
K02926	RP-L4, MRPL4, rplD; large subunit ribosomal protein L4	1	1	1	1	1	1	1	1	1	1	1	1	0	1	1	1	1	1	1	1	1	1	1	1	1	1	1	1	1	1	1	1	0	1	1	1	1	1	1	1	1	1	1	1	1	1	1	1
K02931	RP-L5, MRPL5, rplE; large subunit ribosomal protein L5	0	1	1	1	1	1	1	1	1	1	1	1	0	1	1	1	1	1	1	1	1	1	1	1	1	1	1	1	1	1	1	1	1	1	1	1	1	1	1	1	1	1	1	1	1	1	1	1
K02933	RP-L6, MRPL6, rplF; large subunit ribosomal protein L6	0	1	1	1	1	1	1	1	1	1	1	1	1	1	1	1	1	1	1	1	1	1	1	1	1	1	1	1	1	1	1	1	1	1	1	1	1	1	1	1	1	1	1	1	1	1	1	1
K02935	RP-L7, MRPL12, rplL; large subunit ribosomal protein L7/L12	1	1	1	1	2	2	2	1	1	2	1	1	1	1	1	1	1	1	1	1	1	2	1	1	1	2	1	1	1	1	1	1	1	4	1	1	2	1	1	1	1	2	2	2	2	1	3	1
K02939	RP-L9, MRPL9, rplI; large subunit ribosomal protein L9	1	1	1	1	1	1	1	1	1	1	1	2	0	1	1	1	1	1	1	1	1	1	1	1	1	1	1	0	1	1	1	1	1	1	1	1	1	1	1	1	1	1	1	1	1	1	1	1
K02945	RP-S1, rpsA; small subunit ribosomal protein S1	2	2	2	2	1	1	1	1	1	1	1	2	1	1	1	1	1	1	1	1	1	0	2	4	1	2	2	2	1	1	1	1	1	2	1	1	2	2	2	2	2	2	2	2	1	2	2	3
K02946	RP-S10, MRPS10, rpsJ; small subunit ribosomal protein S10	1	1	1	1	1	1	1	1	1	1	1	1	1	1	1	1	1	1	1	1	1	1	1	1	1	1	1	1	1	1	1	1	0	1	1	1	1	1	1	1	1	1	1	1	1	1	1	1
K02948	RP-S11, MRPS11, rpsK; small subunit ribosomal protein S11	1	1	1	1	1	1	1	1	1	1	1	1	0	1	1	1	1	1	1	1	1	1	1	1	1	1	1	1	1	1	1	0	1	1	1	1	1	1	1	1	1	1	1	1	1	1	1	1
K02950	RP-S12, MRPS12, rpsL; small subunit ribosomal protein S12	1	1	1	1	1	1	1	1	1	1	1	1	1	1	1	1	1	1	1	1	1	1	1	0	1	1	1	1	1	1	1	1	1	1	1	1	1	1	1	1	1	1	1	1	1	1	1	1
K02952	RP-S13, rpsM; small subunit ribosomal protein S13	1	1	1	1	1	1	1	1	1	1	1	1	1	1	1	1	1	1	1	1	1	1	1	1	1	1	1	1	1	1	1	0	1	1	1	1	1	1	1	1	1	1	1	1	1	1	1	1
K02954	RP-S14, MRPS14, rpsN; small subunit ribosomal protein S14	0	1	1	1	0	1	1	2	1	2	1	1	0	1	1	1	1	1	1	1	1	0	0	0	0	0	1	1	1	1	1	1	1	1	1	0	1	1	1	1	1	1	1	1	1	0	0	1
K02956	RP-S15, MRPS15, rpsO; small subunit ribosomal protein S15	1	1	1	1	1	1	1	1	1	1	1	1	1	1	1	1	1	1	1	1	1	1	1	1	1	1	1	1	1	1	1	1	1	1	1	1	1	1	1	1	1	1	1	1	1	0	1	1
K02959	RP-S16, MRPS16, rpsP; small subunit ribosomal protein S16	1	1	1	1	1	1	1	1	1	1	1	1	1	1	1	1	1	1	1	1	0	0	0	0	1	0	1	1	1	1	1	1	1	1	1	1	1	1	1	1	1	1	1	1	1	1	1	1
K02961	RP-S17, MRPS17, rpsQ; small subunit ribosomal protein S17	0	1	1	1	1	1	1	0	1	1	1	1	1	1	1	1	1	1	1	1	1	1	1	1	1	1	1	1	1	1	1	1	1	1	1	1	1	1	1	1	1	1	1	1	1	1	1	1
K02963	RP-S18, MRPS18, rpsR; small subunit ribosomal protein S18	1	1	1	1	1	1	1	2	1	2	1	0	0	1	1	1	1	1	1	1	1	1	2	1	1	1	1	0	1	1	1	1	1	1	1	1	1	1	1	1	1	2	1	1	1	1	1	1
K02965	RP-S19, RSM19, rpsS; small subunit ribosomal protein S19	1	1	1	1	1	1	1	1	1	1	1	1	0	1	1	1	1	1	1	1	1	1	1	1	1	1	1	1	1	1	1	1	0	1	1	0	1	1	1	1	1	1	1	1	1	1	1	1
K02967	RP-S2, MRPS2, rpsB; small subunit ribosomal protein S2	1	1	1	1	1	1	0	0	1	1	1	1	1	1	1	1	1	1	1	1	1	1	1	1	1	1	1	1	1	1	1	0	1	1	1	1	1	1	1	1	1	1	1	1	1	1	1	1
K02968	RP-S20, rpsT; small subunit ribosomal protein S20	1	1	1	1	1	1	1	1	1	1	1	1	1	1	1	1	1	1	1	1	1	1	1	1	1	1	1	1	1	1	1	1	1	1	1	1	1	1	1	1	1	1	1	1	1	1	1	1
K02970	RP-S21, MRPS21, rpsU; small subunit ribosomal protein S21	1	1	1	0	1	1	0	0	0	0	1	1	1	1	1	1	1	1	1	1	1	1	0	1	1	0	0	1	1	1	1	1	1	1	1	1	1	1	1	1	1	2	0	2	2	1	1	1
K02982	RP-S3, rpsC; small subunit ribosomal protein S3	1	1	1	1	1	1	1	1	1	1	1	1	1	1	1	1	1	1	1	1	1	1	1	1	1	1	1	1	1	1	1	1	0	1	1	1	1	1	1	1	1	1	1	1	1	1	1	1
K02986	RP-S4, NAM9, rpsD; small subunit ribosomal protein S4	1	1	1	1	1	1	1	1	1	1	1	1	0	1	1	1	1	1	1	1	1	1	2	1	1	1	1	1	1	1	2	0	1	1	1	1	1	1	1	1	1	2	1	1	1	2	1	1
K02988	RP-S5, MRPS5, rpsE; small subunit ribosomal protein S5	0	1	1	1	1	1	1	1	1	1	1	1	1	1	1	1	1	1	1	1	1	1	1	1	1	1	1	1	1	1	0	1	1	1	1	1	1	1	1	1	1	1	1	1	1	1	1	1
K02990	RP-S6, MRPS6, rpsF; small subunit ribosomal protein S6	1	1	1	1	1	1	1	1	1	1	1	1	0	1	1	1	1	1	1	1	1	1	1	1	1	1	1	0	1	1	1	1	1	1	1	1	1	1	1	1	1	1	1	1	1	1	1	1
K02992	RP-S7, MRPS7, rpsG; small subunit ribosomal protein S7	1	1	1	1	1	1	1	1	1	1	1	1	1	1	1	1	1	1	1	1	1	1	1	1	1	1	1	1	1	1	1	1	1	1	1	1	1	1	1	1	1	1	1	1	1	1	1	1
K02994	RP-S8, MRPS8, rpsH; small subunit ribosomal protein S8	0	1	1	1	1	1	1	1	1	1	1	2	1	1	1	1	1	1	1	1	1	1	1	1	1	1	1	1	1	1	1	1	1	1	1	1	1	1	1	1	1	1	1	1	1	1	1	1
K02996	RP-S9, MRPS9, rpsI; small subunit ribosomal protein S9	1	1	1	1	1	1	0	1	1	1	1	1	1	1	1	1	1	1	1	1	1	1	1	1	1	1	1	1	1	1	1	0	1	1	1	1	1	1	1	1	1	1	1	1	1	1	1	1
K03040	rpoA; DNA-directed RNA polymerase subunit alpha [EC:2.7.7.6]	2	1	1	1	1	2	1	1	1	1	1	1	0	1	1	1	1	1	1	1	1	1	1	1	1	1	1	1	1	1	1	0	1	2	1	1	2	1	2	2	2	3	3	2	2	3	3	2
K03043	rpoB; DNA-directed RNA polymerase subunit beta [EC:2.7.7.6]	1	1	1	1	1	1	1	1	1	1	1	1	2	1	1	1	1	1	1	1	1	2	2	3	2	2	1	1	1	1	1	1	1	1	1	1	1	1	1	1	1	1	1	1	1	1	1	1
K03046	rpoC; DNA-directed RNA polymerase subunit beta' [EC:2.7.7.6]	1	1	1	1	1	1	1	1	1	1	1	1	1	1	1	1	1	1	1	1	1	2	2	2	2	2	2	1	1	1	1	1	1	1	1	1	1	1	1	1	1	1	1	1	1	1	1	1
K03060	rpoZ; DNA-directed RNA polymerase subunit omega [EC:2.7.7.6]	1	1	1	2	2	1	1	1	1	2	0	0	1	1	1	1	1	1	1	1	1	1	1	1	1	1	0	1	1	1	1	1	1	1	1	1	1	1	1	1	1	1	1	1	1	1	1	0
K03070	secA; preprotein translocase subunit SecA [EC:7.4.2.8]	2	1	2	1	2	1	1	2	2	2	1	1	1	1	1	1	1	1	1	1	1	1	1	1	1	1	1	1	1	1	1	1	1	1	1	1	2	1	2	2	1	2	2	2	2	2	2	1
K03071	secB; preprotein translocase subunit SecB	0	0	0	0	0	0	0	0	0	0	0	0	0	0	0	0	0	0	0	0	0	0	0	0	0	0	0	0	0	0	0	0	0	0	0	0	0	0	0	0	0	0	0	0	0	0	0	0
K03072	secD; preprotein translocase subunit SecD	0	1	1	1	1	1	1	1	1	1	0	0	0	0	1	1	1	1	0	1	0	0	1	1	1	1	1	1	1	1	1	0	0	1	1	1	0	0	0	0	0	0	0	0	0	0	0	0
K03073	secE; preprotein translocase subunit SecE	1	1	1	1	1	1	1	1	1	1	0	0	1	1	0	1	1	1	1	1	0	1	1	1	1	1	1	1	0	1	1	1	1	1	1	0	1	1	1	1	0	1	1	1	1	1	1	1
K03074	secF; preprotein translocase subunit SecF	2	1	2	1	1	1	1	1	1	1	0	0	0	0	0	0	0	0	0	0	0	1	1	1	1	1	1	1	1	1	1	1	1	1	1	1	0	0	0	0	0	0	0	0	0	0	0	0
K03075	secG; preprotein translocase subunit SecG	1	1	1	0	1	1	1	0	2	1	1	1	1	1	1	1	1	1	1	1	1	1	1	0	1	1	2	1	1	1	1	1	1	1	1	1	0	1	1	1	1	1	1	1	1	1	1	1
K03076	secY; preprotein translocase subunit SecY	1	1	1	1	1	1	1	1	1	1	1	1	1	1	1	1	1	1	1	1	1	1	1	1	1	1	1	1	1	1	0	1	1	1	1	1	1	1	1	1	1	1	1	1	1	1	1	1
K03077	araD, ulaF, sgaE, sgbE; L-ribulose-5-phosphate 4-epimerase [EC:5.1.3.4]	0	0	0	0	0	0	0	1	0	0	1	0	1	1	1	1	1	0	0	1	0	0	0	0	0	0	0	0	0	0	0	1	0	0	0	0	0	0	0	0	0	0	0	0	0	0	0	0
K03079	ulaE, sgaU, sgbU; L-ribulose-5-phosphate 3-epimerase [EC:5.1.3.22]	10	8	14	6	7	0	1	1	0	1	0	0	0	0	2	5	5	0	0	0	0	0	0	0	0	0	0	0	0	0	0	0	4	0	0	0	2	1	0	1	1	7	9	6	8	10	9	3
K03086	rpoD; RNA polymerase primary sigma factor	2	2	2	1	1	2	1	0	2	2	0	0	0	0	0	0	0	0	0	0	0	2	3	2	2	3	1	1	1	0	0	0	1	1	1	1	0	1	1	1	1	1	1	1	1	2	2	1
K03087	rpoS; RNA polymerase nonessential primary-like sigma factor	0	0	0	0	0	0	0	0	1	1	0	0	0	0	0	0	0	0	0	0	0	0	0	0	0	0	0	0	0	0	0	0	0	0	0	0	0	0	0	0	0	0	0	0	0	0	0	0
K03088	rpoE; RNA polymerase sigma-70 factor, ECF subfamily	58	32	82	56	51	38	36	17	25	24	23	23	30	27	36	57	56	32	38	29	25	9	5	5	5	5	2	17	12	31	29	23	27	75	16	8	28	18	17	24	11	70	53	55	47	35	56	49
K03089	rpoH; RNA polymerase sigma-32 factor	0	0	0	0	0	0	0	0	0	0	2	1	0	1	0	0	0	0	0	0	0	0	1	0	0	0	1	1	2	0	0	0	0	2	1	1	1	1	1	1	1	2	2	1	1	1	0	0
K03090	sigB; RNA polymerase sigma-B factor	0	0	0	0	0	0	0	1	3	4	0	0	0	0	0	0	0	0	0	0	0	1	1	1	1	1	0	0	0	0	0	0	0	0	0	0	0	0	0	0	0	0	0	0	0	0	0	0
K03091	sigE_F_G; RNA polymerase sigma-E/F/G factor	0	0	0	0	0	0	0	0	0	0	0	0	0	0	0	0	0	0	0	0	0	0	3	0	0	0	0	0	0	0	0	0	0	0	0	0	0	0	0	0	0	0	0	0	0	0	0	0
K03092	rpoN; RNA polymerase sigma-54 factor	0	1	1	1	1	1	1	0	0	0	1	1	1	1	1	1	1	1	1	1	1	0	0	0	0	0	0	1	1	1	1	1	1	1	1	1	1	1	1	1	1	1	1	1	1	1	1	3
K03098	APOD; apolipoprotein D and lipocalin family protein	0	0	0	0	0	0	0	0	0	1	0	0	0	0	0	0	0	0	0	0	1	0	1	0	0	0	0	1	0	0	0	0	0	0	0	2	0	0	0	0	0	0	0	0	0	0	0	0
K03100	lepB; signal peptidase I [EC:3.4.21.89]	3	2	3	2	3	2	3	1	1	1	1	1	1	1	1	2	3	1	2	2	1	2	2	2	2	1	1	2	1	2	1	2	4	1	1	1	2	1	1	2	1	2	2	1	2	0	2	3
K03101	lspA; signal peptidase II [EC:3.4.23.36]	1	1	1	1	1	1	1	0	2	2	1	1	1	1	1	2	2	2	1	1	1	1	1	1	1	1	1	2	1	3	3	1	1	2	2	1	1	1	1	1	1	1	1	1	0	1	1	1
K03106	SRP54, ffh; signal recognition particle subunit SRP54 [EC:3.6.5.4]	1	1	1	1	1	1	1	1	1	1	1	1	1	1	1	1	1	1	1	1	1	1	1	1	1	1	1	1	1	1	1	1	1	1	1	1	1	1	1	1	1	1	1	1	1	1	1	1
K03110	ftsY; fused signal recognition particle receptor	1	1	1	1	1	1	1	1	1	1	1	1	1	1	1	1	1	1	1	1	1	0	1	0	1	1	1	1	1	1	1	1	1	1	1	1	1	1	1	1	1	1	1	1	1	1	1	0
K03111	ssb; single-strand DNA-binding protein	1	4	2	4	2	4	1	3	2	2	3	6	1	5	4	2	3	2	2	2	1	4	7	3	3	5	2	1	1	1	1	1	1	1	2	1	1	1	1	1	1	1	1	1	2	1	1	0
K03112	damX; DamX protein	0	0	0	0	0	0	0	0	0	0	0	0	0	0	0	0	0	0	0	0	0	0	0	0	0	0	0	0	0	0	0	0	0	0	0	0	0	0	0	0	0	0	0	0	0	0	0	0
K03113	EIF1, SUI1; translation initiation factor 1	0	0	0	0	0	0	1	0	0	0	1	1	2	1	0	1	1	1	1	1	1	1	1	0	0	0	0	0	0	0	0	0	0	1	1	1	0	0	0	0	0	1	1	1	1	0	0	0
K03116	tatA; sec-independent protein translocase protein TatA	2	2	1	2	2	2	1	1	1	1	1	1	1	1	1	1	1	1	1	1	1	1	1	1	1	1	0	2	2	1	1	1	2	1	1	2	1	1	1	1	1	1	1	1	1	2	2	0
K03117	tatB; sec-independent protein translocase protein TatB	1	0	0	0	1	1	0	1	1	1	0	0	0	0	0	0	0	0	0	0	0	0	0	0	0	0	0	0	0	0	0	0	1	1	1	0	0	0	0	0	0	0	0	0	0	0	0	0
K03118	tatC; sec-independent protein translocase protein TatC	1	1	1	1	1	1	1	2	1	1	1	1	2	1	1	1	1	1	1	1	1	1	1	1	1	1	1	1	1	1	1	1	1	1	1	2	1	1	1	1	1	1	1	1	1	1	1	2
K03119	tauD; taurine dioxygenase [EC:1.14.11.17]	1	0	1	0	0	0	0	1	0	0	0	0	0	0	0	0	0	0	0	0	0	0	0	0	0	0	0	2	0	0	0	0	1	0	7	0	0	0	0	0	0	0	0	0	0	0	0	0
K03147	thiC; phosphomethylpyrimidine synthase [EC:4.1.99.17]	1	1	1	1	1	1	1	1	1	1	0	0	0	0	0	0	0	0	0	0	0	0	0	0	0	0	0	1	1	0	0	0	1	1	1	1	1	1	1	2	0	1	1	1	1	1	1	1
K03149	thiG; thiazole synthase [EC:2.8.1.10]	1	1	0	1	1	1	1	1	1	1	0	0	0	0	0	0	0	0	0	0	0	0	0	0	0	0	0	1	0	0	0	0	1	1	1	0	1	1	1	1	1	1	1	1	1	1	1	0
K03150	thiH; 2-iminoacetate synthase [EC:4.1.99.19]	0	0	0	0	0	0	0	0	0	0	0	0	0	0	0	0	0	0	0	0	0	0	0	0	0	0	0	0	0	0	0	0	1	0	0	0	0	0	0	0	0	0	0	0	0	0	0	0
K03151	thiI; tRNA uracil 4-sulfurtransferase [EC:2.8.1.4]	0	0	0	0	0	0	1	0	0	0	0	0	0	0	0	0	0	0	0	0	0	0	0	0	0	0	0	0	1	0	0	0	0	0	1	1	0	0	0	0	0	0	0	0	0	0	0	1
K03152	thiJ; protein deglycase [EC:3.5.1.124]	0	0	0	0	0	0	0	0	0	0	0	0	0	0	0	0	0	0	0	0	0	0	0	0	0	0	0	0	0	0	0	0	1	0	0	0	0	1	0	0	0	0	0	0	0	0	0	1
K03153	thiO; glycine oxidase [EC:1.4.3.19]	1	0	1	1	1	1	0	1	1	1	0	0	0	0	0	0	0	0	0	0	0	0	0	0	0	0	0	0	0	0	0	1	0	1	0	0	0	0	0	0	0	1	1	1	1	0	1	0
K03154	thiS; sulfur carrier protein	1	1	1	1	1	1	1	1	1	1	0	0	0	0	0	0	0	0	0	0	0	0	0	0	0	0	0	3	0	0	0	0	1	1	1	2	1	0	1	1	1	1	1	1	1	1	0	0
K03166	top6A; DNA topoisomerase VI subunit A [EC:5.6.2.2]	0	0	0	0	0	0	0	0	0	0	0	0	0	0	0	0	0	0	0	0	0	0	0	0	0	0	0	0	0	0	0	0	0	0	0	0	1	1	1	1	1	0	0	0	0	1	1	0
K03167	top6B; DNA topoisomerase VI subunit B [EC:5.6.2.2]	0	0	0	0	0	0	0	0	0	0	0	0	0	0	0	0	0	0	0	0	0	0	0	0	0	0	0	0	0	0	0	0	0	0	0	1	1	1	1	1	1	0	0	0	0	1	1	1
K03168	topA; DNA topoisomerase I [EC:5.6.2.1]	1	1	1	1	1	0	1	1	1	1	1	0	1	1	1	1	1	1	1	1	1	0	1	1	0	1	1	1	1	1	1	1	1	1	1	0	1	1	1	1	1	1	1	1	1	1	1	1
K03169	topB; DNA topoisomerase III [EC:5.6.2.1]	1	0	1	0	0	1	0	0	0	0	1	0	0	1	0	0	0	0	0	0	0	1	1	1	1	1	0	0	0	0	0	0	0	1	0	0	0	0	0	0	0	0	0	0	0	0	0	0
K03177	truB, PUS4, TRUB1; tRNA pseudouridine55 synthase [EC:5.4.99.25]	1	1	1	1	1	1	1	1	1	1	1	1	0	1	1	1	1	1	1	1	1	1	1	1	1	1	1	1	1	1	1	1	1	2	1	1	1	0	1	1	1	1	1	1	1	1	1	0
K03179	ubiA; 4-hydroxybenzoate polyprenyltransferase [EC:2.5.1.39]	1	1	1	1	1	1	1	0	0	0	1	1	1	1	0	0	0	0	0	0	0	1	1	1	1	1	1	0	1	1	0	1	0	0	0	1	1	1	1	2	1	1	1	0	0	1	1	1
K03181	ubiC; chorismate lyase [EC:4.1.3.40]	0	0	1	0	1	0	0	0	0	0	0	0	0	0	0	0	0	0	0	0	0	0	0	0	0	0	0	0	0	0	0	0	0	0	0	0	0	0	0	0	0	0	0	0	0	0	0	0
K03182	ubiD; 4-hydroxy-3-polyprenylbenzoate decarboxylase [EC:4.1.1.98]	1	1	1	1	1	1	0	0	0	0	1	1	1	1	0	0	0	0	0	0	0	1	1	0	1	1	1	0	1	1	0	1	0	0	0	0	1	1	1	1	1	0	1	1	0	1	2	0
K03183	ubiE; demethylmenaquinone methyltransferase / 2-methoxy-6-polyprenyl-1,4-benzoquinol methylase [EC:2.1.1.163 2.1.1.201]	1	1	1	1	1	1	2	1	1	1	1	1	1	1	1	1	1	1	1	1	1	1	0	1	1	1	0	1	1	1	0	1	1	1	1	1	1	0	1	1	1	1	1	1	1	0	1	1
K03185	ubiH; 2-octaprenyl-6-methoxyphenol hydroxylase [EC:1.14.13.-]	0	0	0	0	0	0	0	0	0	0	0	0	0	0	0	0	0	0	0	0	0	0	0	0	0	0	0	0	0	0	0	0	0	0	0	0	0	0	0	0	0	0	0	0	0	0	0	0
K03186	ubiX, bsdB, PAD1; flavin prenyltransferase [EC:2.5.1.129]	1	1	1	1	1	1	1	0	0	0	1	1	1	1	0	0	0	0	0	0	0	0	1	1	1	1	1	0	1	1	0	1	0	0	0	0	1	1	0	2	1	1	1	1	1	0	1	1
K03187	ureE; urease accessory protein	0	0	0	0	0	0	0	1	0	1	0	0	0	0	0	0	0	0	0	0	0	0	0	0	0	0	0	0	0	0	0	0	0	0	1	0	0	0	0	0	0	0	0	0	0	0	0	0
K03188	ureF; urease accessory protein	0	0	0	0	0	0	0	2	1	2	0	1	0	0	0	0	0	0	0	0	0	0	0	0	0	0	0	0	0	0	0	0	0	1	1	1	0	0	0	0	0	0	0	0	0	0	0	0
K03189	ureG; urease accessory protein	0	0	0	0	0	0	0	2	1	2	0	1	0	0	0	0	0	0	0	0	0	0	0	0	0	0	0	0	0	0	0	0	0	1	1	1	0	0	0	0	0	0	0	0	0	0	0	0
K03190	ureD, ureH; urease accessory protein	0	0	0	0	0	0	0	2	1	2	0	1	0	0	0	0	0	0	0	0	0	0	0	0	0	0	0	0	0	0	0	0	0	1	1	1	0	0	0	0	0	0	0	0	0	0	0	0
K03192	ureJ; urease accessory protein	0	0	0	0	0	0	0	0	0	0	0	0	0	0	0	0	0	0	0	0	0	0	0	0	0	0	0	0	0	0	0	0	0	0	0	0	0	0	0	0	0	0	0	0	0	0	0	0
K03194	virB1; type IV secretion system protein VirB1	0	0	0	0	0	0	0	0	0	0	0	0	0	0	0	0	0	0	0	0	0	0	0	0	0	0	0	0	0	0	0	0	0	0	0	2	0	0	0	0	0	0	0	0	0	0	0	0
K03195	virB10, lvhB10; type IV secretion system protein VirB10	0	0	0	0	0	0	0	0	0	0	0	0	0	0	0	0	0	0	0	0	0	0	0	0	0	0	0	0	0	0	0	0	0	0	0	0	0	0	0	0	0	0	0	0	0	0	0	0
K03196	virB11, lvhB11; type IV secretion system protein VirB11 [EC:7.4.2.8]	0	0	0	0	0	0	0	0	0	0	0	0	0	0	0	0	0	0	0	0	0	0	0	0	0	0	0	0	0	0	0	0	0	0	0	0	0	0	0	0	0	0	0	0	0	0	0	0
K03197	virB2, lvhB2; type IV secretion system protein VirB2	0	0	0	0	0	0	0	0	0	0	0	0	0	0	0	0	0	0	0	0	0	0	0	0	0	0	0	0	0	0	0	0	0	0	0	0	0	0	0	0	0	0	0	0	0	0	0	0
K03198	virB3, lvhB3; type IV secretion system protein VirB3	0	0	0	0	0	0	0	0	0	0	0	0	0	0	0	0	0	0	0	0	0	0	0	0	0	0	0	0	0	0	0	0	0	0	0	0	0	0	0	0	0	0	0	0	0	0	0	0
K03199	virB4, lvhB4; type IV secretion system protein VirB4 [EC:7.4.2.8]	0	0	0	0	0	0	0	0	0	0	0	0	0	0	0	0	0	0	0	0	0	0	0	0	0	0	0	0	0	0	0	0	0	0	0	0	0	0	0	0	0	0	0	0	0	0	0	0
K03200	virB5, lvhB5; type IV secretion system protein VirB5	0	0	0	0	0	0	0	0	0	0	0	0	0	0	0	0	0	0	0	0	0	0	0	0	0	0	0	0	0	0	0	0	0	0	0	0	0	0	0	0	0	0	0	0	0	0	0	0
K03201	virB6, lvhB6; type IV secretion system protein VirB6	0	0	0	0	0	0	0	0	0	0	0	0	0	0	0	0	0	0	0	0	0	0	0	0	0	0	0	0	0	0	0	0	0	0	0	0	0	0	0	0	0	0	0	0	0	0	0	0
K03202	virB7, lvhB7; type IV secretion system protein VirB7	0	0	0	0	0	0	0	0	0	0	0	0	0	0	0	0	0	0	0	0	0	0	0	0	0	0	0	0	0	0	0	0	0	0	0	0	0	0	0	0	0	0	0	0	1	0	0	0
K03203	virB8, lvhB8; type IV secretion system protein VirB8	0	0	0	0	0	0	0	0	0	0	0	0	0	0	0	0	0	0	0	0	0	0	0	0	0	0	0	0	0	0	0	0	0	0	0	0	0	0	0	0	0	0	0	0	0	0	0	0
K03204	virB9, lvhB9; type IV secretion system protein VirB9	0	0	0	0	0	0	0	0	0	0	0	0	0	0	0	0	0	0	0	0	0	0	0	0	0	0	0	0	0	0	0	0	0	0	0	0	0	0	0	0	0	0	0	0	0	0	0	0
K03205	virD4, lvhD4; type IV secretion system protein VirD4 [EC:7.4.2.8]	0	0	0	5	0	0	0	0	0	2	0	0	0	0	0	0	0	0	0	0	0	2	6	0	0	0	0	0	0	0	0	1	0	0	0	0	0	0	0	2	0	0	1	0	0	0	1	0
K03206	azr; azobenzene reductase [EC:1.7.1.6]	0	0	0	0	0	0	0	0	0	0	0	0	0	0	0	0	0	0	0	0	0	0	0	0	0	0	0	0	0	0	0	0	0	0	0	0	0	0	0	0	0	0	0	0	0	0	0	0
K03208	wcaI; putative colanic acid biosynthesis glycosyltransferase WcaI	1	0	0	5	2	0	0	0	0	0	0	1	0	0	1	2	2	2	1	2	1	0	0	0	0	1	0	1	0	0	0	0	0	0	1	0	1	0	1	1	1	0	0	0	0	1	2	0
K03210	yajC; preprotein translocase subunit YajC	1	1	1	1	1	1	1	1	1	1	1	1	1	1	1	1	1	1	1	1	1	0	0	0	0	0	0	1	1	1	1	1	1	1	1	1	1	0	1	1	1	1	0	1	1	1	1	0
K03214	yfiF, trmG; RNA methyltransferase, TrmH family [EC:2.1.1.-]	0	0	0	0	0	0	0	0	0	0	0	0	0	0	0	0	0	0	0	0	0	0	0	0	0	0	0	0	0	0	0	0	0	0	0	0	0	0	0	0	0	0	0	0	0	0	0	0
K03215	rumA; 23S rRNA (uracil1939-C5)-methyltransferase [EC:2.1.1.190]	1	1	1	1	1	1	1	1	1	1	1	0	1	1	1	1	1	1	1	1	1	1	1	1	1	1	1	2	1	1	1	1	2	1	1	0	0	0	0	0	0	0	0	0	0	0	0	1
K03216	trmL, cspR; tRNA (cytidine/uridine-2'-O-)-methyltransferase [EC:2.1.1.207]	0	0	0	1	1	1	0	1	1	1	0	0	0	0	0	0	0	0	0	0	0	0	0	0	0	0	1	1	0	1	1	1	0	1	0	1	1	1	1	1	1	1	1	1	1	0	1	1
K03217	yidC, spoIIIJ, OXA1, ccfA; YidC/Oxa1 family membrane protein insertase	1	1	1	1	1	1	0	1	1	1	1	1	0	1	1	1	1	1	1	1	1	0	1	1	0	1	1	1	1	1	1	1	1	1	1	1	1	1	1	1	1	1	1	1	1	0	1	1
K03218	rlmB; 23S rRNA (guanosine2251-2'-O)-methyltransferase [EC:2.1.1.185]	1	1	0	1	1	1	1	1	1	1	1	0	1	1	1	1	1	1	1	1	1	1	1	1	1	1	1	1	1	0	0	0	2	1	2	1	0	0	0	1	0	0	0	0	0	0	0	0
K03219	yscC, sctC, ssaC; type III secretion protein C	0	0	0	0	0	0	0	0	0	0	0	0	0	0	0	0	0	0	0	0	0	0	0	0	0	0	0	0	0	0	0	0	0	0	0	0	1	1	0	0	0	0	0	0	0	0	0	0
K03220	yscD, sctD, ssaD; type III secretion protein D	0	0	0	0	0	0	0	0	0	0	0	0	0	0	0	0	0	0	0	0	0	0	0	0	0	0	0	0	0	0	0	0	0	0	0	0	0	0	0	0	0	0	0	0	0	0	0	0
K03222	yscJ, sctJ, hrcJ, ssaJ; type III secretion protein J	0	0	0	0	0	1	0	0	0	0	0	0	0	0	0	0	0	0	0	0	0	0	0	0	0	0	0	0	0	0	0	0	0	2	0	0	0	0	0	0	0	0	0	0	0	0	0	0
K03223	yscL, sctL; type III secretion protein L	0	0	0	0	0	1	0	0	0	0	0	0	0	0	0	0	0	0	0	0	0	0	0	0	0	0	0	0	0	0	0	0	0	0	0	0	0	0	0	0	0	0	0	0	0	0	0	0
K03224	yscN, sctN, hrcN, ssaN; ATP synthase in type III secretion protein N [EC:7.4.2.8]	0	0	0	0	0	1	0	0	0	0	0	0	0	0	0	0	0	0	0	0	0	0	0	0	0	0	0	0	0	0	0	0	0	0	0	0	0	0	0	0	0	0	0	0	0	0	0	0
K03225	yscQ, sctQ, hrcQ, ssaQ, spaO; type III secretion protein Q	0	0	0	0	0	1	0	0	0	0	0	0	0	0	0	0	0	0	0	0	0	0	0	0	0	0	1	0	0	0	0	0	0	2	0	0	0	0	0	0	0	0	0	0	0	0	0	0
K03226	yscR, sctR, hrcR, ssaR; type III secretion protein R	0	0	0	0	0	1	0	0	0	0	0	0	0	0	0	0	0	0	0	0	0	0	0	0	0	0	0	0	0	0	0	0	0	2	0	0	0	0	0	0	0	0	0	0	0	0	0	0
K03228	yscT, sctT, hrcT, ssaT; type III secretion protein T	0	0	0	0	0	0	0	0	0	0	0	0	0	0	0	0	0	0	0	0	0	0	0	0	0	0	0	0	0	0	0	0	0	0	0	0	0	0	0	0	0	0	0	0	0	0	0	0
K03229	yscU, sctU, hrcU, ssaU; type III secretion protein U	0	0	0	0	0	1	0	0	0	0	0	0	0	0	0	0	0	0	0	0	0	0	0	0	0	0	0	0	0	0	0	0	0	1	0	0	0	0	0	0	0	0	0	0	0	0	0	0
K03230	yscV, sctV, hrcV, ssaV, invA; type III secretion protein V	0	0	0	0	0	1	0	0	0	0	0	0	0	0	0	0	0	0	0	0	0	0	0	0	0	0	0	0	0	0	0	0	0	1	0	0	0	0	0	0	0	0	0	0	0	0	0	0
K03265	ETF1, ERF1; peptide chain release factor subunit 1	0	0	0	1	0	0	0	0	0	0	0	0	0	0	0	0	0	0	0	0	0	0	0	0	0	0	0	0	1	0	0	0	0	0	0	0	0	0	0	0	0	0	0	0	0	0	0	0
K03269	lpxH; UDP-2,3-diacylglucosamine hydrolase [EC:3.6.1.54]	0	0	0	0	0	0	0	0	0	1	2	2	2	2	1	2	2	1	2	2	2	0	1	0	0	0	0	0	1	1	1	0	1	0	0	0	0	0	0	0	1	1	1	1	1	0	1	1
K03270	kdsC; 3-deoxy-D-manno-octulosonate 8-phosphate phosphatase (KDO 8-P phosphatase) [EC:3.1.3.45]	1	1	1	1	1	1	0	0	0	0	1	1	0	0	0	1	1	1	1	2	0	1	1	1	1	1	1	0	0	1	1	1	0	1	0	1	1	0	0	2	1	1	1	1	0	1	1	1
K03271	gmhA, lpcA; D-sedoheptulose 7-phosphate isomerase [EC:5.3.1.28]	1	1	1	2	1	1	1	0	0	0	1	1	1	1	0	0	0	0	1	0	1	0	0	1	0	2	0	0	1	2	1	1	1	0	1	0	1	1	1	1	1	2	2	1	1	0	2	1
K03272	gmhC, hldE, waaE, rfaE; D-beta-D-heptose 7-phosphate kinase / D-beta-D-heptose 1-phosphate adenosyltransferase [EC:2.7.1.167 2.7.7.70]	1	0	0	0	0	1	1	0	0	0	0	0	0	0	0	0	0	0	0	0	0	1	1	1	1	2	1	0	1	0	0	0	1	0	1	0	2	2	2	2	2	1	1	1	1	0	0	1
K03273	gmhB; D-glycero-D-manno-heptose 1,7-bisphosphate phosphatase [EC:3.1.3.82 3.1.3.83]	1	0	1	2	1	1	1	0	0	0	1	1	1	1	1	0	0	0	1	0	1	0	2	1	1	3	1	1	1	1	1	1	1	0	1	1	1	0	1	1	1	2	3	0	1	0	1	1
K03274	gmhD, rfaD; ADP-L-glycero-D-manno-heptose 6-epimerase [EC:5.1.3.20]	0	0	0	0	0	0	0	0	0	0	1	1	1	1	1	0	0	0	1	0	1	0	0	0	0	0	0	1	0	1	1	0	0	0	0	0	0	0	0	0	0	1	1	1	0	0	0	1
K03275	waaO, rfaI; UDP-glucose:(glucosyl)LPS alpha-1,3-glucosyltransferase [EC:2.4.1.-]	0	0	0	0	0	0	0	0	0	0	0	0	0	0	0	0	0	0	0	0	0	0	0	0	0	0	0	0	0	0	0	0	0	0	0	0	0	0	0	0	0	0	0	0	0	0	0	0
K03281	clcA, clcB, CLC-E, CLC-F; chloride channel protein, CIC family	0	1	0	0	0	1	0	1	1	1	1	1	2	1	2	1	1	1	1	1	1	1	2	1	1	1	0	1	1	1	1	0	0	0	1	0	0	1	1	0	0	0	0	0	0	1	1	1
K03282	mscL; large conductance mechanosensitive channel	1	1	2	1	1	1	1	1	1	1	1	1	1	1	1	1	1	1	1	1	1	1	1	0	0	0	0	1	1	1	1	1	1	0	1	1	1	1	1	2	1	1	1	1	0	1	1	1
K03284	corA; magnesium transporter	0	0	0	1	1	1	2	2	2	2	2	2	2	2	2	2	2	1	2	1	1	2	3	3	1	3	2	1	2	1	1	1	1	1	1	1	0	0	0	0	0	1	1	1	1	2	2	2
K03285	TC.GBP; general bacterial porin, GBP family	0	0	0	0	0	0	0	0	0	0	0	0	0	0	0	0	0	0	0	0	0	0	0	0	0	0	0	0	0	0	0	0	0	0	0	0	0	0	0	0	0	0	0	0	0	0	0	0
K03286	TC.OOP; OmpA-OmpF porin, OOP family	5	3	4	9	6	4	0	1	0	0	2	3	3	6	14	16	16	14	12	18	9	1	1	2	1	2	1	5	1	2	2	3	2	14	4	2	0	0	0	0	0	0	0	0	0	0	0	0
K03290	nanT; MFS transporter, SHS family, sialic acid transporter	0	0	0	0	0	0	0	0	0	0	0	0	0	0	0	0	0	0	0	0	0	0	0	0	0	0	0	0	0	0	0	0	0	0	0	0	0	0	0	0	0	1	1	1	1	0	1	0
K03291	MFS.SET; MFS transporter, SET family, sugar efflux transporter	0	0	0	0	0	0	0	0	0	0	0	0	0	0	0	0	0	0	0	0	0	0	0	0	0	0	0	0	0	0	0	0	0	0	0	0	0	0	0	0	0	0	0	0	0	0	0	0
K03292	TC.GPH; glycoside/pentoside/hexuronide:cation symporter, GPH family	0	0	0	0	0	0	0	0	0	0	0	0	1	1	0	0	0	0	0	0	0	0	0	0	0	0	0	2	0	0	0	0	0	0	3	0	0	0	0	0	0	0	0	0	0	2	0	0
K03293	TC.AAT; amino acid transporter, AAT family	0	0	0	0	0	0	0	0	0	0	0	0	0	0	0	0	0	0	0	0	0	0	0	0	0	0	0	0	0	0	0	0	0	0	0	0	0	0	0	0	0	0	0	0	0	0	0	0
K03294	TC.APA; basic amino acid/polyamine antiporter, APA family	2	2	2	3	3	1	1	1	3	2	4	3	3	3	0	2	2	3	1	2	0	2	2	2	2	3	2	1	1	3	2	1	0	0	1	1	0	0	0	0	0	0	0	0	0	0	0	0
K03296	TC.HAE1; hydrophobic/amphiphilic exporter-1 (mainly G- bacteria), HAE1 family	4	6	6	7	6	2	2	0	0	0	0	0	0	0	1	3	2	2	3	1	0	6	6	4	5	2	1	6	3	4	4	2	2	2	2	1	1	0	1	1	0	2	1	3	3	2	3	3
K03297	emrE, qac, mmr, smr; small multidrug resistance pump	0	0	0	0	0	0	0	2	2	2	0	0	0	0	0	0	0	0	0	0	0	0	0	0	0	0	0	0	0	0	0	0	1	0	0	0	0	0	0	0	0	0	0	0	0	0	1	0
K03298	TC.DME; drug/metabolite transporter, DME family	0	0	0	1	1	1	0	1	1	1	1	1	0	0	0	0	0	0	1	0	0	0	0	0	0	0	0	0	1	2	1	0	0	0	0	1	1	0	0	1	0	1	1	1	1	1	0	1
K03299	TC.GNTP; gluconate:H+ symporter, GntP family	0	1	0	0	0	0	0	1	1	2	0	1	2	1	2	2	2	0	1	2	0	0	0	0	0	0	0	0	0	0	0	3	0	0	0	0	0	0	0	0	0	0	0	0	0	0	1	0
K03300	TC.CITMHS; citrate-Mg2+:H+ or citrate-Ca2+:H+ symporter, CitMHS family	1	0	0	1	1	0	0	0	0	0	0	0	0	0	0	1	1	0	0	0	0	0	1	0	0	0	0	0	0	0	0	1	1	0	0	0	0	0	0	0	0	0	0	0	0	0	0	0
K03301	TC.AAA; ATP:ADP antiporter, AAA family	2	2	2	0	0	1	4	0	0	0	0	0	0	0	1	1	1	2	3	2	0	1	1	1	0	0	1	0	0	2	2	1	0	1	2	1	1	0	0	1	0	0	0	0	0	0	0	1
K03303	lutP, lctP; lactate permease	2	1	1	2	4	0	1	0	0	0	0	0	0	0	0	1	1	0	1	0	0	0	0	0	0	0	0	0	0	0	0	0	0	0	0	0	0	0	0	0	0	1	1	1	0	0	1	0
K03304	tehA; tellurite resistance protein	0	0	0	0	0	0	0	0	0	0	0	0	0	0	0	0	0	0	0	0	0	0	0	0	0	0	0	0	0	0	0	0	0	0	0	0	0	0	0	0	0	0	0	0	0	0	0	0
K03305	TC.POT; proton-dependent oligopeptide transporter, POT family	1	1	2	1	1	1	1	1	1	1	1	1	2	2	0	1	1	0	0	1	2	1	2	1	1	1	0	0	0	1	1	1	0	2	0	0	1	1	1	1	0	1	1	2	1	1	1	1
K03306	TC.PIT; inorganic phosphate transporter, PiT family	1	1	1	1	1	1	1	1	0	1	1	1	0	1	0	1	1	1	0	1	0	0	1	2	2	3	1	0	0	1	1	0	0	1	0	0	0	0	0	0	0	0	0	0	0	0	0	0
K03307	TC.SSS; solute:Na+ symporter, SSS family	7	4	8	6	5	0	4	0	1	2	2	2	0	5	7	6	6	4	4	6	3	3	3	2	2	1	3	0	1	3	3	5	3	1	2	1	1	2	1	1	0	1	0	1	1	6	2	3
K03308	TC.NSS; neurotransmitter:Na+ symporter, NSS family	0	0	0	0	0	0	0	0	0	0	0	0	1	0	2	1	1	1	4	1	1	0	0	0	0	0	0	0	0	0	0	1	1	0	0	0	0	0	0	0	0	0	0	0	0	0	0	1
K03309	TC.DAACS; dicarboxylate/amino acid:cation (Na+ or H+) symporter, DAACS family	0	0	0	0	0	0	0	0	0	0	0	0	0	0	0	0	0	0	0	0	0	0	0	0	0	0	0	0	0	0	0	0	1	0	0	0	0	0	0	0	0	0	0	0	0	0	0	0
K03310	TC.AGCS; alanine or glycine:cation symporter, AGCS family	0	0	0	0	0	0	2	1	1	1	0	0	0	0	2	2	2	1	1	2	0	0	0	0	0	0	0	2	1	0	0	0	1	0	2	0	1	1	1	1	0	0	0	0	0	0	0	0
K03312	gltS; glutamate:Na+ symporter, ESS family	1	0	0	0	0	0	1	0	0	0	0	0	0	0	0	0	0	0	0	0	0	0	0	0	0	0	0	0	0	0	0	0	0	0	0	0	0	0	0	0	0	0	0	0	0	0	0	0
K03313	nhaA; Na+:H+ antiporter, NhaA family	1	1	0	0	0	0	2	2	2	3	1	1	2	1	0	1	1	0	0	0	0	0	0	0	0	0	1	2	1	1	1	1	1	1	1	0	0	0	0	0	0	2	1	2	1	0	0	2
K03314	nhaB; Na+:H+ antiporter, NhaB family	0	0	0	0	0	0	0	0	0	0	0	0	0	0	0	0	0	0	0	0	0	0	0	0	0	0	0	0	0	0	0	0	0	0	0	0	0	0	0	0	0	0	0	0	0	0	0	0
K03315	nhaC; Na+:H+ antiporter, NhaC family	0	0	0	0	0	0	0	0	0	0	0	0	1	0	1	0	1	2	1	1	0	0	0	0	0	0	0	0	0	0	0	0	0	0	0	0	0	0	0	0	0	0	0	0	0	0	0	0
K03316	nhaP, nhaS1, nhaS2; Na+:H+ antiporter	1	1	0	1	0	1	0	0	0	0	0	0	0	0	2	1	1	2	0	1	0	0	3	2	2	1	0	1	1	1	1	0	0	1	0	0	0	0	0	0	0	1	1	0	0	0	0	0
K03317	TC.CNT; concentrative nucleoside transporter, CNT family	1	1	1	1	1	0	1	0	0	0	0	0	0	1	1	1	1	1	1	1	1	1	2	1	1	2	1	0	1	0	0	0	1	0	1	0	1	1	1	1	0	0	1	1	0	0	1	1
K03319	TC.DASS; divalent anion:Na+ symporter, DASS family	1	1	1	1	2	0	1	0	0	0	0	0	0	0	0	0	0	0	0	0	0	0	0	0	0	0	0	1	0	0	0	1	0	0	0	0	0	0	0	0	0	0	0	0	0	0	0	0
K03320	amt, AMT, MEP; ammonium transporter, Amt family	2	1	3	1	1	0	1	3	3	4	1	2	1	1	2	3	3	1	1	3	0	0	1	0	0	0	1	3	2	1	1	0	2	1	4	0	0	1	1	0	0	2	1	1	1	2	3	0
K03321	TC.SULP; sulfate permease, SulP family	0	0	0	2	2	1	2	3	3	0	0	0	0	1	2	1	1	1	1	1	0	3	2	1	1	7	1	3	1	0	0	1	2	0	0	1	3	0	0	0	1	0	0	0	0	1	3	1
K03322	mntH; manganese transport protein	1	1	1	0	0	0	0	1	1	1	1	1	0	0	0	1	1	0	1	0	1	0	0	0	0	0	0	0	0	1	1	1	0	0	0	0	1	0	0	0	0	0	0	0	0	0	0	0
K03324	yjbB; phosphate:Na+ symporter	0	0	0	1	0	0	0	0	0	0	0	0	1	1	0	0	0	0	1	0	0	0	0	0	0	0	0	0	2	0	0	0	0	0	0	0	0	0	0	0	0	0	0	0	0	0	0	0
K03325	ACR3, arsB; arsenite transporter	0	1	1	0	0	1	0	1	1	1	1	1	1	1	1	1	1	2	0	1	1	0	1	0	0	0	1	0	0	1	0	0	0	1	1	0	1	0	0	0	0	0	0	1	0	1	0	0
K03326	TC.DCUC, dcuC, dcuD; C4-dicarboxylate transporter, DcuC family	0	0	0	0	0	0	0	0	0	0	0	0	0	0	0	0	0	0	0	0	0	0	0	0	0	0	0	0	0	0	0	0	0	0	0	0	0	0	0	0	0	1	1	1	1	0	0	0
K03327	SLC47A, MATE, DTX; MATE family, multidrug and toxin extrusion protein	3	2	1	1	1	2	3	1	1	1	2	2	4	2	2	4	4	3	4	3	2	2	2	2	2	4	0	5	0	3	3	4	2	2	3	1	1	1	2	2	2	2	2	2	2	2	2	1
K03328	TC.PST; polysaccharide transporter, PST family	0	1	0	0	0	0	0	0	0	1	0	0	0	0	0	0	0	0	0	0	0	0	0	0	0	0	0	0	0	0	0	0	0	0	0	0	0	0	0	0	0	0	0	0	0	0	0	0
K03331	DCXR; L-xylulose reductase [EC:1.1.1.10]	0	0	0	0	0	0	0	0	0	1	0	0	0	0	0	0	0	0	0	0	0	0	0	0	0	0	0	0	0	0	0	0	0	0	0	0	0	0	0	0	0	0	0	0	0	1	1	0
K03332	fruA; fructan beta-fructosidase [EC:3.2.1.80]	1	0	1	1	0	0	0	0	0	0	0	0	0	0	3	1	1	0	1	1	0	0	0	0	0	0	0	0	0	0	0	0	0	0	0	0	0	0	0	0	0	0	1	1	1	4	0	0
K03333	choD; cholesterol oxidase [EC:1.1.3.6]	0	0	1	1	1	2	0	2	2	1	0	0	0	0	0	0	0	0	0	0	0	0	0	0	0	1	0	1	0	0	0	0	0	1	0	0	0	0	0	0	0	0	0	0	0	0	0	0
K03335	iolE; inosose dehydratase [EC:4.2.1.44]	2	1	7	4	5	0	0	2	2	2	0	0	1	2	0	5	5	0	0	1	0	0	0	0	0	0	0	0	0	2	1	1	1	0	0	0	0	0	0	0	0	1	1	0	0	0	0	0
K03336	iolD; 3D-(3,5/4)-trihydroxycyclohexane-1,2-dione acylhydrolase (decyclizing) [EC:3.7.1.22]	0	0	0	0	0	0	0	1	1	1	0	0	0	0	0	0	0	0	0	0	0	0	0	0	0	0	0	0	0	0	0	0	0	0	0	0	0	0	0	0	0	0	0	0	0	0	0	0
K03337	iolB; 5-deoxy-glucuronate isomerase [EC:5.3.1.30]	0	0	0	0	0	0	0	1	1	1	0	0	0	0	0	0	0	0	0	0	0	0	0	0	0	0	0	0	0	0	0	0	0	0	0	0	0	0	0	0	0	0	0	0	0	0	0	0
K03338	iolC; 5-dehydro-2-deoxygluconokinase [EC:2.7.1.92]	0	0	0	0	0	0	0	1	1	1	0	0	0	0	0	0	0	0	0	0	0	0	0	0	0	0	0	0	0	0	0	0	0	0	0	0	0	0	0	0	0	0	0	0	0	0	0	0
K03340	dapdh; diaminopimelate dehydrogenase [EC:1.4.1.16]	0	0	0	0	0	0	0	0	0	0	0	0	0	0	0	0	0	0	0	0	0	0	0	0	0	0	0	0	0	0	0	0	0	0	0	1	0	0	0	0	0	0	0	0	0	0	0	0
K03342	pabBC; para-aminobenzoate synthetase / 4-amino-4-deoxychorismate lyase [EC:2.6.1.85 4.1.3.38]	0	0	0	0	0	0	0	0	0	0	0	0	0	0	0	0	0	0	0	0	0	0	0	0	0	0	0	0	0	0	0	0	1	0	0	0	0	0	0	0	0	0	0	0	0	0	0	0
K03365	FCY1; cytosine/creatinine deaminase [EC:3.5.4.1 3.5.4.21]	0	0	1	0	0	0	0	1	0	1	0	0	0	0	0	0	0	0	0	0	0	0	1	0	0	1	0	0	0	0	0	0	0	0	0	0	1	1	0	1	0	0	0	1	1	1	1	0
K03366	butA, budC; meso-butanediol dehydrogenase / (S,S)-butanediol dehydrogenase / diacetyl reductase [EC:1.1.1.- 1.1.1.76 1.1.1.304]	0	0	0	0	0	0	0	1	0	1	0	0	0	0	0	0	0	0	0	0	0	0	0	0	0	0	0	0	0	0	0	0	0	0	0	0	0	0	0	0	0	0	0	0	0	0	0	0
K03367	dltA; D-alanine--poly(phosphoribitol) ligase subunit 1 [EC:6.1.1.13]	2	0	0	1	0	0	0	0	0	0	0	0	0	0	0	0	0	1	0	0	1	0	0	0	0	0	0	0	0	0	0	0	0	0	1	0	0	0	0	0	0	0	0	0	0	0	0	0
K03379	chnB; cyclohexanone monooxygenase [EC:1.14.13.22]	0	0	0	0	0	0	0	5	5	4	0	0	0	0	0	0	0	0	0	0	0	0	0	0	0	0	0	3	0	0	0	0	0	0	4	0	0	0	0	0	0	0	0	0	0	0	0	0
K03380	E1.14.13.7; phenol 2-monooxygenase (NADPH) [EC:1.14.13.7]	0	0	0	0	0	0	0	0	0	0	0	0	0	0	0	0	0	0	0	0	0	0	0	0	0	0	0	0	0	0	0	0	0	0	0	0	0	0	0	0	0	0	0	0	0	0	0	0
K03381	catA; catechol 1,2-dioxygenase [EC:1.13.11.1]	0	0	0	0	0	0	0	0	0	0	0	0	0	0	0	0	0	0	0	0	0	0	0	0	0	0	0	0	0	0	0	0	0	0	0	0	0	0	0	0	0	0	0	0	0	0	0	0
K03383	atzD; cyanuric acid amidohydrolase [EC:3.5.2.15]	0	0	0	0	0	0	0	0	0	0	0	0	0	0	0	0	0	0	0	0	0	0	0	1	0	0	0	0	0	0	0	0	0	0	0	0	0	0	0	0	0	0	0	0	0	0	0	0
K03385	nrfA; nitrite reductase (cytochrome c-552) [EC:1.7.2.2]	1	0	1	2	1	1	0	0	0	0	0	0	0	0	0	0	0	0	0	1	0	0	0	0	0	0	0	1	1	0	0	0	0	0	1	0	1	0	0	2	0	0	0	0	0	1	0	0
K03386	PRDX2_4, ahpC; peroxiredoxin 2/4 [EC:1.11.1.24]	0	0	0	1	1	1	0	0	1	0	0	0	0	1	0	1	1	3	1	0	1	1	1	0	1	1	1	0	0	0	0	0	0	0	1	0	0	0	0	0	0	1	1	1	1	0	0	1
K03387	ahpF; NADH-dependent peroxiredoxin subunit F [EC:1.8.1.-]	0	0	0	0	0	0	0	0	0	0	0	0	0	0	0	0	0	0	0	0	0	0	0	0	0	0	0	0	0	0	0	0	0	0	0	0	0	0	0	0	0	0	0	0	0	0	0	0
K03389	hdrB2; heterodisulfide reductase subunit B2 [EC:1.8.7.3 1.8.98.4 1.8.98.5 1.8.98.6]	0	0	0	0	0	0	0	0	0	0	0	0	0	0	0	0	0	0	0	0	0	0	0	0	0	0	0	0	0	0	0	0	0	0	0	0	0	0	0	0	0	0	0	0	0	0	0	0
K03390	hdrC2; heterodisulfide reductase subunit C2 [EC:1.8.7.3 1.8.98.4 1.8.98.5 1.8.98.6]	0	0	0	0	0	0	0	0	0	0	0	0	0	0	0	0	0	0	0	0	0	0	0	0	0	0	0	0	0	0	0	0	0	0	0	0	0	0	0	0	0	0	0	0	0	0	0	0
K03392	ACMSD; aminocarboxymuconate-semialdehyde decarboxylase [EC:4.1.1.45]	1	0	0	0	0	0	0	1	1	1	0	0	0	0	1	1	1	1	1	0	1	1	1	1	1	1	0	0	0	0	0	0	0	0	0	0	0	0	0	1	0	0	0	0	0	0	0	0
K03394	cobI-cbiL; precorrin-2/cobalt-factor-2 C20-methyltransferase [EC:2.1.1.130 2.1.1.151]	0	0	0	0	0	0	0	1	1	1	0	0	0	0	0	0	0	0	0	0	0	0	0	0	0	1	0	0	0	0	0	0	0	0	0	0	0	0	0	0	0	0	0	0	0	0	0	0
K03395	aac3-I; aminoglycoside 3-N-acetyltransferase I [EC:2.3.1.60]	1	0	0	1	0	0	1	0	0	0	0	0	0	1	1	1	1	0	0	0	0	0	0	0	0	0	0	0	0	1	0	0	1	1	0	0	0	0	0	1	0	0	0	0	0	0	0	0
K03396	gfa; S-(hydroxymethyl)glutathione synthase [EC:4.4.1.22]	0	0	0	0	0	0	0	0	0	0	0	0	0	0	0	0	0	0	0	0	0	0	0	0	0	0	0	0	0	0	0	0	0	0	0	0	0	0	0	0	0	0	0	0	0	0	0	0
K03399	cbiE; cobalt-precorrin-7 (C5)-methyltransferase [EC:2.1.1.289]	0	0	0	0	0	0	0	0	0	0	0	0	0	0	0	0	0	0	0	0	0	0	0	0	0	1	0	0	0	0	0	0	0	0	0	0	0	0	0	0	0	0	0	0	0	0	0	0
K03402	argR, ahrC; transcriptional regulator of arginine metabolism	0	1	1	0	0	0	1	1	1	1	0	0	0	0	0	0	0	0	0	0	0	0	1	0	0	0	0	0	0	1	1	1	0	0	0	0	1	1	1	1	0	0	0	0	0	0	0	1
K03403	chlH, bchH; magnesium chelatase subunit H [EC:6.6.1.1]	0	0	0	0	0	0	0	0	0	0	0	0	0	0	0	0	0	0	0	0	0	0	0	0	0	0	0	0	0	1	1	1	0	0	0	0	0	0	0	0	0	0	0	0	0	0	0	0
K03404	chlD, bchD; magnesium chelatase subunit D [EC:6.6.1.1]	0	0	0	0	0	0	0	1	1	1	0	0	0	0	0	0	0	0	0	0	0	0	0	0	0	1	0	0	0	1	1	1	0	0	0	0	0	0	0	0	0	0	0	0	0	0	0	0
K03405	chlI, bchI; magnesium chelatase subunit I [EC:6.6.1.1]	0	1	1	1	1	1	1	2	2	2	1	1	1	1	1	1	1	1	1	1	1	0	0	0	0	1	0	1	1	2	2	2	0	0	0	0	1	1	0	0	1	1	1	1	1	1	1	0
K03406	mcp; methyl-accepting chemotaxis protein	3	10	8	13	9	6	2	0	0	0	0	0	0	0	3	1	2	1	2	5	0	2	1	1	1	0	2	4	0	10	9	6	0	17	7	2	5	4	10	6	2	3	4	5	1	2	5	1
K03407	cheA; two-component system, chemotaxis family, sensor kinase CheA [EC:2.7.13.3]	1	1	4	3	1	1	0	0	0	0	0	0	0	0	1	1	2	1	2	4	0	1	0	0	0	0	1	0	0	2	2	1	0	7	5	1	1	1	1	1	1	2	3	1	0	0	3	1
K03408	cheW; purine-binding chemotaxis protein CheW	2	2	5	3	1	2	0	0	0	0	0	0	0	0	1	1	2	1	2	4	0	2	1	0	1	0	1	1	0	2	1	4	0	6	5	1	2	0	2	2	1	2	2	2	0	0	3	1
K03409	cheX; chemotaxis protein CheX	0	1	3	1	1	1	3	0	0	0	0	0	0	0	1	0	0	0	0	0	0	0	0	0	0	0	0	0	0	1	1	0	0	0	1	0	1	1	1	1	1	2	1	1	0	1	4	1
K03410	cheC; chemotaxis protein CheC	0	0	0	0	0	0	0	0	0	0	0	0	0	0	1	0	0	0	0	0	0	0	0	0	0	0	1	0	0	1	1	0	0	0	0	0	0	0	0	0	0	0	0	1	0	0	1	0
K03411	cheD; chemotaxis protein CheD [EC:3.5.1.44]	1	2	1	1	0	0	0	0	0	0	0	0	0	0	0	1	2	1	2	4	0	0	0	0	0	0	2	0	0	2	2	2	0	2	2	1	0	0	0	0	0	1	1	1	0	0	1	1
K03412	cheB; two-component system, chemotaxis family, protein-glutamate methylesterase/glutaminase [EC:3.1.1.61 3.5.1.44]	1	2	4	4	1	2	1	0	0	0	0	1	0	0	2	2	4	2	2	6	0	1	1	3	1	0	1	2	0	2	2	1	0	8	3	1	2	1	1	1	1	5	3	3	1	1	4	1
K03413	cheY; two-component system, chemotaxis family, chemotaxis protein CheY	2	2	5	5	3	11	3	0	0	0	0	0	0	0	3	4	5	2	2	7	1	6	5	2	6	3	3	4	1	4	4	5	1	16	7	3	1	1	1	1	1	5	2	4	1	1	6	2
K03414	cheZ; chemotaxis protein CheZ	0	0	0	0	0	0	0	0	0	0	0	0	0	0	0	0	0	0	0	0	0	0	0	0	0	0	0	0	0	0	0	0	0	0	0	1	0	0	0	0	0	0	0	0	0	0	0	0
K03415	cheV; two-component system, chemotaxis family, chemotaxis protein CheV	0	0	0	0	0	0	0	0	0	0	0	0	0	0	0	0	0	0	0	0	0	0	0	0	0	0	0	0	0	0	0	0	0	0	0	0	1	0	0	1	0	0	0	0	0	0	1	0
K03417	prpB; methylisocitrate lyase [EC:4.1.3.30]	0	0	0	0	0	0	0	0	0	0	0	0	0	0	0	0	0	0	0	0	0	0	0	0	0	0	1	0	0	0	0	0	1	0	0	0	1	2	1	1	1	1	1	0	1	1	1	0
K03418	dmfA2; N,N-dimethylformamidase large subunit [EC:3.5.1.56]	0	0	1	0	0	0	0	0	0	0	0	0	0	0	0	0	0	0	0	0	0	0	0	0	0	0	0	0	0	0	0	0	0	0	0	0	0	0	0	1	0	1	1	1	1	0	1	0
K03424	tatD; TatD DNase family protein [EC:3.1.21.-]	1	1	2	1	1	2	1	1	2	2	1	1	1	1	1	1	1	1	1	1	1	1	1	2	1	1	1	1	1	2	1	2	1	2	1	1	1	1	1	1	1	1	1	1	1	1	1	1
K03426	NUDT12_13, nudC; NAD+ diphosphatase [EC:3.6.1.22]	0	0	0	0	0	0	0	1	1	1	0	0	0	0	0	0	0	0	0	0	0	0	0	0	0	0	0	1	0	0	0	0	0	1	1	0	0	0	0	0	0	0	0	0	0	0	0	0
K03427	hsdM; type I restriction enzyme M protein [EC:2.1.1.72]	0	0	1	3	2	5	0	0	1	1	1	5	0	0	2	1	0	2	3	3	0	0	0	1	0	0	0	0	0	3	2	1	0	4	3	1	2	2	2	4	2	3	2	0	1	0	1	1
K03428	bchM, chlM; magnesium-protoporphyrin O-methyltransferase [EC:2.1.1.11]	0	0	0	0	0	0	0	0	0	0	0	0	0	0	0	0	0	0	0	0	0	0	0	0	0	0	0	0	0	1	1	1	0	0	0	0	0	0	0	0	0	0	0	0	0	0	0	0
K03429	ugtP; processive 1,2-diacylglycerol beta-glucosyltransferase [EC:2.4.1.315]	0	0	0	0	0	1	0	0	0	0	0	0	0	0	0	0	0	0	0	0	0	3	1	1	1	2	0	0	0	0	0	0	0	0	0	0	0	0	0	0	0	0	0	0	0	0	1	0
K03430	phnW; 2-aminoethylphosphonate-pyruvate transaminase [EC:2.6.1.37]	0	0	0	0	0	0	0	0	0	0	0	0	0	0	1	1	1	0	1	0	0	0	0	0	0	0	0	1	0	0	0	0	1	0	0	1	0	0	0	0	0	0	0	0	0	0	0	0
K03431	glmM; phosphoglucosamine mutase [EC:5.4.2.10]	1	1	1	1	1	1	1	1	1	1	0	0	0	0	0	0	0	0	0	0	0	0	0	0	0	0	0	1	1	0	0	0	1	1	1	1	0	0	0	0	0	0	0	0	0	0	0	1
K03432	psmA, prcA; proteasome alpha subunit [EC:3.4.25.1]	0	0	0	0	0	0	0	1	1	1	0	0	0	0	0	0	0	0	0	0	0	0	0	0	0	0	0	0	0	0	0	0	0	0	1	1	0	0	0	0	0	0	0	0	0	0	0	0
K03433	psmB, prcB; proteasome beta subunit [EC:3.4.25.1]	0	0	0	0	0	0	0	1	1	1	0	0	0	0	0	0	0	0	0	0	0	0	0	0	0	0	0	0	0	0	0	0	0	0	1	2	0	0	0	0	0	0	0	0	0	0	0	0
K03435	fruR1, fruR; LacI family transcriptional regulator, fructose operon transcriptional repressor	0	0	0	0	0	0	0	0	0	0	0	0	0	0	0	0	0	0	0	0	0	0	0	0	0	0	0	0	0	0	0	0	0	0	0	0	0	0	0	0	0	0	0	0	0	0	0	0
K03436	fruR2, fruR; DeoR family transcriptional regulator, fructose operon transcriptional repressor	0	0	0	0	0	0	0	0	1	2	2	1	0	1	1	0	0	0	1	0	0	0	0	0	0	0	0	0	0	0	0	0	0	0	0	0	0	0	0	0	0	0	0	0	0	0	0	0
K03437	spoU; RNA methyltransferase, TrmH family	1	1	1	1	1	2	1	2	2	2	1	1	1	1	2	2	2	2	2	2	1	1	1	2	1	1	1	0	0	1	1	1	0	1	1	1	0	0	0	0	0	0	0	0	0	0	2	1
K03438	mraW, rsmH; 16S rRNA (cytosine1402-N4)-methyltransferase [EC:2.1.1.199]	1	1	1	1	1	1	3	1	1	1	1	1	1	1	1	1	1	1	1	1	1	1	1	1	1	1	1	1	1	1	1	1	1	1	1	1	2	1	1	1	1	2	2	2	2	1	1	1
K03439	trmB, METTL1, TRM8; tRNA (guanine-N7-)-methyltransferase [EC:2.1.1.33]	0	0	0	0	0	0	0	1	1	1	1	1	1	1	1	1	1	1	1	1	1	0	0	0	0	0	0	0	1	0	0	0	0	1	1	0	1	1	1	1	1	2	2	2	2	1	1	0
K03442	mscS; small conductance mechanosensitive channel	0	0	1	2	1	3	0	0	0	0	0	0	0	0	0	0	0	1	0	0	0	2	1	0	0	0	0	0	0	0	0	0	0	0	2	2	1	0	0	1	0	0	0	0	0	0	0	3
K03446	emrB; MFS transporter, DHA2 family, multidrug resistance protein	0	0	0	1	0	1	0	2	3	3	0	0	0	0	0	0	0	0	0	0	0	1	3	1	0	2	0	0	0	1	0	0	0	0	2	0	0	0	0	0	0	0	0	0	0	0	0	0
K03449	MFS.CP; MFS transporter, CP family, cyanate transporter	0	0	0	0	0	0	0	1	0	1	0	0	0	0	0	0	0	0	0	0	0	0	0	0	0	0	0	0	0	0	0	0	0	0	1	0	0	0	0	0	0	1	0	0	0	0	0	0
K03453	TC.BASS; bile acid:Na+ symporter, BASS family	0	0	1	0	0	0	0	0	0	0	0	0	1	1	2	3	3	2	1	2	1	0	0	0	0	0	0	2	1	0	0	0	0	0	0	0	0	0	0	0	0	0	0	0	0	0	0	0
K03455	KEA1_2_3, kefB, kefC; K+:H+ antiporter	1	2	2	3	3	2	2	2	3	2	1	1	1	1	2	3	2	1	0	1	0	3	4	3	2	3	3	3	3	3	3	3	3	4	0	2	3	1	1	2	1	3	1	2	2	1	2	2
K03457	TC.NCS1; nucleobase:cation symporter-1, NCS1 family	1	0	1	1	1	1	0	3	2	4	0	0	0	0	0	0	0	0	0	0	0	2	1	0	1	2	1	0	0	0	0	0	0	0	0	0	0	0	0	0	0	0	0	0	0	1	1	0
K03462	NAMPT; nicotinamide phosphoribosyltransferase [EC:2.4.2.12]	0	0	0	0	0	0	0	0	0	0	0	1	0	0	0	1	1	0	0	1	1	0	0	0	0	0	1	0	0	0	0	0	0	0	0	0	0	0	0	0	0	0	0	0	0	0	1	0
K03464	catC; muconolactone D-isomerase [EC:5.3.3.4]	0	0	0	0	1	0	0	0	0	0	0	0	0	0	0	0	0	0	0	0	0	1	0	1	1	0	0	0	0	0	0	0	0	0	0	0	0	0	0	0	0	0	0	0	0	0	0	0
K03465	thyX, thy1; thymidylate synthase (FAD) [EC:2.1.1.148]	0	0	0	0	0	0	1	0	1	1	0	0	0	0	0	0	0	0	0	0	0	0	0	0	0	0	1	0	1	1	1	0	1	0	0	0	1	0	0	1	1	2	1	0	1	0	1	1
K03466	ftsK, spoIIIE; DNA segregation ATPase FtsK/SpoIIIE, S-DNA-T family	3	1	1	2	2	1	1	7	7	10	1	1	2	1	1	1	1	1	1	1	1	0	0	0	0	0	0	1	1	1	1	2	1	1	1	1	1	2	2	2	2	2	2	2	2	2	2	1
K03469	rnhA, RNASEH1; ribonuclease HI [EC:3.1.26.4]	1	1	2	1	1	2	1	2	2	2	1	1	0	1	2	1	1	1	1	1	1	3	1	2	0	1	0	1	1	1	1	1	1	3	1	0	1	1	1	1	1	0	1	0	0	1	1	0
K03470	rnhB; ribonuclease HII [EC:3.1.26.4]	1	1	1	1	1	1	1	1	1	1	1	1	1	1	1	1	1	1	1	1	1	1	1	1	1	1	1	1	1	1	1	1	1	1	1	1	0	0	0	0	0	0	0	0	0	0	0	0
K03471	rnhC; ribonuclease HIII [EC:3.1.26.4]	0	0	0	0	0	0	0	0	0	0	0	0	0	0	0	0	0	0	0	0	0	0	0	0	0	0	1	0	0	0	0	0	0	0	0	1	0	0	0	0	0	0	0	0	0	0	0	1
K03473	pdxB; erythronate-4-phosphate dehydrogenase [EC:1.1.1.290]	0	0	0	0	0	0	0	0	0	0	0	0	0	0	0	0	0	0	0	0	0	0	0	0	0	0	0	1	0	0	0	0	1	0	0	0	0	0	0	0	0	0	0	0	0	0	0	0
K03474	pdxJ; pyridoxine 5-phosphate synthase [EC:2.6.99.2]	0	0	0	1	1	0	1	0	0	0	1	1	0	1	1	1	1	1	1	1	1	0	0	0	0	0	1	1	1	1	1	1	1	1	1	1	1	1	1	1	1	1	1	1	1	1	1	1
K03476	ulaG; L-ascorbate 6-phosphate lactonase [EC:3.1.1.-]	2	0	1	1	0	0	0	0	0	0	0	0	1	1	0	2	2	0	0	0	0	0	0	0	0	0	0	0	0	0	0	0	0	0	0	0	0	0	0	0	0	0	0	0	0	1	0	0
K03477	ulaR; DeoR family transcriptional regulator, ulaG and ulaABCDEF operon transcriptional repressor	0	0	0	0	0	0	0	0	0	0	0	0	0	0	0	0	0	0	0	0	0	0	0	0	0	0	0	0	0	0	0	0	0	0	0	0	0	0	0	0	0	0	0	0	0	0	0	0
K03478	chbG; chitin disaccharide deacetylase [EC:3.5.1.105]	1	2	1	4	4	2	0	0	0	0	0	0	0	0	1	3	3	0	0	0	0	0	0	0	0	0	0	1	0	0	0	0	1	2	0	0	0	0	0	0	0	0	0	0	0	0	0	0
K03495	gidA, mnmG, MTO1; tRNA uridine 5-carboxymethylaminomethyl modification enzyme	1	1	1	1	1	1	0	0	0	0	1	0	1	1	1	1	1	1	1	1	1	0	1	1	1	1	1	1	1	1	1	1	1	1	0	1	1	1	1	1	1	1	2	1	1	0	1	1
K03496	parA, soj; chromosome partitioning protein	3	1	2	3	4	11	1	4	4	10	2	2	1	1	3	2	3	1	2	2	1	1	0	0	0	1	0	1	3	2	2	2	1	4	2	1	2	2	2	4	3	1	3	3	1	1	3	3
K03497	parB, spo0J; ParB family transcriptional regulator, chromosome partitioning protein	3	1	8	10	3	3	2	1	1	9	1	1	2	1	1	1	1	1	1	1	1	0	0	0	0	0	0	2	1	1	1	1	1	3	6	3	2	4	1	15	6	5	1	5	3	1	2	4
K03498	trkH, trkG, ktrB, ktrD; trk/ktr system potassium uptake protein	0	0	1	0	0	0	2	0	0	0	0	0	0	0	3	1	1	1	0	1	1	0	0	0	0	0	0	0	0	0	0	0	0	0	2	0	0	1	0	1	0	0	0	0	0	0	0	3
K03499	trkA, ktrA, ktrC; trk/ktr system potassium uptake protein	0	0	1	0	0	0	3	3	3	3	0	0	0	0	1	1	1	1	0	1	1	1	0	1	0	0	0	0	0	0	0	0	0	0	2	0	0	0	0	0	0	0	0	0	0	0	0	1
K03500	rsmB, sun; 16S rRNA (cytosine967-C5)-methyltransferase [EC:2.1.1.176]	0	1	1	1	1	1	0	1	1	1	0	0	0	0	0	1	1	1	1	1	0	1	1	1	1	1	1	1	0	1	1	1	1	3	1	1	1	0	1	0	1	1	1	1	1	0	0	0
K03501	gidB, rsmG; 16S rRNA (guanine527-N7)-methyltransferase [EC:2.1.1.170]	1	1	1	1	1	1	0	1	1	1	1	1	1	1	1	1	1	1	1	1	2	1	1	1	1	1	1	1	1	0	0	0	1	1	1	0	1	1	1	1	1	0	0	0	0	1	1	1
K03502	umuC; DNA polymerase V	0	0	0	1	1	0	0	0	0	0	1	1	1	1	0	0	0	0	0	0	1	0	0	0	0	0	0	0	0	0	0	0	0	0	0	0	0	0	0	0	0	0	0	3	2	0	0	0
K03503	umuD; DNA polymerase V [EC:3.4.21.-]	0	0	0	1	2	0	0	0	0	0	1	0	1	1	0	0	0	0	0	0	1	0	0	0	0	0	0	0	0	0	0	0	0	0	0	0	0	0	0	0	0	0	0	0	0	0	0	0
K03517	nadA; quinolinate synthase [EC:2.5.1.72]	1	1	1	1	1	1	1	1	1	1	1	1	1	1	0	1	1	1	0	1	1	1	1	1	1	1	1	1	1	1	1	1	1	1	1	1	1	1	1	1	1	1	1	1	1	0	1	1
K03518	coxS; aerobic carbon-monoxide dehydrogenase small subunit [EC:1.2.5.3]	2	0	2	2	1	1	3	1	0	1	0	0	0	0	0	0	0	0	0	0	0	0	0	0	0	0	0	1	0	0	0	2	0	0	0	0	0	0	0	0	0	0	0	0	0	0	1	0
K03519	coxM, cutM; aerobic carbon-monoxide dehydrogenase medium subunit [EC:1.2.5.3]	1	0	1	1	1	0	1	2	0	1	0	0	0	0	0	0	0	0	0	0	0	0	0	0	0	0	0	1	0	0	0	2	0	0	0	0	0	0	0	0	0	0	0	0	0	0	0	0
K03520	coxL, cutL; aerobic carbon-monoxide dehydrogenase large subunit [EC:1.2.5.3]	1	0	1	1	1	0	1	2	0	1	0	0	0	0	0	0	0	0	0	0	0	0	0	0	0	0	0	0	0	0	0	2	0	0	0	0	0	0	0	0	0	0	0	0	0	0	0	0
K03521	fixA, etfB; electron transfer flavoprotein beta subunit	1	1	2	2	2	1	1	1	1	1	1	1	0	1	1	1	1	1	1	1	1	2	2	1	2	2	2	2	1	1	1	0	1	1	1	0	0	0	0	0	0	0	0	0	0	0	0	1
K03522	fixB, etfA; electron transfer flavoprotein alpha subunit	1	1	2	2	2	1	2	1	1	1	1	1	0	1	1	1	1	1	1	1	1	2	2	1	3	2	2	2	1	1	1	0	1	1	1	0	0	0	0	0	0	0	0	0	0	0	0	1
K03523	bioY; biotin transport system substrate-specific component	0	0	0	0	0	0	1	0	0	0	0	0	0	0	0	0	0	0	0	0	1	0	1	1	1	0	1	0	0	0	0	0	0	0	0	0	1	1	1	1	1	0	0	0	0	0	0	0
K03524	birA; BirA family transcriptional regulator, biotin operon repressor / biotin---[acetyl-CoA-carboxylase] ligase [EC:6.3.4.15]	1	1	1	1	1	1	1	1	1	1	1	1	1	1	1	1	1	1	1	1	1	1	1	1	1	1	1	1	1	1	1	1	1	1	1	1	1	1	1	1	1	1	1	1	1	1	1	0
K03525	coaX; type III pantothenate kinase [EC:2.7.1.33]	1	1	2	0	0	1	0	1	1	1	1	2	0	1	1	2	2	2	2	1	1	1	2	1	1	2	1	1	1	0	0	0	1	1	1	1	1	1	1	1	1	1	1	1	1	1	1	1
K03526	gcpE, ispG; (E)-4-hydroxy-3-methylbut-2-enyl-diphosphate synthase [EC:1.17.7.1 1.17.7.3]	1	1	1	1	1	1	1	1	1	1	1	2	0	1	1	1	1	1	1	1	0	0	1	1	1	1	1	0	1	1	1	1	1	0	2	1	1	1	1	1	1	1	1	1	1	0	1	1
K03527	ispH, lytB; 4-hydroxy-3-methylbut-2-en-1-yl diphosphate reductase [EC:1.17.7.4]	1	1	1	1	1	0	1	1	1	1	1	1	1	1	2	1	1	1	1	1	0	0	1	1	1	1	1	0	1	1	1	1	1	0	1	1	1	1	1	1	0	1	1	1	1	1	1	1
K03528	zipA; cell division protein ZipA	0	0	0	0	0	0	0	0	0	0	0	0	0	0	0	0	0	0	0	0	0	0	0	0	0	0	0	0	0	0	0	0	0	0	0	0	0	0	0	0	0	0	0	0	0	0	0	0
K03529	smc; chromosome segregation protein	1	1	1	1	1	1	1	1	1	1	1	0	1	1	1	1	1	1	1	1	0	1	1	1	1	1	1	1	1	1	1	0	1	1	1	1	1	0	1	1	0	1	1	0	0	1	1	0
K03530	hupB; DNA-binding protein HU-beta	2	2	1	2	2	0	0	1	1	1	2	2	2	2	1	0	0	1	1	1	2	3	5	3	4	5	2	2	1	0	0	0	0	1	0	1	0	0	0	1	1	0	0	0	0	0	0	1
K03531	ftsZ; cell division protein FtsZ	1	1	1	1	1	1	1	1	1	1	1	1	0	1	1	1	1	1	1	1	1	1	1	0	1	1	1	1	1	1	0	1	1	1	1	1	0	0	0	0	0	0	0	0	0	0	0	0
K03534	rhaM; L-rhamnose mutarotase [EC:5.1.3.32]	1	1	1	1	1	0	0	1	0	0	0	0	1	1	1	2	2	0	0	1	0	0	0	0	0	0	0	0	0	0	0	0	0	0	0	0	1	0	0	0	0	0	0	0	0	1	0	0
K03535	gudP; MFS transporter, ACS family, glucarate transporter	1	0	0	1	1	0	0	0	0	0	0	0	0	0	0	0	0	0	0	0	0	0	0	0	0	0	0	0	0	0	0	0	0	0	0	0	0	0	0	0	0	0	1	1	0	0	4	0
K03536	rnpA; ribonuclease P protein component [EC:3.1.26.5]	0	1	0	0	1	1	0	0	1	0	2	2	1	1	2	1	5	3	4	1	5	0	1	1	0	1	0	1	1	1	1	0	1	1	1	1	1	1	1	3	0	5	2	1	1	2	1	1
K03543	emrA; membrane fusion protein, multidrug efflux system	0	0	0	0	0	0	0	0	0	0	0	0	0	0	0	0	0	0	0	0	0	1	2	1	0	2	0	0	0	1	0	0	0	0	1	0	0	0	0	0	0	0	0	0	0	0	0	0
K03544	clpX, CLPX; ATP-dependent Clp protease ATP-binding subunit ClpX	2	1	1	2	2	2	1	1	1	1	1	1	1	1	1	1	1	1	1	1	1	1	1	1	1	1	3	1	2	1	1	1	1	2	1	1	1	1	1	1	1	1	0	1	0	1	1	1
K03545	tig; trigger factor	1	1	1	1	1	1	1	1	1	1	1	1	1	1	1	1	1	1	1	1	1	1	1	1	1	1	1	1	1	1	1	1	1	1	1	1	1	1	1	1	1	1	0	1	1	1	1	1
K03546	sbcC, rad50; DNA repair protein SbcC/Rad50	1	0	1	1	1	2	0	0	1	0	0	0	0	0	0	0	0	0	0	0	0	1	1	1	1	2	0	0	1	2	1	1	0	0	0	0	0	0	0	0	0	1	2	2	1	0	1	0
K03547	sbcD, mre11; DNA repair protein SbcD/Mre11	1	0	1	1	1	2	1	1	1	1	0	0	0	0	0	0	0	0	0	0	0	3	3	2	2	3	0	1	1	2	1	1	1	1	1	0	0	0	0	0	0	1	2	2	1	1	2	1
K03548	perM; putative permease	0	0	0	1	1	0	0	0	0	0	0	0	0	0	0	0	0	0	0	0	0	0	0	0	0	0	0	1	0	0	0	1	0	1	0	0	0	0	0	0	0	0	0	0	0	0	0	1
K03549	kup; KUP system potassium uptake protein	0	0	0	0	0	0	1	1	1	1	1	1	0	1	0	3	3	1	1	2	0	0	0	0	0	0	0	2	1	1	1	1	1	2	0	0	0	0	0	0	0	0	0	0	0	0	0	0
K03550	ruvA; holliday junction DNA helicase RuvA	1	1	1	1	1	1	1	1	1	1	1	1	1	1	1	1	1	1	1	1	1	0	1	0	1	1	1	1	1	1	1	1	1	1	1	1	1	1	1	1	1	1	1	1	1	1	1	1
K03551	ruvB; holliday junction DNA helicase RuvB [EC:5.6.2.4]	1	1	1	1	1	1	1	1	1	1	1	2	1	1	1	1	1	1	1	1	1	0	1	1	1	1	1	1	1	1	1	1	1	1	1	1	1	1	1	1	1	2	1	1	1	1	1	1
K03552	hjr, hjc, hje; holliday junction resolvase [EC:3.1.21.10]	0	0	0	0	0	0	0	0	0	0	0	0	0	0	0	0	0	0	0	0	0	0	0	0	0	0	0	0	0	0	0	0	0	0	0	0	0	0	0	0	0	0	0	0	0	0	0	0
K03553	recA; recombination protein RecA	2	3	2	1	1	1	1	1	1	1	1	1	2	1	1	1	1	1	1	1	1	1	1	1	1	1	1	1	1	1	1	1	1	2	1	1	1	1	1	1	1	2	1	2	1	1	1	1
K03554	rdgC; recombination associated protein RdgC	0	0	0	0	0	0	0	0	0	0	0	0	0	0	0	0	0	0	0	0	0	0	0	0	0	0	0	0	0	0	0	0	0	0	0	0	0	0	0	0	0	0	0	0	0	0	0	0
K03555	mutS; DNA mismatch repair protein MutS	1	1	1	1	2	1	1	0	0	0	1	1	1	1	1	1	1	1	1	1	1	1	1	1	1	1	1	1	1	1	1	1	1	0	1	1	1	1	1	1	1	1	1	1	1	1	1	1
K03556	malT; LuxR family transcriptional regulator, maltose regulon positive regulatory protein	0	0	0	6	1	1	0	4	4	13	0	0	0	0	2	0	0	0	0	0	0	0	0	0	0	0	0	7	0	0	0	0	0	0	0	0	0	0	0	1	0	0	0	0	0	0	0	0
K03557	fis; Fis family transcriptional regulator, factor for inversion stimulation protein	0	0	0	0	0	0	0	0	0	0	0	0	0	0	0	0	0	0	0	0	0	0	0	0	0	0	0	1	0	0	0	0	0	0	0	1	0	0	0	0	0	0	0	0	0	0	0	0
K03558	cvpA; membrane protein required for colicin V production	1	1	1	0	0	0	0	1	1	1	1	1	1	1	1	1	1	1	1	1	0	1	0	0	0	1	0	0	1	0	0	0	0	1	2	0	1	0	0	0	0	0	0	0	0	2	1	0
K03559	exbD; biopolymer transport protein ExbD	4	3	3	4	4	4	4	0	0	0	4	4	4	4	4	5	5	3	4	5	3	1	1	2	1	2	2	6	2	3	2	4	4	14	8	4	3	7	6	4	4	7	5	6	4	5	8	4
K03560	tolR; biopolymer transport protein TolR	0	0	0	0	0	0	0	0	0	0	0	0	0	0	0	0	0	0	0	0	0	0	0	0	0	0	0	1	1	0	0	0	0	1	1	0	0	0	0	0	0	0	0	0	0	0	0	0
K03561	exbB; biopolymer transport protein ExbB	2	2	2	2	3	2	2	0	0	0	2	2	2	2	1	3	3	2	2	2	2	1	1	1	1	1	1	5	2	2	1	2	3	7	8	4	2	2	3	2	2	3	2	2	1	4	6	3
K03562	tolQ; biopolymer transport protein TolQ	0	0	0	0	0	0	1	0	0	0	0	0	0	0	0	0	0	0	0	0	0	0	0	0	0	0	0	1	1	0	0	0	0	0	0	0	0	0	0	0	0	0	0	0	0	0	0	0
K03563	csrA; carbon storage regulator	1	1	1	1	1	0	1	0	0	0	0	0	0	0	0	0	0	0	0	0	0	0	0	0	0	0	1	2	0	1	1	1	1	0	1	1	2	2	3	2	2	6	4	4	2	4	12	0
K03564	BCP, PRXQ, DOT5; thioredoxin-dependent peroxiredoxin [EC:1.11.1.24]	2	1	2	3	2	3	0	2	3	2	1	1	1	1	2	3	2	0	1	1	1	1	1	2	2	1	2	3	2	1	1	1	1	2	1	1	0	2	2	2	2	1	1	1	2	1	3	0
K03565	recX; regulatory protein	1	1	1	1	1	0	1	1	1	1	1	1	1	1	1	1	1	1	1	1	0	0	0	0	0	0	0	1	0	1	1	1	0	2	0	1	0	0	1	1	0	0	0	0	0	0	0	0
K03566	gcvA; LysR family transcriptional regulator, glycine cleavage system transcriptional activator	0	0	0	0	0	0	0	0	0	0	0	0	0	0	0	0	0	0	0	0	0	0	0	0	0	0	0	0	0	0	0	0	0	7	0	0	0	0	0	0	0	0	0	0	0	0	0	0
K03567	gcvR; glycine cleavage system transcriptional repressor	0	0	0	0	0	1	0	0	0	0	0	0	0	0	0	0	0	0	0	0	0	1	2	2	1	2	1	1	0	0	0	0	0	0	1	0	0	0	0	0	0	0	0	0	0	0	0	0
K03568	tldD; TldD protein	3	1	2	1	1	1	0	1	1	1	0	0	0	0	0	4	4	1	0	1	0	1	4	1	2	2	0	2	1	3	3	3	1	4	1	2	0	0	0	0	0	0	0	0	0	0	0	0
K03569	mreB; rod shape-determining protein MreB and related proteins	1	1	1	4	4	4	2	0	0	0	1	1	1	1	1	3	2	2	1	2	1	1	1	1	1	1	1	2	1	1	1	1	1	1	3	0	1	1	1	1	1	0	0	0	0	0	1	2
K03570	mreC; rod shape-determining protein MreC	1	1	1	1	1	1	1	0	0	0	1	1	1	1	1	1	1	1	1	1	1	1	1	1	1	1	0	1	1	1	1	1	1	1	1	0	1	1	1	1	1	0	0	0	0	0	0	0
K03571	mreD; rod shape-determining protein MreD	1	1	1	1	1	1	1	0	0	0	1	1	0	0	1	0	0	1	1	0	1	0	0	0	0	1	0	1	1	1	1	1	1	1	1	0	1	1	1	1	1	0	0	0	0	0	0	0
K03572	mutL; DNA mismatch repair protein MutL	0	1	1	1	1	1	1	0	0	0	1	1	1	1	1	1	1	1	1	1	1	0	1	1	1	1	1	1	1	1	1	1	1	1	1	1	1	0	1	1	1	1	1	1	1	1	1	0
K03573	mutH; DNA mismatch repair protein MutH	0	0	0	0	0	0	0	0	0	0	0	0	0	0	0	0	0	0	0	0	0	0	0	0	0	0	0	0	0	0	0	0	0	0	0	0	0	0	0	0	0	0	0	0	0	0	0	0
K03574	mutT, NUDT15, MTH2; 8-oxo-dGTP diphosphatase [EC:3.6.1.55]	7	4	3	2	4	4	3	8	6	6	2	2	0	3	2	4	3	2	1	6	3	6	4	5	5	6	3	3	1	1	1	2	3	8	6	1	3	2	2	4	2	4	3	3	4	1	3	1
K03575	mutY; A/G-specific adenine glycosylase [EC:3.2.2.31]	1	1	1	1	1	0	1	1	1	1	1	1	1	1	1	1	1	2	1	1	1	0	0	0	0	0	1	1	0	1	1	1	1	1	0	1	1	1	1	1	2	1	0	1	1	1	1	1
K03576	metR; LysR family transcriptional regulator, regulator for metE and metH	0	0	0	1	1	0	0	0	0	0	0	0	0	0	0	0	0	0	0	0	0	0	0	0	0	0	0	2	0	0	0	0	0	0	0	0	0	0	0	0	0	0	0	0	0	0	0	0
K03577	acrR, smeT; TetR/AcrR family transcriptional regulator, acrAB operon repressor	0	0	0	0	0	0	0	0	0	0	0	0	0	0	0	0	0	0	0	0	0	0	0	0	0	0	0	0	0	0	0	0	0	0	0	0	0	0	0	0	0	0	0	0	0	0	0	0
K03578	hrpA; ATP-dependent helicase HrpA [EC:3.6.4.13]	0	0	0	0	0	0	0	1	1	2	0	0	0	0	0	0	0	0	0	0	0	0	0	0	0	0	0	0	0	0	0	0	0	0	0	0	2	1	1	2	1	0	0	0	0	0	0	0
K03579	hrpB; ATP-dependent helicase HrpB [EC:3.6.4.13]	1	1	1	1	1	0	1	0	0	0	0	0	0	0	1	1	1	1	1	1	0	1	1	0	0	1	0	0	0	1	1	1	0	1	0	1	0	0	0	0	0	1	0	0	1	0	1	1
K03580	hepA; ATP-dependent helicase HepA [EC:5.6.2.-]	1	0	1	3	1	2	0	0	2	2	0	0	0	0	0	0	0	0	0	0	0	2	1	1	0	0	1	0	1	0	0	1	0	4	0	1	0	0	0	2	0	1	1	1	1	0	1	1
K03581	recD; exodeoxyribonuclease V alpha subunit [EC:3.1.11.5]	1	0	1	1	0	1	0	1	1	1	0	0	0	0	0	0	0	0	0	0	0	1	0	0	0	0	0	1	0	2	1	1	1	0	1	1	0	0	0	0	0	2	2	1	1	0	0	1
K03582	recB; exodeoxyribonuclease V beta subunit [EC:3.1.11.5]	0	0	0	0	0	0	0	1	1	1	0	0	0	0	0	0	0	0	0	0	0	0	0	0	0	0	0	1	0	1	1	1	0	0	1	0	0	0	0	0	0	0	0	0	0	0	0	0
K03583	recC; exodeoxyribonuclease V gamma subunit [EC:3.1.11.5]	0	0	0	0	0	0	0	2	1	1	0	0	0	0	0	0	0	0	0	0	0	0	0	0	0	0	0	1	0	1	1	2	0	0	1	0	0	0	0	0	0	0	0	0	0	0	0	0
K03584	recO; DNA repair protein RecO (recombination protein O)	1	1	0	1	1	1	1	1	1	1	1	1	1	1	1	1	1	1	1	1	1	1	1	2	1	1	1	1	1	1	2	0	1	1	1	1	1	1	1	1	1	1	1	1	1	0	1	0
K03585	acrA, mexA, adeI, smeD, mtrC, cmeA; membrane fusion protein, multidrug efflux system	4	2	5	4	6	2	0	0	0	0	4	3	1	2	3	6	6	2	3	3	1	3	3	3	2	1	3	7	5	3	4	1	2	2	6	6	3	2	1	3	1	2	3	4	4	3	2	5
K03586	ftsL; cell division protein FtsL	0	0	0	0	0	0	1	0	0	0	0	0	0	0	0	0	0	0	0	0	0	0	0	0	0	0	0	0	0	1	1	0	0	1	0	1	0	0	0	0	0	0	0	0	0	0	0	0
K03587	ftsI; cell division protein FtsI (penicillin-binding protein 3) [EC:3.4.16.4]	1	1	1	1	1	1	1	1	1	1	1	1	1	1	1	1	1	1	1	1	1	1	1	1	1	1	1	1	1	1	1	1	1	1	1	1	0	0	0	1	1	0	0	0	0	0	0	0
K03588	ftsW, spoVE; cell division protein FtsW	1	0	0	1	1	1	1	2	2	2	1	1	1	1	1	1	1	1	1	1	1	1	1	1	1	1	1	2	1	1	1	0	1	1	1	1	1	1	1	1	2	0	0	0	0	0	0	1
K03589	ftsQ; cell division protein FtsQ	1	1	1	1	1	1	1	0	1	1	1	1	1	1	1	1	1	1	1	1	1	1	1	1	1	1	1	1	1	1	1	1	1	1	1	1	0	0	0	0	0	0	1	0	0	0	1	0
K03590	ftsA; cell division protein FtsA	1	1	1	1	1	1	1	0	0	0	1	1	1	1	1	1	1	1	1	1	1	0	0	0	0	0	0	1	1	1	1	1	1	1	1	1	0	0	0	0	0	0	0	0	0	0	0	0
K03591	ftsN; cell division protein FtsN	0	0	0	0	0	0	0	0	0	0	0	0	0	0	0	0	0	0	0	0	0	0	0	0	0	0	0	0	0	0	1	0	0	0	0	0	0	0	0	0	0	0	0	0	0	0	0	0
K03592	pmbA; PmbA protein	2	0	1	1	1	1	0	0	0	0	0	0	0	0	0	0	0	1	0	0	0	0	2	0	0	1	0	1	0	1	1	0	0	1	1	1	0	0	0	0	0	0	0	0	0	0	0	0
K03593	mrp, NUBPL; ATP-binding protein involved in chromosome partitioning	1	1	1	1	1	1	1	1	1	1	1	0	0	1	1	1	1	1	1	1	1	1	1	0	1	1	1	2	1	1	0	0	1	2	1	3	1	1	1	1	1	1	1	1	1	1	1	1
K03594	bfr; bacterioferritin [EC:1.16.3.1]	1	1	1	3	3	1	0	1	1	1	0	0	0	0	0	0	0	0	0	0	0	2	1	1	0	0	1	1	0	0	0	0	1	1	1	5	0	0	0	0	0	1	1	1	1	0	0	2
K03595	era, ERAL1; GTPase	1	1	1	1	1	1	1	1	1	1	1	1	0	1	1	1	1	1	1	1	1	0	0	0	0	0	1	1	1	1	1	0	0	1	1	1	0	0	0	0	0	0	0	0	0	0	0	0
K03596	lepA; GTP-binding protein LepA	1	1	1	1	1	1	1	1	1	1	1	1	0	1	1	1	1	1	1	1	1	2	1	1	1	1	1	1	1	1	1	1	1	1	1	1	0	1	1	1	1	1	1	1	1	0	1	1
K03597	rseA; sigma-E factor negative regulatory protein RseA	0	0	0	0	0	0	0	0	0	0	0	0	0	0	0	0	0	0	0	0	0	0	0	0	0	0	0	0	0	0	0	0	1	0	0	0	0	0	0	0	0	0	1	0	0	0	0	0
K03598	rseB; sigma-E factor negative regulatory protein RseB	0	0	0	0	0	0	0	0	0	0	0	0	0	0	0	0	0	0	0	0	0	0	0	0	0	0	0	0	0	0	0	0	0	0	0	0	0	0	0	0	0	0	0	0	0	0	0	0
K03599	sspA, mglA; stringent starvation protein A	0	0	0	0	0	0	0	0	0	0	0	0	0	0	0	0	0	0	0	0	0	0	0	0	0	0	0	0	0	0	0	0	0	0	0	0	0	0	0	0	0	0	0	0	0	0	0	0
K03600	sspB; stringent starvation protein B	0	0	0	0	0	0	0	0	0	0	0	0	0	0	0	0	0	0	0	0	0	0	0	0	0	0	0	0	0	0	0	0	0	1	0	0	0	0	0	0	0	0	0	0	0	0	0	0
K03601	xseA; exodeoxyribonuclease VII large subunit [EC:3.1.11.6]	1	1	1	1	1	1	2	1	1	1	0	0	0	0	0	1	1	0	0	0	0	1	1	1	1	1	1	1	1	1	1	1	1	1	1	1	1	0	1	1	1	1	1	1	1	1	1	2
K03602	xseB; exodeoxyribonuclease VII small subunit [EC:3.1.11.6]	1	1	1	1	1	1	1	1	1	1	0	0	0	0	0	1	1	0	0	0	0	1	1	1	1	1	1	1	1	1	1	0	1	1	1	1	1	1	1	1	1	1	1	1	1	1	1	1
K03603	fadR; GntR family transcriptional regulator, negative regulator for fad regulon and positive regulator of fabA	0	0	0	0	0	0	0	0	0	0	0	0	0	0	0	0	0	0	0	0	0	0	0	0	0	0	0	0	0	0	0	0	0	1	0	0	0	0	0	0	0	0	0	0	0	0	0	0
K03605	hyaD, hybD; hydrogenase maturation protease [EC:3.4.23.-]	1	0	1	2	0	1	1	0	1	2	0	1	0	0	0	0	0	1	1	0	0	0	1	1	0	0	0	0	0	1	0	1	0	1	0	1	0	0	0	0	0	0	0	0	1	0	0	0
K03606	wcaJ; undecaprenyl-phosphate glucose phosphotransferase [EC:2.7.8.31]	0	0	0	0	0	0	1	0	0	1	1	1	0	0	2	1	2	1	0	2	0	0	0	0	0	0	0	1	0	0	0	0	0	1	1	0	1	1	0	0	0	1	1	1	0	1	1	0
K03607	proQ; ProP effector	0	0	0	0	0	0	0	0	0	0	0	0	0	0	0	0	0	0	0	0	0	0	0	0	0	0	0	0	0	0	0	0	0	0	0	0	0	0	0	0	0	0	0	0	0	0	0	0
K03608	minE; cell division topological specificity factor	0	0	0	0	0	0	0	0	0	0	0	0	0	0	0	0	0	0	0	0	0	1	1	1	1	1	1	0	1	0	0	0	0	0	0	0	0	0	0	0	0	0	0	0	0	0	0	0
K03609	minD; septum site-determining protein MinD	0	0	0	0	0	0	0	0	0	0	0	0	0	0	0	0	0	0	0	0	0	1	1	1	1	1	1	0	1	0	0	0	1	0	0	0	0	0	0	0	0	0	0	0	0	0	0	0
K03610	minC; septum site-determining protein MinC	0	0	0	0	0	0	0	0	0	0	0	0	0	0	0	0	0	0	0	0	0	1	1	1	1	1	1	0	1	0	0	0	0	0	0	0	0	0	0	0	0	0	0	0	0	0	0	0
K03611	dsbB; protein dithiol:quinone oxidoreductase [EC:1.8.5.9]	0	0	0	0	0	0	0	0	0	0	0	0	0	0	0	0	0	0	0	0	0	0	0	0	0	0	0	1	0	0	0	0	0	0	0	0	0	0	0	0	0	0	0	0	0	0	0	0
K03612	rnfG; H+/Na+-translocating ferredoxin:NAD+ oxidoreductase subunit G	1	0	1	0	0	0	0	0	0	0	0	0	0	0	1	0	0	0	0	1	0	0	0	0	0	0	0	0	0	0	0	1	0	0	0	0	0	0	0	0	0	0	0	0	0	0	0	0
K03613	rnfE; H+/Na+-translocating ferredoxin:NAD+ oxidoreductase subunit E	1	0	1	0	0	0	0	0	0	0	0	0	0	0	1	0	0	0	0	1	0	0	0	0	0	0	0	0	0	0	0	1	0	0	0	0	0	0	0	0	0	0	0	0	0	0	0	0
K03614	rnfD; H+/Na+-translocating ferredoxin:NAD+ oxidoreductase subunit D [EC:7.1.1.11 7.2.1.2]	1	0	1	0	0	0	0	0	0	0	0	0	0	0	1	0	0	0	0	1	0	0	0	0	0	0	0	0	0	0	0	1	0	0	0	0	0	0	0	0	0	0	0	0	0	0	0	0
K03615	rnfC; H+/Na+-translocating ferredoxin:NAD+ oxidoreductase subunit C [EC:7.1.1.11 7.2.1.2]	1	0	2	0	0	0	0	0	0	0	0	0	0	0	1	0	0	0	0	1	0	0	0	0	0	0	0	0	0	0	0	1	0	0	0	0	0	0	0	0	0	0	0	0	0	0	0	0
K03616	rnfB; H+/Na+-translocating ferredoxin:NAD+ oxidoreductase subunit B [EC:7.1.1.11 7.2.1.2]	1	0	1	0	0	0	0	0	0	0	0	0	0	0	1	0	0	0	0	1	0	0	0	0	0	0	1	0	0	0	0	1	0	0	0	0	0	0	0	0	0	0	0	0	0	1	1	0
K03617	rnfA; H+/Na+-translocating ferredoxin:NAD+ oxidoreductase subunit A	1	0	1	0	0	0	0	0	0	0	0	0	0	0	1	0	0	0	0	1	0	0	0	0	0	0	0	0	0	0	0	1	0	0	0	0	0	0	0	0	0	0	0	0	0	0	0	0
K03618	hyaF; hydrogenase-1 operon protein HyaF	0	0	0	0	0	0	0	0	0	0	0	0	0	0	0	0	0	0	0	0	0	0	0	0	0	0	0	0	0	0	0	0	0	0	0	0	0	0	0	0	0	0	0	0	0	0	0	0
K03619	hyaE; hydrogenase-1 operon protein HyaE	0	0	0	0	0	0	0	0	0	0	0	0	0	0	0	0	0	0	0	0	0	0	0	0	0	0	0	0	0	0	0	0	0	0	0	0	0	0	0	0	0	0	0	0	0	0	0	0
K03620	hyaC; Ni/Fe-hydrogenase 1 B-type cytochrome subunit	1	0	0	1	0	0	1	0	0	0	0	0	0	0	0	0	0	1	1	0	0	0	0	0	0	0	0	0	1	0	1	0	0	1	0	1	0	0	0	0	0	0	0	0	0	0	0	0
K03621	plsX; phosphate acyltransferase [EC:2.3.1.274]	1	1	1	1	1	0	2	0	0	0	1	1	1	1	0	0	0	0	0	0	1	1	1	1	1	1	1	2	0	1	1	0	1	1	0	1	1	1	1	1	1	1	1	0	0	0	0	1
K03623	yhcO; ribonuclease inhibitor	0	0	0	0	0	0	0	1	0	0	0	1	0	0	0	0	0	0	0	0	0	0	0	0	0	0	0	0	0	0	0	0	0	0	0	0	0	0	0	0	0	1	0	0	0	1	0	0
K03624	greA; transcription elongation factor GreA	1	1	1	1	1	1	0	1	1	1	1	1	0	1	1	1	1	1	1	1	0	0	0	0	0	0	0	1	1	0	0	1	1	2	1	1	1	1	1	1	1	1	1	1	1	1	1	0
K03625	nusB; transcription antitermination protein NusB	1	1	1	1	1	1	1	1	1	1	1	1	0	1	1	1	1	1	1	1	1	0	1	0	1	1	1	1	1	1	1	1	1	1	1	1	1	1	1	1	0	1	1	1	1	1	1	0
K03627	MBF1; putative transcription factor	0	0	0	0	0	0	0	0	0	0	0	1	0	0	0	0	0	0	0	0	0	0	0	0	0	0	0	0	0	0	0	0	0	0	0	0	0	0	0	0	0	0	0	0	0	0	0	0
K03628	rho; transcription termination factor Rho	1	1	1	1	1	1	1	1	1	1	1	1	2	1	1	1	1	1	1	1	1	0	0	0	0	0	0	1	1	2	2	1	1	2	1	1	3	2	2	3	2	3	3	3	2	1	2	2
K03629	recF; DNA replication and repair protein RecF	0	0	0	1	1	1	0	1	1	1	1	1	0	1	1	1	1	1	1	1	1	1	1	1	1	1	1	0	1	1	1	1	1	1	0	0	0	0	0	0	0	0	0	0	0	0	0	0
K03630	radC; DNA repair protein RadC	0	0	0	0	0	0	1	0	0	0	1	3	1	3	1	5	3	2	3	4	4	0	4	1	1	1	0	1	1	1	1	0	1	1	3	3	0	0	0	0	0	0	0	0	0	0	0	2
K03631	recN; DNA repair protein RecN (Recombination protein N)	1	1	1	1	1	1	1	1	1	1	1	1	1	1	1	1	1	1	1	1	1	1	1	0	1	1	1	1	1	1	1	1	1	1	1	1	0	0	0	0	0	1	1	1	1	0	0	2
K03634	lolA; outer membrane lipoprotein carrier protein	2	2	2	2	3	2	1	0	0	0	1	1	1	1	1	2	2	1	1	2	0	0	0	0	0	0	0	2	1	1	1	1	1	1	1	1	1	0	0	0	0	1	1	0	0	0	0	0
K03635	MOCS2B, moaE; molybdopterin synthase catalytic subunit [EC:2.8.1.12]	0	1	1	1	1	1	1	1	1	1	1	2	0	0	1	1	1	0	1	1	0	0	1	0	1	1	1	1	0	1	0	1	1	1	1	1	1	0	1	0	0	1	1	1	1	1	1	1
K03636	moaD, cysO; sulfur-carrier protein	3	3	3	5	4	1	3	2	2	2	1	1	0	0	1	2	2	0	2	1	0	1	2	1	2	1	1	5	1	2	1	3	3	1	4	4	1	0	1	0	0	2	2	3	3	2	4	1
K03637	moaC, CNX3; cyclic pyranopterin monophosphate synthase [EC:4.6.1.17]	1	1	1	1	1	1	1	1	1	1	1	1	0	0	1	1	1	0	1	1	0	1	1	0	1	2	1	1	0	1	1	1	1	1	1	1	1	0	1	1	1	1	0	1	1	1	1	1
K03638	moaB; molybdopterin adenylyltransferase [EC:2.7.7.75]	1	1	0	0	0	1	1	0	0	0	0	0	0	0	0	0	0	0	0	0	0	0	0	0	0	0	0	1	0	0	0	0	0	1	1	1	0	0	0	0	0	0	0	0	0	1	1	0
K03639	moaA, CNX2; GTP 3',8-cyclase [EC:4.1.99.22]	1	1	1	1	1	1	1	1	1	1	1	1	0	0	1	1	1	0	1	1	0	0	1	0	1	1	1	1	0	2	1	2	1	2	1	1	1	0	1	0	0	1	1	1	1	1	1	1
K03640	pal; peptidoglycan-associated lipoprotein	1	1	1	0	1	1	2	0	0	0	0	0	2	0	1	1	1	3	2	2	0	0	0	0	0	0	0	2	1	1	0	2	1	1	1	3	0	0	0	0	0	0	0	0	0	0	0	0
K03641	tolB; TolB protein	12	5	13	8	13	2	9	0	0	0	2	2	0	1	2	2	2	2	6	1	2	0	0	1	0	0	0	1	1	7	6	13	2	3	1	1	2	1	1	2	2	5	3	4	3	2	2	2
K03642	rlpA; peptidoglycan lytic transglycosylase [EC:4.2.2.29]	0	1	1	0	0	0	0	0	0	0	3	2	1	1	0	1	1	1	1	1	1	6	5	5	6	2	1	1	2	0	0	0	1	0	0	3	0	0	0	0	0	0	0	0	0	0	0	0
K03643	lptE, rlpB; LPS-assembly lipoprotein	1	0	1	0	0	0	1	0	0	0	1	1	0	1	0	0	0	0	0	0	0	0	0	0	0	0	0	0	0	0	0	0	0	0	0	0	0	0	0	0	0	0	0	0	0	0	0	0
K03644	lipA, LIAS, LIP1, LIP5; lipoyl synthase [EC:2.8.1.8]	2	2	2	1	1	0	1	1	1	1	1	1	1	1	1	1	1	1	1	1	1	1	1	2	2	2	1	1	1	1	0	1	1	1	1	1	1	1	1	1	1	1	1	1	1	1	1	1
K03646	tolA; colicin import membrane protein	0	0	0	0	0	0	0	0	0	0	0	0	0	0	0	0	0	0	0	0	0	1	0	1	0	0	0	0	1	0	0	0	0	0	1	0	0	0	0	0	0	0	0	0	0	0	0	0
K03647	nrdI; protein involved in ribonucleotide reduction	0	0	0	0	0	0	0	1	1	1	0	0	0	0	0	0	0	0	0	0	0	0	0	0	0	0	0	0	0	0	0	0	0	0	0	0	0	0	0	0	0	0	0	0	0	0	0	0
K03648	UNG, UDG; uracil-DNA glycosylase [EC:3.2.2.27]	0	0	0	0	0	1	0	1	1	1	1	1	1	1	1	1	1	1	1	1	1	1	0	0	0	0	0	0	0	0	0	0	0	1	0	0	0	0	0	0	0	1	1	2	2	0	0	0
K03649	mug; double-stranded uracil-DNA glycosylase [EC:3.2.2.28]	0	0	0	0	0	0	0	0	0	0	0	0	0	0	0	1	0	0	0	0	0	0	0	0	0	0	0	1	0	1	1	0	0	0	0	0	1	0	0	0	0	1	1	1	1	0	1	0
K03650	mnmE, trmE, MSS1; tRNA modification GTPase [EC:3.6.-.-]	1	1	1	1	1	1	0	0	0	0	1	1	1	1	1	1	1	1	1	1	1	1	1	0	1	1	1	1	1	1	1	1	1	1	0	1	1	0	1	1	1	2	2	1	1	1	2	0
K03651	cpdA; 3',5'-cyclic-AMP phosphodiesterase [EC:3.1.4.53]	3	1	4	1	0	1	0	0	0	0	2	2	0	0	0	2	2	0	0	1	0	3	3	0	0	2	0	3	1	1	1	0	3	1	1	0	1	0	1	1	0	2	1	1	0	1	3	0
K03652	MPG; DNA-3-methyladenine glycosylase [EC:3.2.2.21]	1	1	1	0	0	0	1	1	1	1	1	1	0	0	1	1	0	1	1	1	2	1	1	1	1	1	1	1	0	1	1	1	0	1	2	1	1	1	1	1	1	0	0	0	0	0	1	0
K03653	K03653; N-glycosylase/DNA lyase [EC:3.2.2.- 4.2.99.18]	0	0	0	1	1	0	0	0	0	0	0	0	0	0	0	0	0	0	0	0	0	0	0	0	0	0	0	0	2	0	0	0	0	0	0	0	0	0	0	0	0	0	0	0	0	0	0	0
K03654	recQ; ATP-dependent DNA helicase RecQ [EC:5.6.2.4]	0	0	1	1	1	0	1	1	1	1	3	2	2	2	1	3	3	2	2	3	2	1	1	1	0	1	0	3	0	1	0	2	1	1	1	1	0	1	0	1	0	1	1	1	1	1	1	2
K03655	recG; ATP-dependent DNA helicase RecG [EC:5.6.2.4]	1	1	1	1	1	1	1	1	1	1	1	1	1	1	1	1	1	1	1	1	1	1	1	1	1	1	1	1	1	1	1	1	1	1	1	1	1	1	1	1	1	0	0	0	0	1	1	1
K03656	rep; ATP-dependent DNA helicase Rep [EC:5.6.2.4]	0	0	0	0	0	0	0	0	0	0	0	0	0	0	0	0	0	0	0	0	0	0	0	0	0	0	0	0	0	0	0	0	0	0	0	0	0	0	0	0	0	0	0	0	0	0	0	0
K03657	uvrD, pcrA; ATP-dependent DNA helicase UvrD/PcrA [EC:5.6.2.4]	1	2	2	5	1	2	1	2	3	4	2	2	2	2	1	2	2	2	1	1	2	1	2	1	1	2	2	2	2	2	2	2	1	2	1	3	2	3	2	2	1	1	1	2	1	2	3	2
K03658	helD; DNA helicase IV [EC:5.6.2.4]	0	0	0	0	0	0	0	0	0	0	0	0	0	0	0	0	0	0	0	0	0	0	0	0	0	0	0	0	0	0	0	0	0	0	0	0	0	0	0	0	0	0	0	0	0	0	0	0
K03660	OGG1; N-glycosylase/DNA lyase [EC:3.2.2.- 4.2.99.18]	0	0	0	0	1	0	0	0	0	0	0	0	0	0	0	0	0	0	0	0	0	0	0	0	0	0	0	0	0	0	0	0	0	0	0	0	0	0	0	0	0	0	0	0	0	0	0	0
K03664	smpB; SsrA-binding protein	1	1	1	1	1	1	1	1	1	1	1	1	1	1	1	1	1	1	1	1	1	1	1	1	1	1	1	1	1	1	1	0	1	1	1	1	1	1	1	1	1	1	1	1	0	1	1	1
K03665	hflX; GTPase	1	1	1	1	1	1	1	1	1	1	1	1	0	1	1	1	1	1	1	1	1	1	1	1	1	1	1	1	1	1	1	1	1	2	2	2	1	1	1	1	1	1	1	1	1	1	1	1
K03666	hfq; host factor-I protein	3	2	3	1	2	2	1	0	0	0	0	0	0	0	0	0	0	0	0	0	0	1	0	0	0	1	0	0	0	0	0	0	0	0	0	0	0	0	0	0	0	0	0	0	0	0	0	0
K03667	hslU; ATP-dependent HslUV protease ATP-binding subunit HslU	1	1	1	1	1	1	0	0	0	0	0	0	0	0	1	1	1	1	1	1	0	0	0	0	0	0	0	1	1	1	1	1	1	1	1	1	0	0	0	0	0	1	1	1	1	0	1	0
K03668	hslJ; heat shock protein HslJ	0	1	0	0	0	0	1	1	0	0	1	1	0	1	0	1	1	1	0	1	0	0	0	0	0	0	0	1	0	1	0	1	1	1	0	0	1	1	0	0	0	0	0	0	0	0	0	1
K03669	mdoH; membrane glycosyltransferase [EC:2.4.1.-]	0	0	0	0	0	0	0	0	0	0	0	0	0	0	0	0	0	0	0	0	0	0	0	0	0	0	0	1	0	0	0	0	0	0	0	0	0	0	0	0	0	0	0	0	0	0	1	0
K03670	mdoG; periplasmic glucans biosynthesis protein	0	0	0	0	0	0	0	0	0	0	0	0	0	0	0	0	0	0	0	0	0	0	0	0	0	0	0	1	0	0	0	0	0	0	0	0	0	0	0	0	0	0	0	0	0	0	2	0
K03671	TXN, trxA; thioredoxin	1	1	1	2	3	2	2	3	3	3	2	2	1	2	2	4	5	3	3	2	3	2	7	4	2	5	3	3	2	3	4	0	1	8	1	1	1	2	1	1	1	2	1	5	3	1	2	3
K03672	trxC; thioredoxin 2 [EC:1.8.1.8]	0	0	0	1	1	1	1	0	0	0	0	0	0	0	0	0	0	0	0	0	0	0	0	0	0	0	0	1	0	0	0	0	0	1	1	0	0	0	0	0	0	0	0	0	0	0	0	1
K03673	dsbA; protein dithiol oxidoreductase (disulfide-forming) [EC:1.8.4.15]	1	0	1	1	1	0	1	1	0	3	0	0	0	0	0	0	0	0	0	0	0	0	0	0	0	0	0	2	1	0	0	0	0	4	1	2	0	0	0	0	0	0	0	0	0	0	0	0
K03676	grxC, GLRX, GLRX2; glutaredoxin 3	0	0	0	0	0	1	0	0	0	0	0	0	0	0	0	0	0	0	0	0	0	0	0	0	0	0	0	1	0	0	0	0	0	1	0	0	0	0	0	0	0	0	0	0	0	0	0	0
K03683	rnt; ribonuclease T [EC:3.1.13.-]	0	0	0	0	0	0	0	0	0	0	0	0	0	0	0	0	0	0	0	0	0	0	0	0	0	0	0	0	0	0	0	0	0	0	0	0	0	0	0	0	0	0	0	0	0	0	0	0
K03684	rnd; ribonuclease D [EC:3.1.13.5]	0	0	0	1	1	1	0	1	1	1	0	0	0	0	0	0	0	0	0	0	0	2	2	1	2	2	0	1	0	1	1	0	1	1	1	1	0	0	0	0	0	1	1	1	1	0	1	1
K03685	rnc, DROSHA, RNT1; ribonuclease III [EC:3.1.26.3]	1	1	1	1	1	1	1	1	1	1	1	1	1	1	1	1	1	1	1	1	1	0	1	1	1	1	2	1	1	0	0	0	1	1	1	1	1	1	1	1	1	1	1	1	1	1	1	1
K03686	dnaJ; molecular chaperone DnaJ	2	2	2	2	2	2	1	2	2	2	1	1	1	1	1	1	1	1	1	1	1	1	1	1	1	1	1	1	2	2	2	2	1	1	1	1	1	1	1	1	1	0	1	1	1	1	1	1
K03687	GRPE; molecular chaperone GrpE	1	1	1	1	1	4	1	1	1	1	1	1	1	1	1	1	1	1	1	1	1	2	1	1	1	1	1	1	1	1	1	1	1	2	1	1	1	1	1	1	1	2	1	2	2	1	1	1
K03688	ubiB, aarF; ubiquinone biosynthesis protein	0	0	0	2	1	2	0	1	1	1	0	0	0	0	0	0	0	0	0	0	0	3	4	2	2	2	0	1	0	0	0	0	1	1	0	1	0	0	0	0	0	0	0	1	1	1	1	1
K03690	ubiJ; ubiquinone biosynthesis accessory factor UbiJ	0	0	0	0	0	0	0	0	0	0	0	0	0	0	0	0	0	0	0	0	0	0	0	0	0	0	0	0	0	0	0	0	0	0	0	0	0	0	0	0	0	0	0	0	0	0	0	0
K03694	clpA; ATP-dependent Clp protease ATP-binding subunit ClpA	1	0	0	1	1	0	1	0	0	0	0	0	0	0	0	0	0	0	0	0	0	1	1	0	0	0	0	1	1	0	0	0	1	1	1	0	0	0	0	0	0	0	0	0	0	0	0	0
K03695	clpB; ATP-dependent Clp protease ATP-binding subunit ClpB	1	1	1	1	1	2	1	1	1	1	1	0	0	1	1	1	1	1	1	1	1	1	1	2	1	1	1	1	1	1	1	0	1	1	1	1	1	1	1	1	1	1	1	1	1	1	1	1
K03696	clpC; ATP-dependent Clp protease ATP-binding subunit ClpC	2	1	1	0	0	2	1	1	1	1	1	0	0	1	1	1	1	1	1	1	1	0	1	1	0	2	1	1	1	1	1	1	1	1	1	1	1	0	1	1	0	2	2	2	2	1	1	1
K03698	cbf, cbf1; 3'-5' exoribonuclease [EC:3.1.-.-]	1	1	1	1	1	0	0	0	0	0	0	0	0	0	0	0	0	0	0	0	0	0	0	0	0	1	0	0	0	0	0	1	1	1	0	0	1	1	1	1	1	2	2	2	2	1	2	0
K03699	tlyC; magnesium and cobalt exporter, CNNM family	3	2	2	3	3	2	2	3	2	5	3	3	1	3	2	3	3	1	3	1	2	2	4	2	4	3	0	3	2	3	2	2	2	3	2	1	2	1	2	2	1	5	1	1	1	1	2	1
K03700	recU; recombination protein U	0	0	0	1	1	1	0	0	0	0	0	0	0	0	0	0	0	0	0	0	0	0	0	0	0	0	0	0	0	0	0	0	0	0	0	0	0	0	0	0	0	0	0	0	0	0	0	0
K03701	uvrA; excinuclease ABC subunit A	3	2	2	3	3	2	3	4	3	1	2	2	2	2	2	2	2	2	2	2	2	3	2	2	1	2	2	3	2	3	3	2	1	1	3	3	1	1	1	1	1	1	1	2	2	3	3	1
K03702	uvrB; excinuclease ABC subunit B	1	1	1	0	0	0	1	0	1	1	1	2	0	1	1	1	1	1	1	1	1	1	1	1	1	1	1	1	1	1	1	1	1	1	1	1	1	1	1	1	1	1	1	1	1	1	1	1
K03703	uvrC; excinuclease ABC subunit C	1	1	1	1	1	1	2	1	1	1	1	1	1	1	1	1	1	1	1	1	1	0	1	1	1	1	1	1	1	3	3	2	1	1	1	1	1	1	1	1	1	2	2	2	2	1	1	1
K03704	cspA; cold shock protein	1	1	2	1	2	1	3	3	3	4	1	0	1	0	2	3	3	3	3	3	3	0	0	0	0	0	0	2	4	2	2	4	4	3	0	1	1	1	1	1	1	0	0	0	0	0	1	0
[truncated: 3,962 more rows]
[truncated: 56 more columns]

## Sheet: KEGG
				Acidobacteriota							Actinobacteriota			Bacteroidota											Cyanobacteriota						Desulfobacterota		Gemmatimonadota			Hydrogenedentota	Myxococcota		Nitrospirota	Planctomycetota
KEGG level-1	KEGG level-2	KEGG level-3	Modules ID (75% complet)	Gsp01	Gsp02	Gsp03	Gsp04	Gsp05	Gsp06	Gsp07	Gsp08	Gsp09	Gsp10	Gsp11	Gsp12	Gsp13	Gsp14	Gsp15	Gsp16	Gsp17	Gsp18	Gsp19	Gsp20	Gsp21	Gsp22	Gsp23	Gsp24	Gsp25	Gsp26	Gsp27	Gsp28	Gsp29	Gsp30	Gsp31	Gsp32	Gsp33	Gsp34	Gsp35	Gsp36	Gsp37	Gsp38	Gsp39	Gsp40	Gsp41	Gsp42	Gsp43	Gsp44	Gsp45	Gsp46
Amino acid metabolism	Arginine and proline metabolism	Arginine biosynthesis, glutamate => acetylcitrulline => arginine	M00845	0	0	0	0	0	0	0	0	0	0	0	0	0	0	0	0	0	0	0	0	0	0	0	0	0	0	0	0	0	0	0	0	0	0	0	0	0	0	0	0	0	0	0	0	0	0
Amino acid metabolism	Arginine and proline metabolism	Arginine biosynthesis, ornithine => arginine	M00844	3	3	4	3	4	0	4	3	4	4	0	0	0	0	0	0	0	0	0	0	0	0	4	0	4	4	0	4	3	3	3	3	3	4	3	3	3	3	3	3	3	3	3	3	3	0
Amino acid metabolism	Arginine and proline metabolism	Arginine succinyltransferase pathway, arginine => glutamate	M00879	0	0	0	0	0	0	0	0	0	0	0	0	0	0	0	0	0	0	0	0	0	0	0	0	0	0	0	0	0	0	0	0	0	0	0	0	0	0	0	0	0	0	0	0	0	0
Amino acid metabolism	Arginine and proline metabolism	Ornithine biosynthesis, glutamate => ornithine	M00028	7	5	8	7	7	0	8	5	5	5	4	0	0	4	0	0	0	0	0	0	4	0	3	3	0	0	0	5	5	6	6	6	4	7	6	4	0	0	0	0	3	6	6	6	6	5
Amino acid metabolism	Arginine and proline metabolism	Proline biosynthesis, glutamate => proline	M00015	0	0	0	0	0	3	0	0	3	3	0	0	0	0	3	3	3	0	0	0	0	3	3	3	3	0	0	3	3	0	0	0	3	3	3	4	3	0	3	3	3	3	3	3	0	3
Amino acid metabolism	Arginine and proline metabolism	Urea cycle	M00029	4	4	5	4	5	0	5	0	6	0	0	0	0	0	0	0	0	0	0	0	0	0	5	0	5	5	0	0	0	4	4	4	0	0	0	0	0	0	0	0	0	0	0	4	0	0
Amino acid metabolism	Aromatic amino acid metabolism	Homoprotocatechuate degradation, homoprotocatechuate => 2-oxohept-3-enedioate	M00533	0	0	0	0	0	0	0	0	0	0	0	0	0	0	0	0	0	0	0	0	0	0	0	0	0	0	0	0	0	0	0	0	0	0	0	0	0	0	0	0	0	0	0	0	0	0
Amino acid metabolism	Aromatic amino acid metabolism	Phenylalanine biosynthesis, chorismate => phenylpyruvate => phenylalanine	M00024	0	0	0	0	3	0	0	0	0	0	0	0	0	0	0	0	0	0	0	0	0	0	0	0	0	0	0	0	0	0	0	0	0	0	0	0	0	0	0	0	0	0	0	0	0	0
Amino acid metabolism	Aromatic amino acid metabolism	Shikimate pathway, phosphoenolpyruvate + erythrose-4P => chorismate	M00022	9	9	10	10	10	9	0	10	9	9	6	6	6	6	7	8	8	7	7	8	8	0	8	7	8	8	7	13	7	8	7	9	8	0	8	7	7	6	7	7	7	7	8	8	8	7
Amino acid metabolism	Aromatic amino acid metabolism	Tryptophan biosynthesis, chorismate => tryptophan	M00023	7	6	7	8	7	8	7	6	7	7	7	7	0	7	7	7	8	7	7	7	0	6	6	0	7	7	0	7	7	7	7	6	7	0	7	8	7	5	6	7	0	7	6	8	6	0
Amino acid metabolism	Aromatic amino acid metabolism	Tryptophan metabolism, tryptophan => kynurenine => 2-aminomuconate	M00038	0	0	0	0	0	0	0	0	0	0	0	0	0	0	6	6	6	7	7	0	7	7	10	0	0	7	0	0	0	0	0	0	0	0	0	0	0	0	0	6	0	0	0	0	0	0
Amino acid metabolism	Aromatic amino acid metabolism	Tyrosine biosynthesis, chorismate => HPP => tyrosine	M00025	0	0	0	0	3	0	0	0	0	0	0	0	0	0	0	0	0	0	0	0	0	0	0	0	0	0	0	0	0	0	0	0	0	0	0	0	0	0	0	0	0	0	0	0	0	0
Amino acid metabolism	Aromatic amino acid metabolism	Tyrosine degradation, tyrosine => homogentisate	M00044	0	0	0	0	4	0	0	0	0	0	0	0	0	0	0	0	0	0	0	0	0	0	0	0	0	0	0	0	0	0	0	0	0	7	0	0	0	0	0	0	0	0	0	0	0	0
Amino acid metabolism	Branched-chain amino acid metabolism	Isoleucine biosynthesis, pyruvate => 2-oxobutanoate	M00535	0	0	0	0	0	0	0	0	0	0	0	0	0	0	4	0	0	0	0	4	0	0	0	0	0	0	0	0	0	0	0	0	0	0	4	0	0	0	0	0	0	0	0	0	0	0
Amino acid metabolism	Branched-chain amino acid metabolism	Isoleucine biosynthesis, threonine => 2-oxobutanoate => isoleucine	M00570	12	8	11	11	12	0	10	11	10	11	7	6	6	7	9	11	11	9	10	8	0	0	8	0	8	0	0	11	6	0	0	12	8	0	10	0	0	0	0	0	0	7	8	7	7	5
Amino acid metabolism	Branched-chain amino acid metabolism	Leucine biosynthesis, 2-oxoisovalerate => 2-oxoisocaproate	M00432	6	6	0	6	7	0	4	5	4	4	4	4	4	4	4	4	4	4	0	0	0	0	4	0	5	0	4	5	5	0	4	4	5	0	5	0	0	0	0	0	0	0	0	5	0	0
Amino acid metabolism	Branched-chain amino acid metabolism	Leucine degradation, leucine => acetoacetate + acetyl-CoA	M00036	0	0	0	0	0	0	11	0	0	0	12	12	0	12	16	16	16	15	16	14	0	0	0	0	0	0	11	0	0	0	0	0	0	0	0	0	0	0	0	0	0	0	0	0	0	0
Amino acid metabolism	Branched-chain amino acid metabolism	Valine/isoleucine biosynthesis, pyruvate => valine / 2-oxobutanoate => isoleucine	M00019	8	6	9	7	8	0	6	9	8	9	6	5	5	5	8	8	8	8	7	6	0	0	6	0	6	0	3	11	6	0	0	6	6	0	9	0	0	0	0	0	0	6	7	6	6	5
Amino acid metabolism	Cysteine and methionine metabolism	Cysteine biosynthesis, homocysteine + serine => cysteine	M00338	0	0	0	0	0	0	0	0	0	0	2	3	0	2	2	2	2	2	2	2	2	4	4	3	2	2	2	0	0	0	0	0	0	2	0	0	2	0	0	2	0	2	2	2	2	0
Amino acid metabolism	Cysteine and methionine metabolism	Cysteine biosynthesis, serine => cysteine	M00021	3	2	2	0	0	3	0	0	0	0	2	2	2	0	0	4	3	2	0	2	0	0	4	3	3	2	3	2	2	2	2	5	2	4	2	0	0	4	2	2	0	3	0	3	3	4
Amino acid metabolism	Cysteine and methionine metabolism	Methionine biosynthesis, apartate => homoserine => methionine	M00017	12	0	0	12	12	10	14	7	8	6	12	12	0	10	9	13	12	8	13	12	8	15	12	11	9	11	6	8	0	0	10	7	0	11	0	0	0	0	0	0	0	0	6	6	0	9
Amino acid metabolism	Cysteine and methionine metabolism	Methionine degradation	M00035	0	0	4	4	6	0	3	5	4	4	3	5	4	4	3	4	3	5	3	5	3	4	5	5	4	5	3	0	0	4	4	3	0	5	3	5	4	0	0	5	0	6	4	0	0	0
Amino acid metabolism	Cysteine and methionine metabolism	Methionine salvage pathway	M00034	0	0	0	13	11	0	0	0	0	0	0	0	0	0	0	0	0	0	0	0	0	15	10	12	7	16	6	19	0	0	0	0	0	0	0	8	0	0	0	0	0	0	0	0	0	0
Amino acid metabolism	Histidine metabolism	Histidine biosynthesis, PRPP => histidine	M00026	12	10	0	11	13	10	0	12	13	11	9	0	0	8	9	12	12	11	10	11	0	0	7	0	7	0	0	10	11	9	9	9	9	0	9	11	0	0	7	0	0	8	0	9	9	0
Amino acid metabolism	Histidine metabolism	Histidine degradation, histidine => N-formiminoglutamate => glutamate	M00045	0	0	0	6	6	5	4	0	0	0	5	3	4	5	5	7	7	6	6	7	4	3	4	4	4	4	3	0	0	5	5	5	0	4	0	0	4	4	5	4	0	0	0	0	0	0
Amino acid metabolism	Lysine metabolism	Lysine biosynthesis, acetyl-DAP pathway, aspartate => lysine	M00525	0	0	0	0	0	0	0	0	0	0	0	0	0	0	0	0	0	0	0	0	0	0	0	0	0	0	0	0	0	0	0	0	7	0	0	0	0	0	0	0	0	0	0	0	0	8
Amino acid metabolism	Lysine metabolism	Lysine biosynthesis, DAP aminotransferase pathway, aspartate => lysine	M00527	8	7	0	7	7	0	7	6	7	6	9	10	0	10	9	9	9	7	11	9	6	10	12	11	10	12	8	8	8	8	7	6	7	9	8	6	0	0	0	0	7	7	8	8	0	8
Amino acid metabolism	Lysine metabolism	Lysine biosynthesis, DAP dehydrogenase pathway, aspartate => lysine	M00526	7	6	0	6	6	0	6	5	6	5	7	7	0	8	7	7	7	5	9	7	5	8	10	9	8	10	5	6	6	6	5	0	5	8	6	5	0	0	0	0	5	0	6	6	0	6
Amino acid metabolism	Lysine metabolism	Lysine biosynthesis, mediated by LysW, 2-aminoadipate => lysine	M00031	0	0	0	0	0	0	0	0	0	0	0	0	0	0	0	0	0	0	0	0	0	0	0	0	0	0	0	0	0	0	0	0	0	0	0	0	5	5	5	5	0	0	0	0	0	0
Amino acid metabolism	Lysine metabolism	Lysine biosynthesis, succinyl-DAP pathway, aspartate => lysine	M00016	11	9	10	9	9	0	10	10	11	11	10	10	0	11	9	9	9	8	11	10	8	0	14	0	0	14	0	10	8	10	9	8	7	13	10	0	0	0	0	0	0	8	9	9	8	8
Amino acid metabolism	Other amino acid metabolism	GABA (gamma-Aminobutyrate) shunt	M00027	0	0	0	0	0	0	0	0	4	6	0	0	0	0	0	0	0	0	0	0	0	0	3	0	0	0	0	0	0	0	0	0	0	0	0	0	0	0	0	0	0	0	0	0	0	0
Amino acid metabolism	Other amino acid metabolism	Glutathione biosynthesis, glutamate => glutathione	M00118	0	0	0	0	0	0	0	0	0	0	0	0	0	0	0	0	0	0	0	0	0	0	0	0	0	0	0	2	0	0	0	0	0	0	2	0	0	0	0	0	0	0	0	0	0	0
Amino acid metabolism	Polyamine biosynthesis	GABA biosynthesis, eukaryotes, putrescine => GABA	M00135	0	0	0	3	0	0	0	4	5	0	0	0	0	0	0	0	0	0	0	0	0	5	0	0	5	0	0	0	0	0	0	0	3	0	0	0	0	0	0	0	3	0	3	0	0	0
Amino acid metabolism	Polyamine biosynthesis	Polyamine biosynthesis, arginine => agmatine => putrescine => spermidine	M00133	0	0	0	0	0	3	0	3	0	0	0	0	0	3	0	0	4	0	0	0	0	11	9	8	0	10	4	0	0	0	0	0	0	8	0	4	0	0	0	0	0	0	0	0	0	0
Amino acid metabolism	Polyamine biosynthesis	Polyamine biosynthesis, arginine => ornithine => putrescine	M00134	0	0	0	0	0	0	0	0	0	0	0	0	0	0	0	0	0	0	0	0	0	0	0	0	0	0	0	0	0	0	0	0	0	0	0	0	0	0	0	0	0	0	0	0	0	0
Amino acid metabolism	Serine and threonine metabolism	Betaine biosynthesis, choline => betaine	M00555	0	0	2	0	0	0	0	0	0	5	0	0	0	0	0	0	0	0	0	0	0	3	0	0	0	4	0	0	0	0	0	0	0	0	0	0	0	0	0	0	0	2	2	2	2	2
Amino acid metabolism	Serine and threonine metabolism	Ectoine biosynthesis, aspartate => ectoine	M00033	0	0	0	0	0	0	0	5	5	5	0	0	0	0	0	0	0	0	0	0	0	0	0	0	0	0	0	0	0	0	0	0	0	0	6	0	0	0	0	0	0	0	0	0	0	0
Amino acid metabolism	Serine and threonine metabolism	Serine biosynthesis, glycerate-3P => serine	M00020	6	0	0	0	7	0	0	3	6	3	4	4	0	0	5	0	0	0	3	0	4	0	0	0	0	0	0	0	0	0	0	3	5	3	5	0	0	0	0	0	0	0	0	0	0	0
Amino acid metabolism	Serine and threonine metabolism	Threonine biosynthesis, aspartate => homoserine => threonine	M00018	8	7	7	9	9	8	7	5	5	5	6	7	0	6	6	8	8	0	10	7	0	7	9	9	7	8	5	7	5	6	5	0	6	7	6	5	0	4	0	0	0	0	6	6	0	4
Biosynthesis of terpenoids and polyketides	Polyketide sugar unit biosynthesis	dTDP-L-rhamnose biosynthesis	M00793	3	3	4	5	5	5	4	4	4	5	6	7	5	6	4	6	6	7	4	4	4	4	4	6	4	5	3	5	0	0	0	0	4	5	5	6	3	4	0	0	0	5	5	4	4	0
Biosynthesis of terpenoids and polyketides	Terpenoid backbone biosynthesis	C10-C20 isoprenoid biosynthesis, archaea	M00365	0	0	0	0	0	0	0	3	4	0	0	0	2	2	0	2	2	0	2	2	0	0	0	0	0	0	0	4	0	0	0	0	0	2	0	0	0	0	0	0	0	0	0	0	0	0
Biosynthesis of terpenoids and polyketides	Terpenoid backbone biosynthesis	C10-C20 isoprenoid biosynthesis, bacteria	M00364	0	0	3	3	0	0	0	3	4	0	0	0	2	2	0	2	2	0	2	2	0	0	0	0	0	0	0	5	0	0	0	0	0	2	0	0	0	0	0	0	0	0	0	0	0	0
Biosynthesis of terpenoids and polyketides	Terpenoid backbone biosynthesis	C5 isoprenoid biosynthesis, mevalonate pathway	M00095	0	0	0	0	0	0	0	0	0	0	0	0	0	0	0	0	0	0	0	0	0	0	0	0	0	0	0	15	0	0	0	0	0	11	0	0	0	0	0	0	0	0	0	0	0	0
Biosynthesis of terpenoids and polyketides	Terpenoid backbone biosynthesis	C5 isoprenoid biosynthesis, non-mevalonate pathway	M00096	6	6	7	8	7	0	7	7	8	7	7	9	0	7	8	8	7	7	7	7	0	0	7	7	7	7	6	0	6	7	6	8	7	0	8	7	6	0	7	7	6	7	7	6	7	6
Carbohydrate metabolism	Central carbohydrate metabolism	Citrate cycle (TCA cycle, Krebs cycle)	M00009	22	13	20	19	18	15	22	20	18	19	15	13	0	15	15	15	15	17	18	17	11	11	20	15	14	13	0	23	16	16	15	16	17	20	21	10	17	12	13	16	13	17	15	19	18	0
Carbohydrate metabolism	Central carbohydrate metabolism	Citrate cycle, first carbon oxidation, oxaloacetate => 2-oxoglutarate	M00010	5	3	4	5	4	6	6	0	0	0	0	0	0	0	0	0	0	0	0	0	0	0	0	0	0	0	0	5	4	0	4	3	0	7	0	0	3	3	3	4	3	5	6	5	4	0
Carbohydrate metabolism	Central carbohydrate metabolism	Citrate cycle, second carbon oxidation, 2-oxoglutarate => oxaloacetate	M00011	17	10	16	14	14	9	16	17	15	16	12	11	10	13	13	13	13	14	16	15	9	8	15	12	12	11	0	18	12	13	11	13	15	13	18	8	14	9	10	12	10	12	0	14	14	0
Carbohydrate metabolism	Central carbohydrate metabolism	Entner-Doudoroff pathway, glucose-6P => glyceraldehyde-3P + pyruvate	M00008	0	4	9	7	6	4	0	0	0	6	0	0	0	0	3	8	7	0	0	4	0	0	0	0	0	0	0	0	3	0	0	0	0	0	0	0	0	0	0	0	0	0	0	7	5	5
Carbohydrate metabolism	Central carbohydrate metabolism	Gluconeogenesis, oxaloacetate => fructose-6P	M00003	8	7	7	0	7	8	7	10	10	10	9	9	8	11	10	11	9	10	8	10	8	0	9	0	0	7	9	8	10	8	7	6	8	9	9	7	7	8	8	7	8	7	7	8	0	10
Carbohydrate metabolism	Central carbohydrate metabolism	Glycolysis (Embden-Meyerhof pathway), glucose => pyruvate	M00001	14	13	14	17	16	16	11	15	16	18	10	11	12	16	17	23	18	14	14	14	9	13	14	0	10	12	13	13	13	11	11	9	14	12	11	9	10	11	13	10	11	0	0	14	14	15
Carbohydrate metabolism	Central carbohydrate metabolism	Glycolysis, core module involving three-carbon compounds	M00002	8	7	5	0	6	7	7	7	9	8	6	7	8	8	7	7	6	7	7	6	6	5	7	5	4	7	8	6	8	6	6	6	7	6	7	6	6	6	8	6	7	6	7	8	7	7
Carbohydrate metabolism	Central carbohydrate metabolism	Pentose phosphate pathway (Pentose phosphate cycle)	M00004	12	10	16	16	11	12	9	13	12	13	7	9	9	0	10	15	14	0	8	12	0	7	10	9	9	14	0	13	11	0	0	8	0	8	8	8	11	0	0	10	9	13	0	13	12	10
Carbohydrate metabolism	Central carbohydrate metabolism	Pentose phosphate pathway, archaea, fructose 6P => ribose 5P	M00580	0	0	0	0	0	0	0	0	0	0	0	0	0	0	0	0	0	0	0	0	0	0	0	0	0	0	0	0	0	0	0	0	0	0	0	0	0	0	0	0	0	0	0	0	0	0
Carbohydrate metabolism	Central carbohydrate metabolism	Pentose phosphate pathway, non-oxidative phase, fructose 6P => ribose 5P	M00007	7	5	6	9	6	6	5	7	4	6	5	5	7	6	6	6	6	5	5	6	6	3	7	6	5	9	5	4	8	4	4	4	0	4	5	4	5	5	5	5	5	7	5	4	5	6
Carbohydrate metabolism	Central carbohydrate metabolism	Pentose phosphate pathway, oxidative phase, glucose 6P => ribulose 5P	M00006	5	4	9	7	5	5	3	5	7	6	0	0	0	0	3	6	6	0	0	4	0	3	3	3	4	5	0	7	3	0	0	4	0	3	3	4	5	0	0	4	3	0	0	7	5	4
Carbohydrate metabolism	Central carbohydrate metabolism	PRPP biosynthesis, ribose 5P => PRPP	M00005	1	1	1	1	2	1	2	1	1	1	1	3	1	2	1	5	3	1	1	2	1	1	3	2	1	1	2	0	1	1	1	2	2	2	2	1	1	1	1	1	1	1	0	1	1	1
Carbohydrate metabolism	Central carbohydrate metabolism	Pyruvate oxidation, pyruvate => acetyl-CoA	M00307	2	0	4	7	7	4	5	7	8	9	4	4	0	5	7	9	9	8	7	7	5	4	4	4	4	4	6	5	4	5	0	5	4	5	3	8	9	4	5	5	6	4	3	7	6	7
Carbohydrate metabolism	Central carbohydrate metabolism	Semi-phosphorylative Entner-Doudoroff pathway, gluconate => glycerate-3P	M00308	0	4	6	0	6	0	0	0	0	0	0	0	6	5	4	8	7	5	0	5	0	0	0	0	0	0	5	0	0	0	0	0	0	0	0	0	0	0	0	0	0	5	5	5	5	0
Carbohydrate metabolism	Other carbohydrate metabolism	D-galactonate degradation, De Ley-Doudoroff pathway, D-galactonate => glycerate-3P	M00552	0	0	0	0	7	0	0	0	0	0	0	0	0	0	0	0	0	0	0	0	0	0	0	0	0	0	0	0	0	0	0	0	0	0	0	0	0	0	0	0	0	0	0	0	0	0
Carbohydrate metabolism	Other carbohydrate metabolism	D-Galacturonate degradation (bacteria), D-galacturonate => pyruvate + D-glyceraldehyde 3P	M00631	0	4	5	6	7	0	0	0	0	0	0	0	5	5	6	7	6	6	0	5	0	0	0	0	0	0	0	0	0	0	0	0	0	0	0	0	0	0	0	0	0	0	5	0	5	0
Carbohydrate metabolism	Other carbohydrate metabolism	D-Glucuronate degradation, D-glucuronate => pyruvate + D-glyceraldehyde 3P	M00061	0	6	16	6	9	0	0	0	0	0	0	0	0	4	6	9	8	5	0	6	0	0	0	0	0	0	0	0	0	0	0	0	0	0	0	0	0	0	0	0	0	0	0	0	5	0
Carbohydrate metabolism	Other carbohydrate metabolism	Ethylmalonyl pathway	M00373	0	0	0	0	0	0	0	0	0	0	0	0	0	0	0	0	0	0	0	0	0	0	0	0	0	0	0	0	0	0	0	0	0	0	0	0	0	0	0	0	0	0	0	0	0	0
Carbohydrate metabolism	Other carbohydrate metabolism	Galactose degradation, Leloir pathway, galactose => alpha-D-glucose-1P	M00632	8	4	11	9	10	6	0	4	0	0	6	0	0	9	5	4	4	5	3	6	0	0	6	0	0	0	0	5	0	0	0	5	0	0	0	0	7	6	0	0	0	6	7	8	7	9
Carbohydrate metabolism	Other carbohydrate metabolism	Glycogen biosynthesis, glucose-1P => glycogen/starch	M00854	6	5	7	5	4	4	4	0	5	5	4	4	6	5	0	0	0	0	0	0	0	0	0	0	0	0	5	6	0	4	3	0	0	5	0	0	0	0	0	0	0	5	5	5	5	4
Carbohydrate metabolism	Other carbohydrate metabolism	Glycogen degradation, glycogen => glucose-6P	M00855	4	4	7	7	6	6	0	4	4	5	4	4	3	4	4	0	0	0	0	0	0	5	6	4	4	6	4	6	3	4	0	6	0	5	0	9	0	0	0	0	0	0	0	7	7	0
Carbohydrate metabolism	Other carbohydrate metabolism	Glyoxylate cycle	M00012	0	0	5	0	0	5	5	7	7	6	0	0	0	0	0	0	0	4	0	0	0	5	0	0	4	0	0	0	5	0	0	0	4	6	0	0	0	0	0	0	0	0	0	0	0	0
Carbohydrate metabolism	Other carbohydrate metabolism	Malonate semialdehyde pathway, propanoyl-CoA => acetyl-CoA	M00013	0	0	0	0	0	0	0	0	0	0	0	0	0	0	0	0	0	0	0	0	0	0	0	0	0	0	0	0	0	0	0	0	0	0	0	0	0	0	0	0	0	0	0	0	0	0
Carbohydrate metabolism	Other carbohydrate metabolism	Nucleotide sugar biosynthesis, galactose => UDP-galactose	M00554	2	0	4	2	2	2	0	2	0	0	0	0	0	0	0	0	0	2	0	2	0	0	2	0	0	0	0	0	0	0	0	0	0	0	0	0	0	0	0	0	0	0	0	0	0	5
Carbohydrate metabolism	Other carbohydrate metabolism	Nucleotide sugar biosynthesis, glucose => UDP-glucose	M00549	9	7	11	8	9	0	0	0	4	7	0	0	0	0	0	0	0	0	0	0	0	0	0	0	0	0	0	0	0	0	0	0	0	3	0	4	0	0	0	0	0	0	0	0	0	0
Carbohydrate metabolism	Other carbohydrate metabolism	Propanoyl-CoA metabolism, propanoyl-CoA => succinyl-CoA	M00741	4	4	6	5	5	4	6	8	9	9	0	0	0	4	3	4	3	3	3	4	3	0	5	0	5	0	0	6	7	5	4	0	0	5	4	0	0	0	0	0	0	0	0	0	0	5
Carbohydrate metabolism	Other carbohydrate metabolism	Trehalose biosynthesis, D-glucose 1P => trehalose	M00565	0	6	8	6	5	0	0	6	7	7	0	0	0	0	0	0	0	0	0	0	0	0	0	0	0	0	10	10	0	0	0	0	0	0	0	0	0	0	0	0	0	9	0	9	11	0
Carbohydrate metabolism	Other carbohydrate metabolism	UDP-N-acetyl-D-glucosamine biosynthesis, prokaryotes, glucose => UDP-GlcNAc	M00909	9	9	12	9	9	8	0	5	5	8	0	0	0	0	0	0	0	0	0	0	0	7	5	0	0	5	4	7	5	0	0	0	5	5	5	4	0	0	0	0	0	0	0	0	0	0
Carbohydrate metabolism	Other carbohydrate metabolism	Undecaprenylphosphate alpha-L-Ara4N biosynthesis, UDP-GlcA => undecaprenyl phosphate alpha-L-Ara4N	M00761	0	0	0	0	0	0	0	0	0	0	0	0	0	0	0	0	0	0	0	0	0	0	0	0	0	0	0	4	0	0	0	0	0	0	0	0	0	0	0	0	0	0	0	0	0	0
Energy metabolism	ATP synthesis	Cytochrome bc1 complex respiratory unit	M00151	0	0	0	0	0	0	0	0	4	3	0	0	0	0	0	0	0	0	0	0	0	0	0	0	0	0	0	0	0	0	0	0	0	0	0	0	0	0	0	0	0	0	0	0	0	0
Energy metabolism	ATP synthesis	Cytochrome bd ubiquinol oxidase	M00153	0	0	0	0	0	0	0	0	0	0	0	0	0	0	0	0	0	0	0	0	0	0	0	0	0	0	0	0	0	0	0	0	0	0	0	0	0	0	0	0	0	0	0	0	0	0
Energy metabolism	ATP synthesis	Cytochrome c oxidase, cbb3-type	M00156	0	0	0	0	0	0	0	0	0	0	3	3	3	4	3	3	3	3	3	0	3	0	0	0	0	0	0	0	0	3	3	0	0	3	4	0	4	0	0	0	0	0	0	0	0	0
Energy metabolism	ATP synthesis	Cytochrome c oxidase, prokaryotes	M00155	0	0	8	13	0	7	4	0	4	6	5	6	5	5	5	5	5	7	5	5	0	0	0	0	0	0	0	11	7	5	5	4	10	4	4	0	4	4	4	4	0	4	4	4	4	3
Energy metabolism	ATP synthesis	Cytochrome o ubiquinol oxidase	M00417	0	0	0	0	0	0	0	0	0	0	0	0	0	0	0	0	0	0	0	0	0	0	0	0	0	0	0	0	0	0	0	0	0	0	0	0	0	0	0	0	0	0	0	0	0	0
Energy metabolism	ATP synthesis	F-type ATPase, prokaryotes and chloroplasts	M00157	9	9	9	9	9	9	0	9	9	10	8	9	8	8	8	8	8	8	8	8	8	11	9	9	9	9	10	9	9	8	0	8	0	8	9	8	8	8	8	8	8	8	8	8	8	8
Energy metabolism	ATP synthesis	NADH:quinone oxidoreductase, prokaryotes	M00144	0	25	13	14	14	25	13	14	16	14	11	0	15	21	0	21	21	0	12	21	0	0	0	0	0	0	0	21	13	25	25	13	13	21	0	28	13	12	12	13	12	23	23	22	24	22
Energy metabolism	ATP synthesis	Succinate dehydrogenase, prokaryotes	M00149	5	3	5	5	5	3	5	6	6	6	3	3	0	3	3	3	3	3	3	3	0	0	0	0	0	0	0	3	0	3	3	5	5	4	0	3	3	3	3	5	3	3	3	5	5	0
Energy metabolism	ATP synthesis	V/A-type ATPase, prokaryotes	M00159	0	0	0	0	0	0	0	0	0	0	0	0	0	0	0	0	0	0	0	0	0	0	0	0	0	0	0	0	0	0	0	0	7	0	0	0	0	0	0	0	0	0	0	0	0	0
Energy metabolism	Carbon fixation	C4-dicarboxylic acid cycle, NADP - malic enzyme type	M00172	0	0	0	0	0	0	0	0	0	0	0	0	3	3	0	0	0	0	3	3	0	0	0	0	0	0	0	0	3	0	0	0	0	0	0	0	0	0	0	0	0	0	0	0	0	0
Energy metabolism	Carbon fixation	CAM (Crassulacean acid metabolism), dark	M00168	0	0	0	2	2	0	0	0	2	0	2	2	2	2	2	2	2	2	2	2	0	2	3	2	0	2	2	2	2	0	0	0	2	0	2	0	0	2	2	0	0	2	0	2	2	0
Energy metabolism	Carbon fixation	CAM (Crassulacean acid metabolism), light	M00169	3	2	2	0	0	0	0	0	0	0	0	0	2	2	0	0	0	0	2	2	0	0	0	0	0	0	0	0	2	2	2	3	0	2	0	0	3	0	0	0	0	0	0	0	0	0
Energy metabolism	Carbon fixation	Phosphate acetyltransferase-acetate kinase pathway, acetyl-CoA => acetate	M00579	0	0	0	0	0	0	0	2	2	2	0	0	0	0	0	0	0	0	0	2	0	0	0	0	0	0	0	0	4	0	0	0	0	2	0	0	0	0	0	0	0	0	0	0	0	0
Energy metabolism	Carbon fixation	Reductive citrate cycle (Arnon-Buchanan cycle)	M00173	20	0	18	17	16	0	17	0	0	0	0	0	0	13	0	0	0	0	13	13	0	0	0	0	0	0	0	20	12	0	0	0	0	16	0	20	0	0	0	0	0	12	0	17	16	0
Energy metabolism	Carbon fixation	Reductive pentose phosphate cycle (Calvin cycle)	M00165	0	0	0	0	0	0	0	0	0	0	0	0	0	0	0	0	0	0	0	0	0	0	0	0	0	0	0	0	0	0	0	0	0	0	0	0	0	0	0	0	0	0	0	0	0	0
Energy metabolism	Carbon fixation	Reductive pentose phosphate cycle, glyceraldehyde-3P => ribulose-5P	M00167	0	0	0	0	0	0	0	9	5	7	5	5	0	6	7	7	6	0	0	6	0	0	0	0	0	0	0	0	0	4	0	0	0	0	0	0	0	0	0	0	0	0	0	0	0	7
Energy metabolism	Carbon fixation	Reductive pentose phosphate cycle, ribulose-5P => glyceraldehyde-3P	M00166	3	0	0	0	0	0	0	0	0	0	0	0	0	0	0	0	0	0	0	0	0	0	3	3	0	0	0	0	0	0	0	0	0	0	0	0	0	0	0	0	0	0	0	0	0	0
Energy metabolism	Methane metabolism	Coenzyme M biosynthesis	M00358	0	0	0	0	0	0	0	0	0	0	3	3	0	3	3	4	4	3	4	3	3	0	0	0	0	0	0	0	0	0	0	0	0	0	0	0	0	0	0	0	0	0	0	0	0	0
Energy metabolism	Methane metabolism	F420 biosynthesis	M00378	0	0	0	3	3	0	0	5	4	4	0	0	0	0	0	0	0	0	0	0	0	0	0	0	0	0	0	5	5	0	0	0	0	0	5	0	0	0	0	0	0	0	0	0	0	0
Energy metabolism	Methane metabolism	Formaldehyde assimilation, ribulose monophosphate pathway	M00345	0	0	0	0	0	0	0	0	0	0	0	0	0	0	0	4	3	0	0	0	0	0	0	0	0	0	0	0	0	0	0	0	0	0	0	0	0	0	0	0	0	0	0	0	0	0
Energy metabolism	Methane metabolism	Formaldehyde assimilation, serine pathway	M00346	0	0	0	0	0	0	0	0	0	0	0	0	0	0	0	0	0	0	0	0	0	0	0	0	0	0	0	8	0	0	0	0	0	0	0	0	0	0	0	0	0	0	0	0	0	0
Energy metabolism	Methane metabolism	Formaldehyde assimilation, xylulose monophosphate pathway	M00344	0	0	0	0	0	0	0	0	0	0	0	0	0	0	0	0	0	0	0	0	0	0	0	0	0	0	0	0	0	0	0	0	0	0	0	0	0	0	0	0	0	0	0	0	0	0
Energy metabolism	Methane metabolism	Methane oxidation, methanotroph, methane => formaldehyde	M00174	0	0	0	0	0	0	0	0	0	0	0	0	0	0	0	0	0	0	0	0	0	0	0	0	0	0	0	0	0	0	0	0	0	0	0	0	0	0	0	0	0	0	0	0	0	0
Energy metabolism	Nitrogen metabolism	Assimilatory nitrate reduction, nitrate => ammonia	M00531	0	0	0	0	0	0	0	0	0	0	0	0	0	0	0	0	0	0	0	0	0	0	0	0	0	0	0	0	0	0	0	0	0	0	0	0	0	0	0	0	0	0	0	0	0	0
Energy metabolism	Nitrogen metabolism	Denitrification, nitrate => nitrogen	M00529	0	0	0	0	0	0	0	0	0	0	0	0	0	0	0	6	6	0	0	0	0	0	0	0	0	0	0	0	0	0	0	0	0	5	0	0	0	0	0	0	0	0	0	0	0	0
Energy metabolism	Nitrogen metabolism	Dissimilatory nitrate reduction, nitrate => ammonia	M00530	0	7	6	0	8	6	3	8	7	0	0	0	0	0	0	4	4	0	0	0	0	0	0	0	0	0	0	0	0	0	0	0	0	0	0	0	0	0	0	0	0	6	0	6	6	0
Energy metabolism	Nitrogen metabolism	Nitrification, ammonia => nitrite	M00528	0	0	0	0	0	0	0	0	0	0	0	0	0	0	0	0	0	0	0	0	0	0	0	0	0	0	0	0	0	0	0	0	0	0	0	3	0	0	0	0	0	0	0	0	0	0
Energy metabolism	Nitrogen metabolism	Nitrogen fixation, nitrogen => ammonia	M00175	0	0	0	0	0	0	0	0	0	0	0	0	0	0	0	0	0	0	0	0	0	0	0	0	0	0	0	0	0	0	0	0	0	0	0	0	0	0	0	0	0	0	0	0	0	0
Energy metabolism	Photosynthesis	Anoxygenic photosystem II	M00597	0	0	0	0	0	0	0	0	0	0	0	0	0	0	0	0	0	0	0	0	0	0	0	0	0	0	0	0	0	2	2	2	0	0	0	0	0	0	0	0	0	0	0	0	0	0
Energy metabolism	Sulfur metabolism	Assimilatory sulfate reduction, sulfate => H2S	M00176	4	4	4	3	3	0	0	8	7	10	0	5	0	4	4	4	4	0	0	4	0	0	0	0	0	0	0	0	3	0	0	4	4	0	4	3	0	0	4	0	0	7	5	7	7	0
Energy metabolism	Sulfur metabolism	Thiosulfate oxidation by SOX complex, thiosulfate => sulfate	M00595	0	0	0	0	0	0	0	0	0	0	0	0	0	0	0	0	0	0	0	0	0	0	0	0	0	0	0	0	0	0	0	0	0	0	0	0	0	0	0	0	0	0	0	0	0	0
Gene set	Drug resistance	beta-Lactam resistance, Bla system	M00627	22	5	13	10	10	0	0	0	0	0	5	3	5	5	0	9	11	0	3	5	0	0	0	0	0	0	0	0	0	6	8	5	0	0	0	0	0	0	0	0	0	3	0	0	0	13
Gene set	Drug resistance	Multidrug resistance, efflux pump BpeEF-OprC	M00698	0	0	0	0	0	0	0	0	0	0	0	0	0	0	0	0	0	0	0	0	0	0	0	0	0	0	0	0	0	0	0	0	0	0	0	0	0	0	0	0	0	0	0	0	0	0
Gene set	Drug resistance	Multidrug resistance, efflux pump MexJK-OprM	M00642	0	0	0	0	0	0	0	0	0	0	0	0	0	0	0	0	0	0	0	0	0	0	0	0	0	0	0	0	0	0	0	0	0	0	0	0	0	0	0	0	0	0	0	0	0	0
Gene set	Pathogenicity	Pertussis pathogenicity signature, T1SS	M00575	0	0	0	0	0	0	0	0	0	0	0	0	0	0	0	0	0	0	0	0	0	0	0	0	0	0	0	0	0	0	0	0	0	0	0	0	0	0	0	0	0	0	0	0	0	0
Glycan metabolism	Lipopolysaccharide metabolism	ADP-L-glycero-D-manno-heptose biosynthesis	M00064	4	0	0	0	0	3	4	0	0	0	4	4	0	4	0	0	0	0	0	0	0	0	0	3	0	7	0	0	3	0	0	0	3	0	4	0	4	0	4	4	4	6	7	3	3	0
Glycan metabolism	Lipopolysaccharide metabolism	CMP-KDO biosynthesis	M00063	4	3	3	4	4	4	3	0	0	0	4	4	0	0	0	4	4	4	4	5	0	4	4	3	4	4	4	3	0	4	4	4	3	4	3	4	4	3	3	6	4	4	4	5	3	0
Glycan metabolism	Lipopolysaccharide metabolism	KDO2-lipid A biosynthesis, Raetz pathway, LpxL-LpxM type	M00060	10	10	10	9	9	9	7	0	0	0	9	9	10	9	8	9	9	9	9	9	9	0	0	0	0	0	0	8	0	7	7	7	8	0	9	0	8	0	7	7	8	9	9	10	9	0
Glycan metabolism	Lipopolysaccharide metabolism	KDO2-lipid A biosynthesis, Raetz pathway, non-LpxL-LpxM type	M00866	10	10	10	10	10	10	8	0	0	0	10	10	11	10	8	10	10	10	10	10	10	7	8	7	0	7	7	9	0	9	9	9	9	7	10	7	8	0	7	8	8	9	10	11	10	0
Glycan metabolism	Lipopolysaccharide metabolism	UDP-L-FucNAm biosynthesis	M00923	0	0	0	0	0	0	0	0	0	0	0	0	0	0	0	0	0	0	0	0	0	0	0	0	0	0	0	0	0	0	0	0	0	0	0	0	0	0	0	0	0	0	0	0	0	0
Lipid metabolism	Fatty acid metabolism	beta-Oxidation	M00087	12	0	11	16	17	18	5	52	74	59	6	6	7	8	7	7	7	9	10	8	5	9	14	12	13	12	7	63	8	10	10	15	25	23	0	0	0	0	0	0	0	0	0	0	0	0
Lipid metabolism	Fatty acid metabolism	beta-Oxidation, acyl-CoA synthesis	M00086	1	1	4	6	5	4	2	2	1	1	2	1	0	1	1	3	1	1	3	1	1	4	5	5	4	4	2	2	1	1	1	3	6	6	1	1	0	0	0	1	0	0	0	0	0	1
Lipid metabolism	Fatty acid metabolism	Fatty acid biosynthesis, elongation	M00083	15	12	19	17	22	10	9	22	29	18	8	9	10	8	8	18	19	9	9	11	7	8	10	10	9	9	6	33	13	12	11	10	11	11	34	9	10	8	8	11	8	20	15	19	19	18
Lipid metabolism	Fatty acid metabolism	Fatty acid biosynthesis, initiation	M00082	9	8	8	7	8	8	8	5	5	6	9	8	8	9	8	9	9	10	8	8	8	10	8	6	6	10	6	13	4	8	8	8	7	10	6	7	7	6	6	6	6	7	8	7	8	7
Lipid metabolism	Lipid metabolism	Acylglycerol degradation	M00098	0	0	0	4	3	4	0	3	0	3	0	0	0	0	0	0	0	0	0	0	0	7	0	8	6	7	2	5	0	0	0	0	4	5	2	0	0	0	0	0	0	4	2	2	3	4
Lipid metabolism	Lipid metabolism	Ketone body biosynthesis, acetyl-CoA => acetoacetate/3-hydroxybutyrate/acetone	M00088	0	0	0	0	0	0	0	0	0	0	0	0	0	0	0	0	0	0	0	0	0	0	0	0	0	0	0	0	0	0	0	0	0	0	0	0	0	0	0	0	0	0	0	0	0	0
Lipid metabolism	Lipid metabolism	Phosphatidylcholine (PC) biosynthesis, PE => PC	M00091	0	0	0	2	2	1	1	0	0	1	0	0	0	0	0	0	0	0	0	0	0	0	0	0	0	1	0	1	1	0	0	0	1	1	2	1	3	1	1	1	2	2	1	2	1	1
Lipid metabolism	Lipid metabolism	Phosphatidylethanolamine (PE) biosynthesis, PA => PS => PE	M00093	4	3	3	4	5	3	4	3	4	3	3	3	0	3	3	5	5	3	4	3	3	0	0	0	0	0	0	4	3	3	3	4	3	3	3	0	3	0	0	3	0	3	0	5	5	4
Metabolism of cofactors and vitamins	Cofactor and vitamin metabolism	Biotin biosynthesis, BioW pathway, pimelate => pimeloyl-CoA => biotin	M00577	0	0	0	0	0	4	0	0	4	4	4	0	0	4	5	4	5	5	0	4	0	0	0	0	0	0	0	4	6	4	4	0	4	5	5	4	0	0	0	0	0	0	0	4	0	0
Metabolism of cofactors and vitamins	Cofactor and vitamin metabolism	Biotin biosynthesis, pimeloyl-ACP/CoA => biotin	M00123	0	0	0	0	0	4	0	0	4	4	4	3	3	4	5	4	5	5	0	4	0	0	0	0	0	0	4	4	6	4	4	0	4	5	5	4	0	0	0	0	0	0	0	4	3	3
Metabolism of cofactors and vitamins	Cofactor and vitamin metabolism	C1-unit interconversion, prokaryotes	M00140	3	0	0	0	3	4	3	0	0	0	0	0	3	3	0	0	0	0	3	0	4	0	0	0	3	0	0	0	0	3	3	4	0	3	3	3	3	0	0	0	0	0	0	0	0	0
Metabolism of cofactors and vitamins	Cofactor and vitamin metabolism	Cobalamin biosynthesis, aerobic, uroporphyrinogen III => precorrin 2 => cobyrinate a,c-diamide	M00925	0	0	0	0	0	0	0	13	12	12	0	0	0	0	0	0	0	0	0	0	0	0	0	0	0	0	0	0	0	0	0	0	0	0	0	0	0	0	0	0	0	0	0	0	0	0
Metabolism of cofactors and vitamins	Cofactor and vitamin metabolism	Cobalamin biosynthesis, anaerobic, uroporphyrinogen III => sirohydrochlorin => cobyrinate a,c-diamide	M00924	0	0	0	0	0	0	0	0	0	0	0	0	0	0	0	0	0	0	0	0	0	0	0	0	0	10	0	0	0	0	0	0	0	0	0	0	0	0	0	0	0	0	0	0	0	0
Metabolism of cofactors and vitamins	Cofactor and vitamin metabolism	Cobalamin biosynthesis, cobyrinate a,c-diamide => cobalamin	M00122	0	0	6	0	0	0	0	12	8	9	0	0	0	0	0	0	0	0	0	0	0	0	0	0	0	9	0	0	0	9	8	0	0	0	0	6	0	0	0	0	0	0	0	0	0	0
Metabolism of cofactors and vitamins	Cofactor and vitamin metabolism	Coenzyme A biosynthesis, pantothenate => CoA	M00120	4	4	5	4	3	4	4	4	5	5	4	5	3	4	4	5	5	5	5	4	5	3	6	4	3	6	6	6	4	3	3	0	4	5	5	4	5	4	5	4	5	5	5	7	6	3
Metabolism of cofactors and vitamins	Cofactor and vitamin metabolism	Heme biosynthesis, animals and fungi, glycine => heme	M00868	7	9	8	8	0	8	8	7	7	7	7	7	0	0	6	6	6	6	0	6	0	0	8	7	8	7	6	7	8	9	9	0	10	7	9	8	0	0	0	0	0	9	9	8	6	0
Metabolism of cofactors and vitamins	Cofactor and vitamin metabolism	Heme biosynthesis, bacteria, glutamyl-tRNA => coproporphyrin III => heme	M00926	10	13	16	9	0	9	12	11	11	12	8	9	0	0	7	9	9	8	0	7	0	0	14	10	12	10	9	11	11	12	13	0	12	9	12	11	0	0	0	0	0	12	12	11	10	10
Metabolism of cofactors and vitamins	Cofactor and vitamin metabolism	Heme biosynthesis, plants and bacteria, glutamate => heme	M00121	11	14	18	14	0	11	16	12	13	14	12	11	0	0	12	15	15	13	0	13	0	0	16	11	13	12	12	13	13	17	18	15	15	14	17	13	0	0	0	0	0	18	16	16	13	11
Metabolism of cofactors and vitamins	Cofactor and vitamin metabolism	Lipoic acid biosynthesis, plants and bacteria, octanoyl-ACP => dihydrolipoyl-E2/H	M00881	3	3	3	2	2	0	2	2	2	2	2	2	2	2	2	2	2	2	2	2	2	0	0	0	0	0	2	3	3	2	0	2	2	2	2	2	2	2	2	2	2	0	0	0	0	0
Metabolism of cofactors and vitamins	Cofactor and vitamin metabolism	Menaquinone biosynthesis, chorismate (+ polyprenyl-PP) => menaquinol	M00116	0	0	0	0	0	0	0	9	8	9	0	0	0	0	0	0	0	7	7	0	0	0	0	0	0	0	0	10	0	0	0	0	8	9	8	0	0	0	0	0	0	0	0	0	0	0
Metabolism of cofactors and vitamins	Cofactor and vitamin metabolism	Menaquinone biosynthesis, futalosine pathway	M00930	0	0	0	5	5	5	6	0	0	0	6	6	6	6	0	0	0	0	0	0	0	5	6	0	6	5	5	0	6	6	6	6	0	0	0	0	0	0	5	6	5	5	5	5	5	5
Metabolism of cofactors and vitamins	Cofactor and vitamin metabolism	Menaquinone biosynthesis, modified futalosine pathway	M00931	4	4	4	4	4	4	4	0	0	0	4	4	4	4	0	0	0	0	0	0	0	0	4	0	5	4	4	0	5	4	4	4	4	0	0	0	0	0	0	4	0	4	4	4	4	4
Metabolism of cofactors and vitamins	Cofactor and vitamin metabolism	Molybdenum cofactor biosynthesis, GTP => molybdenum cofactor	M00880	4	6	5	4	5	6	5	5	5	5	4	5	0	0	4	5	5	0	5	5	0	0	4	0	4	5	4	6	0	6	4	5	4	8	8	6	5	0	5	0	0	5	5	6	6	4
Metabolism of cofactors and vitamins	Cofactor and vitamin metabolism	NAD biosynthesis, aspartate => quinolinate => NAD	M00115	6	6	6	6	6	7	5	5	5	5	4	0	0	5	0	5	5	5	0	5	0	4	6	4	5	6	5	6	6	6	6	6	5	7	4	6	4	0	4	4	4	6	5	6	6	5
Metabolism of cofactors and vitamins	Cofactor and vitamin metabolism	NAD biosynthesis, tryptophan => quinolinate => NAD	M00912	0	0	0	9	12	9	9	0	0	0	0	0	0	0	8	7	7	8	8	6	7	7	12	0	8	9	0	0	0	10	9	10	0	0	0	0	0	0	0	7	0	0	0	0	0	0
Metabolism of cofactors and vitamins	Cofactor and vitamin metabolism	Pantothenate biosynthesis, 2-oxoisovalerate/spermine => pantothenate	M00913	0	0	0	0	0	0	0	0	6	0	0	0	0	0	0	0	0	0	0	0	0	0	5	0	5	0	0	5	0	0	0	0	4	0	0	4	0	0	0	0	0	5	0	4	4	0
Metabolism of cofactors and vitamins	Cofactor and vitamin metabolism	Pantothenate biosynthesis, valine/L-aspartate => pantothenate	M00119	0	0	0	0	0	0	0	6	7	5	5	5	4	4	7	8	7	6	6	5	4	0	4	0	4	0	0	8	4	0	0	0	5	5	8	6	0	4	4	0	4	6	4	5	5	0
Metabolism of cofactors and vitamins	Cofactor and vitamin metabolism	Pimeloyl-ACP biosynthesis, BioC-BioH pathway, malonyl-ACP => pimeloyl-ACP	M00572	0	0	0	0	0	0	0	0	0	0	0	0	0	0	0	0	0	0	0	0	0	0	0	0	0	0	0	0	0	0	0	0	0	0	0	0	0	0	0	0	0	0	0	0	0	0
Metabolism of cofactors and vitamins	Cofactor and vitamin metabolism	Pyridoxal-P biosynthesis, erythrose-4P => pyridoxal-P	M00124	0	0	0	0	0	0	0	0	0	0	0	0	0	0	0	0	0	0	0	0	0	0	0	0	0	0	0	0	0	0	0	0	0	0	0	0	0	0	0	0	0	0	0	0	0	0
Metabolism of cofactors and vitamins	Cofactor and vitamin metabolism	Pyridoxal-P biosynthesis, R5P + glyceraldehyde-3P + glutamine => pyridoxal-P	M00916	2	2	2	0	0	2	0	2	2	2	0	0	0	0	0	0	0	0	0	0	0	2	2	2	0	2	0	0	0	0	0	0	0	0	2	0	0	0	0	0	0	0	0	0	0	0
Metabolism of cofactors and vitamins	Cofactor and vitamin metabolism	Riboflavin biosynthesis, plants and bacteria, GTP => riboflavin/FMN/FAD	M00125	6	6	6	8	8	9	8	7	8	7	6	6	0	6	6	7	7	6	6	7	6	0	7	7	7	6	7	9	6	6	6	6	7	7	8	7	6	6	0	6	6	6	6	6	6	0
Metabolism of cofactors and vitamins	Cofactor and vitamin metabolism	Siroheme biosynthesis, glutamyl-tRNA => siroheme	M00846	9	9	13	8	0	5	10	10	9	10	8	9	0	0	8	10	10	6	0	8	0	0	8	5	7	7	6	9	9	7	10	10	9	6	8	9	0	0	7	0	0	11	11	9	10	8
Metabolism of cofactors and vitamins	Cofactor and vitamin metabolism	Tetrahydrofolate biosynthesis, GTP => THF	M00126	0	0	0	6	8	6	10	10	9	10	7	7	9	9	8	7	7	10	9	8	8	5	0	0	0	0	0	7	7	0	0	0	0	11	7	6	0	10	8	0	0	0	0	8	8	0
Metabolism of cofactors and vitamins	Cofactor and vitamin metabolism	Thiamine biosynthesis, archaea, AIR (+ NAD+) => TMP/TPP	M00896	0	5	5	5	5	0	4	5	4	4	0	0	0	0	0	0	0	0	0	0	0	0	0	0	0	0	0	5	5	0	0	0	4	0	4	6	0	0	0	0	0	0	0	0	0	0
Metabolism of cofactors and vitamins	Cofactor and vitamin metabolism	Thiamine biosynthesis, prokaryotes, AIR (+ DXP/glycine) => TMP/TPP	M00895	0	0	0	0	0	0	0	0	0	0	0	0	0	0	0	0	0	0	0	0	0	0	0	0	0	0	0	0	0	0	0	0	0	0	0	0	0	0	0	0	0	0	0	0	0	0
Metabolism of cofactors and vitamins	Cofactor and vitamin metabolism	Thiamine biosynthesis, prokaryotes, AIR (+ DXP/tyrosine) => TMP/TPP	M00127	0	0	0	0	0	0	7	0	0	0	0	0	0	0	0	0	0	0	0	0	0	0	0	0	0	0	0	0	0	0	0	0	7	0	7	0	0	0	0	0	0	0	0	0	0	0
Metabolism of cofactors and vitamins	Cofactor and vitamin metabolism	Thiamine salvage pathway, HMP/HET => TMP	M00899	0	0	0	0	0	0	0	0	0	0	0	0	0	0	0	3	3	0	0	0	0	0	0	0	0	0	0	0	0	0	0	0	0	0	0	0	0	0	0	0	0	0	0	0	0	0
Metabolism of cofactors and vitamins	Cofactor and vitamin metabolism	Ubiquinone biosynthesis, prokaryotes, chorismate (+ polyprenyl-PP) => ubiquinol	M00117	0	0	0	0	0	0	0	0	0	0	0	0	0	0	0	0	0	0	0	0	0	0	0	0	0	0	0	0	0	0	0	0	0	0	0	0	0	0	0	0	0	0	0	0	0	0
Module set	Metabolic capacity	Anoxygenic photosynthesis in green nonsulfur bacteria	M00613	0	0	0	0	0	0	0	0	0	0	0	0	0	0	0	0	0	0	0	0	0	0	0	0	0	0	0	0	0	0	0	23	0	0	0	0	0	0	0	0	0	0	0	0	0	0
Module set	Metabolic capacity	Anoxygenic photosynthesis in purple bacteria	M00612	0	0	0	0	0	0	0	0	0	0	0	0	0	0	0	0	0	0	0	0	0	0	0	0	0	0	0	0	0	8	7	8	0	0	0	0	0	0	0	0	0	0	0	0	0	0
Module set	Metabolic capacity	Nitrate assimilation	M00615	0	0	0	0	0	0	0	0	0	0	0	0	0	0	0	4	4	0	0	4	0	0	0	0	0	0	0	0	0	0	0	0	3	0	0	0	0	0	0	0	0	0	0	0	0	2
Module set	Metabolic capacity	Sulfate-sulfur assimilation	M00616	7	0	0	0	0	0	0	11	10	13	0	0	0	0	0	0	0	0	0	0	0	0	0	0	0	0	0	0	0	0	0	0	7	0	0	0	0	0	0	0	0	10	8	10	10	0
Nucleotide metabolism	Purine metabolism	Adenine ribonucleotide biosynthesis, IMP => ADP,ATP	M00049	7	6	6	6	5	7	5	6	7	6	5	5	7	6	6	5	5	5	6	5	4	5	6	5	5	8	6	5	6	5	4	4	5	5	4	0	6	5	6	5	4	4	4	4	4	5
Nucleotide metabolism	Purine metabolism	Guanine ribonucleotide biosynthesis IMP => GDP,GTP	M00050	6	4	5	9	7	8	6	7	10	8	6	5	5	7	6	5	5	5	6	5	4	4	4	3	4	5	7	6	6	5	5	4	5	7	5	6	7	6	7	7	6	4	4	5	4	6
Nucleotide metabolism	Purine metabolism	Inosine monophosphate biosynthesis, PRPP + glutamine => IMP	M00048	10	12	12	12	0	12	0	14	13	14	12	12	12	12	10	11	11	11	10	10	11	10	10	8	11	11	11	12	13	12	12	12	12	10	11	13	12	10	11	12	11	11	10	10	10	7
Nucleotide metabolism	Purine metabolism	Purine degradation, xanthine => urea	M00546	0	0	0	0	0	0	0	11	0	11	0	0	0	0	0	0	0	0	0	0	0	0	15	0	0	0	0	0	0	0	0	0	0	6	0	0	0	0	0	0	0	0	0	0	0	0
Nucleotide metabolism	Pyrimidine metabolism	Pyrimidine degradation, uracil => beta-alanine, thymine => 3-aminoisobutanoate	M00046	0	0	0	0	0	4	0	0	0	0	0	0	0	0	0	0	0	0	0	0	0	4	4	0	4	4	4	0	0	0	0	0	0	0	0	0	4	0	0	0	0	0	0	0	0	3
Nucleotide metabolism	Pyrimidine metabolism	Pyrimidine deoxyribonuleotide biosynthesis, CDP/CTP => dCDP/dCTP,dTDP/dTTP	M00053	0	7	0	7	8	8	0	7	8	8	8	9	0	0	0	0	0	0	0	0	8	10	10	8	11	9	0	6	0	0	0	0	6	6	6	0	0	6	6	0	0	0	0	0	7	0
Nucleotide metabolism	Pyrimidine metabolism	Pyrimidine ribonucleotide biosynthesis, UMP => UDP/UTP,CDP/CTP	M00052	3	3	3	3	3	3	3	3	3	3	3	3	0	3	3	4	4	3	3	4	3	3	3	3	3	3	3	3	3	3	3	0	3	3	3	3	3	3	3	3	3	3	0	3	3	3
Nucleotide metabolism	Pyrimidine metabolism	Uridine monophosphate biosynthesis, glutamine (+ PRPP) => UMP	M00051	0	8	8	8	8	7	9	7	7	8	8	0	8	8	8	8	8	9	9	9	7	4	7	0	6	7	7	10	7	7	5	0	7	9	8	7	7	0	7	6	7	6	7	7	6	9
Xenobiotics biodegradation	Aromatics degradation	Benzene degradation, benzene => catechol	M00548	0	0	0	0	0	0	0	0	0	0	0	0	0	0	0	0	0	0	0	0	0	0	0	0	0	0	0	0	0	0	0	0	0	0	0	0	0	0	0	0	0	0	0	0	0	0
Xenobiotics biodegradation	Aromatics degradation	Benzoate degradation, benzoate => catechol / methylbenzoate => methylcatechol	M00551	0	0	0	0	0	0	0	0	0	0	0	0	0	0	0	0	0	0	0	0	0	0	0	0	0	0	0	0	0	0	0	0	0	0	0	0	0	0	0	0	0	0	0	0	0	0
Xenobiotics biodegradation	Aromatics degradation	Benzoate degradation, cyclohexanecarboxylic acid =>pimeloyl-CoA	M00540	0	0	0	0	0	0	0	0	0	0	0	0	0	0	0	0	0	0	0	0	0	0	0	0	0	0	0	0	0	0	0	0	0	0	0	0	0	0	0	0	0	0	0	0	0	0
Xenobiotics biodegradation	Aromatics degradation	Benzoyl-CoA degradation, benzoyl-CoA => 3-hydroxypimeloyl-CoA	M00541	0	0	0	0	0	0	0	0	0	0	0	0	0	0	0	0	0	0	0	0	0	0	0	0	0	0	0	0	0	0	0	0	0	0	0	0	0	0	0	0	0	0	0	0	0	0
Xenobiotics biodegradation	Aromatics degradation	Catechol meta-cleavage, catechol => acetyl-CoA / 4-methylcatechol => propanoyl-CoA	M00569	0	0	0	0	0	0	0	6	5	4	0	0	0	0	0	0	0	0	0	0	0	0	0	0	0	0	0	0	0	0	0	0	0	0	0	0	0	0	0	0	0	0	0	0	0	0
Xenobiotics biodegradation	Aromatics degradation	Phenylacetate degradation, phenylaxetate => acetyl-CoA/succinyl-CoA	M00878	0	0	0	0	0	0	0	0	0	0	0	0	0	0	0	0	0	0	0	0	0	0	0	0	0	0	0	0	0	0	0	15	0	0	0	0	0	0	0	0	0	0	0	0	0	0
Xenobiotics biodegradation	Aromatics degradation	Phthalate degradation, phthalate => protocatechuate	M00636	0	0	0	0	0	0	0	0	7	0	0	0	0	0	0	0	0	0	0	0	0	0	0	0	0	0	0	0	0	0	0	0	0	0	0	0	0	0	0	0	0	0	0	0	0	0
Xenobiotics biodegradation	Aromatics degradation	Phthalate degradation, phthalate => protocatechuate	M00623	0	0	0	0	0	0	0	0	3	0	0	0	0	0	0	0	0	0	0	0	0	0	0	0	0	0	0	0	0	0	0	0	0	0	0	0	0	0	0	0	0	0	0	0	0	0
Xenobiotics biodegradation	Aromatics degradation	Salicylate degradation, salicylate => gentisate	M00638	0	0	0	0	0	0	0	0	0	0	0	0	0	0	0	0	0	0	0	0	0	0	0	0	0	0	0	0	0	0	0	0	0	0	0	0	0	0	0	0	0	0	0	0	0	0
Xenobiotics biodegradation	Aromatics degradation	Trans-cinnamate degradation, trans-cinnamate => acetyl-CoA	M00545	0	0	0	0	0	0	0	11	16	13	0	0	0	0	0	0	0	0	0	0	0	0	0	0	0	0	0	0	0	0	0	0	0	0	0	0	0	0	0	0	0	0	0	0	0	0
[truncated: 58 more columns]

## Sheet: CAZymes
		Acidobacteriota							Actinobacteriota			Bacteroidota											Cyanobacteriota						Desulfobacterota		Gemmatimonadota			Hydrogenedentota	Myxococcota		Nitrospirota	Planctomycetota
CAZyme class	CAZyme family	Gsp01	Gsp02	Gsp03	Gsp04	Gsp05	Gsp06	Gsp07	Gsp08	Gsp09	Gsp10	Gsp11	Gsp12	Gsp13	Gsp14	Gsp15	Gsp16	Gsp17	Gsp18	Gsp19	Gsp20	Gsp21	Gsp22	Gsp23	Gsp24	Gsp25	Gsp26	Gsp27	Gsp28	Gsp29	Gsp30	Gsp31	Gsp32	Gsp33	Gsp34	Gsp35	Gsp36	Gsp37	Gsp38	Gsp39	Gsp40	Gsp41	Gsp42	Gsp43	Gsp44	Gsp45	Gsp46	Gsp47	Gsp48
Auxiliary Activities	AA1	2	1	4	4	2	0	4	2	3	1	3	6	1	2	1	5	2	2	0	0	1	2	1	0	1	1	1	2	2	2	2	3	0	1	3	3	1	0	0	1	0	0	0	1	0	1	1	1
	AA10	0	0	0	0	0	0	0	0	0	0	0	0	0	0	0	0	0	0	0	0	0	0	0	0	0	0	0	1	0	0	0	0	0	0	0	0	0	0	0	0	0	0	0	0	0	1	0	0
	AA12	1	0	0	2	0	0	1	0	0	0	1	1	0	0	0	2	2	0	0	0	0	0	0	0	0	0	0	2	0	0	0	1	0	0	0	0	0	0	0	0	0	0	0	0	0	0	0	0
	AA2	3	2	2	2	2	0	3	2	2	3	1	1	2	1	1	2	2	1	1	2	0	2	1	2	2	0	1	3	1	1	0	1	0	0	1	1	1	0	1	0	0	0	1	0	0	1	1	1
	AA3	1	1	0	2	2	1	1	3	3	4	2	1	0	1	0	2	2	1	0	0	0	1	0	0	0	1	0	3	1	0	0	0	1	1	1	0	0	0	0	0	0	0	0	0	0	0	0	0
	AA4	0	0	2	1	2	1	1	0	0	1	1	1	0	0	0	1	1	1	1	1	0	1	0	0	0	1	1	0	1	0	0	0	2	1	1	0	0	0	0	0	0	1	1	1	1	1	2	0
	AA5	0	0	0	1	0	0	0	0	0	0	0	0	0	0	0	0	0	0	0	0	0	0	0	0	0	0	0	0	0	0	0	0	1	0	1	0	0	0	0	0	0	0	0	0	0	0	0	0
	AA6	0	0	1	0	0	0	0	1	0	1	0	0	0	0	1	0	0	1	0	1	0	0	0	0	0	0	0	2	0	0	0	0	0	0	0	0	0	1	1	0	0	1	0	1	1	0	1	0
	AA7	0	0	2	1	0	1	0	0	1	2	0	0	0	0	0	0	0	0	0	0	0	2	1	1	0	0	0	0	1	0	0	1	0	0	0	0	1	0	0	0	0	0	0	0	0	0	0	0
Carbohydrate esterases	CE1	8	1	6	5	6	2	1	9	9	8	2	2	2	4	4	9	6	3	2	8	0	1	4	4	4	3	1	2	0	3	2	3	3	9	0	0	0	0	0	0	1	6	2	5	2	2	2	0
	CE11	1	1	1	1	1	1	1	0	0	0	1	1	1	1	1	2	1	1	1	1	1	1	1	1	1	1	1	1	0	1	1	1	1	1	1	0	1	1	1	1	1	1	1	1	1	1	1	1
	CE12	0	0	0	2	2	0	0	0	0	0	0	0	0	1	2	0	0	1	0	1	0	0	0	0	0	0	0	0	0	0	0	0	0	0	0	0	0	0	0	0	0	0	0	0	0	3	1	0
	CE13	0	0	0	0	0	0	0	0	0	0	0	0	0	0	0	0	0	0	0	0	0	0	0	0	0	0	0	1	0	0	0	0	0	0	0	0	0	0	0	0	0	0	0	0	0	0	0	0
	CE14	7	3	4	5	5	1	0	2	3	2	1	1	0	1	1	3	4	1	1	1	1	1	1	1	2	0	0	1	1	1	1	1	3	1	0	1	0	1	1	1	1	2	2	3	3	2	4	1
	CE15	4	1	4	4	5	0	0	0	0	0	0	0	0	1	0	1	1	0	0	0	0	0	0	0	0	0	0	0	0	0	0	0	3	0	0	0	0	0	0	0	0	2	4	2	4	1	3	0
	CE16	0	0	0	0	0	0	0	0	0	0	0	0	0	0	0	0	0	0	0	0	0	0	0	0	0	0	0	0	0	0	0	0	0	0	0	0	0	0	0	0	0	0	0	0	0	0	0	0
	CE17	0	0	0	1	1	0	0	0	0	0	0	0	0	0	0	0	0	0	0	0	0	0	0	0	0	0	0	0	0	0	0	0	0	0	0	0	0	0	0	0	0	0	0	0	0	0	3	0
	CE19	9	4	15	5	2	0	0	0	0	0	0	0	0	0	0	3	3	0	0	0	0	0	0	0	0	0	0	0	0	0	0	0	1	0	0	0	0	0	0	0	0	4	4	7	5	1	14	0
	CE2	0	0	0	0	0	0	0	0	0	0	0	0	1	1	0	0	0	0	0	1	0	0	0	0	0	0	0	0	0	0	0	0	0	0	0	0	0	0	0	0	0	0	0	0	0	0	0	0
	CE20	1	1	2	1	0	0	0	0	0	0	0	0	2	2	3	3	2	1	0	3	0	0	1	1	0	1	0	1	0	0	0	0	1	0	0	0	0	2	0	0	0	0	1	1	1	2	8	1
	CE3	0	0	0	0	0	0	1	0	0	0	0	0	0	0	0	1	0	0	1	1	0	0	0	0	0	0	0	0	0	0	0	0	0	0	0	0	0	0	0	0	0	0	0	0	0	0	0	0
	CE4	2	1	4	5	4	0	3	3	1	4	1	1	0	1	2	4	4	1	2	3	1	1	1	0	1	0	0	6	2	0	2	4	2	2	0	2	2	0	0	0	0	4	3	4	3	2	1	2
	CE5	0	0	0	0	0	0	0	14	12	11	0	0	0	0	0	0	0	0	0	0	0	0	0	0	0	0	0	0	0	0	0	0	0	0	0	0	0	0	0	0	0	0	0	0	0	0	0	0
	CE6	0	1	1	0	1	0	0	0	0	0	0	0	0	0	1	0	0	0	0	0	0	0	0	0	0	0	0	0	0	0	0	0	0	0	0	0	0	0	0	0	0	0	0	0	0	0	1	0
	CE7	1	0	2	0	1	0	0	0	0	0	0	0	0	0	0	2	1	0	0	0	0	0	0	0	0	0	0	0	0	0	0	0	0	0	0	0	0	1	0	1	0	0	1	0	1	1	1	0
	CE8	0	0	1	0	0	0	0	0	0	0	0	0	1	2	2	0	0	2	0	2	0	0	0	0	0	0	0	0	0	0	0	0	0	0	0	0	0	0	0	0	0	0	0	0	0	2	0	0
	CE9	2	2	1	2	2	0	1	1	1	0	1	1	1	1	0	1	1	0	0	0	0	1	1	0	1	1	1	0	0	0	0	0	0	0	0	0	0	0	0	0	0	2	2	2	2	0	2	1
Glycoside Hydrolases	GH1	0	0	0	2	0	1	0	1	0	1	1	1	0	0	3	1	1	1	1	1	0	2	3	2	2	2	0	0	0	1	1	1	1	4	0	0	1	1	0	1	0	1	0	0	0	1	0	0
	GH10	1	0	0	2	1	0	0	0	0	0	0	0	1	1	2	0	0	1	0	2	0	0	0	0	0	0	0	1	0	0	0	0	0	0	0	0	1	1	1	1	1	1	1	0	0	5	1	0
	GH102	0	0	0	0	0	0	0	0	0	0	0	0	0	0	0	0	0	0	0	0	0	0	0	0	0	0	0	1	0	0	0	0	0	0	0	0	0	0	0	0	0	0	0	0	0	0	0	1
	GH103	0	0	0	0	0	0	1	0	0	0	0	0	0	0	1	0	0	0	0	0	0	0	0	0	0	0	0	1	0	0	0	0	0	1	0	0	0	0	0	0	0	0	0	0	0	0	0	0
	GH104	0	0	0	0	0	0	0	0	0	0	0	0	0	0	0	0	0	0	0	0	0	0	0	0	0	0	0	0	0	0	0	0	0	0	0	0	0	0	0	0	0	0	0	0	0	0	0	0
	GH105	1	1	2	0	0	0	1	0	0	0	0	0	1	1	1	0	0	1	0	2	0	0	0	0	0	0	0	0	0	0	0	0	0	0	0	0	0	0	0	0	0	0	0	0	0	0	1	0
	GH106	0	0	3	1	1	0	0	0	0	0	0	0	0	0	0	1	1	0	0	0	0	0	0	0	0	0	0	0	0	0	0	0	0	0	0	0	0	0	0	0	0	0	0	0	0	1	0	0
	GH108	0	0	0	0	0	0	0	0	0	0	0	0	0	0	0	0	1	2	3	1	0	0	0	0	0	0	0	0	0	0	0	0	0	0	0	0	0	0	0	0	0	0	0	0	0	0	0	0
	GH109	16	14	41	18	24	1	3	0	0	0	4	4	5	7	4	14	13	0	1	0	0	5	3	3	1	2	3	2	1	4	4	1	15	0	0	0	1	1	0	0	0	13	11	11	12	6	17	1
	GH11	0	0	0	0	0	0	0	0	0	0	0	0	0	0	1	0	0	0	0	0	0	0	0	0	0	0	0	0	0	0	0	0	0	0	0	0	0	0	0	0	0	0	0	0	0	0	0	0
	GH110	0	0	0	0	0	0	0	0	0	0	0	0	0	0	0	0	0	0	0	0	0	0	0	0	0	0	0	0	0	0	0	0	0	0	0	0	0	0	0	0	0	0	0	0	0	0	0	0
	GH113	0	1	1	0	0	0	0	0	0	0	0	0	0	0	1	1	1	1	1	0	0	0	0	0	0	0	0	0	0	0	0	0	0	0	0	0	0	0	0	0	0	0	0	0	0	3	0	0
	GH114	0	0	0	0	0	0	0	0	0	0	0	0	0	0	0	0	0	0	0	0	0	0	1	0	0	0	0	0	0	0	0	0	0	0	0	0	0	0	0	0	0	0	0	0	0	0	0	0
	GH115	0	0	0	0	0	0	0	0	0	0	0	0	2	1	0	0	0	1	0	1	0	0	0	0	0	0	0	0	0	0	0	0	0	0	0	0	0	1	0	0	0	0	0	0	0	0	0	0
	GH116	0	0	2	0	0	0	0	0	0	0	0	0	0	0	0	1	1	0	0	0	0	0	0	0	0	0	0	1	0	0	0	0	1	0	0	0	1	0	0	0	0	0	0	0	0	0	0	0
	GH117	0	0	0	0	2	0	0	0	0	0	0	0	0	0	0	0	0	0	0	0	0	0	0	0	0	0	0	0	0	0	0	0	0	0	0	0	0	0	0	0	0	0	0	0	0	0	0	0
	GH120	0	0	2	0	0	0	0	0	0	0	0	0	0	0	0	0	0	0	0	0	0	0	0	0	0	0	0	0	0	0	0	0	0	0	0	0	0	0	0	0	0	0	0	0	0	0	0	0
	GH125	0	0	0	0	0	0	0	0	0	0	0	0	0	0	0	0	0	0	0	1	0	0	0	0	0	0	0	0	0	0	0	0	0	0	0	0	0	0	0	0	0	0	0	0	0	0	0	0
	GH127	1	0	1	1	1	0	0	0	0	0	2	0	1	1	0	2	2	0	0	2	0	0	0	0	0	0	0	0	0	0	0	0	0	0	0	0	1	0	0	0	0	0	0	1	1	3	0	0
	GH128	0	0	0	0	0	0	0	0	0	0	0	0	0	0	1	0	0	0	0	1	0	0	0	0	0	0	0	0	0	0	0	0	0	0	0	0	0	2	0	0	0	0	0	0	0	1	0	0
	GH13	2	4	5	6	4	10	1	9	11	10	5	5	5	8	15	7	6	11	7	12	6	9	9	4	3	1	7	9	2	1	1	3	0	11	0	0	3	4	3	1	3	6	3	10	10	5	12	0
	GH130	2	1	0	1	1	0	0	1	0	0	0	0	2	1	4	2	1	1	1	2	0	0	2	0	0	0	0	0	1	0	0	0	0	0	0	0	1	0	0	0	0	0	0	2	2	1	2	1
	GH133	1	1	1	1	2	0	1	0	0	0	0	0	1	0	0	1	1	0	0	1	0	2	4	3	2	4	0	1	1	0	1	0	1	0	0	1	2	2	1	0	1	0	0	1	1	0	1	1
	GH135	0	0	0	0	0	0	0	0	0	0	0	0	0	0	0	0	0	0	0	0	0	0	0	0	0	0	0	0	0	0	0	0	0	0	0	0	0	1	0	0	0	0	0	0	0	1	0	0
	GH136	1	0	1	0	0	0	0	0	0	0	0	0	0	0	0	0	0	0	0	0	0	0	0	0	0	0	0	1	0	0	0	0	0	0	0	0	0	0	0	0	0	0	0	0	0	1	0	0
	GH137	0	1	1	0	0	0	0	0	0	0	0	0	0	0	0	0	0	0	0	0	0	0	0	0	0	0	0	0	0	0	0	0	0	0	0	0	0	0	0	0	0	0	0	0	0	0	0	0
	GH138	0	0	1	0	1	0	0	0	0	0	0	0	0	0	0	0	0	0	0	0	0	0	0	0	0	0	0	0	0	0	0	0	0	0	0	0	0	0	0	0	0	0	0	0	0	0	0	0
	GH139	0	0	0	0	0	0	0	0	0	0	0	0	0	0	0	0	0	0	0	0	0	0	0	0	0	0	0	0	0	0	0	0	0	0	0	0	0	0	0	0	0	0	0	0	0	0	2	0
	GH14	0	0	1	0	0	0	0	0	0	0	0	0	0	0	0	0	0	0	0	0	0	2	2	1	0	1	0	0	0	0	0	0	0	0	0	0	0	0	0	0	0	0	0	0	0	0	0	0
	GH140	2	0	2	3	1	0	0	0	0	0	0	0	0	0	0	4	3	0	0	0	0	0	0	0	0	0	0	0	0	0	0	0	0	0	0	0	0	0	0	0	0	0	0	1	1	0	0	0
	GH141	0	0	1	0	0	0	0	0	0	0	0	0	1	1	0	1	0	0	0	0	0	0	0	0	0	0	0	0	0	0	0	0	2	0	0	0	1	0	0	0	0	0	0	0	0	0	0	0
	GH144	0	0	0	1	0	0	1	0	0	0	1	0	3	3	2	1	0	2	0	2	0	2	1	0	0	1	0	1	0	0	0	0	0	0	0	0	1	1	0	1	0	0	0	0	0	2	0	0
	GH146	0	0	0	0	2	0	0	0	0	0	1	0	1	0	1	1	0	0	1	1	0	1	0	0	0	0	0	0	0	0	0	1	0	0	0	0	0	0	0	0	0	0	0	0	0	1	0	0
	GH147	0	0	0	0	0	0	0	0	0	0	0	0	0	0	1	0	0	0	0	1	0	0	0	0	0	0	0	0	0	0	0	0	0	0	0	0	0	0	0	0	0	0	0	0	0	0	0	0
	GH148	0	0	3	0	2	0	0	0	0	0	0	0	0	0	0	0	0	0	0	0	0	0	0	0	0	0	0	0	0	0	0	0	0	0	0	0	0	0	0	0	0	0	0	0	0	0	0	0
	GH15	1	1	1	1	0	0	1	2	4	2	0	0	1	0	1	1	1	1	0	0	0	1	0	1	1	1	1	1	0	0	0	0	0	2	0	1	3	2	1	1	2	1	1	1	1	0	0	0
	GH151	0	0	1	0	0	0	0	0	0	0	0	0	0	0	0	0	0	0	0	0	0	0	0	0	0	0	0	0	0	0	0	0	0	0	0	0	0	0	0	0	0	0	0	0	0	0	0	0
	GH152	0	0	0	0	0	0	0	0	0	0	0	0	0	0	0	0	0	0	0	0	0	0	0	0	0	0	0	2	1	0	0	0	0	0	0	0	0	0	0	0	0	0	0	0	0	0	0	0
	GH154	1	0	0	0	0	0	0	0	0	0	0	0	0	0	0	0	0	0	0	1	0	0	0	0	0	0	0	0	0	0	0	0	0	0	0	0	0	0	0	0	0	0	0	0	0	0	0	0
	GH156	1	0	2	0	0	0	0	0	0	0	0	0	0	0	0	0	0	0	0	0	0	0	0	0	0	0	0	0	0	0	0	0	0	0	0	0	0	0	0	0	0	0	0	0	0	0	3	0
	GH158	0	0	0	0	0	0	0	0	0	0	0	0	0	0	0	0	0	0	0	0	0	0	0	0	0	0	0	0	0	0	0	0	0	0	0	0	0	1	1	0	0	0	0	0	0	0	0	0
	GH159	0	0	0	0	0	0	0	0	0	0	0	0	0	0	0	0	0	0	0	0	0	0	0	0	0	0	0	0	0	0	0	0	0	0	0	0	0	0	0	0	0	0	0	0	0	1	0	0
	GH16	0	0	0	1	0	0	0	2	4	5	1	1	1	3	5	1	1	2	2	6	0	0	1	0	2	0	0	0	0	0	0	1	1	0	0	0	0	3	1	0	0	0	1	0	0	2	1	0
	GH163	0	0	1	0	0	0	0	0	0	0	0	0	0	0	0	1	1	0	0	0	0	0	0	0	0	0	0	0	0	0	0	0	2	0	0	0	0	0	0	0	0	1	0	3	3	0	11	0
	GH164	0	1	0	0	0	0	0	0	0	0	0	0	0	0	0	0	0	0	0	0	0	0	0	0	0	0	0	0	0	0	0	0	0	0	0	0	0	0	0	0	0	0	0	0	0	0	0	0
	GH165	1	0	8	0	0	0	0	0	0	0	0	0	0	0	0	0	0	0	0	0	0	0	0	0	0	0	0	0	0	0	0	0	1	0	0	0	0	0	0	0	0	1	0	0	0	0	11	0
	GH166	0	0	0	0	0	0	0	0	0	0	0	0	0	0	0	0	0	0	0	0	0	0	0	0	0	0	0	0	0	0	0	0	0	0	0	0	0	0	0	0	0	0	0	0	0	1	0	0
	GH17	0	0	0	0	0	0	0	0	0	0	0	0	0	0	0	0	0	0	0	0	0	0	0	0	0	0	0	0	0	0	0	0	0	0	0	0	0	0	0	0	0	0	0	0	0	0	0	0
	GH171	1	1	1	2	2	1	2	0	0	0	3	3	1	1	1	1	1	1	2	1	1	0	0	0	0	0	0	1	0	3	0	2	1	1	0	0	0	0	0	0	0	1	0	1	1	1	0	1
	GH172	1	0	5	0	0	0	0	0	0	0	0	0	1	0	0	1	1	0	0	0	0	0	0	0	0	0	0	2	0	0	0	2	3	0	1	0	2	0	0	0	0	0	0	0	0	0	1	0
	GH18	0	0	0	0	0	0	0	0	0	1	0	0	0	0	1	3	3	0	0	1	0	0	0	0	0	0	0	0	0	0	0	0	0	0	0	0	0	0	0	0	0	0	0	0	0	2	1	0
	GH19	0	0	0	1	2	3	0	0	0	0	0	0	0	0	0	0	0	0	0	0	0	0	0	0	0	0	0	1	1	0	0	1	0	0	0	0	0	0	0	0	0	0	0	0	0	0	0	0
	GH2	2	0	3	1	2	0	0	0	1	0	0	1	4	2	5	4	2	2	0	6	0	0	1	0	0	0	0	0	0	0	0	0	0	0	0	0	2	4	0	0	0	1	1	1	1	4	0	0
	GH20	0	0	1	1	0	0	0	0	0	0	1	1	1	2	1	4	4	1	1	4	0	1	0	0	0	0	0	0	0	2	2	1	0	0	1	0	1	0	0	1	0	0	0	0	0	2	0	0
	GH23	5	5	9	10	5	8	4	5	5	8	1	1	0	2	3	4	4	4	4	4	2	0	1	0	1	1	7	5	5	2	2	2	4	7	4	7	0	0	0	0	0	0	0	0	0	0	0	1
	GH24	0	0	0	0	0	0	0	0	0	0	0	0	0	0	0	0	0	0	0	0	0	0	0	0	0	0	0	0	0	0	0	0	0	0	0	0	0	0	0	0	0	0	0	0	1	0	0	0
	GH25	0	0	0	0	0	0	0	0	0	0	1	1	1	1	0	0	0	0	0	0	1	0	1	0	0	1	0	0	1	0	0	0	0	0	0	0	0	0	0	0	0	0	0	0	0	2	0	0
	GH26	0	0	0	0	0	0	0	1	0	0	0	0	1	1	2	2	1	0	0	4	0	0	0	0	0	0	0	0	0	0	0	0	0	2	0	0	0	0	0	0	0	0	0	0	0	1	0	0
	GH27	0	0	1	0	0	0	0	0	0	0	0	0	0	0	1	1	0	0	0	0	0	0	0	0	0	0	0	1	0	0	0	0	0	0	0	0	0	0	0	0	0	0	0	0	0	0	0	0
	GH28	0	0	1	1	1	0	0	0	0	0	0	0	1	1	1	1	0	1	0	2	0	0	0	0	0	0	0	0	0	0	0	0	0	0	0	0	0	0	0	0	0	0	0	0	0	2	0	0
	GH29	1	1	6	3	4	0	0	0	0	0	2	1	4	3	1	3	2	2	0	7	0	0	0	0	0	0	0	3	0	0	1	1	0	0	0	0	4	1	0	0	0	0	0	0	0	4	0	1
	GH3	2	1	1	2	3	1	2	2	3	2	2	2	8	6	12	4	2	6	4	9	1	3	2	1	1	1	1	2	1	2	3	4	1	3	0	1	0	3	1	0	0	0	0	0	0	4	0	0
	GH30	0	0	0	0	0	0	0	0	0	0	0	0	2	2	0	2	1	3	1	5	0	2	0	0	0	0	0	0	0	0	0	1	0	0	0	0	0	0	0	0	0	0	0	0	0	1	0	0
	GH31	0	0	0	0	1	0	0	0	0	0	1	0	3	3	2	1	1	1	1	2	1	2	2	1	1	0	0	3	0	0	0	0	1	4	0	0	2	2	1	0	2	0	0	0	0	2	0	0
	GH32	1	0	1	2	0	0	0	0	0	0	0	0	0	1	4	1	1	0	1	1	0	0	1	0	0	0	0	0	0	0	0	0	0	0	0	0	0	0	0	0	0	0	1	1	1	4	0	0
	GH33	6	4	22	2	2	0	0	0	0	0	0	1	0	0	0	2	2	0	0	1	0	0	0	0	0	0	0	0	0	0	0	0	4	0	1	0	0	0	0	0	0	3	3	2	3	0	17	0
	GH35	0	0	0	1	0	0	0	0	0	0	0	0	0	0	1	0	0	1	0	3	0	0	0	0	0	0	1	0	0	0	0	0	0	0	0	0	2	1	1	1	0	0	0	0	0	1	0	0
	GH36	0	0	0	0	0	0	0	0	0	0	0	0	0	0	1	3	0	0	0	1	0	0	0	0	0	0	0	0	0	0	0	0	0	0	0	0	0	0	0	0	0	0	0	0	0	4	0	0
	GH37	0	0	0	0	0	0	0	0	0	0	1	1	1	1	1	0	0	0	1	1	0	0	0	0	0	0	0	0	0	0	0	1	0	0	0	0	0	0	0	0	0	1	0	0	0	0	0	0
	GH38	0	0	0	0	0	0	0	1	1	1	0	0	0	0	0	0	0	0	0	0	0	1	1	1	1	1	1	2	0	1	1	0	0	0	0	0	2	0	0	0	0	0	0	0	0	0	0	1
	GH39	1	0	1	1	1	0	0	10	1	3	0	0	1	0	0	1	1	0	0	2	0	1	0	0	0	0	0	0	0	0	0	0	0	0	0	0	0	0	0	0	0	0	0	0	0	1	0	0
	GH4	0	0	0	1	0	0	1	1	0	0	0	0	0	0	0	0	0	0	0	0	0	0	0	0	0	0	0	2	0	0	0	0	2	0	0	0	0	0	0	0	0	0	0	0	0	0	0	0
	GH42	0	0	1	0	0	0	0	0	0	0	0	0	2	0	0	0	0	0	0	1	0	0	0	0	0	0	0	0	0	0	0	0	0	0	0	0	0	0	0	0	0	0	0	0	0	1	0	0
	GH43	3	1	1	3	3	0	0	0	0	0	1	2	7	6	8	4	4	4	1	17	0	1	2	0	0	0	0	0	0	0	0	0	0	0	0	0	1	3	0	0	0	0	0	0	0	4	0	0
	GH44	1	0	0	0	1	0	0	0	0	0	0	0	0	0	0	0	0	0	0	0	0	0	0	0	0	0	0	1	0	0	0	0	0	2	0	0	0	0	0	0	0	0	0	0	0	1	0	0
	GH49	0	0	0	0	0	0	0	0	0	0	0	0	0	0	0	1	0	0	0	0	0	0	0	0	0	0	0	0	0	0	0	0	0	0	0	0	0	0	0	0	0	0	0	0	0	0	0	0
	GH5	1	3	2	2	1	0	1	3	1	2	1	1	3	1	10	4	4	0	2	16	0	2	1	1	0	1	0	6	1	0	0	0	0	1	0	0	0	1	0	0	0	1	2	1	1	5	3	0
	GH50	0	0	1	0	0	0	0	0	0	0	0	0	0	0	1	0	0	0	0	0	0	1	0	1	0	0	0	2	0	0	0	0	0	0	0	0	0	0	0	0	0	0	0	0	0	1	0	0
	GH51	5	1	4	3	3	0	0	0	0	0	1	0	2	2	4	2	2	1	0	5	0	0	0	0	0	0	0	0	0	0	0	0	1	0	0	0	0	1	0	0	0	0	0	0	0	7	0	0
	GH53	0	0	0	0	0	0	0	0	0	0	0	0	2	2	2	0	0	2	0	1	1	0	0	0	0	0	0	0	0	0	0	0	0	0	0	0	0	0	0	0	0	0	0	0	0	2	0	0
	GH55	0	0	0	0	0	0	0	0	0	0	0	0	0	0	0	0	0	0	0	0	0	0	0	0	0	0	0	0	0	0	0	0	0	0	0	0	0	0	0	0	0	0	0	0	1	0	0	0
	GH56	0	0	0	0	0	0	0	0	0	0	0	0	0	0	0	0	0	0	0	0	0	0	0	0	0	0	0	0	0	0	0	0	0	0	0	0	2	0	0	2	2	0	0	0	0	0	0	0
	GH57	1	1	1	3	1	2	1	1	1	1	0	0	0	0	0	3	2	3	1	1	1	1	1	1	1	2	1	2	0	1	0	3	1	0	0	3	1	1	1	1	2	0	0	0	0	1	1	2
	GH6	0	0	0	0	0	0	0	1	1	1	0	0	0	0	0	0	0	0	0	0	0	0	0	0	0	0	1	0	0	0	0	0	0	0	0	0	0	0	0	0	0	0	0	0	0	0	0	0
	GH63	0	0	0	1	1	0	0	1	1	1	0	0	1	0	0	0	0	0	0	0	0	1	0	1	0	1	0	0	0	0	0	0	0	0	0	0	0	0	0	0	0	0	0	0	0	0	0	0
	GH64	0	0	0	0	0	0	0	0	0	0	0	0	0	0	1	0	0	0	0	0	0	0	0	0	0	0	0	0	0	0	0	0	0	0	0	0	0	0	0	0	0	0	0	0	0	0	0	0
	GH65	0	0	0	0	0	0	0	0	3	2	1	2	1	1	0	1	1	1	2	1	1	0	1	0	0	0	0	0	0	0	0	0	0	0	0	0	0	0	0	0	0	0	0	0	0	0	0	0
	GH66	0	0	0	0	0	0	0	0	0	0	0	0	0	0	0	0	0	0	0	2	0	0	0	0	0	0	0	0	0	0	0	0	0	0	0	0	0	0	0	0	0	0	0	0	0	0	0	0
	GH67	0	0	0	1	1	0	0	0	0	0	0	0	1	1	1	1	1	1	0	1	0	0	0	0	0	0	0	0	0	0	0	0	0	0	0	0	0	0	0	0	0	0	0	0	0	1	0	0
	GH68	0	0	0	0	0	0	0	0	0	0	0	0	0	0	0	0	0	0	0	0	0	0	0	0	0	0	0	0	0	0	0	0	0	0	0	0	0	0	0	0	0	0	0	0	0	0	0	0
	GH73	1	0	0	0	0	1	0	0	0	0	1	1	1	1	0	1	1	0	1	0	1	0	0	0	0	0	0	0	0	0	0	0	0	0	0	0	0	0	0	0	0	0	0	0	0	0	0	0
	GH74	1	0	0	2	1	0	0	0	0	0	0	0	3	0	0	0	0	2	1	9	0	0	0	0	0	0	0	0	0	1	2	0	0	0	0	0	0	0	0	0	0	0	0	0	0	0	0	0
	GH75	0	0	0	0	0	0	0	0	0	0	0	0	0	0	0	0	0	0	0	0	0	0	0	1	0	0	0	0	0	0	0	0	0	0	0	0	0	0	0	0	0	0	0	0	0	0	0	0
	GH76	0	0	0	0	0	0	0	1	1	1	0	0	0	0	0	0	0	0	0	0	0	0	0	0	1	0	0	0	0	0	0	0	0	0	0	0	0	0	0	0	0	0	0	0	0	0	0	0
	GH77	1	1	1	1	1	0	1	1	1	2	1	1	1	1	1	0	0	0	0	0	0	1	3	1	1	1	1	1	1	1	1	1	0	1	0	1	0	0	0	0	0	1	1	2	2	0	1	0
	GH78	1	0	1	0	1	0	0	0	0	0	0	0	0	0	0	1	1	0	0	2	0	0	0	0	0	0	0	2	0	0	0	0	1	0	0	0	2	0	0	0	0	0	0	0	0	0	0	0
	GH8	0	0	0	0	0	0	0	0	0	0	0	0	0	0	1	0	0	0	0	0	0	0	0	0	0	0	1	2	0	0	0	0	0	0	1	1	0	0	0	0	0	0	0	0	0	2	0	0
	GH81	0	0	0	0	0	0	0	0	0	0	0	0	0	0	0	0	0	0	0	1	0	0	0	0	0	0	0	0	0	0	0	0	0	0	0	0	0	0	0	0	0	0	0	0	0	0	0	0
	GH84	0	0	0	1	1	0	0	0	0	0	0	0	0	0	0	0	0	0	0	0	0	0	0	0	0	0	0	2	0	0	0	0	0	0	0	0	0	0	0	0	0	0	0	0	0	0	0	0
	GH85	0	0	0	0	0	0	0	0	0	0	0	0	0	0	0	0	0	0	0	0	0	0	0	1	0	0	0	0	0	0	0	0	0	0	0	0	0	0	0	0	0	0	0	0	0	0	0	0
	GH87	0	0	0	0	0	0	0	1	0	0	0	0	0	0	2	0	0	0	0	0	0	0	0	0	0	0	0	0	0	0	0	0	0	0	0	0	0	0	0	0	0	0	0	0	0	0	0	0
	GH88	2	2	2	1	1	0	0	0	0	0	0	0	0	0	1	1	1	0	0	0	0	0	0	0	0	0	0	0	0	0	0	0	0	0	0	0	0	0	0	0	0	0	0	0	0	1	1	0
	GH89	0	0	0	0	0	0	0	0	0	0	0	0	0	0	0	0	0	0	0	1	0	0	0	0	0	0	0	0	0	0	0	0	0	0	0	0	0	0	0	0	0	0	0	0	0	0	0	0
	GH9	0	0	0	2	0	0	0	0	0	0	1	1	1	1	3	2	2	0	0	1	0	0	0	0	0	0	1	0	0	1	0	0	0	0	0	0	0	0	0	0	0	0	0	0	0	1	0	0
	GH92	0	0	0	0	0	0	0	0	0	0	0	0	0	0	0	0	0	3	0	4	0	0	0	0	0	0	0	0	0	0	0	0	0	0	0	0	0	0	0	0	0	0	0	0	0	0	0	0
	GH94	0	0	0	1	0	0	0	0	0	0	0	0	0	0	0	1	1	0	0	0	1	2	0	0	0	2	0	2	0	0	0	0	0	0	0	1	1	0	0	1	0	0	0	0	0	1	0	0
	GH95	2	1	2	1	1	0	0	0	0	0	0	0	1	1	2	1	1	0	0	4	0	0	0	0	0	0	0	0	0	0	0	0	0	0	0	0	1	0	0	0	0	0	0	0	0	1	0	0
	GH97	0	0	1	0	0	0	0	0	0	0	1	0	4	2	4	0	0	1	1	6	0	0	0	0	0	0	0	0	0	0	0	1	0	0	0	0	0	1	0	0	0	0	0	0	0	1	0	0
	GH99	0	0	0	0	0	0	0	0	0	0	0	0	0	0	1	0	0	0	0	1	0	0	0	0	0	0	0	0	0	0	0	0	1	0	0	0	0	0	0	0	0	0	0	0	0	0	0	0
GlycosilTransferases	GT1	0	1	0	1	1	2	2	5	6	6	1	2	1	1	1	3	3	1	1	2	1	2	1	0	1	2	2	2	1	1	1	1	1	6	0	0	2	0	0	1	1	0	0	2	1	3	1	0
	GT10	0	0	0	0	0	0	0	0	0	0	0	0	0	0	0	0	0	0	0	0	0	0	0	0	1	0	0	0	1	0	0	0	0	0	0	0	0	0	0	0	0	0	0	0	0	0	0	0
	GT102	0	0	0	0	0	0	0	0	0	0	0	0	0	0	0	0	0	0	0	0	0	0	0	0	0	0	0	0	0	0	0	0	0	0	0	0	0	0	0	0	0	0	0	0	0	0	0	0
	GT104	0	0	0	0	0	0	0	0	0	0	0	0	0	0	0	0	0	0	0	0	0	0	0	0	0	0	0	0	0	0	0	0	0	0	0	0	0	0	0	0	0	0	0	0	0	0	0	0
	GT105	2	1	4	0	0	8	0	0	0	0	0	0	0	0	0	0	0	0	0	0	0	6	5	5	6	8	0	6	4	0	0	0	7	0	2	0	0	0	0	0	0	0	0	1	1	2	3	2
	GT107	0	0	0	0	0	0	0	0	0	0	0	0	0	0	0	0	0	0	0	0	0	0	0	0	0	0	0	0	0	0	0	0	0	0	0	0	0	0	0	0	0	0	0	0	0	0	0	0
	GT11	0	0	0	0	0	0	0	0	0	0	0	0	1	0	1	1	1	0	0	0	1	0	0	0	0	0	0	0	0	0	0	0	0	0	0	0	0	0	0	0	0	0	0	0	0	0	0	0
	GT14	0	0	0	0	0	0	0	0	0	0	0	0	0	1	0	0	0	0	0	0	0	0	0	0	0	0	0	0	0	0	0	0	0	0	0	0	0	0	0	0	0	0	0	0	0	0	0	0
	GT17	0	0	0	0	0	0	0	0	0	0	0	0	0	0	0	0	0	0	0	0	0	0	0	0	0	0	0	0	0	0	0	0	0	0	0	0	0	0	0	0	0	0	0	0	0	0	0	0
	GT19	1	1	1	1	1	1	1	0	0	0	1	1	1	1	1	1	1	1	1	1	1	1	1	1	1	1	1	1	0	1	1	1	1	1	1	1	2	1	1	1	1	1	1	1	1	1	1	1
	GT2	33	18	26	41	38	27	23	11	13	18	13	14	18	24	26	28	31	20	18	16	24	19	19	26	34	40	7	61	24	10	11	13	31	14	18	14	20	13	8	14	10	29	23	27	26	12	28	26
	GT20	1	0	0	0	0	0	3	1	1	1	0	0	0	0	1	1	1	1	0	0	0	4	2	3	3	3	2	1	0	0	0	0	0	1	0	1	1	1	0	1	1	2	1	1	1	0	0	0
	GT21	2	2	3	3	3	3	0	0	0	0	0	0	0	0	0	0	0	0	0	0	0	1	1	1	1	1	0	1	0	0	0	0	0	0	0	0	0	0	0	0	0	0	0	0	0	0	1	0
	GT22	0	0	0	0	0	0	0	0	0	0	0	0	0	0	0	0	0	0	0	0	1	0	0	0	0	0	0	0	0	0	0	0	0	4	0	0	0	0	0	0	0	0	0	0	0	0	0	0
	GT23	0	0	0	0	0	0	0	0	0	0	0	0	0	0	1	0	0	0	0	0	0	0	0	0	0	0	0	0	5	0	0	0	0	0	0	0	0	0	0	0	0	0	0	0	0	0	0	0
	GT25	0	0	0	0	0	0	0	0	0	0	1	0	0	1	0	0	0	0	0	0	0	0	0	0	0	0	0	0	0	0	0	0	0	0	0	0	0	0	0	1	0	0	0	0	0	0	0	0
	GT26	1	0	0	0	1	1	0	0	0	0	1	1	0	0	1	1	1	0	1	0	0	0	1	1	1	1	1	0	1	0	0	0	0	1	0	0	0	1	0	0	0	0	0	0	0	1	1	0
	GT28	2	2	2	2	2	3	1	1	1	1	1	1	1	1	1	1	1	1	1	1	1	4	3	2	3	2	2	1	1	1	1	0	1	1	1	1	1	0	1	1	1	0	0	0	0	1	2	1
	GT3	0	0	0	0	0	0	0	0	0	0	0	0	0	0	1	1	1	0	0	1	0	0	0	0	0	0	0	0	0	0	0	0	0	0	0	0	1	0	0	0	1	0	0	0	0	0	0	1
	GT30	1	1	1	1	1	1	1	0	0	0	1	1	1	1	1	1	1	1	1	1	1	1	1	1	1	1	1	1	0	1	1	1	1	0	1	1	1	1	1	1	1	1	1	1	1	1	1	0
	GT32	0	0	0	0	0	0	0	0	0	2	0	0	0	0	0	0	0	0	0	0	0	0	0	0	0	0	0	0	1	0	0	0	0	0	0	0	0	0	0	7	1	0	0	0	0	0	0	0
	GT35	1	1	3	3	1	2	1	2	1	2	1	1	1	1	2	2	1	0	1	2	0	2	1	2	2	2	2	2	1	1	0	2	0	2	0	5	1	1	1	2	1	1	1	3	3	1	1	1
	GT39	0	0	0	0	0	1	0	1	1	1	0	0	0	0	0	0	0	0	0	0	0	0	0	0	0	0	0	1	1	0	0	0	0	0	0	0	0	0	0	0	0	0	0	0	0	0	0	0
	GT4	34	19	25	51	32	8	21	14	14	15	10	12	10	13	25	27	27	21	15	19	13	12	9	13	14	23	4	38	21	6	8	13	18	13	15	4	14	9	7	11	9	21	19	24	24	16	16	19
	GT41	0	0	1	1	0	0	0	0	0	0	0	0	0	0	0	0	0	0	0	0	0	0	1	0	0	5	4	0	0	0	0	0	0	0	0	0	4	0	0	2	1	1	1	1	1	0	15	0
	GT45	0	0	0	0	0	0	0	0	0	0	0	0	0	0	0	0	0	0	0	0	0	0	0	0	0	0	0	0	0	0	0	0	0	0	0	0	0	0	0	0	0	0	0	0	0	0	0	0
	GT5	1	1	1	1	1	1	1	0	0	0	2	2	2	2	1	1	1	1	1	1	1	0	0	0	0	0	1	2	2	2	1	3	0	2	0	1	0	0	0	0	0	1	1	1	1	1	1	2
	GT51	2	1	2	2	2	4	6	2	3	2	2	1	3	3	2	6	6	3	2	4	4	3	4	5	2	2	2	6	3	4	4	3	1	4	4	3	0	0	0	0	0	0	0	0	0	0	0	0
	GT53	0	0	0	0	0	0	0	3	3	4	0	0	0	0	0	0	0	0	0	0	0	0	0	0	0	0	0	0	0	0	0	0	0	0	0	0	0	0	0	0	0	0	0	0	0	0	0	0
	GT56	0	0	0	0	0	0	0	0	0	0	0	0	0	0	0	1	1	0	0	0	0	0	0	0	0	0	0	0	0	0	0	0	0	0	0	0	0	0	0	0	0	0	0	0	0	0	0	0
	GT60	0	0	0	0	0	0	1	0	0	0	0	0	0	0	0	0	0	0	0	0	0	0	0	0	0	0	0	0	0	0	0	0	0	0	0	0	0	0	0	0	0	0	0	0	0	0	0	0
	GT66	0	0	0	0	0	2	0	0	0	0	0	0	0	0	0	0	0	0	0	0	0	0	0	0	0	0	0	1	0	0	0	0	0	0	0	0	0	0	0	0	0	0	0	0	0	0	0	0
	GT7	0	0	0	0	0	0	0	0	0	0	0	0	0	0	0	0	0	0	0	0	0	0	0	0	0	0	0	0	0	0	0	0	0	0	0	0	0	0	0	0	0	0	0	0	0	0	0	0
	GT71	0	0	0	0	0	0	0	0	0	0	0	0	0	0	0	0	0	0	0	0	0	0	0	0	0	0	0	0	0	0	0	0	0	0	0	0	0	0	0	0	0	0	0	1	1	0	0	0
	GT75	0	0	0	0	0	0	0	0	0	0	0	0	0	0	0	0	0	1	0	0	0	0	0	0	0	0	0	0	0	0	0	0	0	0	0	0	0	0	1	0	0	1	1	0	0	0	0	0
	GT76	0	0	0	2	1	1	1	0	0	0	0	0	0	0	0	0	0	0	0	0	0	0	0	0	0	0	0	1	1	0	0	0	0	1	0	0	0	0	0	0	0	0	0	0	0	0	0	0
	GT8	0	0	0	0	0	1	0	0	0	0	0	0	0	0	0	0	0	0	0	0	0	0	0	0	0	0	0	1	0	0	0	0	0	0	0	0	0	0	0	0	0	0	0	0	0	0	0	0
	GT81	1	1	2	2	1	0	0	1	1	1	1	1	0	0	0	0	0	0	0	0	0	0	0	0	0	0	0	0	2	0	0	0	0	0	1	0	0	0	0	0	0	0	0	0	0	0	0	0
	GT83	2	2	1	3	3	3	3	2	2	2	3	4	2	3	0	3	2	3	0	3	3	4	6	3	3	3	2	4	2	1	1	1	4	3	1	1	4	3	5	3	2	5	5	6	6	2	1	1
	GT84	0	0	0	0	0	0	1	0	0	0	0	0	0	0	0	1	1	0	0	0	1	1	0	0	0	1	0	1	0	0	0	0	0	0	0	1	0	0	0	0	0	0	0	0	0	0	0	0
	GT85	0	0	0	0	0	0	0	1	1	1	0	0	0	0	0	0	0	0	0	0	0	0	0	0	0	0	0	0	0	0	0	0	0	0	0	0	0	0	0	0	0	0	0	0	0	0	0	0
	GT87	0	0	0	2	1	1	0	2	2	3	0	0	0	0	0	0	0	0	0	0	0	0	0	0	0	0	0	0	0	0	0	0	0	0	0	1	0	0	1	0	0	3	2	1	1	0	0	1
	GT89	0	0	0	0	0	0	0	1	1	1	0	0	1	0	0	0	0	0	0	0	0	0	0	0	0	0	0	0	0	0	0	0	1	0	0	0	0	0	0	0	0	0	0	0	0	0	0	3
	GT9	4	4	4	7	4	4	2	0	0	0	3	3	2	2	1	3	2	1	1	1	3	4	4	4	4	4	5	9	1	3	3	3	4	2	2	7	3	2	3	2	2	2	2	2	2	2	2	6
	GT92	0	0	0	0	0	0	0	0	0	0	0	0	0	0	1	0	0	0	0	0	0	0	0	0	2	0	0	0	1	0	0	0	0	0	1	0	0	0	0	0	0	0	0	0	0	0	0	0
	GT94	0	0	0	0	0	0	0	0	0	0	0	0	0	0	0	0	0	0	0	0	0	0	0	0	0	0	0	1	0	0	0	0	0	0	0	0	0	0	1	0	0	0	0	0	0	0	0	0
Polysaccharide Lyases	PL1	1	0	2	0	0	0	0	0	0	1	0	0	1	2	1	0	0	2	0	1	0	0	0	0	0	0	0	1	0	0	0	0	0	3	0	0	0	0	0	0	0	0	0	1	1	0	0	0
	PL10	0	0	1	1	1	0	0	0	0	0	0	0	0	0	0	0	0	0	0	0	0	0	0	0	0	0	0	1	0	0	0	0	0	0	0	0	0	0	0	0	0	0	1	0	0	0	2	0
	PL11	1	0	1	1	2	0	0	0	0	0	0	0	0	0	0	0	0	0	0	0	0	0	0	0	0	0	0	0	0	0	0	0	0	0	0	0	0	0	0	0	0	0	0	0	0	0	0	0
	PL12	2	0	1	2	2	1	0	0	0	0	1	0	0	0	0	0	0	0	0	0	0	0	0	0	0	0	0	0	0	0	0	1	0	0	0	1	0	0	0	0	0	0	0	0	0	0	0	0
	PL14	0	0	0	0	0	0	0	0	0	0	0	0	0	0	0	0	0	0	0	0	0	0	0	0	0	0	0	0	0	0	0	0	0	0	0	0	0	0	0	0	0	0	0	0	0	0	1	0
	PL15	0	0	1	0	0	0	0	0	0	0	0	0	0	0	0	0	0	0	0	0	0	0	0	0	0	0	0	0	0	0	0	0	0	0	0	0	0	0	0	0	0	0	0	0	0	0	0	0
	PL17	0	0	1	0	0	0	0	0	0	0	0	0	0	0	0	0	0	0	0	0	0	0	0	0	0	0	0	0	0	0	0	0	0	0	0	0	0	0	0	0	0	0	0	0	0	0	1	0
	PL22	2	1	2	0	1	0	0	0	0	0	0	0	0	0	0	0	0	0	0	0	0	0	0	0	0	0	0	0	0	0	0	0	0	0	0	0	0	0	0	0	0	0	0	0	0	1	0	0
	PL29	1	0	1	0	0	0	0	0	0	0	0	0	0	0	0	0	0	0	0	0	0	0	0	0	0	0	0	0	0	0	0	0	0	0	0	0	0	0	0	0	0	0	0	0	0	0	0	0
	PL31	0	0	0	0	0	0	0	0	0	0	0	0	0	0	0	0	0	0	0	0	0	0	0	0	0	0	0	0	0	0	0	0	0	0	0	0	0	0	0	0	0	0	0	0	0	0	0	1
	PL33	0	0	1	0	0	0	0	0	0	0	0	0	0	0	0	0	0	0	0	0	0	0	0	0	0	0	0	0	0	0	0	0	0	0	0	0	0	0	0	0	0	0	0	0	0	0	0	0
	PL34	0	0	0	0	1	0	0	0	0	0	0	0	0	0	0	0	0	0	0	0	0	0	0	0	0	0	0	0	0	0	0	0	0	0	0	0	0	0	0	0	0	0	0	0	0	0	0	0
	PL38	1	0	0	1	1	0	0	0	0	0	0	0	0	0	0	0	0	0	0	0	0	0	0	0	0	0	0	0	0	0	0	0	0	0	0	0	0	0	0	0	0	0	0	0	0	0	0	0
	PL39	0	0	0	0	0	0	0	0	0	0	0	0	0	0	0	0	0	0	0	0	0	0	0	0	0	0	0	1	0	0	0	0	0	0	0	0	0	0	0	0	0	0	0	0	0	0	0	0
	PL42	1	0	1	0	0	0	0	0	0	0	0	0	0	0	0	0	0	0	0	0	0	0	0	0	0	0	0	0	0	0	0	0	0	0	0	0	0	0	0	0	0	0	0	0	0	1	1	0
	PL5	0	0	0	0	0	0	0	0	0	0	0	0	0	0	0	0	0	0	0	0	0	0	0	0	0	0	0	0	0	0	0	0	0	0	0	0	0	0	0	0	0	0	0	0	0	0	0	0
	PL6	0	0	1	0	0	0	0	0	0	0	0	0	0	0	0	0	0	0	0	0	0	0	0	0	0	0	0	0	0	0	0	0	0	0	0	0	0	0	0	0	0	0	0	0	0	0	0	0
	PL7	0	0	0	0	0	0	0	0	0	0	0	0	0	0	0	0	0	0	0	0	0	0	0	0	0	0	0	0	0	0	0	0	0	0	0	0	0	0	0	0	0	0	0	0	0	0	1	0
	PL8	0	0	1	0	0	0	0	0	0	0	0	0	0	0	0	0	0	0	0	0	0	0	0	0	0	0	0	0	0	0	0	0	0	0	0	0	0	0	0	0	0	0	0	0	0	0	0	0
	PL9	0	0	2	1	1	0	0	0	0	0	0	0	0	0	2	0	0	0	0	0	0	1	1	0	1	0	0	1	0	0	0	0	0	2	0	0	0	0	0	0	0	0	0	0	0	1	0	0
[truncated: 56 more columns]

## Sheet: EPS formation
		Acidobacteriota							Actinobacteriota			Bacteroidota											Cyanobacteriota						Desulfobacterota		Gemmatimonadota			Hydrogenedentota	Myxococcota		Nitrospirota	Planctomycetota
KO / Function	Polysaccharide related	Gsp01	Gsp02	Gsp03	Gsp04	Gsp05	Gsp06	Gsp07	Gsp08	Gsp09	Gsp10	Gsp11	Gsp12	Gsp13	Gsp14	Gsp15	Gsp16	Gsp17	Gsp18	Gsp19	Gsp20	Gsp21	Gsp22	Gsp23	Gsp24	Gsp25	Gsp26	Gsp27	Gsp28	Gsp29	Gsp30	Gsp31	Gsp32	Gsp33	Gsp34	Gsp35	Gsp36	Gsp37	Gsp38	Gsp39	Gsp40	Gsp41	Gsp42	Gsp43	Gsp44	Gsp45	Gsp46	Gsp47	Gsp48
K19296 / alginate O-acetyltransferase complex protein AlgF	Alginate	0	0	0	0	0	0	0	0	0	0	0	0	0	0	0	0	0	0	0	0	0	0	0	0	0	0	0	0	0	0	0	0	0	0	0	0	0	0	0	0	0	0	0	0	0	0	0	0
K19294 / alginate O-acetyltransferase complex protein AlgI	Alginate	2	1	2	0	1	0	3	0	0	0	0	3	0	0	0	1	1	1	1	1	1	10	10	11	10	9	2	1	0	0	0	0	2	1	1	0	0	0	0	0	0	1	2	2	2	1	1	2
K19295 / alginate O-acetyltransferase complex protein AlgJ	Alginate	0	0	0	0	0	0	1	0	0	0	0	0	0	0	0	0	0	0	0	0	0	0	0	1	0	0	0	0	0	0	0	0	2	0	0	0	0	0	0	0	0	0	0	0	0	0	1	0
K19290 / mannuronan synthase Alg8 [EC:2.4.1.33]	Alginate	0	0	0	0	0	0	0	0	0	0	0	0	0	0	0	0	0	0	0	0	0	0	0	0	0	0	0	0	0	0	0	0	0	0	0	0	0	0	0	0	0	0	0	0	0	0	0	0
K19291 / mannuronan synthase Alg44 [EC:2.4.1.33]	Alginate	0	0	0	0	0	0	0	0	0	0	0	0	0	0	0	0	0	0	0	0	0	0	0	0	0	0	0	0	0	0	0	0	0	0	0	0	0	0	0	0	0	0	0	0	0	0	0	0
K00694 / bcsA; cellulose synthase (UDP-forming) [EC:2.4.1.12]	Cellulose	0	0	0	0	0	0	0	1	0	0	0	0	0	0	0	0	0	0	0	0	0	0	0	1	0	1	1	1	1	1	1	0	0	0	1	2	0	0	0	0	0	0	1	0	0	0	0	0
K20541 / bcsB; cellulose synthase operon protein B	Cellulose	0	0	0	0	0	0	0	0	0	0	0	0	0	0	0	0	0	0	0	0	0	0	0	0	0	0	2	0	0	0	0	0	0	0	0	0	0	0	0	0	0	0	0	0	0	0	0	0
K20542 / bcsZ; endoglucanase [EC:3.2.1.4]	Cellulose	0	0	0	0	0	0	0	0	0	0	0	0	0	0	1	0	0	0	0	0	0	0	0	0	0	0	0	2	0	0	0	0	0	0	1	1	0	0	0	0	0	0	0	0	0	1	0	0
K20543 / bcsC; cellulose synthase operon protein C	Cellulose	0	0	0	0	0	0	0	0	0	0	0	0	0	0	0	0	0	0	0	0	0	1	0	0	1	1	0	0	0	0	0	0	0	1	0	0	0	0	0	0	0	0	0	0	0	0	0	0
K16710 / colanic acid/amylovoran biosynthesis protein WcaK/AmsJ	Colanic acid	0	0	0	0	0	0	0	1	0	0	0	0	0	0	0	1	1	0	0	0	0	0	1	1	1	1	1	0	0	0	0	0	0	0	1	0	0	0	1	0	0	0	0	0	0	0	0	0
K16703 / colanic acid/amylovoran/stewartan biosynthesis glycosyltransferase WcaL/AmsK/CpsK [EC:2.4.-.-]	Colanic acid	3	0	0	2	2	0	0	0	0	0	0	0	0	0	0	0	0	0	1	2	0	0	0	0	0	0	0	1	2	0	0	0	0	0	1	0	1	0	0	0	0	0	0	0	0	1	0	1
K03818 / putative colanic acid biosynthesis acetyltransferase WcaF [EC:2.3.1.-]	Colanic acid	0	0	0	0	0	0	0	1	0	0	0	0	0	0	0	1	1	0	0	0	0	0	0	0	0	1	0	0	0	0	0	0	0	0	0	0	2	0	1	1	1	0	0	0	0	0	0	0
K13684 / putative colanic acid biosynthesis glycosyltransferase WcaC [EC:2.4.-.-]	Colanic acid	0	0	0	0	0	0	0	0	0	0	0	1	0	0	0	0	0	0	1	0	1	0	0	0	0	0	0	0	0	0	0	0	0	0	0	0	0	0	0	0	0	0	0	0	0	0	0	0
K03208 / putative colanic acid biosynthesis glycosyltransferase WcaI	Colanic acid	1	0	0	5	2	0	0	0	0	0	0	1	0	0	1	2	2	2	1	2	1	0	0	0	0	1	0	1	0	0	0	0	0	0	1	0	1	0	1	1	1	0	0	0	0	1	2	0
K03606 / undecaprenyl-phosphate glucose phosphotransferase WcaJ [EC:2.7.8.31]	Colanic acid	0	0	0	0	0	0	1	0	0	1	1	1	0	0	2	1	2	1	0	2	0	0	0	0	0	0	0	1	0	0	0	0	0	1	1	0	1	1	0	0	0	1	1	1	0	1	1	0
K12582 / dTDP-N-acetylfucosamine:lipid II N-acetylfucosaminyltransferase WecF [EC:2.4.1.325]	Enterobacterial common antigen (ECA)	0	0	0	0	0	0	0	0	0	0	0	0	0	0	0	1	1	0	0	0	0	0	0	0	0	0	0	0	0	0	0	0	0	0	0	0	0	0	0	0	0	0	0	0	0	0	0	0
K02851 / UDP-GlcNAc:undecaprenyl-phosphate/decaprenyl-phosphate GlcNAc-1-phosphate transferase WecA [EC:2.7.8.33 2.7.8.35]	Enterobacterial common antigen (ECA)	0	1	0	3	1	0	1	1	1	1	0	0	1	1	1	1	1	1	1	1	0	1	1	1	1	1	1	1	1	0	0	0	2	0	1	0	2	1	2	2	1	0	0	0	0	1	1	0
K18851 / diacylglycerol O-acyltransferase / trehalose O-mycolyltransferase [EC:2.3.1.20 2.3.1.122]	Mycolic acid	0	0	0	0	0	0	0	7	8	7	0	0	0	0	0	0	0	0	0	0	0	0	0	0	0	0	0	1	0	0	0	0	0	0	0	0	0	0	0	0	0	0	0	0	0	0	0	0
K21006 / pelA; polysaccharide biosynthesis protein PelA	Pel	0	0	0	0	0	0	0	0	0	0	0	0	0	0	0	0	0	0	0	0	0	0	0	0	0	0	0	0	0	0	0	0	0	0	0	0	0	0	0	0	0	0	0	0	0	1	0	0
K21007 / pelB; polysaccharide biosynthesis protein PelB	Pel	0	0	0	0	0	0	0	0	0	0	0	0	0	0	0	0	0	0	0	0	0	0	0	0	0	0	0	0	0	0	0	0	0	0	0	0	0	0	0	0	0	0	0	0	0	0	0	0
K21008 / pelC; polysaccharide biosynthesis protein PelC	Pel	0	0	0	0	0	0	0	0	0	0	0	0	0	0	0	0	0	0	0	0	0	0	0	0	0	0	0	0	0	0	0	0	0	0	0	2	0	0	0	0	0	0	0	0	0	0	0	0
K21009 / pelD; polysaccharide biosynthesis protein PelD	Pel	0	0	0	0	0	0	0	0	0	0	0	0	0	0	0	0	0	0	0	0	0	0	0	0	0	0	0	0	0	0	0	0	0	0	0	0	0	0	0	0	0	0	0	0	0	0	0	0
K21010 / pelE; polysaccharide biosynthesis protein PelE	Pel	0	0	0	0	0	0	0	0	0	0	0	0	0	0	0	0	0	0	0	0	0	0	0	0	0	0	0	0	0	0	0	0	0	0	0	0	0	0	0	0	0	0	0	0	0	0	0	0
K21011 / pelF; polysaccharide biosynthesis protein PelF	Pel	1	0	0	0	0	1	1	0	0	0	0	0	0	0	0	0	0	0	0	0	0	0	0	0	0	0	0	0	0	0	0	0	0	0	0	0	0	0	0	0	0	0	0	0	0	0	0	0
K21012 / pelG; polysaccharide biosynthesis protein PelG	Pel	0	0	0	0	0	0	0	0	0	0	0	0	0	0	0	0	0	0	0	0	0	0	0	0	0	0	0	0	0	0	0	0	0	0	0	0	0	0	0	0	0	0	0	0	0	0	0	0
K11937 / biofilm PGA synthesis protein PgaD	Poly-N-actyl-glucosamine (PNAG)	0	0	0	0	0	0	0	0	0	0	0	0	0	0	0	0	0	0	0	0	0	0	0	0	0	0	0	0	0	0	0	0	0	0	0	0	0	0	0	0	0	0	0	0	0	0	0	0
K11936 / poly-beta-1,6-N-acetyl-D-glucosamine synthase PgaC [EC:2.4.1.-]	Poly-N-actyl-glucosamine (PNAG)	0	0	0	1	1	2	2	0	0	0	3	0	0	1	3	2	3	0	0	1	2	0	0	0	0	0	0	0	0	0	0	1	0	0	0	1	0	0	0	1	0	0	0	1	1	0	0	0
K20997 / polysaccharide biosynthesis protein PslA	Psl	0	0	0	0	0	0	0	0	0	0	0	0	0	0	0	0	0	0	0	0	0	0	0	0	0	0	0	0	0	0	0	0	0	0	0	0	0	0	0	0	0	0	0	0	0	0	0	0
K20999 / polysaccharide biosynthesis protein PslF	Psl	1	1	0	1	1	0	0	2	1	1	0	0	1	0	1	0	0	0	0	0	0	0	0	0	0	0	0	0	1	0	0	0	0	0	0	0	1	0	0	0	0	0	0	1	1	0	1	1
K21001 / polysaccharide biosynthesis protein PslH	Psl	2	4	5	1	3	0	1	0	0	1	0	0	0	0	0	0	0	0	0	0	1	0	0	0	0	0	0	5	1	0	1	1	0	0	1	0	0	0	0	0	1	2	2	2	2	0	0	1
K21002 / polysaccharide biosynthesis protein PslI	Psl	0	0	0	0	0	0	0	0	0	0	0	0	0	0	0	0	0	0	0	0	0	0	0	0	0	0	0	0	0	0	0	0	0	0	0	0	0	0	0	0	0	0	0	0	0	0	0	0
K16566 / exopolysaccharide production protein ExoY	Succinoglycan	0	0	0	0	0	0	0	1	0	0	0	0	0	0	0	0	0	0	0	0	0	0	0	0	0	0	0	0	0	0	0	0	0	0	0	0	0	0	0	0	0	0	0	0	0	0	1	0
K16568 / exopolysaccharide production protein ExoZ	Succinoglycan	2	1	0	2	4	0	3	7	7	9	1	2	4	3	2	1	0	1	1	1	2	8	2	6	4	1	2	4	0	0	0	1	1	1	1	0	0	1	0	2	0	5	1	3	3	2	1	0
K16557 / succinoglycan biosynthesis protein ExoA [EC:2.4.-.-]	Succinoglycan	0	0	0	1	1	0	0	0	0	0	0	0	0	0	0	0	0	0	1	0	0	0	1	0	0	0	0	0	0	0	0	0	0	0	0	0	0	0	0	0	0	1	1	1	1	0	1	0
K16560 / succinoglycan biosynthesis protein ExoH	Succinoglycan	0	0	0	0	0	0	0	0	0	0	0	0	0	0	0	0	0	0	0	0	0	0	0	0	0	0	0	0	0	0	0	0	0	0	0	0	0	0	0	0	0	0	0	0	0	0	0	0
K16558 / succinoglycan biosynthesis protein ExoL [EC:2.-.-.-]	Succinoglycan	0	0	0	0	0	0	0	0	0	0	0	0	0	0	0	0	0	0	0	0	0	0	0	0	0	0	0	0	0	0	0	0	0	0	0	0	0	0	0	0	0	0	0	0	0	0	0	0
K16556 / succinoglycan biosynthesis protein ExoM [EC:2.4.-.-]	Succinoglycan	0	0	0	0	0	0	0	0	0	0	0	0	0	0	1	0	0	0	0	0	0	0	0	0	0	0	0	0	0	0	0	0	0	0	0	0	0	0	0	0	0	0	0	0	0	0	0	0
K16555 / succinoglycan biosynthesis protein ExoO [EC:2.4.-.-]	Succinoglycan	0	0	0	0	0	0	0	0	0	0	0	0	0	0	0	0	0	0	0	0	0	0	0	0	0	0	0	0	0	0	0	0	0	0	0	0	0	0	0	0	0	0	0	0	0	0	0	0
K16564 / succinoglycan biosynthesis protein ExoU [EC:2.4.-.-]	Succinoglycan	0	0	0	0	0	0	0	0	0	0	0	0	0	0	0	0	0	0	0	0	0	0	0	0	0	0	0	0	0	0	0	0	0	0	0	0	0	0	0	0	0	0	0	0	0	0	0	0
K16562 / succinoglycan biosynthesis protein ExoW [EC:2.4.-.-]	Succinoglycan	0	0	0	0	0	0	0	0	0	0	0	0	0	0	0	0	0	0	0	0	0	0	0	0	0	0	0	0	0	0	0	0	0	0	0	0	0	0	0	0	0	0	0	0	0	0	0	0
K13658 / beta-1,4-mannosyltransferase GumI [EC:2.4.1.251]	Xanthan	0	0	0	0	0	0	0	0	0	0	1	1	0	1	0	0	0	0	0	0	0	0	0	0	0	0	0	2	1	0	0	0	0	0	0	0	0	0	1	0	0	0	0	0	0	0	0	0
K13665 / pyruvyltransferase GumL	Xanthan	0	0	0	0	0	0	0	0	0	0	0	0	0	0	0	0	0	0	0	0	0	0	0	0	0	0	0	0	0	0	0	0	0	0	0	0	0	0	0	0	0	0	0	0	0	0	0	0
K13663 / acyltransferase GumF [EC:2.3.1.-]	Xanthan / Acetan	0	0	0	0	0	0	0	0	0	0	0	0	0	0	0	0	0	0	0	0	0	0	0	0	0	0	0	0	0	0	0	0	0	0	0	0	0	0	0	0	0	0	0	0	0	0	0	0
[truncated: 56 more columns]

## Sheet: EPS degradation
		Acidobacteriota							Actinobacteriota			Bacteroidota											Cyanobacteriota						Desulfobacterota		Gemmatimonadota			Hydrogenedentota	Myxococcota		Nitrospirota	Planctomycetota
ENZYME	Polysaccharide related	Gsp01	Gsp02	Gsp03	Gsp04	Gsp05	Gsp06	Gsp07	Gsp08	Gsp09	Gsp10	Gsp11	Gsp12	Gsp13	Gsp14	Gsp15	Gsp16	Gsp17	Gsp18	Gsp19	Gsp20	Gsp21	Gsp22	Gsp23	Gsp24	Gsp25	Gsp26	Gsp27	Gsp28	Gsp29	Gsp30	Gsp31	Gsp32	Gsp33	Gsp34	Gsp35	Gsp36	Gsp37	Gsp38	Gsp39	Gsp40	Gsp41	Gsp42	Gsp43	Gsp44	Gsp45	Gsp46	Gsp47	Gsp48
Polysaccharide lyase	Various	0	0	0	0	0	0	0	0	0	0	0	0	0	0	0	0	0	0	0	0	0	0	0	0	0	0	0	0	0	0	0	0	0	0	0	0	0	0	0	0	0	0	0	0	0	0	0	0
Beta-agarase	Agarose	0	0	1	0	0	0	0	0	0	0	0	0	1	0	0	0	0	0	0	0	1	1	0	0	0	0	0	0	0	0	0	0	0	0	0	0	0	0	0	0	0	0	0	0	0	0	1	0
Alginate lyase	Alginate	0	0	1	0	0	0	0	0	0	0	0	0	0	0	0	1	1	0	0	1	0	0	0	0	0	0	0	0	0	0	0	0	0	0	1	0	0	0	0	0	0	0	0	2	1	0	0	0
Exo-oligoalginate lyase	Alginate	0	0	1	0	0	0	0	0	0	0	0	0	0	0	0	0	0	0	0	0	0	0	0	0	0	0	0	0	0	0	0	0	0	0	0	0	0	0	0	0	0	0	0	0	0	0	0	0
Oligogalacturonate lyase	Alginate	1	0	0	0	0	0	0	0	0	0	0	0	0	0	0	0	0	0	0	0	0	0	0	0	0	0	0	0	0	0	0	0	0	0	0	0	0	0	0	0	0	0	0	0	0	0	0	0
Oligogalacturonide lyase	Alginate	1	0	1	0	0	0	0	0	0	0	0	0	0	0	0	0	0	0	0	0	0	0	0	0	0	0	0	0	0	0	0	0	0	0	0	0	0	0	0	0	0	0	0	0	0	0	0	0
Putative rhamnogalacturonase C	Alginate	0	0	0	0	0	0	0	0	0	0	0	0	0	0	0	0	0	0	0	0	0	0	0	0	0	0	0	0	0	0	0	0	0	0	0	0	0	0	1	0	0	0	0	0	0	0	0	0
Putative rhamnogalacturonate lyase C	Alginate	0	0	0	0	0	1	0	0	0	0	0	0	0	0	0	0	0	0	0	0	0	0	2	1	0	0	0	0	0	0	0	0	0	1	0	0	0	0	0	0	0	0	1	0	1	0	0	0
Rhamnogalacturonan endolyase	Alginate	1	0	1	1	2	0	0	0	0	0	0	0	0	0	0	1	1	0	0	0	0	0	0	0	0	0	0	0	0	0	0	0	0	0	0	0	0	0	0	0	0	0	0	0	0	0	0	0
Rhamnogalacturonate lyase	Alginate	0	0	0	0	0	1	0	0	0	0	0	0	0	0	0	0	0	0	0	0	0	0	0	0	0	0	0	0	0	0	0	0	0	0	0	0	0	0	0	0	0	0	0	0	0	0	0	0
Unsaturated 3S-rhamnoglycuronyl hydrolase	Alginate	0	0	1	0	0	0	0	0	0	0	0	0	0	0	0	0	0	0	0	1	0	0	0	0	0	0	0	0	0	0	0	0	0	0	0	0	0	0	0	0	0	0	0	0	0	0	1	0
Unsaturated glucuronyl hydrolase	Alginate	2	1	2	1	1	0	0	0	0	0	0	0	0	0	1	1	1	0	0	0	0	0	0	0	0	0	0	0	0	0	0	0	0	0	0	0	0	0	0	0	0	0	0	0	0	1	1	0
Unsaturated rhamnogalacturonyl hydrolase	Alginate	0	0	0	0	0	0	0	0	0	0	0	0	1	1	1	0	0	1	0	1	0	0	0	0	0	0	0	0	0	0	0	0	0	0	0	0	0	0	0	0	0	0	0	0	0	0	0	0
Extracellular endo-alpha-(1->5)-L-arabinanase	Arabinans	0	0	0	0	0	0	0	0	0	0	0	0	0	0	2	0	0	0	0	2	0	0	0	0	0	0	0	0	0	0	0	0	0	0	0	0	0	0	0	0	0	0	0	0	0	0	0	0
Intracellular endo-alpha-(1->5)-L-arabinanase	Arabinans	1	0	0	0	0	0	0	0	0	0	0	0	0	0	0	0	0	0	0	0	0	0	0	0	0	0	0	0	0	0	0	0	0	0	0	0	0	0	0	0	0	0	0	0	0	2	0	0
Putative arabinan endo-1,5-alpha-L-arabinosidase	Arabinans	0	0	0	0	0	0	0	0	0	0	0	0	0	0	0	0	0	0	0	0	0	0	0	0	0	0	0	0	0	0	0	0	0	0	0	0	0	0	0	0	0	0	0	0	0	0	0	0
Alpha-L-arabinofuranosidase	Arabinose-containing polysaccharides	0	0	0	0	0	0	0	0	0	0	0	0	0	0	1	1	0	0	0	0	0	0	0	0	0	0	0	0	0	0	1	0	0	0	0	0	0	1	0	0	0	0	0	0	0	0	0	0
Arabinoxylan arabinofuranohydrolase	Arabinose-containing polysaccharides	0	0	0	0	0	0	0	0	0	0	0	0	0	0	1	0	1	0	0	0	0	0	0	0	0	0	0	0	0	0	0	0	0	0	0	0	0	0	0	0	0	0	0	0	0	0	0	0
Exo-alpha-(1->6)-L-arabinopyranosidase	Arabinose-containing polysaccharides	0	0	0	0	0	0	0	0	1	0	0	0	0	0	0	0	0	0	0	0	0	0	0	0	0	0	0	0	0	0	0	0	0	0	0	0	0	0	0	0	0	0	0	0	0	0	0	0
Extracellular exo-alpha-(1->5)-L-arabinofuranosidase	Arabinose-containing polysaccharides	0	0	0	0	1	0	0	0	0	0	0	0	0	0	1	0	0	0	0	1	0	0	0	0	0	0	0	0	0	0	0	0	0	0	0	0	0	0	0	0	0	0	0	0	0	0	0	0
Extracellular exo-alpha-L-arabinofuranosidase	Arabinose-containing polysaccharides	0	0	0	0	1	0	0	0	0	0	1	0	0	0	2	1	1	0	0	3	0	0	0	0	0	0	0	0	0	0	0	0	0	0	0	0	0	0	0	0	0	0	0	0	0	4	0	0
Intracellular exo-alpha-(1->5)-L-arabinofuranosidase	Arabinose-containing polysaccharides	1	0	2	1	1	0	0	0	0	0	0	0	0	0	0	0	0	0	0	0	0	0	0	0	0	0	0	0	0	0	0	0	0	0	0	0	0	0	0	0	0	0	0	0	0	1	0	0
Intracellular exo-alpha-L-arabinofuranosidase	Arabinose-containing polysaccharides	4	1	1	2	1	0	0	0	0	0	0	0	1	1	1	1	1	1	0	1	0	0	0	0	0	0	0	0	0	0	0	0	0	0	0	0	0	0	0	0	0	0	0	0	0	1	0	0
Non-reducing end alpha-L-arabinofuranosidase	Arabinose-containing polysaccharides	0	0	0	0	0	0	0	0	0	0	0	0	2	0	0	0	0	0	0	0	0	0	0	0	0	0	0	0	0	0	0	0	0	0	0	0	0	0	0	0	0	0	0	0	0	1	0	0
Non-reducing end beta-L-arabinofuranosidase	Arabinose-containing polysaccharides	0	0	1	0	0	0	0	0	0	0	2	0	0	0	0	0	0	0	0	2	0	0	0	0	0	0	0	0	0	0	0	0	0	0	0	0	0	0	0	0	0	0	0	1	1	3	0	0
Putative alpha-L-arabinofuranosidase	Arabinose-containing polysaccharides	1	0	1	0	0	0	0	0	0	0	0	0	0	0	0	0	0	0	0	0	0	0	0	0	0	0	0	0	0	0	0	0	0	0	0	0	0	0	0	0	0	0	0	0	0	0	0	0
Putative arabinogalactan endo-beta-1,4-galactanase	Arabinose-containing polysaccharides	0	0	0	0	0	0	0	0	0	0	0	0	0	0	0	0	0	0	0	0	0	0	0	0	0	0	0	0	0	0	0	0	0	0	0	0	0	0	0	0	0	0	0	0	0	1	0	0
Cellulase	Cellulose	0	0	0	0	0	0	0	0	0	0	0	0	0	0	0	0	0	0	0	0	0	0	0	0	0	0	0	0	0	0	0	0	0	0	0	0	0	0	0	0	0	0	0	0	0	0	0	0
Cellulase/esterase	Cellulose	0	1	0	0	0	0	0	0	0	0	0	0	0	1	0	0	0	0	0	0	0	0	0	0	0	0	0	0	0	0	0	0	0	0	0	0	0	0	0	0	0	0	0	0	0	0	0	0
Cellulose 1,4-beta-cellobiosidase	Cellulose	0	0	0	0	0	0	0	0	0	0	0	1	0	0	1	0	0	0	0	0	0	0	0	0	0	0	0	0	0	0	0	0	0	0	0	0	0	0	0	0	0	0	0	0	0	0	0	0
Acidic endochitinase	Chitin	0	0	0	0	0	0	0	0	0	0	0	0	0	0	0	0	0	0	0	0	0	0	0	0	0	0	0	0	0	0	0	1	0	0	0	0	0	0	0	0	0	0	0	0	0	0	0	0
Chitinase	Chitin	1	0	0	1	0	0	0	0	0	0	0	0	1	1	3	3	2	0	0	0	0	0	0	0	0	0	0	1	1	0	0	0	0	1	0	0	0	0	0	0	0	0	0	0	0	0	0	0
Class V chitinase CHIT5a	Chitin	0	0	0	0	0	0	0	0	0	0	0	0	0	0	0	0	0	0	0	0	0	0	0	0	0	0	0	0	0	0	0	0	0	0	0	0	0	0	0	0	0	0	0	0	0	0	0	0
Endochitinase	Chitin	0	0	0	0	0	1	0	0	0	0	0	0	0	0	0	0	0	0	0	0	0	0	0	0	0	0	0	0	0	0	0	0	0	0	0	0	0	0	0	0	0	0	0	0	0	0	0	0
Putative bifunctional chitinase/lysozyme	Chitin	0	0	0	0	0	0	0	0	0	0	0	0	0	0	0	0	0	0	0	0	0	0	0	0	0	0	0	0	0	0	0	0	0	0	0	0	0	0	0	0	0	0	0	0	0	0	1	0
Putative endochitinase	Chitin	0	0	0	0	0	0	0	0	0	0	0	0	0	0	0	0	0	0	0	0	0	0	0	0	0	0	0	0	0	0	0	0	0	0	0	0	0	0	0	0	0	0	0	0	0	0	0	0
Alpha-N-acetylglucosaminidase	Chitosan	0	0	0	0	0	0	0	0	0	0	0	0	0	0	0	0	0	0	0	1	0	0	0	0	0	0	0	0	0	0	0	0	0	0	0	0	0	0	0	0	0	0	0	0	0	0	0	0
Chitooligosaccharidolytic beta-N-acetylglucosaminidase	Chitosan	0	0	1	0	0	0	0	0	0	0	0	0	0	0	0	0	0	0	0	0	0	0	0	0	0	0	0	0	0	0	0	0	0	0	0	0	0	0	0	0	0	0	0	0	0	0	0	0
Chitotriosidase	Chitosan	0	0	0	0	0	0	0	0	0	0	0	0	0	0	0	0	0	0	0	1	0	0	0	0	0	0	0	0	0	0	0	0	0	0	0	0	0	0	0	0	0	0	0	0	0	0	0	0
Cytosolic endo-beta-N-acetylglucosaminidase	Chitosan	0	0	0	0	0	0	0	0	0	0	0	0	0	0	0	0	0	0	0	0	0	0	0	1	0	0	0	0	0	0	0	0	0	0	0	0	0	0	0	0	0	0	0	0	0	0	0	0
Exo-beta-D-glucosaminidase	Chitosan	0	0	0	1	0	0	0	0	0	0	0	0	0	0	0	0	0	0	0	0	0	0	0	0	0	0	0	0	0	0	0	0	0	0	0	0	0	0	0	0	0	0	0	0	0	0	0	0
Hyaluronoglucosaminidase	Chitosan	0	0	0	0	0	0	0	0	0	0	0	0	0	0	0	0	0	0	0	0	0	0	0	0	0	0	0	0	0	0	0	0	0	0	0	0	0	1	0	0	0	0	0	0	0	0	0	0
Chitodextrinase	Dextran	0	0	0	0	0	0	0	0	0	0	0	0	0	0	0	2	2	0	0	0	0	0	0	0	0	0	0	0	0	0	0	0	0	0	0	0	0	0	0	0	0	0	0	0	0	0	0	0
Cyclomaltodextrinase	Dextran	1	1	0	0	0	1	0	0	1	1	0	0	0	1	3	0	0	1	2	0	0	1	0	0	0	0	0	0	0	0	0	0	0	1	0	0	0	0	0	0	0	0	0	0	1	0	0	0
Dextranase	Dextran	0	0	0	0	0	0	0	0	0	0	0	0	0	0	0	0	0	0	0	1	0	0	0	0	0	0	0	0	0	0	0	0	0	0	0	0	0	0	0	0	0	0	0	0	0	0	0	0
Alpha-L-fucosidase	Fucose-containing polysaccharides	3	1	3	3	1	0	0	0	0	0	1	1	2	2	2	2	1	1	0	4	0	0	0	0	0	0	0	2	0	0	0	0	0	0	0	0	5	0	0	0	0	0	0	0	0	2	0	0
Plasma alpha-L-fucosidase	Fucose-containing polysaccharides	0	0	0	0	0	0	0	0	0	0	0	0	0	0	0	0	0	1	0	2	0	0	0	0	0	0	0	0	0	0	0	0	0	0	0	0	0	0	0	0	0	0	0	0	0	0	0	0
Putative alpha-L-fucosidase	Fucose-containing polysaccharides	0	0	0	0	1	0	0	0	0	0	0	0	1	1	1	1	1	0	0	2	0	0	0	0	0	0	0	0	0	0	1	1	0	0	0	0	0	0	0	0	0	0	0	0	0	2	0	0
Tissue alpha-L-fucosidase	Fucose-containing polysaccharides	0	1	3	1	3	0	0	0	0	0	1	0	1	1	0	1	1	0	0	2	0	0	0	0	0	0	0	1	0	0	0	0	0	0	0	0	0	1	0	0	0	0	0	0	0	1	0	0
Arabinogalactan endo-beta-1,4-galactanase	Galactans	0	0	0	0	0	0	0	0	0	0	0	0	1	1	2	0	0	0	0	1	1	0	0	0	0	0	0	0	0	0	0	0	0	0	0	0	0	0	0	0	0	0	0	0	0	1	0	0
Alpha-galactosidase	Galactose-containing polysaccharides	0	0	0	0	0	0	0	1	0	0	0	0	0	0	1	3	0	0	0	1	0	0	0	0	0	0	0	3	0	0	0	0	1	0	0	0	0	0	0	0	0	0	0	0	0	2	0	0
Beta-galactosidase	Galactose-containing polysaccharides	1	0	3	0	1	0	0	2	1	1	1	1	5	2	3	1	2	2	1	11	0	0	1	0	0	0	0	0	0	0	0	0	1	1	0	0	2	2	0	1	1	0	0	0	0	4	0	0
Putative alpha-galactosidase	Galactose-containing polysaccharides	0	0	1	0	0	0	0	0	0	0	0	0	0	0	0	0	0	0	0	0	0	0	0	0	0	0	0	0	0	0	0	0	0	0	0	0	0	0	0	0	0	0	0	0	0	0	0	0
Putative beta-galactosidase	Galactose-containing polysaccharides	0	0	0	0	0	0	0	0	0	0	0	0	0	0	0	1	1	0	0	0	0	0	0	0	0	0	1	0	0	0	0	0	0	0	0	0	0	0	1	0	0	0	0	0	0	0	0	0
Putative retaining alpha-galactosidase	Galactose-containing polysaccharides	0	0	0	0	0	0	0	0	0	0	0	0	0	0	1	0	0	0	0	2	0	0	0	0	0	0	0	0	0	0	0	0	0	0	0	0	0	1	0	0	0	0	0	0	0	0	0	0
Retaining alpha-galactosidase	Galactose-containing polysaccharides	0	0	1	0	0	0	0	0	0	0	0	0	3	1	0	0	0	0	0	2	0	0	0	0	0	0	0	0	0	0	0	0	0	0	0	0	0	0	0	0	0	0	0	0	0	1	0	0
Exo-poly-alpha-D-galacturonosidase	Galacturonan	0	0	0	0	0	0	0	0	0	0	0	0	1	0	0	0	0	1	0	1	0	0	0	0	0	0	0	0	0	0	0	0	0	0	0	0	0	0	0	0	0	0	0	0	0	0	0	0
Exopolygalacturonase	Galacturonan	0	0	0	0	0	0	0	0	0	0	0	0	0	0	0	0	0	0	0	0	0	0	0	0	0	0	0	0	0	0	0	0	0	0	0	0	0	0	0	0	0	0	0	0	0	0	0	0
Polygalacturonase	Galacturonan	0	0	0	1	1	0	0	0	0	0	0	0	0	0	1	0	0	0	0	0	0	0	0	0	0	0	0	0	0	0	0	0	0	0	0	0	0	0	0	0	0	0	0	0	0	2	0	0
Putative polygalacturonase	Galacturonan	0	0	0	0	0	0	0	0	0	0	0	0	0	0	0	0	0	0	0	1	0	0	0	0	0	0	0	0	0	0	0	0	0	0	0	0	0	0	0	0	0	0	0	0	0	0	0	0
Gellan lyase	Gellan	0	0	0	0	0	0	0	0	0	0	0	0	0	0	1	0	0	0	0	0	0	0	0	0	0	0	0	0	0	0	0	0	0	0	0	0	0	0	0	0	0	0	0	0	0	0	0	0
1,4-beta-D-glucan glucohydrolase	Glucans	0	0	0	0	0	1	0	0	0	0	0	0	0	0	0	0	0	0	0	0	0	0	1	0	0	0	0	0	0	1	0	0	0	0	0	0	1	0	0	0	0	0	0	0	0	0	0	0
Beta-glucanase	Glucans	0	0	0	1	0	0	0	0	0	1	1	1	1	2	2	1	1	1	2	2	0	0	0	0	1	0	0	1	0	0	0	1	0	0	0	0	0	2	0	0	0	0	0	0	0	1	0	0
Beta-mannanase/endoglucanase	Glucans	0	0	0	0	0	0	0	0	0	0	0	0	0	0	0	0	0	0	0	0	0	0	0	0	0	0	0	0	0	0	0	0	0	1	0	0	0	0	0	0	0	0	0	0	0	0	0	0
Endo-1,6-beta-D-glucanase	Glucans	0	0	0	0	0	0	0	0	0	0	0	0	1	1	0	1	1	2	1	1	0	1	0	0	0	0	0	0	0	0	0	0	0	0	0	0	0	0	0	0	0	0	0	0	0	1	0	0
Endoglucanase	Glucans	1	0	0	4	2	0	0	2	1	2	1	0	0	1	4	3	3	0	1	2	0	2	1	0	0	0	1	3	0	0	0	0	0	2	1	1	0	0	0	0	0	0	2	0	0	3	3	0
Exoglucanase	Glucans	0	0	1	0	0	0	0	0	0	0	0	0	0	0	1	0	0	0	0	0	0	0	0	0	0	0	0	0	0	0	0	0	0	1	0	1	0	0	0	0	0	0	0	0	0	0	0	0
Exoglucanase XynX	Glucans	0	0	1	0	0	0	0	0	0	0	0	0	0	0	0	0	0	0	0	0	0	0	0	0	0	0	1	0	0	0	0	0	0	0	0	0	0	0	0	0	0	0	0	0	0	0	0	0
Major extracellular endoglucanase	Glucans	0	1	0	0	0	0	0	0	0	0	0	0	0	0	0	0	0	0	0	0	0	0	0	0	0	0	0	0	1	0	0	0	0	0	0	0	0	0	0	0	0	0	0	0	0	0	0	0
O-GlcNAcase	Glucans	0	0	0	1	1	0	0	0	0	0	0	0	0	0	0	0	0	0	0	0	0	0	0	0	0	0	0	2	0	0	0	0	0	0	0	0	0	0	0	0	0	0	0	0	0	0	0	0
Oligoxyloglucan-reducing end-specific xyloglucanase	Glucans	0	0	1	1	1	1	1	0	0	0	0	0	0	0	0	0	0	0	1	0	0	0	0	0	0	0	0	0	0	0	0	2	0	0	0	0	0	0	0	0	0	0	1	0	0	0	0	0
Putative endo-beta-1,4-glucanase	Glucans	0	0	0	0	0	0	0	0	0	0	0	0	0	0	0	0	0	0	0	0	0	0	0	0	0	1	0	0	0	0	0	0	0	0	0	0	0	0	0	0	0	0	0	0	0	0	0	0
Putative endoglucanase	Glucans	0	0	0	0	0	0	0	0	0	0	0	0	0	0	0	0	0	0	0	0	0	0	0	0	0	0	0	0	0	0	0	0	0	0	0	0	0	0	0	0	0	0	0	0	0	0	0	0
Putative endoglucanase type F	Glucans	0	0	0	0	0	0	0	1	0	0	0	0	0	0	0	0	0	0	0	0	0	0	0	0	0	0	0	0	0	0	0	0	0	0	0	0	0	0	0	0	0	0	0	0	0	0	0	0
Putative oligoxyloglucan-reducing end-specific xyloglucanase	Glucans	0	0	0	2	1	0	0	0	0	0	0	0	0	0	0	0	0	0	1	0	1	0	0	0	0	0	0	0	0	2	1	1	0	0	0	0	0	0	0	0	0	1	0	1	0	0	0	0
Xyloglucanase	Glucans	7	0	3	10	7	1	7	0	0	0	2	3	4	2	1	1	1	1	8	3	0	0	0	0	0	0	0	0	0	5	7	11	0	0	0	1	2	0	1	0	0	0	0	1	1	0	0	2
Xyloglucan-specific endo-beta-1,4-glucanase	Glucans	0	0	0	0	0	0	0	0	0	0	0	0	1	0	2	0	0	0	0	4	0	0	0	0	0	0	1	0	0	0	0	0	0	0	0	0	0	0	0	0	0	0	0	0	0	0	0	0
Beta-glucuronidase	Glucuronic acid-containing polysaccharides	0	0	1	0	0	0	0	0	0	0	0	0	1	0	1	2	2	0	0	2	0	0	0	0	0	0	0	1	0	0	0	0	0	0	0	0	0	2	0	0	0	1	0	0	0	1	0	0
Putative alpha-glucuronidase	Glucuronic acid-containing polysaccharides	0	0	0	0	0	0	0	0	0	0	0	0	1	0	0	0	0	0	0	0	0	0	0	0	0	0	0	0	0	0	0	0	0	0	0	0	0	0	0	0	0	0	0	0	0	1	0	0
Putative beta-glucuronidase	Glucuronic acid-containing polysaccharides	0	0	2	0	0	0	0	0	0	0	0	0	0	0	1	1	2	0	0	0	0	0	0	0	0	0	0	0	0	0	0	0	0	0	0	0	1	0	0	0	0	0	1	1	1	1	0	0
Alpha-glucosidase	Glycogen/Starch	0	0	0	0	0	0	0	0	0	0	0	0	0	0	1	1	1	1	1	1	1	2	3	1	1	0	0	0	0	0	0	0	0	1	0	0	2	2	1	0	2	0	0	0	0	0	0	0
Beta-glucosidase	Glycogen/Starch	0	0	0	1	0	0	0	0	0	0	1	1	3	1	3	1	1	1	0	3	0	3	2	2	3	2	0	0	0	0	2	1	0	4	0	0	0	2	0	1	0	0	0	0	0	2	0	0
Beta-N-acetylglucosaminidase/beta-glucosidase	Glycogen/Starch	0	0	0	0	0	0	0	0	0	0	0	0	0	0	0	0	0	0	0	0	0	0	0	0	0	0	0	0	0	1	1	0	0	0	0	0	0	0	0	0	0	0	0	0	0	0	0	0
Ergosteryl-beta-glucosidase	Glycogen/Starch	0	0	0	0	0	0	0	0	0	0	0	0	0	0	0	0	0	0	0	0	0	0	0	0	0	0	0	0	0	0	0	0	0	0	0	0	0	0	0	0	0	0	0	0	0	0	0	0
Glucan 1,3-beta-glucosidase	Glycogen/Starch	0	0	0	0	0	0	0	0	0	0	1	0	0	0	0	0	0	0	0	0	0	0	0	0	0	0	0	0	0	0	0	0	0	0	0	0	0	0	0	0	0	0	0	0	0	0	0	0
[truncated: 76 more rows]
[truncated: 56 more columns]

## Sheet: ARGs
		Acidobacteriota							Actinobacteriota			Bacteroidota											Cyanobacteriota						Desulfobacterota		Gemmatimonadota			Hydrogenedentota	Myxococcota		Nitrospirota	Planctomycetota
[truncated: 19 more rows]
[truncated: 56 more columns]

[truncated: 1 more sheets: Precursors of Q]
